# Supplementary material for: CNN4Essential: a convolutional neural network model for predicting bacterial gene essentiality based on multi-feature fusion
Source: BMC Genomics. 2026 Apr 6;27:496. doi: 10.1186/s12864-026-12819-3 (PMC13188266; doi:10.1186/s12864-026-12819-3)
Supplement: Supplementary file 1 — Supplementary Material 1. [file 12864_2026_12819_MOESM1_ESM.zip]

Archive with 47 entries (42 files):
- GO_feature_calculation.py
- Mycoplasma pneumoniae/GO/
- Mycoplasma pneumoniae/GO/GO.tsv
- Mycoplasma pneumoniae/GO/integrated_GO.tsv
- Mycoplasma pneumoniae/GO/integrated_GO_final.tsv
- Mycoplasma pneumoniae/GO/uniprotkb_taxonomy_id_272634_2023_11_03.tsv.gz
- Mycoplasma pneumoniae/GO/word2vec_embeddings.tsv
- Mycoplasma pneumoniae/input/
- Mycoplasma pneumoniae/input/ess_res_SL.txt
- Mycoplasma pneumoniae/input/essnon_res_SL.txt
- Mycoplasma pneumoniae/PPI/
- Mycoplasma pneumoniae/PPI/722438.protein.links.txt
- Mycoplasma pneumoniae/PPI/722438.protein.links.v11.5.txt
- Mycoplasma pneumoniae/PPI/722438.protein.links.v11.5.txt.gz
- Mycoplasma pneumoniae/PPI/essnonppi.txt
- Mycoplasma pneumoniae/PPI/essppi.txt
- Mycoplasma pneumoniae/PPI/node_properties.txt
- Mycoplasma pneumoniae/PPI/ppiess.txt
- Mycoplasma pneumoniae/PPI/ppinon.txt
- Mycoplasma pneumoniae/sequence/
- Mycoplasma pneumoniae/sequence/ess_MFE.txt
- Mycoplasma pneumoniae/sequence/essnon_MFE.txt
- Mycoplasma pneumoniae/sequence/GCF_000027345.1_ASM2734v1_genomic.fna
- Mycoplasma pneumoniae/sequence/gene_name.txt
- Mycoplasma pneumoniae/sequence/gene_name_na.txt
- Mycoplasma pneumoniae/sequence/gene_name_na_aa.txt
- Mycoplasma pneumoniae/sequence/genomic.gff
- Mycoplasma pneumoniae/sequence/protein.faa
- Mycoplasma pneumoniae/sequence/Seq_1.txt
- Mycoplasma pneumoniae/sequence/Seq_2.txt
- Mycoplasma pneumoniae/sequence/Seq_3.txt
- Mycoplasma pneumoniae/sequence/sequence.gb
- Mycoplasma pneumoniae/subcell_loc/
- Mycoplasma pneumoniae/subcell_loc/embedded_subcell.txt
- Mycoplasma pneumoniae/subcell_loc/psortdb-results.tsv
- Mycoplasma pneumoniae/subcell_loc/subcell_gene.txt
- Mycoplasma pneumoniae/subcell_loc/subcell_loc.txt
- Mycoplasma pneumoniae/subcell_loc/subcell_loc_results.txt
- PPI_feature_calculation.py
- PPI_graph_feature.py
- Prediction.py
- Prediction_model_build.py
- README.md
- Sequence_feature_calculation.py
- Subcell_loc_feature_calculation.py
- SVD.py
- Weighted_Fusion_Model.py
