# Supplementary material for: CNN4Essential: a convolutional neural network model for predicting bacterial gene essentiality based on multi-feature fusion
Source: BMC Genomics. 2026 Apr 6;27:496. doi: 10.1186/s12864-026-12819-3 (PMC13188266; doi:10.1186/s12864-026-12819-3)
Supplement: Supplementary file 1 — Supplementary Material 1. [file 12864_2026_12819_MOESM1_ESM.zip › GO_feature_calculation.py]

import pandas as pd
import numpy as np
from gensim.models import Word2Vec
import nltk
from nltk.tokenize import word_tokenize

nltk.download('punkt')

# input file
data = pd.read_csv(r'Mycoplasma pneumoniae\integrated_GO.tsv', sep='\t')

# Merge three GO comments as a single text data
text_data = (data['Gene Ontology (biological process)'] +
             data['Gene Ontology (cellular component)'] +
             data['Gene Ontology (molecular function)']).fillna('')

# Segmentation of text data
tokenized_data = (word_tokenize(text) for text in text_data)

# Training the Word2Vec model
"""
vector_size: dimension vector,window: Context window size
min_count: Lowest word frequency, workers: Use multiple threads for training
"""
model = Word2Vec(tokenized_data, vector_size=100, window=5, min_count=1, workers=4)

# Get glossary
vocabulary = model.wv.key_to_index

# Computes the word vector representation for each text
text_vectors = []
for text in text_data:
    tokens = word_tokenize(text)
    vector = np.zeros((model.vector_size,))
    count = 0
    for word in tokens:
        if word in vocabulary:
            vector += model.wv[word]
            count += 1
    if count > 0:
        vector /= count
    text_vectors.append(vector)

# save result
output_path = r'Mycoplasma pneumoniae\word2vec_embeddings.tsv'
pd.DataFrame(text_vectors).to_csv(output_path, sep='\t', index=False)
