# Supplementary material for: CNN4Essential: a convolutional neural network model for predicting bacterial gene essentiality based on multi-feature fusion
Source: BMC Genomics. 2026 Apr 6;27:496. doi: 10.1186/s12864-026-12819-3 (PMC13188266; doi:10.1186/s12864-026-12819-3)
Supplement: Supplementary file 1 — Supplementary Material 1. [file 12864_2026_12819_MOESM1_ESM.zip › Mycoplasma pneumoniae/GO/GO.tsv]

Entry	Protein names	Gene Names	Length	Gene Ontology (biological process)	Gene Ontology (cellular component)	Gene Ontology (GO)	Gene Ontology (molecular function)
P75063	Glycerol 3-phosphate oxidase (GlpO) (EC 1.1.3.21) (L-alpha-glycerophosphate oxidase)	glpD MPN_051 D09_orf384 MP103	384	glycerol catabolic process [GO:0019563]	cytoplasm [GO:0005737]; plasma membrane [GO:0005886]	cytoplasm [GO:0005737]; plasma membrane [GO:0005886]; oxidoreductase activity [GO:0016491]; glycerol catabolic process [GO:0019563]	oxidoreductase activity [GO:0016491]
P75144	Bifunctional oligoribonuclease and PAP phosphatase NrnA (EC 3.1.-.-) (3'(2'),5'-bisphosphate nucleotidase) (EC 3.1.3.7) (3'-phosphoadenosine 5'-phosphate phosphatase) (PAP phosphatase) (Mgp-operon protein 1) (Mgp1) (ORF-1 protein) (nanoRNase)	nrnA MPN_140 MP014	324			3'(2'),5'-bisphosphate nucleotidase activity [GO:0008441]; exonuclease activity [GO:0004527]; nucleic acid binding [GO:0003676]	3'(2'),5'-bisphosphate nucleotidase activity [GO:0008441]; exonuclease activity [GO:0004527]; nucleic acid binding [GO:0003676]
P75358	Glyceraldehyde-3-phosphate dehydrogenase (GAPDH) (EC 1.2.1.12) (NAD-dependent glyceraldehyde-3-phosphate dehydrogenase)	gapA gap MPN_430 MP411	337	glucose metabolic process [GO:0006006]; glycolytic process [GO:0006096]; plasminogen activation [GO:0031639]; protein localization to cell surface [GO:0034394]	cytoplasm [GO:0005737]; membrane [GO:0016020]	cytoplasm [GO:0005737]; membrane [GO:0016020]; glyceraldehyde-3-phosphate dehydrogenase (NAD+) (phosphorylating) activity [GO:0004365]; NAD binding [GO:0051287]; NADP binding [GO:0050661]; glucose metabolic process [GO:0006006]; glycolytic process [GO:0006096]; plasminogen activation [GO:0031639]; protein localization to cell surface [GO:0034394]	glyceraldehyde-3-phosphate dehydrogenase (NAD+) (phosphorylating) activity [GO:0004365]; NAD binding [GO:0051287]; NADP binding [GO:0050661]
P75409	ADP-ribosylating toxin CARDS (EC 2.4.2.-) (ADP-ribosyltransferase CARDS) (Community-Acquired Respiratory Distress Syndrome Toxin) (CARDX TX)	cards MPN_372 MP464	591	modulation by symbiont of host vacuole organization [GO:0044075]	attachment organelle [GO:0033099]; cell projection [GO:0042995]; cell surface [GO:0009986]; cytoplasm [GO:0005737]; extracellular region [GO:0005576]; host cell cytosol [GO:0044164]; host cell endoplasmic reticulum [GO:0044165]; plasma membrane [GO:0005886]	attachment organelle [GO:0033099]; cell projection [GO:0042995]; cell surface [GO:0009986]; cytoplasm [GO:0005737]; extracellular region [GO:0005576]; host cell cytosol [GO:0044164]; host cell endoplasmic reticulum [GO:0044165]; plasma membrane [GO:0005886]; lipid binding [GO:0008289]; NAD+ ADP-ribosyltransferase activity [GO:0003950]; nucleotidyltransferase activity [GO:0016779]; toxin activity …	lipid binding [GO:0008289]; NAD+ ADP-ribosyltransferase activity [GO:0003950]; nucleotidyltransferase activity [GO:0016779]; toxin activity [GO:0090729]
P75430	5-formyltetrahydrofolate cyclo-ligase (EC 6.3.3.2) (5,10-methenyl-tetrahydrofolate synthetase) (MTHFS) (Methenyl-THF synthetase)	MPN_348 H91_orf164 MP488	164		cytoplasm [GO:0005737]	cytoplasm [GO:0005737]; 5-formyltetrahydrofolate cyclo-ligase activity [GO:0030272]; ATP binding [GO:0005524]; metal ion binding [GO:0046872]	5-formyltetrahydrofolate cyclo-ligase activity [GO:0030272]; ATP binding [GO:0005524]; metal ion binding [GO:0046872]
P75548	HPr kinase/phosphorylase (HPrK/P) (EC 2.7.11.-) (EC 2.7.4.-) (HPr kinase/phosphatase) (HPr(Ser) kinase/phosphorylase)	hprK ptsK MPN_223 MP608	312	carbohydrate metabolic process [GO:0005975]; regulation of carbohydrate metabolic process [GO:0006109]		ATP binding [GO:0005524]; magnesium ion binding [GO:0000287]; phosphorelay sensor kinase activity [GO:0000155]; protein serine/threonine kinase activity [GO:0004674]; protein serine/threonine/tyrosine kinase activity [GO:0004712]; carbohydrate metabolic process [GO:0005975]; regulation of carbohydrate metabolic process [GO:0006109]	ATP binding [GO:0005524]; magnesium ion binding [GO:0000287]; phosphorelay sensor kinase activity [GO:0000155]; protein serine/threonine kinase activity [GO:0004674]; protein serine/threonine/tyrosine kinase activity [GO:0004712]
P11311	Adhesin P1 (Attachment protein) (Cytadhesin P1)	mgpA MPN_141 MP013	1627	adhesion of symbiont to microvasculature [GO:0020035]	attachment organelle [GO:0033099]; cell projection [GO:0042995]; cell surface [GO:0009986]; membrane [GO:0016020]; plasma membrane [GO:0005886]	attachment organelle [GO:0033099]; cell projection [GO:0042995]; cell surface [GO:0009986]; membrane [GO:0016020]; plasma membrane [GO:0005886]; adhesion of symbiont to microvasculature [GO:0020035]
P75044	Ribose-phosphate pyrophosphokinase (RPPK) (EC 2.7.6.1) (5-phospho-D-ribosyl alpha-1-diphosphate synthase) (Phosphoribosyl diphosphate synthase) (Phosphoribosyl pyrophosphate synthase) (P-Rib-PP synthase) (PRPP synthase) (PRPPase)	prs prsA MPN_073 MP082	328	5-phosphoribose 1-diphosphate biosynthetic process [GO:0006015]; nucleotide biosynthetic process [GO:0009165]; phosphorylation [GO:0016310]; ribonucleoside monophosphate biosynthetic process [GO:0009156]	cytoplasm [GO:0005737]	cytoplasm [GO:0005737]; ATP binding [GO:0005524]; kinase activity [GO:0016301]; magnesium ion binding [GO:0000287]; ribose phosphate diphosphokinase activity [GO:0004749]; 5-phosphoribose 1-diphosphate biosynthetic process [GO:0006015]; nucleotide biosynthetic process [GO:0009165]; phosphorylation [GO:0016310]; ribonucleoside monophosphate biosynthetic process [GO:0009156]	ATP binding [GO:0005524]; kinase activity [GO:0016301]; magnesium ion binding [GO:0000287]; ribose phosphate diphosphokinase activity [GO:0004749]
P75120	ATP-dependent zinc metalloprotease FtsH (EC 3.4.24.-)	ftsH MPN_671 MP171	709	protein catabolic process [GO:0030163]; proteolysis [GO:0006508]	plasma membrane [GO:0005886]	plasma membrane [GO:0005886]; ATP binding [GO:0005524]; ATP hydrolysis activity [GO:0016887]; ATP-dependent peptidase activity [GO:0004176]; metalloendopeptidase activity [GO:0004222]; zinc ion binding [GO:0008270]; protein catabolic process [GO:0030163]; proteolysis [GO:0006508]	ATP binding [GO:0005524]; ATP hydrolysis activity [GO:0016887]; ATP-dependent peptidase activity [GO:0004176]; metalloendopeptidase activity [GO:0004222]; zinc ion binding [GO:0008270]
P75167	2,3-bisphosphoglycerate-independent phosphoglycerate mutase (BPG-independent PGAM) (Phosphoglyceromutase) (iPGM) (EC 5.4.2.12)	gpmI pgm MPN_628 MP214	508	glucose catabolic process [GO:0006007]; glycolytic process [GO:0006096]; positive regulation of fibrinolysis [GO:0051919]	cytoplasm [GO:0005737]; membrane [GO:0016020]	cytoplasm [GO:0005737]; membrane [GO:0016020]; 2,3-bisphosphoglycerate-independent phosphoglycerate mutase activity [GO:0046537]; manganese ion binding [GO:0030145]; glucose catabolic process [GO:0006007]; glycolytic process [GO:0006096]; positive regulation of fibrinolysis [GO:0051919]	2,3-bisphosphoglycerate-independent phosphoglycerate mutase activity [GO:0046537]; manganese ion binding [GO:0030145]
P75189	Enolase (EC 4.2.1.11) (2-phospho-D-glycerate hydro-lyase) (2-phosphoglycerate dehydratase)	eno MPN_606 MP236	456	glycolytic process [GO:0006096]	cell surface [GO:0009986]; cytosol [GO:0005829]; extracellular region [GO:0005576]; phosphopyruvate hydratase complex [GO:0000015]	cell surface [GO:0009986]; cytosol [GO:0005829]; extracellular region [GO:0005576]; phosphopyruvate hydratase complex [GO:0000015]; magnesium ion binding [GO:0000287]; phosphopyruvate hydratase activity [GO:0004634]; glycolytic process [GO:0006096]	magnesium ion binding [GO:0000287]; phosphopyruvate hydratase activity [GO:0004634]
P75302	Processive diacylglycerol beta-glycosyltransferase (EC 2.4.1.-) (Beta-monoglycosyldiacylglycerol synthase) (Beta-MGS) (MGlyDAG synthase) (Diglycosyldiacylglycerol synthase) (Beta-DGS) (DGlyDAG synthase) (Glycosyl-beta-1,6-galactosyldiacylglycerol synthase) (UDP-galactose:1,2-diacylglycerol 3-beta-D-galactosyltransferase) (UDP-glucose:1,2-diacylglycerol 3-beta-D-glucosyltransferase)	MPN_483 MP359 P01_orf341	341	glycerol metabolic process [GO:0006071]; membrane lipid biosynthetic process [GO:0046467]	plasma membrane [GO:0005886]	plasma membrane [GO:0005886]; 1,2-diacylglycerol 3-beta-galactosyltransferase activity [GO:0046509]; glycerol metabolic process [GO:0006071]; membrane lipid biosynthetic process [GO:0046467]	1,2-diacylglycerol 3-beta-galactosyltransferase activity [GO:0046509]
P75391	Pyruvate dehydrogenase E1 component subunit beta (EC 1.2.4.1)	pdhB MPN_392 MP446	327	glycolytic process [GO:0006096]; plasminogen activation [GO:0031639]; positive regulation of fibrinolysis [GO:0051919]	attachment organelle membrane [GO:0033111]; cell surface [GO:0009986]; cytosol [GO:0005829]; external side of plasma membrane [GO:0009897]; membrane [GO:0016020]	attachment organelle membrane [GO:0033111]; cell surface [GO:0009986]; cytosol [GO:0005829]; external side of plasma membrane [GO:0009897]; membrane [GO:0016020]; fibronectin binding [GO:0001968]; pyruvate dehydrogenase (acetyl-transferring) activity [GO:0004739]; glycolytic process [GO:0006096]; plasminogen activation [GO:0031639]; positive regulation of fibrinolysis [GO:0051919]	fibronectin binding [GO:0001968]; pyruvate dehydrogenase (acetyl-transferring) activity [GO:0004739]
P75392	Dihydrolipoyllysine-residue acetyltransferase component of pyruvate dehydrogenase complex (EC 2.3.1.12) (Dihydrolipoamide acetyltransferase component of pyruvate dehydrogenase complex) (E2)	pdhC MPN_391 MP447	402	glycolytic process [GO:0006096]	cell surface [GO:0009986]; cytosol [GO:0005829]; membrane [GO:0016020]	cell surface [GO:0009986]; cytosol [GO:0005829]; membrane [GO:0016020]; dihydrolipoyllysine-residue acetyltransferase activity [GO:0004742]; glycolytic process [GO:0006096]	dihydrolipoyllysine-residue acetyltransferase activity [GO:0004742]
P75393	Dihydrolipoyl dehydrogenase (EC 1.8.1.4) (Dihydrolipoamide dehydrogenase) (E3 component of pyruvate complex)	pdhD MPN_390 MP448	457	glycolytic process [GO:0006096]	cytosol [GO:0005829]; membrane [GO:0016020]	cytosol [GO:0005829]; membrane [GO:0016020]; dihydrolipoyl dehydrogenase activity [GO:0004148]; flavin adenine dinucleotide binding [GO:0050660]; glycolytic process [GO:0006096]	dihydrolipoyl dehydrogenase activity [GO:0004148]; flavin adenine dinucleotide binding [GO:0050660]
P78031	Pyruvate kinase (PK) (EC 2.7.1.40)	pyk MPN_303 MP533	508	phosphorylation [GO:0016310]; plasminogen activation [GO:0031639]	membrane [GO:0016020]	membrane [GO:0016020]; ATP binding [GO:0005524]; kinase activity [GO:0016301]; magnesium ion binding [GO:0000287]; potassium ion binding [GO:0030955]; pyruvate kinase activity [GO:0004743]; phosphorylation [GO:0016310]; plasminogen activation [GO:0031639]	ATP binding [GO:0005524]; kinase activity [GO:0016301]; magnesium ion binding [GO:0000287]; potassium ion binding [GO:0030955]; pyruvate kinase activity [GO:0004743]
P78032	DNA topoisomerase 1 (EC 5.6.2.1) (DNA topoisomerase I) (Omega-protein) (Relaxing enzyme) (Swivelase) (Untwisting enzyme)	topA MPN_261 MP572	711	DNA topological change [GO:0006265]	chromosome [GO:0005694]	chromosome [GO:0005694]; DNA binding [GO:0003677]; DNA topoisomerase type I (single strand cut, ATP-independent) activity [GO:0003917]; metal ion binding [GO:0046872]; DNA topological change [GO:0006265]	DNA binding [GO:0003677]; DNA topoisomerase type I (single strand cut, ATP-independent) activity [GO:0003917]; metal ion binding [GO:0046872]
P09924	Deoxyribose-phosphate aldolase (DERA) (EC 4.1.2.4) (2-deoxy-D-ribose 5-phosphate aldolase) (Phosphodeoxyriboaldolase) (Deoxyriboaldolase)	deoC MPN_063 MP091	224	carbohydrate catabolic process [GO:0016052]; deoxyribonucleotide catabolic process [GO:0009264]; deoxyribose phosphate catabolic process [GO:0046386]	cytoplasm [GO:0005737]	cytoplasm [GO:0005737]; deoxyribose-phosphate aldolase activity [GO:0004139]; carbohydrate catabolic process [GO:0016052]; deoxyribonucleotide catabolic process [GO:0009264]; deoxyribose phosphate catabolic process [GO:0046386]	deoxyribose-phosphate aldolase activity [GO:0004139]
P22446	DNA gyrase subunit A (EC 5.6.2.2)	gyrA MPN_004 MP150	839	DNA topological change [GO:0006265]; DNA-templated DNA replication [GO:0006261]	chromosome [GO:0005694]; cytoplasm [GO:0005737]	chromosome [GO:0005694]; cytoplasm [GO:0005737]; ATP binding [GO:0005524]; DNA binding [GO:0003677]; DNA negative supercoiling activity [GO:0034335]; DNA topological change [GO:0006265]; DNA-templated DNA replication [GO:0006261]	ATP binding [GO:0005524]; DNA binding [GO:0003677]; DNA negative supercoiling activity [GO:0034335]
P22447	DNA gyrase subunit B (EC 5.6.2.2)	gyrB MPN_003 MP151	650	DNA topological change [GO:0006265]; DNA-templated DNA replication [GO:0006261]	chromosome [GO:0005694]; cytoplasm [GO:0005737]	chromosome [GO:0005694]; cytoplasm [GO:0005737]; ATP binding [GO:0005524]; DNA binding [GO:0003677]; DNA topoisomerase type II (double strand cut, ATP-hydrolyzing) activity [GO:0003918]; metal ion binding [GO:0046872]; DNA topological change [GO:0006265]; DNA-templated DNA replication [GO:0006261]	ATP binding [GO:0005524]; DNA binding [GO:0003677]; DNA topoisomerase type II (double strand cut, ATP-hydrolyzing) activity [GO:0003918]; metal ion binding [GO:0046872]
P23568	Elongation factor Tu (EF-Tu)	tuf MPN_665 MP177	394		cytosol [GO:0005829]; external side of plasma membrane [GO:0009897]; membrane [GO:0016020]	cytosol [GO:0005829]; external side of plasma membrane [GO:0009897]; membrane [GO:0016020]; fibronectin binding [GO:0001968]; GTP binding [GO:0005525]; GTPase activity [GO:0003924]; translation elongation factor activity [GO:0003746]	fibronectin binding [GO:0001968]; GTP binding [GO:0005525]; GTPase activity [GO:0003924]; translation elongation factor activity [GO:0003746]
P41205	Small ribosomal subunit protein uS3 (30S ribosomal protein S3)	rpsC MPN_171 MP660	273	translation [GO:0006412]	ribonucleoprotein complex [GO:1990904]; ribosome [GO:0005840]	ribonucleoprotein complex [GO:1990904]; ribosome [GO:0005840]; mRNA binding [GO:0003729]; rRNA binding [GO:0019843]; structural constituent of ribosome [GO:0003735]; translation [GO:0006412]	mRNA binding [GO:0003729]; rRNA binding [GO:0019843]; structural constituent of ribosome [GO:0003735]
P53527	Probable ribose-5-phosphate isomerase B (EC 5.3.1.6) (Phosphoriboisomerase B)	rpiB MPN_595 MP247	152	carbohydrate metabolic process [GO:0005975]; pentose-phosphate shunt, non-oxidative branch [GO:0009052]		ribose-5-phosphate isomerase activity [GO:0004751]; carbohydrate metabolic process [GO:0005975]; pentose-phosphate shunt, non-oxidative branch [GO:0009052]	ribose-5-phosphate isomerase activity [GO:0004751]
P75039	PTS system fructose-specific EIIABC component (EIIABC-Fru) [Includes: PTS system fructose-specific EIIA component (EII-Fru) (Fructose-specific phosphotransferase enzyme IIA component); PTS system fructose-specific EIIB component (EC 2.7.1.202) (EIII-Fru) (Fructose-specific phosphotransferase enzyme IIB component); PTS system fructose-specific EIIC component (Fructose permease IIC component)]	fruA MPN_078 MP077	694	phosphoenolpyruvate-dependent sugar phosphotransferase system [GO:0009401]; phosphorylation [GO:0016310]	plasma membrane [GO:0005886]	plasma membrane [GO:0005886]; carbohydrate:proton symporter activity [GO:0005351]; kinase activity [GO:0016301]; protein-N(PI)-phosphohistidine-fructose phosphotransferase system transporter activity [GO:0022877]; phosphoenolpyruvate-dependent sugar phosphotransferase system [GO:0009401]; phosphorylation [GO:0016310]	carbohydrate:proton symporter activity [GO:0005351]; kinase activity [GO:0016301]; protein-N(PI)-phosphohistidine-fructose phosphotransferase system transporter activity [GO:0022877]
P75045	Ribonuclease M5 (EC 3.1.26.8) (RNase M5) (Ribosomal RNA terminal maturase M5)	rnmV MPN_072 D09_orf178 MP083	178	rRNA processing [GO:0006364]	cytoplasm [GO:0005737]	cytoplasm [GO:0005737]; metal ion binding [GO:0046872]; ribonuclease M5 activity [GO:0043822]; rRNA binding [GO:0019843]; rRNA processing [GO:0006364]	metal ion binding [GO:0046872]; ribonuclease M5 activity [GO:0043822]; rRNA binding [GO:0019843]
P75051	Cytidine deaminase (CDA) (EC 3.5.4.5) (Cytidine aminohydrolase)	cdd MPN_065 MP089	133			cytidine deaminase activity [GO:0004126]; deoxycytidine deaminase activity [GO:0047844]; zinc ion binding [GO:0008270]	cytidine deaminase activity [GO:0004126]; deoxycytidine deaminase activity [GO:0047844]; zinc ion binding [GO:0008270]
P75052	Thymidine phosphorylase (EC 2.4.2.4) (TdRPase)	deoA MPN_064 MP090	421	pyrimidine nucleobase metabolic process [GO:0006206]; pyrimidine nucleoside metabolic process [GO:0006213]		1,4-alpha-oligoglucan phosphorylase activity [GO:0004645]; pyrimidine-nucleoside phosphorylase activity [GO:0016154]; thymidine phosphorylase activity [GO:0009032]; pyrimidine nucleobase metabolic process [GO:0006206]; pyrimidine nucleoside metabolic process [GO:0006213]	1,4-alpha-oligoglucan phosphorylase activity [GO:0004645]; pyrimidine-nucleoside phosphorylase activity [GO:0016154]; thymidine phosphorylase activity [GO:0009032]
P75053	Purine nucleoside phosphorylase DeoD-type (PNP) (EC 2.4.2.1)	deoD MPN_062 MP092	238	nucleoside catabolic process [GO:0009164]		purine-nucleoside phosphorylase activity [GO:0004731]; nucleoside catabolic process [GO:0009164]	purine-nucleoside phosphorylase activity [GO:0004731]
P75054	Signal recognition particle protein (EC 3.6.5.4) (Fifty-four homolog)	ffh MPN_061 MP093	450	SRP-dependent cotranslational protein targeting to membrane [GO:0006614]	signal recognition particle [GO:0048500]	signal recognition particle [GO:0048500]; 7S RNA binding [GO:0008312]; GTP binding [GO:0005525]; GTPase activity [GO:0003924]; SRP-dependent cotranslational protein targeting to membrane [GO:0006614]	7S RNA binding [GO:0008312]; GTP binding [GO:0005525]; GTPase activity [GO:0003924]
P75055	tRNA N6-adenosine threonylcarbamoyltransferase (EC 2.3.1.234) (N6-L-threonylcarbamoyladenine synthase) (t(6)A synthase) (t(6)A37 threonylcarbamoyladenosine biosynthesis protein TsaD) (tRNA threonylcarbamoyladenosine biosynthesis protein TsaD)	tsaD gcp MPN_059 MP095	319	tRNA threonylcarbamoyladenosine modification [GO:0002949]	cytoplasm [GO:0005737]	cytoplasm [GO:0005737]; iron ion binding [GO:0005506]; N(6)-L-threonylcarbamoyladenine synthase activity [GO:0061711]; tRNA threonylcarbamoyladenosine modification [GO:0002949]	iron ion binding [GO:0005506]; N(6)-L-threonylcarbamoyladenine synthase activity [GO:0061711]
P75059	Spermidine/putrescine import ATP-binding protein PotA (EC 7.6.2.11)	potA MPN_055 MP099	560		plasma membrane [GO:0005886]	plasma membrane [GO:0005886]; ABC-type polyamine transporter activity [GO:0015417]; ATP binding [GO:0005524]; ATP hydrolysis activity [GO:0016887]	ABC-type polyamine transporter activity [GO:0015417]; ATP binding [GO:0005524]; ATP hydrolysis activity [GO:0016887]
P75061	Phosphocarrier protein HPr (Histidine-containing protein)	ptsH MPN_053 MP101	88	phosphoenolpyruvate-dependent sugar phosphotransferase system [GO:0009401]	cytoplasm [GO:0005737]	cytoplasm [GO:0005737]; phosphoenolpyruvate-dependent sugar phosphotransferase system [GO:0009401]
P75064	Glycerol kinase (EC 2.7.1.30) (ATP:glycerol 3-phosphotransferase) (Glycerokinase) (GK)	glpK MPN_050 MP104	508	glycerol catabolic process [GO:0019563]; glycerol metabolic process [GO:0006071]; glycerol-3-phosphate metabolic process [GO:0006072]; phosphorylation [GO:0016310]		ATP binding [GO:0005524]; glycerol kinase activity [GO:0004370]; glycerol catabolic process [GO:0019563]; glycerol metabolic process [GO:0006071]; glycerol-3-phosphate metabolic process [GO:0006072]; phosphorylation [GO:0016310]	ATP binding [GO:0005524]; glycerol kinase activity [GO:0004370]
P75068	Aspartate--tRNA ligase (EC 6.1.1.12) (Aspartyl-tRNA synthetase) (AspRS)	aspS MPN_046 MP108	557	aspartyl-tRNA aminoacylation [GO:0006422]	cytoplasm [GO:0005737]	cytoplasm [GO:0005737]; aspartate-tRNA ligase activity [GO:0004815]; ATP binding [GO:0005524]; nucleic acid binding [GO:0003676]; aspartyl-tRNA aminoacylation [GO:0006422]	aspartate-tRNA ligase activity [GO:0004815]; ATP binding [GO:0005524]; nucleic acid binding [GO:0003676]
P75070	Thymidine kinase (EC 2.7.1.21)	tdk MPN_044 MP110	191	DNA biosynthetic process [GO:0071897]; phosphorylation [GO:0016310]	cytoplasm [GO:0005737]	cytoplasm [GO:0005737]; ATP binding [GO:0005524]; thymidine kinase activity [GO:0004797]; zinc ion binding [GO:0008270]; DNA biosynthetic process [GO:0071897]; phosphorylation [GO:0016310]	ATP binding [GO:0005524]; thymidine kinase activity [GO:0004797]; zinc ion binding [GO:0008270]
P75081	Uracil phosphoribosyltransferase (EC 2.4.2.9) (UMP pyrophosphorylase) (UPRTase)	upp MPN_033 MP121	206	UMP salvage [GO:0044206]; uracil salvage [GO:0006223]		GTP binding [GO:0005525]; magnesium ion binding [GO:0000287]; uracil phosphoribosyltransferase activity [GO:0004845]; UMP salvage [GO:0044206]; uracil salvage [GO:0006223]	GTP binding [GO:0005525]; magnesium ion binding [GO:0000287]; uracil phosphoribosyltransferase activity [GO:0004845]
P75089	Fructose-bisphosphate aldolase (FBP aldolase) (FBPA) (EC 4.1.2.13) (Fructose-1,6-bisphosphate aldolase)	fba tsr MPN_025 MP129	288	fructose 1,6-bisphosphate metabolic process [GO:0030388]; glycolytic process [GO:0006096]	cytosol [GO:0005829]	cytosol [GO:0005829]; fructose-bisphosphate aldolase activity [GO:0004332]; zinc ion binding [GO:0008270]; fructose 1,6-bisphosphate metabolic process [GO:0030388]; glycolytic process [GO:0006096]	fructose-bisphosphate aldolase activity [GO:0004332]; zinc ion binding [GO:0008270]
P75091	Methionine--tRNA ligase (EC 6.1.1.10) (Methionyl-tRNA synthetase) (MetRS)	metG metS MPN_023 MP131	512	methionyl-tRNA aminoacylation [GO:0006431]	cytoplasm [GO:0005737]	cytoplasm [GO:0005737]; ATP binding [GO:0005524]; metal ion binding [GO:0046872]; methionine-tRNA ligase activity [GO:0004825]; methionyl-tRNA aminoacylation [GO:0006431]	ATP binding [GO:0005524]; metal ion binding [GO:0046872]; methionine-tRNA ligase activity [GO:0004825]
P75096	Bifunctional protein FolD [Includes: Methylenetetrahydrofolate dehydrogenase (EC 1.5.1.5); Methenyltetrahydrofolate cyclohydrolase (EC 3.5.4.9)]	folD MPN_017 MP137	269	histidine biosynthetic process [GO:0000105]; methionine biosynthetic process [GO:0009086]; purine nucleotide biosynthetic process [GO:0006164]; tetrahydrofolate interconversion [GO:0035999]		methenyltetrahydrofolate cyclohydrolase activity [GO:0004477]; methylenetetrahydrofolate dehydrogenase (NADP+) activity [GO:0004488]; histidine biosynthetic process [GO:0000105]; methionine biosynthetic process [GO:0009086]; purine nucleotide biosynthetic process [GO:0006164]; tetrahydrofolate interconversion [GO:0035999]	methenyltetrahydrofolate cyclohydrolase activity [GO:0004477]; methylenetetrahydrofolate dehydrogenase (NADP+) activity [GO:0004488]
P75104	tRNA modification GTPase MnmE (EC 3.6.-.-)	mnmE thdF trmE MPN_008 MP146	442	tRNA modification [GO:0006400]	cytoplasm [GO:0005737]	cytoplasm [GO:0005737]; GTP binding [GO:0005525]; GTPase activity [GO:0003924]; metal ion binding [GO:0046872]; tRNA modification [GO:0006400]	GTP binding [GO:0005525]; GTPase activity [GO:0003924]; metal ion binding [GO:0046872]
P75107	Serine--tRNA ligase (EC 6.1.1.11) (Seryl-tRNA synthetase) (SerRS) (Seryl-tRNA(Ser/Sec) synthetase)	serS MPN_005 MP149	420	selenocysteine biosynthetic process [GO:0016260]; seryl-tRNA aminoacylation [GO:0006434]	cytoplasm [GO:0005737]	cytoplasm [GO:0005737]; ATP binding [GO:0005524]; serine-tRNA ligase activity [GO:0004828]; selenocysteine biosynthetic process [GO:0016260]; seryl-tRNA aminoacylation [GO:0006434]	ATP binding [GO:0005524]; serine-tRNA ligase activity [GO:0004828]
P75113	Ribosomal RNA small subunit methyltransferase A (EC 2.1.1.182) (16S rRNA (adenine(1518)-N(6)/adenine(1519)-N(6))-dimethyltransferase) (16S rRNA dimethyladenosine transferase) (16S rRNA dimethylase) (S-adenosylmethionine-6-N', N'-adenosyl(rRNA) dimethyltransferase)	rsmA ksgA MPN_679 MP163	263		cytoplasm [GO:0005737]	cytoplasm [GO:0005737]; 16S rRNA (adenine(1518)-N(6)/adenine(1519)-N(6))-dimethyltransferase activity [GO:0052908]; RNA binding [GO:0003723]	16S rRNA (adenine(1518)-N(6)/adenine(1519)-N(6))-dimethyltransferase activity [GO:0052908]; RNA binding [GO:0003723]
P75114	Glutamate--tRNA ligase (EC 6.1.1.17) (Glutamyl-tRNA synthetase) (GluRS)	gltX MPN_678 MP164	484	glutamyl-tRNA aminoacylation [GO:0006424]	cytoplasm [GO:0005737]	cytoplasm [GO:0005737]; ATP binding [GO:0005524]; glutamate-tRNA ligase activity [GO:0004818]; tRNA binding [GO:0000049]; zinc ion binding [GO:0008270]; glutamyl-tRNA aminoacylation [GO:0006424]	ATP binding [GO:0005524]; glutamate-tRNA ligase activity [GO:0004818]; tRNA binding [GO:0000049]; zinc ion binding [GO:0008270]
P75119	Hypoxanthine-guanine phosphoribosyltransferase (HGPRT) (HGPRTase) (EC 2.4.2.8)	hpt MPN_672 MP170	175	GMP salvage [GO:0032263]; IMP salvage [GO:0032264]; purine ribonucleoside salvage [GO:0006166]	cytoplasm [GO:0005737]	cytoplasm [GO:0005737]; guanine phosphoribosyltransferase activity [GO:0052657]; hypoxanthine phosphoribosyltransferase activity [GO:0004422]; metal ion binding [GO:0046872]; nucleotide binding [GO:0000166]; GMP salvage [GO:0032263]; IMP salvage [GO:0032264]; purine ribonucleoside salvage [GO:0006166]	guanine phosphoribosyltransferase activity [GO:0052657]; hypoxanthine phosphoribosyltransferase activity [GO:0004422]; metal ion binding [GO:0046872]; nucleotide binding [GO:0000166]
P75122	Tyrosine--tRNA ligase (EC 6.1.1.1) (Tyrosyl-tRNA synthetase) (TyrRS)	tyrS MPN_669 MP173	399	tyrosyl-tRNA aminoacylation [GO:0006437]	cytoplasm [GO:0005737]	cytoplasm [GO:0005737]; ATP binding [GO:0005524]; RNA binding [GO:0003723]; tyrosine-tRNA ligase activity [GO:0004831]; tyrosyl-tRNA aminoacylation [GO:0006437]	ATP binding [GO:0005524]; RNA binding [GO:0003723]; tyrosine-tRNA ligase activity [GO:0004831]
P75132	tRNA (guanine-N(1)-)-methyltransferase (EC 2.1.1.228) (M1G-methyltransferase) (tRNA [GM37] methyltransferase)	trmD MPN_659 MP183	231		cytoplasm [GO:0005737]	cytoplasm [GO:0005737]; tRNA (guanine(37)-N(1))-methyltransferase activity [GO:0052906]	tRNA (guanine(37)-N(1))-methyltransferase activity [GO:0052906]
P75146	PTS system mannitol-specific EIICB component (EIICB-Mtl) (EII-Mtl) [Includes: Mannitol permease IIC component (PTS system mannitol-specific EIIC component); Mannitol-specific phosphotransferase enzyme IIB component (EC 2.7.1.197) (PTS system mannitol-specific EIIB component)]	mtlA MPN_651 MP191	488	phosphoenolpyruvate-dependent sugar phosphotransferase system [GO:0009401]; phosphorylation [GO:0016310]	plasma membrane [GO:0005886]	plasma membrane [GO:0005886]; kinase activity [GO:0016301]; protein-N(PI)-phosphohistidine-mannitol phosphotransferase system transmembrane transporter activity [GO:0022872]; phosphoenolpyruvate-dependent sugar phosphotransferase system [GO:0009401]; phosphorylation [GO:0016310]	kinase activity [GO:0016301]; protein-N(PI)-phosphohistidine-mannitol phosphotransferase system transmembrane transporter activity [GO:0022872]
P75160	Putative phosphatidate cytidylyltransferase (EC 2.7.7.41) (CDP-DAG synthase) (CDP-DG synthase) (CDP-diacylglycerol synthase) (CDS) (CDP-diglyceride pyrophosphorylase) (CDP-diglyceride synthase) (CTP:phosphatidate cytidylyltransferase)	cdsA MPN_637 MP205	395	CDP-diacylglycerol biosynthetic process [GO:0016024]	plasma membrane [GO:0005886]	plasma membrane [GO:0005886]; phosphatidate cytidylyltransferase activity [GO:0004605]; CDP-diacylglycerol biosynthetic process [GO:0016024]	phosphatidate cytidylyltransferase activity [GO:0004605]
P75165	Uridylate kinase (UK) (EC 2.7.4.22) (Uridine monophosphate kinase) (UMP kinase) (UMPK)	pyrH smbA MPN_632 MP210	235	'de novo' CTP biosynthetic process [GO:0044210]; phosphorylation [GO:0016310]	cytoplasm [GO:0005737]	cytoplasm [GO:0005737]; ATP binding [GO:0005524]; UMP kinase activity [GO:0033862]; 'de novo' CTP biosynthetic process [GO:0044210]; phosphorylation [GO:0016310]	ATP binding [GO:0005524]; UMP kinase activity [GO:0033862]
P75168	Phosphoenolpyruvate-protein phosphotransferase (EC 2.7.3.9) (Phosphotransferase system, enzyme I)	ptsI MPN_627 MP215	572	phosphoenolpyruvate-dependent sugar phosphotransferase system [GO:0009401]; phosphorylation [GO:0016310]	cytoplasm [GO:0005737]	cytoplasm [GO:0005737]; kinase activity [GO:0016301]; metal ion binding [GO:0046872]; phosphoenolpyruvate-protein phosphotransferase activity [GO:0008965]; phosphoenolpyruvate-dependent sugar phosphotransferase system [GO:0009401]; phosphorylation [GO:0016310]	kinase activity [GO:0016301]; metal ion binding [GO:0046872]; phosphoenolpyruvate-protein phosphotransferase activity [GO:0008965]
P75176	UvrABC system protein A (UvrA protein) (Excinuclease ABC subunit A)	uvrA MPN_619 MP223	948	nucleotide-excision repair [GO:0006289]; SOS response [GO:0009432]	cytoplasm [GO:0005737]; excinuclease repair complex [GO:0009380]	cytoplasm [GO:0005737]; excinuclease repair complex [GO:0009380]; ATP binding [GO:0005524]; ATP hydrolysis activity [GO:0016887]; DNA binding [GO:0003677]; excinuclease ABC activity [GO:0009381]; zinc ion binding [GO:0008270]; nucleotide-excision repair [GO:0006289]; SOS response [GO:0009432]	ATP binding [GO:0005524]; ATP hydrolysis activity [GO:0016887]; DNA binding [GO:0003677]; excinuclease ABC activity [GO:0009381]; zinc ion binding [GO:0008270]
P75177	DNA polymerase III subunit gamma/tau (EC 2.7.7.7)	dnaX MPN_618 MP224	681	DNA replication [GO:0006260]	DNA polymerase III complex [GO:0009360]	DNA polymerase III complex [GO:0009360]; ATP binding [GO:0005524]; DNA-directed DNA polymerase activity [GO:0003887]; DNA replication [GO:0006260]	ATP binding [GO:0005524]; DNA-directed DNA polymerase activity [GO:0003887]
P75186	Phosphate import ATP-binding protein PstB (EC 7.3.2.1) (ABC phosphate transporter) (Phosphate-transporting ATPase)	pstB MPN_609 MP233	329		plasma membrane [GO:0005886]	plasma membrane [GO:0005886]; ATP binding [GO:0005524]; ATP hydrolysis activity [GO:0016887]; ATPase-coupled phosphate ion transmembrane transporter activity [GO:0015415]; inorganic phosphate transmembrane transporter activity [GO:0005315]	ATP binding [GO:0005524]; ATP hydrolysis activity [GO:0016887]; ATPase-coupled phosphate ion transmembrane transporter activity [GO:0015415]; inorganic phosphate transmembrane transporter activity [GO:0005315]
P75188	Peptide methionine sulfoxide reductase MsrA (Protein-methionine-S-oxide reductase) (EC 1.8.4.11) (Peptide-methionine (S)-S-oxide reductase) (Peptide Met(O) reductase)	msrA pmsR MPN_607 MP235	157	protein modification process [GO:0036211]		L-methionine:thioredoxin-disulfide S-oxidoreductase activity [GO:0033744]; peptide-methionine (S)-S-oxide reductase activity [GO:0008113]; protein modification process [GO:0036211]	L-methionine:thioredoxin-disulfide S-oxidoreductase activity [GO:0033744]; peptide-methionine (S)-S-oxide reductase activity [GO:0008113]
P75206	Probable cytosol aminopeptidase (EC 3.4.11.1) (Leucine aminopeptidase) (LAP) (EC 3.4.11.10) (Leucyl aminopeptidase)	pepA MPN_572 MP270	445	proteolysis [GO:0006508]	cytoplasm [GO:0005737]	cytoplasm [GO:0005737]; manganese ion binding [GO:0030145]; metalloaminopeptidase activity [GO:0070006]; proteolysis [GO:0006508]	manganese ion binding [GO:0030145]; metalloaminopeptidase activity [GO:0070006]
P75210	GTPase Era	era spg MPN_568 MP274	291	ribosomal small subunit biogenesis [GO:0042274]	cytoplasm [GO:0005737]; plasma membrane [GO:0005886]	cytoplasm [GO:0005737]; plasma membrane [GO:0005886]; GTP binding [GO:0005525]; GTPase activity [GO:0003924]; small ribosomal subunit rRNA binding [GO:0070181]; ribosomal small subunit biogenesis [GO:0042274]	GTP binding [GO:0005525]; GTPase activity [GO:0003924]; small ribosomal subunit rRNA binding [GO:0070181]
P75211	Protein P200	p200 MPN_567 MP275	1036		attachment organelle [GO:0033099]; cell projection [GO:0042995]	attachment organelle [GO:0033099]; cell projection [GO:0042995]
P75215	GTPase Obg (EC 3.6.5.-) (GTP-binding protein Obg)	obg MPN_563 MP279	433	ribosome biogenesis [GO:0042254]	cytoplasm [GO:0005737]	cytoplasm [GO:0005737]; GTP binding [GO:0005525]; GTPase activity [GO:0003924]; magnesium ion binding [GO:0000287]; ribosome biogenesis [GO:0042254]	GTP binding [GO:0005525]; GTPase activity [GO:0003924]; magnesium ion binding [GO:0000287]
P75216	NH(3)-dependent NAD(+) synthetase (EC 6.3.1.5)	nadE MPN_562 MP280	248	NAD biosynthetic process [GO:0009435]	cytoplasm [GO:0005737]	cytoplasm [GO:0005737]; ATP binding [GO:0005524]; glutaminase activity [GO:0004359]; metal ion binding [GO:0046872]; NAD+ synthase (glutamine-hydrolyzing) activity [GO:0003952]; NAD+ synthase activity [GO:0008795]; NAD biosynthetic process [GO:0009435]	ATP binding [GO:0005524]; glutaminase activity [GO:0004359]; metal ion binding [GO:0046872]; NAD+ synthase (glutamine-hydrolyzing) activity [GO:0003952]; NAD+ synthase activity [GO:0008795]
P75217	Uridine kinase (EC 2.7.1.48) (Cytidine monophosphokinase) (Uridine monophosphokinase)	udk MPN_561 MP281	213	CTP salvage [GO:0044211]; phosphorylation [GO:0016310]; UMP salvage [GO:0044206]	cytoplasm [GO:0005737]	cytoplasm [GO:0005737]; ATP binding [GO:0005524]; cytidine kinase activity [GO:0043771]; uridine kinase activity [GO:0004849]; CTP salvage [GO:0044211]; phosphorylation [GO:0016310]; UMP salvage [GO:0044206]	ATP binding [GO:0005524]; cytidine kinase activity [GO:0043771]; uridine kinase activity [GO:0004849]
P75225	Threonine--tRNA ligase (EC 6.1.1.3) (Threonyl-tRNA synthetase) (ThrRS)	thrS MPN_553 MP289	564	threonyl-tRNA aminoacylation [GO:0006435]	cytoplasm [GO:0005737]	cytoplasm [GO:0005737]; ATP binding [GO:0005524]; metal ion binding [GO:0046872]; threonine-tRNA ligase activity [GO:0004829]; tRNA binding [GO:0000049]; threonyl-tRNA aminoacylation [GO:0006435]	ATP binding [GO:0005524]; metal ion binding [GO:0046872]; threonine-tRNA ligase activity [GO:0004829]; tRNA binding [GO:0000049]
P75228	Probable tRNA sulfurtransferase (EC 2.8.1.4) (Sulfur carrier protein ThiS sulfurtransferase) (Thiamine biosynthesis protein ThiI) (tRNA 4-thiouridine synthase)	thiI MPN_550 MP292	387	thiamine biosynthetic process [GO:0009228]; thiamine diphosphate biosynthetic process [GO:0009229]; tRNA thio-modification [GO:0034227]	cytoplasm [GO:0005737]	cytoplasm [GO:0005737]; ATP binding [GO:0005524]; CCA tRNA nucleotidyltransferase activity [GO:0004810]; tRNA binding [GO:0000049]; tRNA U4 sulfurtransferase [GO:0140741]; thiamine biosynthetic process [GO:0009228]; thiamine diphosphate biosynthetic process [GO:0009229]; tRNA thio-modification [GO:0034227]	ATP binding [GO:0005524]; CCA tRNA nucleotidyltransferase activity [GO:0004810]; tRNA binding [GO:0000049]; tRNA U4 sulfurtransferase [GO:0140741]
P75232	Phosphate acyltransferase (EC 2.3.1.274) (Acyl-ACP phosphotransacylase) (Acyl-[acyl-carrier-protein]--phosphate acyltransferase) (Phosphate-acyl-ACP acyltransferase)	plsX MPN_546 MP296	328	fatty acid biosynthetic process [GO:0006633]; phospholipid biosynthetic process [GO:0008654]	cytoplasm [GO:0005737]	cytoplasm [GO:0005737]; phosphate:acyl-[acyl carrier protein] acyltransferase activity [GO:0043811]; fatty acid biosynthetic process [GO:0006633]; phospholipid biosynthetic process [GO:0008654]	phosphate:acyl-[acyl carrier protein] acyltransferase activity [GO:0043811]
P75233	Ribonuclease 3 (EC 3.1.26.3) (Ribonuclease III) (RNase III)	rnc MPN_545 MP297	282	mRNA processing [GO:0006397]; rRNA processing [GO:0006364]; tRNA processing [GO:0008033]	cytoplasm [GO:0005737]	cytoplasm [GO:0005737]; metal ion binding [GO:0046872]; ribonuclease III activity [GO:0004525]; RNA binding [GO:0003723]; mRNA processing [GO:0006397]; rRNA processing [GO:0006364]; tRNA processing [GO:0008033]	metal ion binding [GO:0046872]; ribonuclease III activity [GO:0004525]; RNA binding [GO:0003723]
P75242	Holliday junction branch migration complex subunit RuvB (EC 3.6.4.12)	ruvB MPN_536 MP306	307	DNA recombination [GO:0006310]; DNA repair [GO:0006281]	cytoplasm [GO:0005737]; Holliday junction resolvase complex [GO:0048476]	cytoplasm [GO:0005737]; Holliday junction resolvase complex [GO:0048476]; ATP binding [GO:0005524]; ATP hydrolysis activity [GO:0016887]; four-way junction DNA binding [GO:0000400]; four-way junction helicase activity [GO:0009378]; DNA recombination [GO:0006310]; DNA repair [GO:0006281]	ATP binding [GO:0005524]; ATP hydrolysis activity [GO:0016887]; four-way junction DNA binding [GO:0000400]; four-way junction helicase activity [GO:0009378]
P75245	Acetate kinase (EC 2.7.2.1) (Acetokinase)	ackA MPN_533 MP309	390	acetyl-CoA biosynthetic process [GO:0006085]; organic acid metabolic process [GO:0006082]; phosphorylation [GO:0016310]	cytosol [GO:0005829]	cytosol [GO:0005829]; acetate kinase activity [GO:0008776]; ATP binding [GO:0005524]; magnesium ion binding [GO:0000287]; acetyl-CoA biosynthetic process [GO:0006085]; organic acid metabolic process [GO:0006082]; phosphorylation [GO:0016310]	acetate kinase activity [GO:0008776]; ATP binding [GO:0005524]; magnesium ion binding [GO:0000287]
P75250	Inorganic pyrophosphatase (EC 3.6.1.1) (Pyrophosphate phospho-hydrolase) (PPase)	ppa MPN_528 MP314	184	phosphate-containing compound metabolic process [GO:0006796]	cytoplasm [GO:0005737]	cytoplasm [GO:0005737]; inorganic diphosphate phosphatase activity [GO:0004427]; magnesium ion binding [GO:0000287]; phosphate-containing compound metabolic process [GO:0006796]	inorganic diphosphate phosphatase activity [GO:0004427]; magnesium ion binding [GO:0000287]
P75258	Isoleucine--tRNA ligase (EC 6.1.1.5) (Isoleucyl-tRNA synthetase) (IleRS)	ileS MPN_520 MP322	861	isoleucyl-tRNA aminoacylation [GO:0006428]	cytoplasm [GO:0005737]	cytoplasm [GO:0005737]; aminoacyl-tRNA editing activity [GO:0002161]; ATP binding [GO:0005524]; isoleucine-tRNA ligase activity [GO:0004822]; tRNA binding [GO:0000049]; isoleucyl-tRNA aminoacylation [GO:0006428]	aminoacyl-tRNA editing activity [GO:0002161]; ATP binding [GO:0005524]; isoleucine-tRNA ligase activity [GO:0004822]; tRNA binding [GO:0000049]
P75271	DNA-directed RNA polymerase subunit beta' (RNAP subunit beta') (EC 2.7.7.6) (RNA polymerase subunit beta') (Transcriptase subunit beta')	rpoC MPN_515 MP327	1290	DNA-templated transcription [GO:0006351]	DNA-directed RNA polymerase complex [GO:0000428]	DNA-directed RNA polymerase complex [GO:0000428]; DNA binding [GO:0003677]; DNA-directed 5'-3' RNA polymerase activity [GO:0003899]; magnesium ion binding [GO:0000287]; zinc ion binding [GO:0008270]; DNA-templated transcription [GO:0006351]	DNA binding [GO:0003677]; DNA-directed 5'-3' RNA polymerase activity [GO:0003899]; magnesium ion binding [GO:0000287]; zinc ion binding [GO:0008270]
P75289	Probable L-ribulose-5-phosphate 4-epimerase UlaF (EC 5.1.3.4) (L-ascorbate utilization protein F) (Phosphoribulose isomerase)	ulaF sgaE MPN_498 MP345	242	L-ascorbic acid catabolic process [GO:0019854]; L-ascorbic acid metabolic process [GO:0019852]		L-ribulose-phosphate 4-epimerase activity [GO:0008742]; zinc ion binding [GO:0008270]; L-ascorbic acid catabolic process [GO:0019854]; L-ascorbic acid metabolic process [GO:0019852]	L-ribulose-phosphate 4-epimerase activity [GO:0008742]; zinc ion binding [GO:0008270]
P75293	Probable 3-keto-L-gulonate-6-phosphate decarboxylase (KGPDC) (EC 4.1.1.85) (3-dehydro-L-gulonate-6-phosphate decarboxylase) (L-ascorbate utilization protein D)	ulaD sgaH MPN_493 MP349	218	'de novo' pyrimidine nucleobase biosynthetic process [GO:0006207]; L-ascorbic acid catabolic process [GO:0019854]		3-dehydro-L-gulonate-6-phosphate decarboxylase activity [GO:0033982]; metal ion binding [GO:0046872]; orotidine-5'-phosphate decarboxylase activity [GO:0004590]; 'de novo' pyrimidine nucleobase biosynthetic process [GO:0006207]; L-ascorbic acid catabolic process [GO:0019854]	3-dehydro-L-gulonate-6-phosphate decarboxylase activity [GO:0033982]; metal ion binding [GO:0046872]; orotidine-5'-phosphate decarboxylase activity [GO:0004590]
P75304	Valine--tRNA ligase (EC 6.1.1.9) (Valyl-tRNA synthetase) (ValRS)	valS MPN_480 MP361	838	valyl-tRNA aminoacylation [GO:0006438]	cytoplasm [GO:0005737]	cytoplasm [GO:0005737]; aminoacyl-tRNA editing activity [GO:0002161]; ATP binding [GO:0005524]; valine-tRNA ligase activity [GO:0004832]; valyl-tRNA aminoacylation [GO:0006438]	aminoacyl-tRNA editing activity [GO:0002161]; ATP binding [GO:0005524]; valine-tRNA ligase activity [GO:0004832]
P75305	FMN-dependent NADH:quinone oxidoreductase (EC 1.6.5.-) (Azo-dye reductase) (FMN-dependent NADH-azo compound oxidoreductase) (FMN-dependent NADH-azoreductase) (EC 1.7.1.17)	azoR MPN_479 MP362	197			electron transfer activity [GO:0009055]; FMN binding [GO:0010181]; oxidoreductase activity, acting on NAD(P)H, NAD(P) as acceptor [GO:0016652]; oxidoreductase activity, acting on NAD(P)H, quinone or similar compound as acceptor [GO:0016655]	electron transfer activity [GO:0009055]; FMN binding [GO:0010181]; oxidoreductase activity, acting on NAD(P)H, NAD(P) as acceptor [GO:0016652]; oxidoreductase activity, acting on NAD(P)H, quinone or similar compound as acceptor [GO:0016655]
P75308	Cytidylate kinase (CK) (EC 2.7.4.25) (Cytidine monophosphate kinase) (CMP kinase)	cmk MPN_476 MP365	217	phosphorylation [GO:0016310]; pyrimidine nucleotide metabolic process [GO:0006220]	cytoplasm [GO:0005737]	cytoplasm [GO:0005737]; ATP binding [GO:0005524]; CMP kinase activity [GO:0036430]; dCMP kinase activity [GO:0036431]; phosphorylation [GO:0016310]; pyrimidine nucleotide metabolic process [GO:0006220]	ATP binding [GO:0005524]; CMP kinase activity [GO:0036430]; dCMP kinase activity [GO:0036431]
P75330	P30 adhesin (30 kDa adhesin-related protein) (Cytadhesin P30)	p30 MPN_453 MP388	274	adhesion of symbiont to microvasculature [GO:0020035]; cell adhesion [GO:0007155]	attachment organelle membrane [GO:0033111]; cell projection [GO:0042995]; plasma membrane [GO:0005886]	attachment organelle membrane [GO:0033111]; cell projection [GO:0042995]; plasma membrane [GO:0005886]; adhesion of symbiont to microvasculature [GO:0020035]; cell adhesion [GO:0007155]
P75352	DNA topoisomerase 4 subunit A (EC 5.6.2.2) (Topoisomerase IV subunit A)	parC MPN_123 MP031	789	DNA topological change [GO:0006265]	chromosome [GO:0005694]; plasma membrane [GO:0005886]	chromosome [GO:0005694]; plasma membrane [GO:0005886]; ATP binding [GO:0005524]; DNA binding [GO:0003677]; DNA topoisomerase type II (double strand cut, ATP-hydrolyzing) activity [GO:0003918]; DNA topological change [GO:0006265]	ATP binding [GO:0005524]; DNA binding [GO:0003677]; DNA topoisomerase type II (double strand cut, ATP-hydrolyzing) activity [GO:0003918]
P75361	Chromosome partition protein Smc (Protein P115 homolog)	smc p115 MPN_426 MP415	982	chromosome condensation [GO:0030261]; chromosome segregation [GO:0007059]; DNA replication [GO:0006260]; sister chromatid cohesion [GO:0007062]	chromosome [GO:0005694]; cytoplasm [GO:0005737]	chromosome [GO:0005694]; cytoplasm [GO:0005737]; ATP binding [GO:0005524]; ATP hydrolysis activity [GO:0016887]; DNA binding [GO:0003677]; chromosome condensation [GO:0030261]; chromosome segregation [GO:0007059]; DNA replication [GO:0006260]; sister chromatid cohesion [GO:0007062]	ATP binding [GO:0005524]; ATP hydrolysis activity [GO:0016887]; DNA binding [GO:0003677]
P75362	Signal recognition particle receptor FtsY (SRP receptor) (EC 3.6.5.4)	ftsY MPN_425 MP416	348	SRP-dependent cotranslational protein targeting to membrane [GO:0006614]	cytoplasm [GO:0005737]; plasma membrane [GO:0005886]	cytoplasm [GO:0005737]; plasma membrane [GO:0005886]; GTP binding [GO:0005525]; GTPase activity [GO:0003924]; SRP-dependent cotranslational protein targeting to membrane [GO:0006614]	GTP binding [GO:0005525]; GTPase activity [GO:0003924]
P75365	tRNA-specific 2-thiouridylase MnmA (EC 2.8.1.13)	mnmA trmU MPN_422 MP419	370	tRNA modification [GO:0006400]	cytoplasm [GO:0005737]	cytoplasm [GO:0005737]; ATP binding [GO:0005524]; sulfurtransferase activity [GO:0016783]; tRNA binding [GO:0000049]; tRNA modification [GO:0006400]	ATP binding [GO:0005524]; sulfurtransferase activity [GO:0016783]; tRNA binding [GO:0000049]
P75368	Alanine--tRNA ligase (EC 6.1.1.7) (Alanyl-tRNA synthetase) (AlaRS)	alaS MPN_419 MP422	900	alanyl-tRNA aminoacylation [GO:0006419]	cytoplasm [GO:0005737]	cytoplasm [GO:0005737]; alanine-tRNA ligase activity [GO:0004813]; ATP binding [GO:0005524]; tRNA binding [GO:0000049]; zinc ion binding [GO:0008270]; alanyl-tRNA aminoacylation [GO:0006419]	alanine-tRNA ligase activity [GO:0004813]; ATP binding [GO:0005524]; tRNA binding [GO:0000049]; zinc ion binding [GO:0008270]
P75389	NADH oxidase (NOXase) (EC 1.6.3.4)	nox MPN_394 MP444	479			flavin adenine dinucleotide binding [GO:0050660]; NADH dehydrogenase (ubiquinone) activity [GO:0008137]	flavin adenine dinucleotide binding [GO:0050660]; NADH dehydrogenase (ubiquinone) activity [GO:0008137]
P75390	Pyruvate dehydrogenase E1 component subunit alpha (EC 1.2.4.1)	pdhA MPN_393 MP445	358	glycolytic process [GO:0006096]	cell surface [GO:0009986]; cytosol [GO:0005829]; membrane [GO:0016020]	cell surface [GO:0009986]; cytosol [GO:0005829]; membrane [GO:0016020]; pyruvate dehydrogenase (acetyl-transferring) activity [GO:0004739]; glycolytic process [GO:0006096]	pyruvate dehydrogenase (acetyl-transferring) activity [GO:0004739]
P75394	Probable lipoate-protein ligase A (Lipoate--protein ligase) (EC 6.3.1.20)	lplA MPN_389 MP449	339	protein lipoylation [GO:0009249]	cytoplasm [GO:0005737]	cytoplasm [GO:0005737]; ATP binding [GO:0005524]; lipoate-protein ligase activity [GO:0016979]; protein lipoylation [GO:0009249]	ATP binding [GO:0005524]; lipoate-protein ligase activity [GO:0016979]
P75400	Dephospho-CoA kinase (EC 2.7.1.24) (Dephosphocoenzyme A kinase)	coaE MPN_382 MP455	200	coenzyme A biosynthetic process [GO:0015937]; phosphorylation [GO:0016310]	cytoplasm [GO:0005737]	cytoplasm [GO:0005737]; ATP binding [GO:0005524]; dephospho-CoA kinase activity [GO:0004140]; coenzyme A biosynthetic process [GO:0015937]; phosphorylation [GO:0016310]	ATP binding [GO:0005524]; dephospho-CoA kinase activity [GO:0004140]
P75402	Formamidopyrimidine-DNA glycosylase (Fapy-DNA glycosylase) (EC 3.2.2.23) (DNA-(apurinic or apyrimidinic site) lyase MutM) (AP lyase MutM) (EC 4.2.99.18)	mutM fpg MPN_380 MP457	277	base-excision repair [GO:0006284]		class I DNA-(apurinic or apyrimidinic site) endonuclease activity [GO:0140078]; damaged DNA binding [GO:0003684]; oxidized purine nucleobase lesion DNA N-glycosylase activity [GO:0008534]; zinc ion binding [GO:0008270]; base-excision repair [GO:0006284]	class I DNA-(apurinic or apyrimidinic site) endonuclease activity [GO:0140078]; damaged DNA binding [GO:0003684]; oxidized purine nucleobase lesion DNA N-glycosylase activity [GO:0008534]; zinc ion binding [GO:0008270]
P75423	Cysteine--tRNA ligase (EC 6.1.1.16) (Cysteinyl-tRNA synthetase) (CysRS)	cysS MPN_356 MP480	437	cysteinyl-tRNA aminoacylation [GO:0006423]	cytoplasm [GO:0005737]	cytoplasm [GO:0005737]; ATP binding [GO:0005524]; cysteine-tRNA ligase activity [GO:0004817]; zinc ion binding [GO:0008270]; cysteinyl-tRNA aminoacylation [GO:0006423]	ATP binding [GO:0005524]; cysteine-tRNA ligase activity [GO:0004817]; zinc ion binding [GO:0008270]
P75425	Glycine--tRNA ligase (EC 6.1.1.14) (Glycyl-tRNA synthetase) (GlyRS)	glyQS glyS MPN_354 MP482	449	glycyl-tRNA aminoacylation [GO:0006426]	cytoplasm [GO:0005737]	cytoplasm [GO:0005737]; ATP binding [GO:0005524]; glycine-tRNA ligase activity [GO:0004820]; protein dimerization activity [GO:0046983]; glycyl-tRNA aminoacylation [GO:0006426]	ATP binding [GO:0005524]; glycine-tRNA ligase activity [GO:0004820]; protein dimerization activity [GO:0046983]
P75426	DNA primase (EC 2.7.7.101)	dnaG dnaE MPN_353 MP483	620		DNA-directed RNA polymerase complex [GO:0000428]; primosome complex [GO:1990077]	DNA-directed RNA polymerase complex [GO:0000428]; primosome complex [GO:1990077]; DNA binding [GO:0003677]; DNA primase activity [GO:0003896]; zinc ion binding [GO:0008270]	DNA binding [GO:0003677]; DNA primase activity [GO:0003896]; zinc ion binding [GO:0008270]
P75428	Glycerol-3-phosphate acyltransferase (Acyl-PO4 G3P acyltransferase) (Acyl-phosphate--glycerol-3-phosphate acyltransferase) (G3P acyltransferase) (GPAT) (EC 2.3.1.275) (Lysophosphatidic acid synthase) (LPA synthase)	plsY MPN_350 MP486	239	phospholipid biosynthetic process [GO:0008654]	plasma membrane [GO:0005886]	plasma membrane [GO:0005886]; acyl-phosphate glycerol-3-phosphate acyltransferase activity [GO:0043772]; phospholipid biosynthetic process [GO:0008654]	acyl-phosphate glycerol-3-phosphate acyltransferase activity [GO:0043772]
P75437	Probable DNA helicase II homolog (EC 5.6.2.4) (DNA 3'-5' helicase II)	uvrD MPN_341 MP495	715	DNA repair [GO:0006281]; DNA replication [GO:0006260]		ATP binding [GO:0005524]; ATP hydrolysis activity [GO:0016887]; DNA binding [GO:0003677]; DNA helicase activity [GO:0003678]; isomerase activity [GO:0016853]; DNA repair [GO:0006281]; DNA replication [GO:0006260]	ATP binding [GO:0005524]; ATP hydrolysis activity [GO:0016887]; DNA binding [GO:0003677]; DNA helicase activity [GO:0003678]; isomerase activity [GO:0016853]
P75442	Probable nicotinate-nucleotide adenylyltransferase/Ap4A hydrolase [Includes: Nicotinate-nucleotide adenylyltransferase (EC 2.7.7.18) (Deamido-NAD(+) diphosphorylase) (Deamido-NAD(+) pyrophosphorylase) (Nicotinate mononucleotide adenylyltransferase) (NaMN adenylyltransferase); Bis(5'-nucleosyl)-tetraphosphatase, symmetrical (EC 3.6.1.41) (Ap4A hydrolase)]	MPN_336 F10_orf291 MP500	344	NAD biosynthetic process [GO:0009435]		ATP binding [GO:0005524]; hydrolase activity [GO:0016787]; metal ion binding [GO:0046872]; nicotinate-nucleotide adenylyltransferase activity [GO:0004515]; NAD biosynthetic process [GO:0009435]	ATP binding [GO:0005524]; hydrolase activity [GO:0016787]; metal ion binding [GO:0046872]; nicotinate-nucleotide adenylyltransferase activity [GO:0004515]
P75454	Trigger factor (TF) (EC 5.2.1.8) (PPIase)	tig MPN_331 MP505	444	cell cycle [GO:0007049]; cell division [GO:0051301]; protein folding [GO:0006457]; protein transport [GO:0015031]	cytoplasm [GO:0005737]	cytoplasm [GO:0005737]; peptidyl-prolyl cis-trans isomerase activity [GO:0003755]; cell cycle [GO:0007049]; cell division [GO:0051301]; protein folding [GO:0006457]; protein transport [GO:0015031]	peptidyl-prolyl cis-trans isomerase activity [GO:0003755]
P75461	Ribonucleoside-diphosphate reductase subunit beta (EC 1.17.4.1) (Ribonucleotide reductase small subunit)	nrdF MPN_322 MP514	339	deoxyribonucleotide biosynthetic process [GO:0009263]; DNA replication [GO:0006260]	ribonucleoside-diphosphate reductase complex [GO:0005971]	ribonucleoside-diphosphate reductase complex [GO:0005971]; metal ion binding [GO:0046872]; ribonucleoside-diphosphate reductase activity, thioredoxin disulfide as acceptor [GO:0004748]; deoxyribonucleotide biosynthetic process [GO:0009263]; DNA replication [GO:0006260]	metal ion binding [GO:0046872]; ribonucleoside-diphosphate reductase activity, thioredoxin disulfide as acceptor [GO:0004748]
P75473	Ornithine carbamoyltransferase, catabolic (OTCase) (EC 2.1.3.3)	arcB MPN_306 MP530	346	arginine catabolic process to ornithine [GO:0019547]; arginine deiminase pathway [GO:0019546]	cytoplasm [GO:0005737]	cytoplasm [GO:0005737]; amino acid binding [GO:0016597]; ornithine carbamoyltransferase activity [GO:0004585]; arginine catabolic process to ornithine [GO:0019547]; arginine deiminase pathway [GO:0019546]	amino acid binding [GO:0016597]; ornithine carbamoyltransferase activity [GO:0004585]
P75476	Probable ATP-dependent 6-phosphofructokinase (ATP-PFK) (Phosphofructokinase) (EC 2.7.1.11) (Phosphohexokinase)	pfkA pfk MPN_302 MP534	328	fructose 6-phosphate metabolic process [GO:0006002]	cytosol [GO:0005829]	cytosol [GO:0005829]; 6-phosphofructokinase activity [GO:0003872]; ATP binding [GO:0005524]; metal ion binding [GO:0046872]; fructose 6-phosphate metabolic process [GO:0006002]	6-phosphofructokinase activity [GO:0003872]; ATP binding [GO:0005524]; metal ion binding [GO:0046872]
P75478	Segregation and condensation protein A	scpA MPN_300 MP536	506	cell division [GO:0051301]; chromosome segregation [GO:0007059]; tetrahydrofolate biosynthetic process [GO:0046654]	cytoplasm [GO:0005737]	cytoplasm [GO:0005737]; dihydrofolate reductase activity [GO:0004146]; cell division [GO:0051301]; chromosome segregation [GO:0007059]; tetrahydrofolate biosynthetic process [GO:0046654]	dihydrofolate reductase activity [GO:0004146]
P75479	Probable 1-acyl-sn-glycerol-3-phosphate acyltransferase (1-AGP acyltransferase) (1-AGPAT) (EC 2.3.1.51) (Lysophosphatidic acid acyltransferase) (LPAAT)	plsC MPN_299 MP537	266	CDP-diacylglycerol biosynthetic process [GO:0016024]	membrane [GO:0016020]	membrane [GO:0016020]; 1-acylglycerol-3-phosphate O-acyltransferase activity [GO:0003841]; CDP-diacylglycerol biosynthetic process [GO:0016024]	1-acylglycerol-3-phosphate O-acyltransferase activity [GO:0003841]
P75484	Lipoprotein signal peptidase (EC 3.4.23.36) (Prolipoprotein signal peptidase) (Signal peptidase II) (SPase II)	lspA lsp MPN_293 MP542	184	proteolysis [GO:0006508]	plasma membrane [GO:0005886]	plasma membrane [GO:0005886]; aspartic-type endopeptidase activity [GO:0004190]; proteolysis [GO:0006508]	aspartic-type endopeptidase activity [GO:0004190]
P75498	Elongation factor 4 (EF-4) (EC 3.6.5.n1) (Ribosomal back-translocase LepA)	lepA MPN_279 MP556	598	positive regulation of translation [GO:0045727]	plasma membrane [GO:0005886]	plasma membrane [GO:0005886]; GTP binding [GO:0005525]; GTPase activity [GO:0003924]; ribosome binding [GO:0043022]; translation elongation factor activity [GO:0003746]; positive regulation of translation [GO:0045727]	GTP binding [GO:0005525]; GTPase activity [GO:0003924]; ribosome binding [GO:0043022]; translation elongation factor activity [GO:0003746]
P75500	Lysine--tRNA ligase (EC 6.1.1.6) (Lysyl-tRNA synthetase) (LysRS)	lysS MPN_277 MP558	489	lysyl-tRNA aminoacylation [GO:0006430]	cytoplasm [GO:0005737]	cytoplasm [GO:0005737]; ATP binding [GO:0005524]; lysine-tRNA ligase activity [GO:0004824]; magnesium ion binding [GO:0000287]; nucleic acid binding [GO:0003676]; lysyl-tRNA aminoacylation [GO:0006430]	ATP binding [GO:0005524]; lysine-tRNA ligase activity [GO:0004824]; magnesium ion binding [GO:0000287]; nucleic acid binding [GO:0003676]
P75508	NAD kinase (EC 2.7.1.23) (ATP-dependent NAD kinase)	nadK MPN_267 MP566	259	NAD metabolic process [GO:0019674]; NADP biosynthetic process [GO:0006741]; phosphorylation [GO:0016310]	cytoplasm [GO:0005737]	cytoplasm [GO:0005737]; ATP binding [GO:0005524]; metal ion binding [GO:0046872]; NAD binding [GO:0051287]; NAD+ kinase activity [GO:0003951]; NAD metabolic process [GO:0019674]; NADP biosynthetic process [GO:0006741]; phosphorylation [GO:0016310]	ATP binding [GO:0005524]; metal ion binding [GO:0046872]; NAD binding [GO:0051287]; NAD+ kinase activity [GO:0003951]
P75510	Tryptophan--tRNA ligase (EC 6.1.1.2) (Tryptophanyl-tRNA synthetase) (TrpRS)	trpS MPN_265 MP568	346	tryptophanyl-tRNA aminoacylation [GO:0006436]	cytoplasm [GO:0005737]	cytoplasm [GO:0005737]; ATP binding [GO:0005524]; tryptophan-tRNA ligase activity [GO:0004830]; tryptophanyl-tRNA aminoacylation [GO:0006436]	ATP binding [GO:0005524]; tryptophan-tRNA ligase activity [GO:0004830]
P75517	UDP-glucose 4-epimerase (EC 5.1.3.2) (Galactowaldenase) (UDP-galactose 4-epimerase)	galE MPN_257 MP576	338	galactose metabolic process [GO:0006012]		UDP-glucose 4-epimerase activity [GO:0003978]; galactose metabolic process [GO:0006012]	UDP-glucose 4-epimerase activity [GO:0003978]
P75522	Ribulose-phosphate 3-epimerase (EC 5.1.3.1)	rpe MPN_251 MP581	215	pentose catabolic process [GO:0019323]; pentose-phosphate shunt [GO:0006098]		D-ribulose-phosphate 3-epimerase activity [GO:0004750]; metal ion binding [GO:0046872]; pentose catabolic process [GO:0019323]; pentose-phosphate shunt [GO:0006098]	D-ribulose-phosphate 3-epimerase activity [GO:0004750]; metal ion binding [GO:0046872]
P75523	Small ribosomal subunit biogenesis GTPase RsgA (EC 3.6.1.-)	rsgA engC MPN_249 MP583	278	ribosomal small subunit biogenesis [GO:0042274]	cytoplasm [GO:0005737]	cytoplasm [GO:0005737]; GTP binding [GO:0005525]; GTPase activity [GO:0003924]; metal ion binding [GO:0046872]; rRNA binding [GO:0019843]; ribosomal small subunit biogenesis [GO:0042274]	GTP binding [GO:0005525]; GTPase activity [GO:0003924]; metal ion binding [GO:0046872]; rRNA binding [GO:0019843]
P75528	Diadenylate cyclase (DAC) (EC 2.7.7.85) (Cyclic-di-AMP synthase) (c-di-AMP synthase) (Diadenylyl cyclase)	dacB MPN_244 K04_orf202 MP588	202	cAMP biosynthetic process [GO:0006171]; second-messenger-mediated signaling [GO:0019932]	plasma membrane [GO:0005886]	plasma membrane [GO:0005886]; adenylate cyclase activity [GO:0004016]; ATP binding [GO:0005524]; diadenylate cyclase activity [GO:0106408]; cAMP biosynthetic process [GO:0006171]; second-messenger-mediated signaling [GO:0019932]	adenylate cyclase activity [GO:0004016]; ATP binding [GO:0005524]; diadenylate cyclase activity [GO:0106408]
P75539	Replicative DNA helicase (EC 3.6.4.12)	dnaB MPN_232 MP599	473	DNA replication, synthesis of RNA primer [GO:0006269]	primosome complex [GO:1990077]	primosome complex [GO:1990077]; ATP binding [GO:0005524]; ATP hydrolysis activity [GO:0016887]; DNA binding [GO:0003677]; DNA helicase activity [GO:0003678]; DNA replication, synthesis of RNA primer [GO:0006269]	ATP binding [GO:0005524]; ATP hydrolysis activity [GO:0016887]; DNA binding [GO:0003677]; DNA helicase activity [GO:0003678]
P75558	UvrABC system protein B (Protein UvrB) (Excinuclease ABC subunit B)	uvrB MPN_211 MP620	657	nucleotide-excision repair [GO:0006289]; SOS response [GO:0009432]	cytoplasm [GO:0005737]; excinuclease repair complex [GO:0009380]	cytoplasm [GO:0005737]; excinuclease repair complex [GO:0009380]; ATP binding [GO:0005524]; ATP hydrolysis activity [GO:0016887]; DNA binding [GO:0003677]; excinuclease ABC activity [GO:0009381]; nucleotide-excision repair [GO:0006289]; SOS response [GO:0009432]	ATP binding [GO:0005524]; ATP hydrolysis activity [GO:0016887]; DNA binding [GO:0003677]; excinuclease ABC activity [GO:0009381]
P75559	Protein translocase subunit SecA (EC 7.4.2.8)	secA MPN_210 MP621	808	intracellular protein transmembrane transport [GO:0065002]; protein import [GO:0017038]; protein targeting [GO:0006605]	cytoplasm [GO:0005737]; plasma membrane [GO:0005886]	cytoplasm [GO:0005737]; plasma membrane [GO:0005886]; ATP binding [GO:0005524]; protein-exporting ATPase activity [GO:0008564]; intracellular protein transmembrane transport [GO:0065002]; protein import [GO:0017038]; protein targeting [GO:0006605]	ATP binding [GO:0005524]; protein-exporting ATPase activity [GO:0008564]
P75563	Phenylalanine--tRNA ligase beta subunit (EC 6.1.1.20) (Phenylalanyl-tRNA synthetase beta subunit) (PheRS)	pheT MPN_106 MP048	805	phenylalanyl-tRNA aminoacylation [GO:0006432]	cytoplasm [GO:0005737]	cytoplasm [GO:0005737]; ATP binding [GO:0005524]; magnesium ion binding [GO:0000287]; phenylalanine-tRNA ligase activity [GO:0004826]; tRNA binding [GO:0000049]; phenylalanyl-tRNA aminoacylation [GO:0006432]	ATP binding [GO:0005524]; magnesium ion binding [GO:0000287]; phenylalanine-tRNA ligase activity [GO:0004826]; tRNA binding [GO:0000049]
P75564	Phenylalanine--tRNA ligase alpha subunit (EC 6.1.1.20) (Phenylalanyl-tRNA synthetase alpha subunit) (PheRS)	pheS MPN_105 MP049	341	phenylalanyl-tRNA aminoacylation [GO:0006432]	cytoplasm [GO:0005737]	cytoplasm [GO:0005737]; ATP binding [GO:0005524]; magnesium ion binding [GO:0000287]; phenylalanine-tRNA ligase activity [GO:0004826]; tRNA binding [GO:0000049]; phenylalanyl-tRNA aminoacylation [GO:0006432]	ATP binding [GO:0005524]; magnesium ion binding [GO:0000287]; phenylalanine-tRNA ligase activity [GO:0004826]; tRNA binding [GO:0000049]
P75569	PTS system glucose-specific EIICBA component (EC 2.7.1.199) (EII-Glc/EIII-Glc) (EIICBA-Glc) (EIICBA-Glc 1) [Includes: Glucose permease IIC component (PTS system glucose-specific EIIC component); Glucose-specific phosphotransferase enzyme IIB component (PTS system glucose-specific EIIB component); Glucose-specific phosphotransferase enzyme IIA component (PTS system glucose-specific EIIA component)]	ptsG MPN_207 MP624	940	phosphoenolpyruvate-dependent sugar phosphotransferase system [GO:0009401]; phosphorylation [GO:0016310]	plasma membrane [GO:0005886]	plasma membrane [GO:0005886]; kinase activity [GO:0016301]; protein-N(PI)-phosphohistidine-sugar phosphotransferase activity [GO:0008982]; phosphoenolpyruvate-dependent sugar phosphotransferase system [GO:0009401]; phosphorylation [GO:0016310]	kinase activity [GO:0016301]; protein-N(PI)-phosphohistidine-sugar phosphotransferase activity [GO:0008982]
P75575	Large ribosomal subunit protein uL22 (50S ribosomal protein L22)	rplV MPN_170 MP661	159	response to antibiotic [GO:0046677]; translation [GO:0006412]	large ribosomal subunit [GO:0015934]	large ribosomal subunit [GO:0015934]; rRNA binding [GO:0019843]; structural constituent of ribosome [GO:0003735]; response to antibiotic [GO:0046677]; translation [GO:0006412]	rRNA binding [GO:0019843]; structural constituent of ribosome [GO:0003735]
P75578	Large ribosomal subunit protein uL23 (50S ribosomal protein L23)	rplW MPN_167 MP664	237	translation [GO:0006412]	ribonucleoprotein complex [GO:1990904]; ribosome [GO:0005840]	ribonucleoprotein complex [GO:1990904]; ribosome [GO:0005840]; rRNA binding [GO:0019843]; structural constituent of ribosome [GO:0003735]; translation [GO:0006412]	rRNA binding [GO:0019843]; structural constituent of ribosome [GO:0003735]
P75579	Large ribosomal subunit protein uL4 (50S ribosomal protein L4)	rplD MPN_166 MP665	212	response to antibiotic [GO:0046677]; translation [GO:0006412]	ribonucleoprotein complex [GO:1990904]; ribosome [GO:0005840]	ribonucleoprotein complex [GO:1990904]; ribosome [GO:0005840]; rRNA binding [GO:0019843]; structural constituent of ribosome [GO:0003735]; response to antibiotic [GO:0046677]; translation [GO:0006412]	rRNA binding [GO:0019843]; structural constituent of ribosome [GO:0003735]
P75587	Bifunctional riboflavin kinase/FMN adenylyltransferase (Riboflavin biosynthesis protein RibF) [Includes: Riboflavin kinase (EC 2.7.1.26) (Flavokinase); FMN adenylyltransferase (EC 2.7.7.2) (FAD pyrophosphorylase) (FAD synthase)]	ribF MPN_158 MP673	269	FAD biosynthetic process [GO:0006747]; FMN biosynthetic process [GO:0009398]; phosphorylation [GO:0016310]; riboflavin biosynthetic process [GO:0009231]		ATP binding [GO:0005524]; FMN adenylyltransferase activity [GO:0003919]; riboflavin kinase activity [GO:0008531]; FAD biosynthetic process [GO:0006747]; FMN biosynthetic process [GO:0009398]; phosphorylation [GO:0016310]; riboflavin biosynthetic process [GO:0009231]	ATP binding [GO:0005524]; FMN adenylyltransferase activity [GO:0003919]; riboflavin kinase activity [GO:0008531]
P75611	Transketolase (TK) (EC 2.2.1.1)	tkt tktA MPN_082 MP073	648		cytosol [GO:0005829]; membrane [GO:0016020]	cytosol [GO:0005829]; membrane [GO:0016020]; metal ion binding [GO:0046872]; transketolase activity [GO:0004802]	metal ion binding [GO:0046872]; transketolase activity [GO:0004802]
P78003	S-adenosylmethionine synthase (AdoMet synthase) (EC 2.5.1.6) (MAT) (Methionine adenosyltransferase)	metK metX MPN_060 MP094	383	one-carbon metabolic process [GO:0006730]; S-adenosylmethionine biosynthetic process [GO:0006556]	cytoplasm [GO:0005737]	cytoplasm [GO:0005737]; ATP binding [GO:0005524]; magnesium ion binding [GO:0000287]; methionine adenosyltransferase activity [GO:0004478]; one-carbon metabolic process [GO:0006730]; S-adenosylmethionine biosynthetic process [GO:0006556]	ATP binding [GO:0005524]; magnesium ion binding [GO:0000287]; methionine adenosyltransferase activity [GO:0004478]
P78004	Chaperone protein DnaJ	dnaJ MPN_021 MP133	390	DNA replication [GO:0006260]; protein folding [GO:0006457]; response to heat [GO:0009408]	cytoplasm [GO:0005737]	cytoplasm [GO:0005737]; ATP binding [GO:0005524]; heat shock protein binding [GO:0031072]; unfolded protein binding [GO:0051082]; zinc ion binding [GO:0008270]; DNA replication [GO:0006260]; protein folding [GO:0006457]; response to heat [GO:0009408]	ATP binding [GO:0005524]; heat shock protein binding [GO:0031072]; unfolded protein binding [GO:0051082]; zinc ion binding [GO:0008270]
P78007	L-lactate dehydrogenase (L-LDH) (EC 1.1.1.27)	ldh MPN_674 MP168	312	glycolytic process [GO:0006096]	cytoplasm [GO:0005737]; membrane [GO:0016020]	cytoplasm [GO:0005737]; membrane [GO:0016020]; L-lactate dehydrogenase activity [GO:0004459]; glycolytic process [GO:0006096]	L-lactate dehydrogenase activity [GO:0004459]
P78010	Triosephosphate isomerase (TIM) (TPI) (EC 5.3.1.1) (Triose-phosphate isomerase)	tpiA tim tpi MPN_629 MP213	244	gluconeogenesis [GO:0006094]; glycolytic process [GO:0006096]	cytoplasm [GO:0005737]	cytoplasm [GO:0005737]; triose-phosphate isomerase activity [GO:0004807]; gluconeogenesis [GO:0006094]; glycolytic process [GO:0006096]	triose-phosphate isomerase activity [GO:0004807]
P78011	Serine hydroxymethyltransferase (SHMT) (Serine methylase) (EC 2.1.2.1)	glyA MPN_576 MP266	406	glycine biosynthetic process from serine [GO:0019264]; tetrahydrofolate interconversion [GO:0035999]	cytoplasm [GO:0005737]	cytoplasm [GO:0005737]; glycine hydroxymethyltransferase activity [GO:0004372]; pyridoxal phosphate binding [GO:0030170]; glycine biosynthetic process from serine [GO:0019264]; tetrahydrofolate interconversion [GO:0035999]	glycine hydroxymethyltransferase activity [GO:0004372]; pyridoxal phosphate binding [GO:0030170]
P78012	Chaperonin GroEL (EC 5.6.1.7) (60 kDa chaperonin) (Chaperonin-60) (Cpn60)	groEL groL mopA MPN_573 MP269	543	protein refolding [GO:0042026]	cytoplasm [GO:0005737]	cytoplasm [GO:0005737]; ATP binding [GO:0005524]; ATP-dependent protein folding chaperone [GO:0140662]; isomerase activity [GO:0016853]; unfolded protein binding [GO:0051082]; protein refolding [GO:0042026]	ATP binding [GO:0005524]; ATP-dependent protein folding chaperone [GO:0140662]; isomerase activity [GO:0016853]; unfolded protein binding [GO:0051082]
P78014	Protein RecA (Recombinase A)	recA MPN_490 MP352	336	DNA recombination [GO:0006310]; DNA repair [GO:0006281]; SOS response [GO:0009432]	cytoplasm [GO:0005737]	cytoplasm [GO:0005737]; ATP binding [GO:0005524]; ATP-dependent DNA damage sensor activity [GO:0140664]; damaged DNA binding [GO:0003684]; single-stranded DNA binding [GO:0003697]; DNA recombination [GO:0006310]; DNA repair [GO:0006281]; SOS response [GO:0009432]	ATP binding [GO:0005524]; ATP-dependent DNA damage sensor activity [GO:0140664]; damaged DNA binding [GO:0003684]; single-stranded DNA binding [GO:0003697]
P78016	DNA topoisomerase 4 subunit B (EC 5.6.2.2) (Topoisomerase IV subunit B)	parE MPN_122 MP032	635	DNA topological change [GO:0006265]	chromosome [GO:0005694]	chromosome [GO:0005694]; ATP binding [GO:0005524]; DNA binding [GO:0003677]; DNA topoisomerase type II (double strand cut, ATP-hydrolyzing) activity [GO:0003918]; metal ion binding [GO:0046872]; DNA topological change [GO:0006265]	ATP binding [GO:0005524]; DNA binding [GO:0003677]; DNA topoisomerase type II (double strand cut, ATP-hydrolyzing) activity [GO:0003918]; metal ion binding [GO:0046872]
P78021	DNA ligase (EC 6.5.1.2) (Polydeoxyribonucleotide synthase [NAD(+)])	ligA lig MPN_357 MP479	658	DNA repair [GO:0006281]; DNA replication [GO:0006260]		DNA binding [GO:0003677]; DNA ligase (NAD+) activity [GO:0003911]; metal ion binding [GO:0046872]; DNA repair [GO:0006281]; DNA replication [GO:0006260]	DNA binding [GO:0003677]; DNA ligase (NAD+) activity [GO:0003911]; metal ion binding [GO:0046872]
P78022	RNA polymerase sigma factor SigA (Sigma-A)	sigA rpoD MPN_352 MP484	499	DNA-templated transcription initiation [GO:0006352]	cytoplasm [GO:0005737]	cytoplasm [GO:0005737]; DNA binding [GO:0003677]; sigma factor activity [GO:0016987]; DNA-templated transcription initiation [GO:0006352]	DNA binding [GO:0003677]; sigma factor activity [GO:0016987]
P78025	Lon protease (EC 3.4.21.53) (ATP-dependent protease La)	lon MPN_332 MP504	795	cellular response to heat [GO:0034605]; protein quality control for misfolded or incompletely synthesized proteins [GO:0006515]	cytoplasm [GO:0005737]	cytoplasm [GO:0005737]; ATP binding [GO:0005524]; ATP hydrolysis activity [GO:0016887]; ATP-dependent peptidase activity [GO:0004176]; sequence-specific DNA binding [GO:0043565]; serine-type endopeptidase activity [GO:0004252]; cellular response to heat [GO:0034605]; protein quality control for misfolded or incompletely synthesized proteins [GO:0006515]	ATP binding [GO:0005524]; ATP hydrolysis activity [GO:0016887]; ATP-dependent peptidase activity [GO:0004176]; sequence-specific DNA binding [GO:0043565]; serine-type endopeptidase activity [GO:0004252]
P78027	Ribonucleoside-diphosphate reductase subunit alpha (EC 1.17.4.1) (Ribonucleotide reductase)	nrdE MPN_324 MP512	721	deoxyribonucleotide biosynthetic process [GO:0009263]; DNA replication [GO:0006260]		ATP binding [GO:0005524]; ribonucleoside-diphosphate reductase activity, thioredoxin disulfide as acceptor [GO:0004748]; deoxyribonucleotide biosynthetic process [GO:0009263]; DNA replication [GO:0006260]	ATP binding [GO:0005524]; ribonucleoside-diphosphate reductase activity, thioredoxin disulfide as acceptor [GO:0004748]
P78028	Dihydrofolate reductase (EC 1.5.1.3)	folA dhfR MPN_321 MP515	160	glycine biosynthetic process [GO:0006545]; one-carbon metabolic process [GO:0006730]; tetrahydrofolate biosynthetic process [GO:0046654]		dihydrofolate reductase activity [GO:0004146]; NADP binding [GO:0050661]; glycine biosynthetic process [GO:0006545]; one-carbon metabolic process [GO:0006730]; tetrahydrofolate biosynthetic process [GO:0046654]	dihydrofolate reductase activity [GO:0004146]; NADP binding [GO:0050661]
P78029	Thymidylate synthase (TS) (TSase) (EC 2.1.1.45)	thyA MPN_320 MP516	287	dTMP biosynthetic process [GO:0006231]; dTTP biosynthetic process [GO:0006235]; methylation [GO:0032259]	cytoplasm [GO:0005737]	cytoplasm [GO:0005737]; thymidylate synthase activity [GO:0004799]; dTMP biosynthetic process [GO:0006231]; dTTP biosynthetic process [GO:0006235]; methylation [GO:0032259]	thymidylate synthase activity [GO:0004799]
P78033	Glucose-6-phosphate isomerase (GPI) (EC 5.3.1.9) (Phosphoglucose isomerase) (PGI) (Phosphohexose isomerase) (PHI)	pgi MPN_250 MP582	430	carbohydrate derivative metabolic process [GO:1901135]; gluconeogenesis [GO:0006094]; glycolytic process [GO:0006096]	cytoplasm [GO:0005737]	cytoplasm [GO:0005737]; carbohydrate derivative binding [GO:0097367]; glucose-6-phosphate isomerase activity [GO:0004347]; carbohydrate derivative metabolic process [GO:1901135]; gluconeogenesis [GO:0006094]; glycolytic process [GO:0006096]	carbohydrate derivative binding [GO:0097367]; glucose-6-phosphate isomerase activity [GO:0004347]
P78036	Probable cation-transporting P-type ATPase (EC 7.2.2.-)	pacL MPN_209 MP622	872		plasma membrane [GO:0005886]	plasma membrane [GO:0005886]; ATP binding [GO:0005524]; ATP hydrolysis activity [GO:0016887]; metal ion binding [GO:0046872]	ATP binding [GO:0005524]; ATP hydrolysis activity [GO:0016887]; metal ion binding [GO:0046872]
Q11132	Methionine aminopeptidase (MAP) (MetAP) (EC 3.4.11.18) (Peptidase M)	map MPN_186 MP645	248	protein modification process [GO:0036211]; proteolysis [GO:0006508]		initiator methionyl aminopeptidase activity [GO:0004239]; metalloaminopeptidase activity [GO:0070006]; transition metal ion binding [GO:0046914]; protein modification process [GO:0036211]; proteolysis [GO:0006508]	initiator methionyl aminopeptidase activity [GO:0004239]; metalloaminopeptidase activity [GO:0070006]; transition metal ion binding [GO:0046914]
Q50290	Type II methyltransferase M.MpnI (M.MpnI) (EC 2.1.1.72)	mte1 MPN_198 GT9_orf319V MP633	319			DNA binding [GO:0003677]; site-specific DNA-methyltransferase (adenine-specific) activity [GO:0009007]	DNA binding [GO:0003677]; site-specific DNA-methyltransferase (adenine-specific) activity [GO:0009007]
Q50291	tRNA pseudouridine synthase A (EC 5.4.99.12) (tRNA pseudouridine(38-40) synthase) (tRNA pseudouridylate synthase I) (tRNA-uridine isomerase I)	truA hisT MPN_196 MP635	243	tRNA pseudouridine synthesis [GO:0031119]		RNA binding [GO:0003723]; tRNA pseudouridine synthase activity [GO:0106029]; tRNA pseudouridine synthesis [GO:0031119]	RNA binding [GO:0003723]; tRNA pseudouridine synthase activity [GO:0106029]
Q50295	DNA-directed RNA polymerase subunit alpha (RNAP subunit alpha) (EC 2.7.7.6) (RNA polymerase subunit alpha) (Transcriptase subunit alpha)	rpoA MPN_191 MP640	327	DNA-templated transcription [GO:0006351]	cytoplasm [GO:0005737]; DNA-directed RNA polymerase complex [GO:0000428]	cytoplasm [GO:0005737]; DNA-directed RNA polymerase complex [GO:0000428]; DNA binding [GO:0003677]; DNA-directed 5'-3' RNA polymerase activity [GO:0003899]; protein dimerization activity [GO:0046983]; DNA-templated transcription [GO:0006351]	DNA binding [GO:0003677]; DNA-directed 5'-3' RNA polymerase activity [GO:0003899]; protein dimerization activity [GO:0046983]
Q50299	Adenylate kinase (AK) (EC 2.7.4.3) (ATP-AMP transphosphorylase) (ATP:AMP phosphotransferase) (Adenylate monophosphate kinase)	adk MPN_185 MP646	215	AMP salvage [GO:0044209]; phosphorylation [GO:0016310]	cytoplasm [GO:0005737]; intracellular membrane-bounded organelle [GO:0043231]	cytoplasm [GO:0005737]; intracellular membrane-bounded organelle [GO:0043231]; adenylate kinase activity [GO:0004017]; ATP binding [GO:0005524]; zinc ion binding [GO:0008270]; AMP salvage [GO:0044209]; phosphorylation [GO:0016310]	adenylate kinase activity [GO:0004017]; ATP binding [GO:0005524]; zinc ion binding [GO:0008270]
Q50301	Small ribosomal subunit protein uS5 (30S ribosomal protein S5)	rpsE MPN_182 MP649	219	translation [GO:0006412]	small ribosomal subunit [GO:0015935]	small ribosomal subunit [GO:0015935]; rRNA binding [GO:0019843]; structural constituent of ribosome [GO:0003735]; translation [GO:0006412]	rRNA binding [GO:0019843]; structural constituent of ribosome [GO:0003735]
Q50305	Small ribosomal subunit protein uS14 (30S ribosomal protein S14 type Z)	rpsZ rpsN MPN_178 MP653	61	translation [GO:0006412]	ribonucleoprotein complex [GO:1990904]; ribosome [GO:0005840]	ribonucleoprotein complex [GO:1990904]; ribosome [GO:0005840]; rRNA binding [GO:0019843]; structural constituent of ribosome [GO:0003735]; zinc ion binding [GO:0008270]; translation [GO:0006412]	rRNA binding [GO:0019843]; structural constituent of ribosome [GO:0003735]; zinc ion binding [GO:0008270]
Q50327	ATP synthase subunit b (ATP synthase F(0) sector subunit b) (ATPase subunit I) (F-type ATPase subunit b) (F-ATPase subunit b)	atpF MPN_602 MP240	207		plasma membrane [GO:0005886]; proton-transporting ATP synthase complex, coupling factor F(o) [GO:0045263]	plasma membrane [GO:0005886]; proton-transporting ATP synthase complex, coupling factor F(o) [GO:0045263]; proton-transporting ATP synthase activity, rotational mechanism [GO:0046933]	proton-transporting ATP synthase activity, rotational mechanism [GO:0046933]
Q50329	ATP synthase subunit alpha (EC 7.1.2.2) (ATP synthase F1 sector subunit alpha) (F-ATPase subunit alpha)	atpA MPN_600 MP242	518		plasma membrane [GO:0005886]; proton-transporting ATP synthase complex, catalytic core F(1) [GO:0045261]	plasma membrane [GO:0005886]; proton-transporting ATP synthase complex, catalytic core F(1) [GO:0045261]; ATP binding [GO:0005524]; proton-transporting ATP synthase activity, rotational mechanism [GO:0046933]; proton-transporting ATPase activity, rotational mechanism [GO:0046961]	ATP binding [GO:0005524]; proton-transporting ATP synthase activity, rotational mechanism [GO:0046933]; proton-transporting ATPase activity, rotational mechanism [GO:0046961]
Q50331	ATP synthase subunit beta (EC 7.1.2.2) (ATP synthase F1 sector subunit beta) (F-ATPase subunit beta)	atpD MPN_598 MP244	475		plasma membrane [GO:0005886]; proton-transporting ATP synthase complex, catalytic core F(1) [GO:0045261]	plasma membrane [GO:0005886]; proton-transporting ATP synthase complex, catalytic core F(1) [GO:0045261]; ATP binding [GO:0005524]; proton-transporting ATP synthase activity, rotational mechanism [GO:0046933]; proton-transporting ATPase activity, rotational mechanism [GO:0046961]	ATP binding [GO:0005524]; proton-transporting ATP synthase activity, rotational mechanism [GO:0046933]; proton-transporting ATPase activity, rotational mechanism [GO:0046961]
Q50360	Cytadherence high molecular weight protein 3 (Accessory adhesin protein 3) (Cytadherence accessory protein 3)	hmw3 MPN_452 MP389	672	adhesion of symbiont to microvasculature [GO:0020035]	attachment organelle membrane [GO:0033111]; cell projection [GO:0042995]; plasma membrane [GO:0005886]	attachment organelle membrane [GO:0033111]; cell projection [GO:0042995]; plasma membrane [GO:0005886]; adhesion of symbiont to microvasculature [GO:0020035]
Q59550	ATP synthase subunit c (ATP synthase F(0) sector subunit c) (F-type ATPase subunit c) (F-ATPase subunit c) (Lipid-binding protein)	atpE MPN_603 MP239	105		plasma membrane [GO:0005886]; proton-transporting ATP synthase complex, coupling factor F(o) [GO:0045263]	plasma membrane [GO:0005886]; proton-transporting ATP synthase complex, coupling factor F(o) [GO:0045263]; lipid binding [GO:0008289]; proton-transporting ATP synthase activity, rotational mechanism [GO:0046933]	lipid binding [GO:0008289]; proton-transporting ATP synthase activity, rotational mechanism [GO:0046933]
Q9EXD8	Ascorbate-specific PTS system EIIB component (EC 2.7.1.194) (Ascorbate-specific phosphotransferase enzyme IIB component)	ulaB sgaB MPN_495 MP347.1	95	phosphoenolpyruvate-dependent sugar phosphotransferase system [GO:0009401]; phosphorylation [GO:0016310]	cytoplasm [GO:0005737]	cytoplasm [GO:0005737]; kinase activity [GO:0016301]; protein-N(PI)-phosphohistidine-sugar phosphotransferase activity [GO:0008982]; phosphoenolpyruvate-dependent sugar phosphotransferase system [GO:0009401]; phosphorylation [GO:0016310]	kinase activity [GO:0016301]; protein-N(PI)-phosphohistidine-sugar phosphotransferase activity [GO:0008982]
P0CJ81	Proline-rich P65 protein	p65 MPN_309 MP527	405		plasma membrane [GO:0005886]	plasma membrane [GO:0005886]
P41204	Large ribosomal subunit protein uL16 (50S ribosomal protein L16)	rplP MPN_172 MP659	139	translation [GO:0006412]	ribonucleoprotein complex [GO:1990904]; ribosome [GO:0005840]	ribonucleoprotein complex [GO:1990904]; ribosome [GO:0005840]; rRNA binding [GO:0019843]; structural constituent of ribosome [GO:0003735]; tRNA binding [GO:0000049]; translation [GO:0006412]	rRNA binding [GO:0019843]; structural constituent of ribosome [GO:0003735]; tRNA binding [GO:0000049]
P46775	Small ribosomal subunit protein uS4 (30S ribosomal protein S4)	rpsD rps4 MPN_446 MP395	205	translation [GO:0006412]	small ribosomal subunit [GO:0015935]	small ribosomal subunit [GO:0015935]; rRNA binding [GO:0019843]; structural constituent of ribosome [GO:0003735]; translation [GO:0006412]	rRNA binding [GO:0019843]; structural constituent of ribosome [GO:0003735]
P52864	Large ribosomal subunit protein bL36 (50S ribosomal protein L36)	rpmJ MPN_188 MP643	37	translation [GO:0006412]	ribonucleoprotein complex [GO:1990904]; ribosome [GO:0005840]	ribonucleoprotein complex [GO:1990904]; ribosome [GO:0005840]; structural constituent of ribosome [GO:0003735]; translation [GO:0006412]	structural constituent of ribosome [GO:0003735]
P54125	Oligoendopeptidase F homolog (EC 3.4.24.-)	pepF MPN_197 MP634	611	proteolysis [GO:0006508]		metal ion binding [GO:0046872]; metalloendopeptidase activity [GO:0004222]; proteolysis [GO:0006508]	metal ion binding [GO:0046872]; metalloendopeptidase activity [GO:0004222]
P56850	Large ribosomal subunit protein bL33B (50S ribosomal protein L33 2)	rpmG2 MPN_069 MP085.1	48	translation [GO:0006412]	ribonucleoprotein complex [GO:1990904]; ribosome [GO:0005840]	ribonucleoprotein complex [GO:1990904]; ribosome [GO:0005840]; structural constituent of ribosome [GO:0003735]; translation [GO:0006412]	structural constituent of ribosome [GO:0003735]
P57079	Small ribosomal subunit protein bS21 (30S ribosomal protein S21)	rpsU MPN_296 MP539.1	60	translation [GO:0006412]	ribonucleoprotein complex [GO:1990904]; ribosome [GO:0005840]	ribonucleoprotein complex [GO:1990904]; ribosome [GO:0005840]; structural constituent of ribosome [GO:0003735]; translation [GO:0006412]	structural constituent of ribosome [GO:0003735]
P57114	Putative pre-16S rRNA nuclease (EC 3.1.-.-)	MPN_418 MP422.1	140	rRNA 5'-end processing [GO:0000967]	cytoplasm [GO:0005737]	cytoplasm [GO:0005737]; nuclease activity [GO:0004518]; rRNA 5'-end processing [GO:0000967]	nuclease activity [GO:0004518]
P75033	Uncharacterized ATP-dependent helicase MG140 homolog (EC 3.6.4.-)	MPN_153 E07_orf1113 MP001	1113			ATP binding [GO:0005524]; helicase activity [GO:0004386]; hydrolase activity [GO:0016787]	ATP binding [GO:0005524]; helicase activity [GO:0004386]; hydrolase activity [GO:0016787]
P75034	Uncharacterized lipoprotein MPN_152	MPN_152 E07_orf794 MP002	794		plasma membrane [GO:0005886]	plasma membrane [GO:0005886]
P75038	Putative 1-phosphofructokinase (EC 2.7.1.56) (Fructose 1-phosphate kinase) (Fru1PK)	fruK MPN_079 MP076	300			1-phosphofructokinase activity [GO:0008662]; ATP binding [GO:0005524]	1-phosphofructokinase activity [GO:0008662]; ATP binding [GO:0005524]
P75043	SsrA-binding protein (Small protein B)	smpB MPN_074 MP081	147	trans-translation [GO:0070929]	cytoplasm [GO:0005737]	cytoplasm [GO:0005737]; RNA binding [GO:0003723]; trans-translation [GO:0070929]	RNA binding [GO:0003723]
P75046	Ribosomal RNA small subunit methyltransferase I (EC 2.1.1.198) (16S rRNA 2'-O-ribose C1402 methyltransferase) (rRNA (cytidine-2'-O-)-methyltransferase RsmI)	rsmI MPN_071 D09_orf276 MP084	276		cytoplasm [GO:0005737]	cytoplasm [GO:0005737]; rRNA (cytosine-2'-O-)-methyltransferase activity [GO:0070677]	rRNA (cytosine-2'-O-)-methyltransferase activity [GO:0070677]
P75049	Transcription termination/antitermination protein NusG	nusG MPN_067 D09_orf320 MP087	320	DNA-templated transcription termination [GO:0006353]; regulation of DNA-templated transcription elongation [GO:0032784]; transcription antitermination [GO:0031564]; transcription elongation-coupled chromatin remodeling [GO:0140673]		DNA-templated transcription termination [GO:0006353]; regulation of DNA-templated transcription elongation [GO:0032784]; transcription antitermination [GO:0031564]; transcription elongation-coupled chromatin remodeling [GO:0140673]
P75050	Phosphomannomutase (PMM) (EC 5.4.2.8)	manB cpsG MPN_066 MP088	554	carbohydrate metabolic process [GO:0005975]		magnesium ion binding [GO:0000287]; phosphomannomutase activity [GO:0004615]; carbohydrate metabolic process [GO:0005975]	magnesium ion binding [GO:0000287]; phosphomannomutase activity [GO:0004615]
P75057	Spermidine/putrescine transport system permease protein PotC homolog	potC MPN_057 MP097	286	transmembrane transport [GO:0055085]	plasma membrane [GO:0005886]	plasma membrane [GO:0005886]; transmembrane transport [GO:0055085]
P75058	Spermidine/putrescine transport system permease protein PotB homolog	potB MPN_056 MP098	286	transmembrane transport [GO:0055085]	plasma membrane [GO:0005886]	plasma membrane [GO:0005886]; transmembrane transport [GO:0055085]
P75062	Uncharacterized lipoprotein MG040 homolog	MPN_052 D09_orf657 MP102	657		plasma membrane [GO:0005886]	plasma membrane [GO:0005886]
P75067	Nicotinamide phosphoribosyltransferase (NAmPRTase) (NMPRT) (Nampt) (EC 2.4.2.12)	MPN_047 D09_orf451 MP107	451	NAD biosynthetic process [GO:0009435]		glycosyltransferase activity [GO:0016757]; NAD biosynthetic process [GO:0009435]	glycosyltransferase activity [GO:0016757]
P75069	Histidine--tRNA ligase (EC 6.1.1.21) (Histidyl-tRNA synthetase) (HisRS)	hisS MPN_045 MP109	414	histidyl-tRNA aminoacylation [GO:0006427]	cytoplasm [GO:0005737]	cytoplasm [GO:0005737]; ATP binding [GO:0005524]; histidine-tRNA ligase activity [GO:0004821]; histidyl-tRNA aminoacylation [GO:0006427]	ATP binding [GO:0005524]; histidine-tRNA ligase activity [GO:0004821]
P75071	Probable glycerol uptake facilitator protein	glpF MPN_043 MP111	264		plasma membrane [GO:0005886]	plasma membrane [GO:0005886]; channel activity [GO:0015267]	channel activity [GO:0015267]
P75080	DNA polymerase III PolC-type (PolIII) (EC 2.7.7.7)	polC MPN_034 MP120	1443	DNA-templated DNA replication [GO:0006261]	cytoplasm [GO:0005737]	cytoplasm [GO:0005737]; 3'-5' exonuclease activity [GO:0008408]; DNA binding [GO:0003677]; DNA-directed DNA polymerase activity [GO:0003887]; DNA-templated DNA replication [GO:0006261]	3'-5' exonuclease activity [GO:0008408]; DNA binding [GO:0003677]; DNA-directed DNA polymerase activity [GO:0003887]
P75085	Elongation factor P (EF-P)	efp MPN_029 MP125	190		cytoplasm [GO:0005737]	cytoplasm [GO:0005737]; translation elongation factor activity [GO:0003746]	translation elongation factor activity [GO:0003746]
P75088	Ribosome-binding ATPase YchF	ychF MPN_026 B01_orf362 MP128	362			ATP binding [GO:0005524]; ATP hydrolysis activity [GO:0016887]; GTP binding [GO:0005525]; metal ion binding [GO:0046872]; ribosomal large subunit binding [GO:0043023]	ATP binding [GO:0005524]; ATP hydrolysis activity [GO:0016887]; GTP binding [GO:0005525]; metal ion binding [GO:0046872]; ribosomal large subunit binding [GO:0043023]
P75090	Probable DNA-directed RNA polymerase subunit delta (RNAP delta factor)	rpoE MPN_024 MP130	144	DNA-templated transcription [GO:0006351]; regulation of DNA-templated transcription [GO:0006355]	DNA-directed RNA polymerase complex [GO:0000428]	DNA-directed RNA polymerase complex [GO:0000428]; DNA-directed 5'-3' RNA polymerase activity [GO:0003899]; DNA-templated transcription [GO:0006351]; regulation of DNA-templated transcription [GO:0006355]	DNA-directed 5'-3' RNA polymerase activity [GO:0003899]
P75092	Putative proline iminopeptidase (PIP) (EC 3.4.11.5) (Prolyl aminopeptidase) (PAP)	pip MPN_022 MP132	309	proteolysis [GO:0006508]	cytoplasm [GO:0005737]	cytoplasm [GO:0005737]; aminopeptidase activity [GO:0004177]; proteolysis [GO:0006508]	aminopeptidase activity [GO:0004177]
P75093	Uncharacterized ATP-dependent helicase MPN_020 (EC 3.6.4.-)	MPN_020 D12_orf1030 MP134	1030			ATP binding [GO:0005524]; ATP-dependent chromatin remodeler activity [GO:0140658]; helicase activity [GO:0004386]; hydrolase activity [GO:0016787]; zinc ion binding [GO:0008270]	ATP binding [GO:0005524]; ATP-dependent chromatin remodeler activity [GO:0140658]; helicase activity [GO:0004386]; hydrolase activity [GO:0016787]; zinc ion binding [GO:0008270]
P75094	Putative ABC transporter ATP-binding protein MG015 homolog	MPN_019 D12_orf634 MP135	634		plasma membrane [GO:0005886]	plasma membrane [GO:0005886]; ABC-type transporter activity [GO:0140359]; ATP binding [GO:0005524]; ATP hydrolysis activity [GO:0016887]	ABC-type transporter activity [GO:0140359]; ATP binding [GO:0005524]; ATP hydrolysis activity [GO:0016887]
P75095	Putative ABC transporter ATP-binding protein MG014 homolog	MPN_018 D12_orf623 MP136	623		plasma membrane [GO:0005886]	plasma membrane [GO:0005886]; ABC-type transporter activity [GO:0140359]; ATP binding [GO:0005524]; ATP hydrolysis activity [GO:0016887]	ABC-type transporter activity [GO:0140359]; ATP binding [GO:0005524]; ATP hydrolysis activity [GO:0016887]
P75097	Uncharacterized protein MG012 homolog	MPN_016 D12_orf288 MP138	288	protein modification process [GO:0036211]		ATP binding [GO:0005524]; catalytic activity [GO:0003824]; metal ion binding [GO:0046872]; protein modification process [GO:0036211]	ATP binding [GO:0005524]; catalytic activity [GO:0003824]; metal ion binding [GO:0046872]
P75106	Thymidylate kinase (EC 2.7.4.9) (dTMP kinase)	tmk MPN_006 MP148	210	dTDP biosynthetic process [GO:0006233]; dTTP biosynthetic process [GO:0006235]; phosphorylation [GO:0016310]		ATP binding [GO:0005524]; thymidylate kinase activity [GO:0004798]; dTDP biosynthetic process [GO:0006233]; dTTP biosynthetic process [GO:0006235]; phosphorylation [GO:0016310]	ATP binding [GO:0005524]; thymidylate kinase activity [GO:0004798]
P75109	Uncharacterized ABC transporter permease MG468 homolog	MPN_684 K05_orf1882 MP158	1882		plasma membrane [GO:0005886]	plasma membrane [GO:0005886]
P75110	Putative ABC transporter ATP-binding protein MG467 homolog	MPN_683 K05_orf339 MP159	339			ATP binding [GO:0005524]; ATP hydrolysis activity [GO:0016887]	ATP binding [GO:0005524]; ATP hydrolysis activity [GO:0016887]
P75111	Ribonuclease P protein component (RNase P protein) (RNaseP protein) (EC 3.1.26.5) (Protein C5)	rnpA MPN_681 MP161	118	tRNA 5'-leader removal [GO:0001682]		ribonuclease P activity [GO:0004526]; tRNA binding [GO:0000049]; tRNA 5'-leader removal [GO:0001682]	ribonuclease P activity [GO:0004526]; tRNA binding [GO:0000049]
P75112	Membrane protein insertase YidC (Foldase YidC) (Membrane integrase YidC) (Membrane protein YidC)	yidC MPN_680 MP162	385	protein transport [GO:0015031]	plasma membrane [GO:0005886]	plasma membrane [GO:0005886]; membrane insertase activity [GO:0032977]; protein transport [GO:0015031]	membrane insertase activity [GO:0032977]
P75124	UTP--glucose-1-phosphate uridylyltransferase (EC 2.7.7.9) (Alpha-D-glucosyl-1-phosphate uridylyltransferase) (UDP-glucose pyrophosphorylase) (UDPGP) (Uridine diphosphoglucose pyrophosphorylase)	galU gtaB MPN_667 MP175	291	biosynthetic process [GO:0009058]; UDP-glucose metabolic process [GO:0006011]		UTP:glucose-1-phosphate uridylyltransferase activity [GO:0003983]; biosynthetic process [GO:0009058]; UDP-glucose metabolic process [GO:0006011]	UTP:glucose-1-phosphate uridylyltransferase activity [GO:0003983]
P75127	DegV domain-containing protein MG450 homolog	MPN_664 K05_orf237 MP178	290			lipid binding [GO:0008289]	lipid binding [GO:0008289]
P75129	Peptide methionine sulfoxide reductase MsrB (EC 1.8.4.12) (Peptide-methionine (R)-S-oxide reductase)	msrB MPN_662 K05_orf151 MP180	151	protein repair [GO:0030091]; response to oxidative stress [GO:0006979]		peptide-methionine (R)-S-oxide reductase activity [GO:0033743]; protein repair [GO:0030091]; response to oxidative stress [GO:0006979]	peptide-methionine (R)-S-oxide reductase activity [GO:0033743]
P75131	Small ribosomal subunit protein bS16 (30S ribosomal protein S16)	rpsP MPN_660 MP182	88	translation [GO:0006412]	cytoplasm [GO:0005737]; ribonucleoprotein complex [GO:1990904]; ribosome [GO:0005840]	cytoplasm [GO:0005737]; ribonucleoprotein complex [GO:1990904]; ribosome [GO:0005840]; structural constituent of ribosome [GO:0003735]; translation [GO:0006412]	structural constituent of ribosome [GO:0003735]
P75133	Large ribosomal subunit protein bL19 (50S ribosomal protein L19)	rplS MPN_658 MP184	119	translation [GO:0006412]	ribonucleoprotein complex [GO:1990904]; ribosome [GO:0005840]	ribonucleoprotein complex [GO:1990904]; ribosome [GO:0005840]; structural constituent of ribosome [GO:0003735]; translation [GO:0006412]	structural constituent of ribosome [GO:0003735]
P75135	Probable ribosome biogenesis GTPase A	rbgA MPN_656 K05_orf271 MP186	271	ribosome biogenesis [GO:0042254]	cytoplasm [GO:0005737]	cytoplasm [GO:0005737]; GTP binding [GO:0005525]; hydrolase activity [GO:0016787]; ribosome biogenesis [GO:0042254]	GTP binding [GO:0005525]; hydrolase activity [GO:0016787]
P75145	Mannitol-specific phosphotransferase enzyme IIA component (EIIA) (EIII) (PTS system mannitol-specific EIIA component)	mtlF MPN_653 MP189	143	phosphoenolpyruvate-dependent sugar phosphotransferase system [GO:0009401]; phosphorylation [GO:0016310]	cytoplasm [GO:0005737]	cytoplasm [GO:0005737]; kinase activity [GO:0016301]; phosphoenolpyruvate-dependent sugar phosphotransferase system [GO:0009401]; phosphorylation [GO:0016310]	kinase activity [GO:0016301]
P75150	Uncharacterized lipoprotein MG439 homolog 1	MPN_647 E09_orf290 MP195	290		plasma membrane [GO:0005886]	plasma membrane [GO:0005886]
P75159	Putative type I specificity subunit S.MpnORF638P (S protein) (S.MpnORF638P)	MPN_638 E30_orf375 MP204	375	DNA restriction-modification system [GO:0009307]		DNA binding [GO:0003677]; DNA restriction-modification system [GO:0009307]	DNA binding [GO:0003677]
P75161	Ribosome-recycling factor (RRF) (Ribosome-releasing factor)	frr MPN_636 MP206	184	translational termination [GO:0006415]	cytoplasm [GO:0005737]	cytoplasm [GO:0005737]; translational termination [GO:0006415]
P75170	Hydroperoxide reductase (EC 1.11.1.-)	MPN_625 C12_orf141 MP217	141		cytoplasm [GO:0005737]	cytoplasm [GO:0005737]; peroxidase activity [GO:0004601]	peroxidase activity [GO:0004601]
P75171	Large ribosomal subunit protein bL28 (50S ribosomal protein L28)	rpmB MPN_624 MP218	65	translation [GO:0006412]	ribonucleoprotein complex [GO:1990904]; ribosome [GO:0005840]	ribonucleoprotein complex [GO:1990904]; ribosome [GO:0005840]; structural constituent of ribosome [GO:0003735]; translation [GO:0006412]	structural constituent of ribosome [GO:0003735]
P75172	Probable ATP-dependent RNA helicase MG425 homolog (EC 3.6.4.13)	MPN_623 C12_orf450 MP219	450			ATP binding [GO:0005524]; ATP hydrolysis activity [GO:0016887]; RNA binding [GO:0003723]; RNA helicase activity [GO:0003724]	ATP binding [GO:0005524]; ATP hydrolysis activity [GO:0016887]; RNA binding [GO:0003723]; RNA helicase activity [GO:0003724]
P75173	Small ribosomal subunit protein uS15 (30S ribosomal protein S15)	rpsO MPN_622 MP220	86	translation [GO:0006412]	cytoplasm [GO:0005737]; ribonucleoprotein complex [GO:1990904]; ribosome [GO:0005840]	cytoplasm [GO:0005737]; ribonucleoprotein complex [GO:1990904]; ribosome [GO:0005840]; rRNA binding [GO:0019843]; structural constituent of ribosome [GO:0003735]; translation [GO:0006412]	rRNA binding [GO:0019843]; structural constituent of ribosome [GO:0003735]
P75178	Large ribosomal subunit protein uL13 (50S ribosomal protein L13)	rplM MPN_617 MP225	146	translation [GO:0006412]	ribonucleoprotein complex [GO:1990904]; ribosome [GO:0005840]	ribonucleoprotein complex [GO:1990904]; ribosome [GO:0005840]; structural constituent of ribosome [GO:0003735]; translation [GO:0006412]	structural constituent of ribosome [GO:0003735]
P75179	Small ribosomal subunit protein uS9 (30S ribosomal protein S9)	rpsI MPN_616 MP226	132	translation [GO:0006412]	ribonucleoprotein complex [GO:1990904]; ribosome [GO:0005840]	ribonucleoprotein complex [GO:1990904]; ribosome [GO:0005840]; structural constituent of ribosome [GO:0003735]; translation [GO:0006412]	structural constituent of ribosome [GO:0003735]
P75180	Putative type I specificity subunit S.MpnORF615P (S protein) (S.MpnORF615P) (Putative type-1 specificity subunit MPN_615) (S.MpnORFHP)	MPN_615 C12_orf249 MP227	249	DNA restriction-modification system [GO:0009307]		DNA binding [GO:0003677]; DNA restriction-modification system [GO:0009307]	DNA binding [GO:0003677]
P75185	Phosphate transport system permease protein PstA homolog	pstA MPN_610 MP232	651	phosphate ion transmembrane transport [GO:0035435]	plasma membrane [GO:0005886]	plasma membrane [GO:0005886]; inorganic phosphate transmembrane transporter activity [GO:0005315]; phosphate ion transmembrane transport [GO:0035435]	inorganic phosphate transmembrane transporter activity [GO:0005315]
P75205	Co-chaperonin GroES (10 kDa chaperonin) (Chaperonin-10) (Cpn10)	groES groS mopB MPN_574 MP268	116		cytoplasm [GO:0005737]	cytoplasm [GO:0005737]; ATP binding [GO:0005524]; protein folding chaperone [GO:0044183]	ATP binding [GO:0005524]; protein folding chaperone [GO:0044183]
P75207	Putative ABC transporter ATP-binding MG390 homolog	MPN_571 D02_orf660 MP271	660	proteolysis [GO:0006508]	plasma membrane [GO:0005886]	plasma membrane [GO:0005886]; ATP binding [GO:0005524]; cysteine-type peptidase activity [GO:0008234]; proteolysis [GO:0006508]	ATP binding [GO:0005524]; cysteine-type peptidase activity [GO:0008234]
P75209	Endoribonuclease YbeY (EC 3.1.-.-)	ybeY MPN_569 MP273	154	rRNA processing [GO:0006364]	cytoplasm [GO:0005737]	cytoplasm [GO:0005737]; metalloendopeptidase activity [GO:0004222]; RNA endonuclease activity [GO:0004521]; zinc ion binding [GO:0008270]; rRNA processing [GO:0006364]	metalloendopeptidase activity [GO:0004222]; RNA endonuclease activity [GO:0004521]; zinc ion binding [GO:0008270]
P75214	Probable NADP-dependent isopropanol dehydrogenase (EC 1.1.1.80)	adh MPN_564 MP278	351			isopropanol dehydrogenase (NADP+) activity [GO:0050009]; zinc ion binding [GO:0008270]	isopropanol dehydrogenase (NADP+) activity [GO:0050009]; zinc ion binding [GO:0008270]
P75220	Ribosomal RNA small subunit methyltransferase G (EC 2.1.1.-) (16S rRNA 7-methylguanosine methyltransferase) (16S rRNA m7G methyltransferase)	rsmG MPN_558 MP284	191		cytoplasm [GO:0005737]	cytoplasm [GO:0005737]; rRNA (guanine-N7-)-methyltransferase activity [GO:0070043]	rRNA (guanine-N7-)-methyltransferase activity [GO:0070043]
P75221	tRNA uridine 5-carboxymethylaminomethyl modification enzyme MnmG (Glucose-inhibited division protein A)	mnmG gidA MPN_557 MP285	612	tRNA wobble uridine modification [GO:0002098]	cytoplasm [GO:0005737]	cytoplasm [GO:0005737]; flavin adenine dinucleotide binding [GO:0050660]; tRNA wobble uridine modification [GO:0002098]	flavin adenine dinucleotide binding [GO:0050660]
P75222	Arginine--tRNA ligase (EC 6.1.1.19) (Arginyl-tRNA synthetase) (ArgRS)	argS MPN_556 MP286	537	arginyl-tRNA aminoacylation [GO:0006420]	cytoplasm [GO:0005737]	cytoplasm [GO:0005737]; arginine-tRNA ligase activity [GO:0004814]; ATP binding [GO:0005524]; arginyl-tRNA aminoacylation [GO:0006420]	arginine-tRNA ligase activity [GO:0004814]; ATP binding [GO:0005524]
P75230	Uncharacterized RNA pseudouridine synthase MG370 homolog (EC 5.4.99.-) (RNA pseudouridylate synthase) (RNA-uridine isomerase)	MPN_548 G12_orf326 MP294	326	enzyme-directed rRNA pseudouridine synthesis [GO:0000455]		RNA binding [GO:0003723]; rRNA pseudouridine synthase activity [GO:0120159]; enzyme-directed rRNA pseudouridine synthesis [GO:0000455]	RNA binding [GO:0003723]; rRNA pseudouridine synthase activity [GO:0120159]
P75235	Methionyl-tRNA formyltransferase (EC 2.1.2.9)	fmt MPN_543 MP299	311			methionyl-tRNA formyltransferase activity [GO:0004479]	methionyl-tRNA formyltransferase activity [GO:0004479]
P75237	Small ribosomal subunit protein bS20 (30S ribosomal protein S20)	rpsT MPN_541 MP301	87	translation [GO:0006412]	ribonucleoprotein complex [GO:1990904]; ribosome [GO:0005840]	ribonucleoprotein complex [GO:1990904]; ribosome [GO:0005840]; rRNA binding [GO:0019843]; structural constituent of ribosome [GO:0003735]; translation [GO:0006412]	rRNA binding [GO:0019843]; structural constituent of ribosome [GO:0003735]
P75238	Large ribosomal subunit protein bL32 (50S ribosomal protein L32)	rpmF MPN_540 MP302	57	translation [GO:0006412]	large ribosomal subunit [GO:0015934]	large ribosomal subunit [GO:0015934]; structural constituent of ribosome [GO:0003735]; translation [GO:0006412]	structural constituent of ribosome [GO:0003735]
P75239	Large ribosomal subunit protein bL12 (50S ribosomal protein L7/L12)	rplL MPN_539 MP303	122	translation [GO:0006412]	ribonucleoprotein complex [GO:1990904]; ribosome [GO:0005840]	ribonucleoprotein complex [GO:1990904]; ribosome [GO:0005840]; structural constituent of ribosome [GO:0003735]; translation [GO:0006412]	structural constituent of ribosome [GO:0003735]
P75240	Large ribosomal subunit protein uL10 (50S ribosomal protein L10)	rplJ MPN_538 MP304	161	translation [GO:0006412]	large ribosomal subunit [GO:0015934]	large ribosomal subunit [GO:0015934]; large ribosomal subunit rRNA binding [GO:0070180]; structural constituent of ribosome [GO:0003735]; translation [GO:0006412]	large ribosomal subunit rRNA binding [GO:0070180]; structural constituent of ribosome [GO:0003735]
P75241	Uncharacterized protein MG360 homolog	MPN_537 G12_orf412 MP305	412	DNA repair [GO:0006281]; SOS response [GO:0009432]		damaged DNA binding [GO:0003684]; DNA-directed DNA polymerase activity [GO:0003887]; DNA repair [GO:0006281]; SOS response [GO:0009432]	damaged DNA binding [GO:0003684]; DNA-directed DNA polymerase activity [GO:0003887]
P75243	Holliday junction branch migration complex subunit RuvA	ruvA MPN_535 MP307	206	DNA recombination [GO:0006310]; DNA repair [GO:0006281]	cytoplasm [GO:0005737]; Holliday junction helicase complex [GO:0009379]; Holliday junction resolvase complex [GO:0048476]	cytoplasm [GO:0005737]; Holliday junction helicase complex [GO:0009379]; Holliday junction resolvase complex [GO:0048476]; ATP binding [GO:0005524]; four-way junction DNA binding [GO:0000400]; four-way junction helicase activity [GO:0009378]; DNA recombination [GO:0006310]; DNA repair [GO:0006281]	ATP binding [GO:0005524]; four-way junction DNA binding [GO:0000400]; four-way junction helicase activity [GO:0009378]
P75247	Chaperone protein ClpB	clpB MPN_531 MP311	715		cytoplasm [GO:0005737]	cytoplasm [GO:0005737]; ATP binding [GO:0005524]; ATP hydrolysis activity [GO:0016887]	ATP binding [GO:0005524]; ATP hydrolysis activity [GO:0016887]
P75255	Uncharacterized lipoprotein MG348 homolog	MPN_523 G12_orf305 MP319	305		plasma membrane [GO:0005886]	plasma membrane [GO:0005886]
P75256	tRNA (guanine-N(7)-)-methyltransferase (EC 2.1.1.33) (tRNA (guanine(46)-N(7))-methyltransferase) (tRNA(m7G46)-methyltransferase)	trmB MPN_522 G12_orf210V MP320	210			tRNA (guanine-N7-)-methyltransferase activity [GO:0008176]	tRNA (guanine-N7-)-methyltransferase activity [GO:0008176]
P75257	Putative tRNA (cytidine(34)-2'-O)-methyltransferase (EC 2.1.1.207) (tRNA (cytidine/uridine-2'-O-)-methyltransferase)	MPN_521 G12_orf166b MP321	166		cytoplasm [GO:0005737]	cytoplasm [GO:0005737]; RNA binding [GO:0003723]; S-adenosylmethionine-dependent methyltransferase activity [GO:0008757]; tRNA methyltransferase activity [GO:0008175]	RNA binding [GO:0003723]; S-adenosylmethionine-dependent methyltransferase activity [GO:0008757]; tRNA methyltransferase activity [GO:0008175]
P75262	Probable ABC transporter permease protein MG189 homolog	MPN_136 E07_orf319 MP018	319	transmembrane transport [GO:0055085]	plasma membrane [GO:0005886]	plasma membrane [GO:0005886]; transmembrane transport [GO:0055085]
P75263	Probable ABC transporter permease protein MG188 homolog	MPN_135 E07_orf329 MP019	329	transmembrane transport [GO:0055085]	plasma membrane [GO:0005886]	plasma membrane [GO:0005886]; transmembrane transport [GO:0055085]
P75264	Putative ABC transporter ATP-binding protein MG187 homolog	MPN_134 E07_orf586 MP020	586			ATP binding [GO:0005524]; ATP hydrolysis activity [GO:0016887]	ATP binding [GO:0005524]; ATP hydrolysis activity [GO:0016887]
P75265	Uncharacterized lipoprotein MG186 homolog	MPN_133 E07_orf301 MP021	301		plasma membrane [GO:0005886]	plasma membrane [GO:0005886]; endonuclease activity [GO:0004519]	endonuclease activity [GO:0004519]
P75279	Putative type I specificity subunit S.MpnORF507P (S protein) (S.MpnORF507P) (Putative type-1 restriction enzyme specificity subunit MPN_507) (S.MpnORFBP)	MPN_507 MP335 P02_orf363V	363	DNA restriction-modification system [GO:0009307]		DNA binding [GO:0003677]; DNA restriction-modification system [GO:0009307]	DNA binding [GO:0003677]
P75280	Uncharacterized lipoprotein MPN_506	MPN_506 MP336 P02_orf793	793		plasma membrane [GO:0005886]	plasma membrane [GO:0005886]
P75290	Uncharacterized protein MPN_497	MPN_497 MP346 P02_orf143	351	catabolic process [GO:0009056]		hydrolase activity [GO:0016787]; zinc ion binding [GO:0008270]; catabolic process [GO:0009056]	hydrolase activity [GO:0016787]; zinc ion binding [GO:0008270]
P75291	Ascorbate-specific PTS system EIIC component (Ascorbate-specific permease IIC component UlaA)	ulaA sgaT MPN_496 MP347	660	phosphoenolpyruvate-dependent sugar phosphotransferase system [GO:0009401]	plasma membrane [GO:0005886]	plasma membrane [GO:0005886]; phosphoenolpyruvate-dependent sugar phosphotransferase system [GO:0009401]
P75292	Ascorbate-specific PTS system EIIA component (Ascorbate-specific phosphotransferase enzyme IIA component)	ulaC sgaA MPN_494 MP348	159	phosphoenolpyruvate-dependent sugar phosphotransferase system [GO:0009401]; phosphorylation [GO:0016310]	cytoplasm [GO:0005737]	cytoplasm [GO:0005737]; kinase activity [GO:0016301]; phosphoenolpyruvate-dependent sugar phosphotransferase system [GO:0009401]; phosphorylation [GO:0016310]	kinase activity [GO:0016301]
P75294	Probable L-ribulose-5-phosphate 3-epimerase UlaE (EC 5.1.3.22) (L-ascorbate utilization protein E) (L-xylulose-5-phosphate 3-epimerase)	ulaE sgaU MPN_492 MP350	305	L-ascorbic acid catabolic process [GO:0019854]		intramolecular oxidoreductase activity, interconverting aldoses and ketoses [GO:0016861]; L-ribulose-5-phosphate 3-epimerase activity [GO:0034015]; L-ascorbic acid catabolic process [GO:0019854]	intramolecular oxidoreductase activity, interconverting aldoses and ketoses [GO:0016861]; L-ribulose-5-phosphate 3-epimerase activity [GO:0034015]
P75296	Uncharacterized lipoprotein MG338 homolog	MPN_489 MP353 P02_orf1300	1300		plasma membrane [GO:0005886]	plasma membrane [GO:0005886]
P75298	Probable cysteine desulfurase (EC 2.8.1.7)	csd MPN_487 MP355	408			cysteine desulfurase activity [GO:0031071]	cysteine desulfurase activity [GO:0031071]
P75303	Probable GTP-binding protein EngB	engB MPN_481 MP360	193	division septum assembly [GO:0000917]		GTP binding [GO:0005525]; metal ion binding [GO:0046872]; division septum assembly [GO:0000917]	GTP binding [GO:0005525]; metal ion binding [GO:0046872]
P75309	GTPase Der (GTP-binding protein EngA)	der engA MPN_475 MP366	449	ribosome biogenesis [GO:0042254]		GTP binding [GO:0005525]; ribosome biogenesis [GO:0042254]	GTP binding [GO:0005525]
P75313	Putative Xaa-Pro aminopeptidase (X-Pro aminopeptidase) (EC 3.4.11.9) (Aminoacylproline aminopeptidase) (Aminopeptidase P) (APP)	pepP MPN_470 MP371	354	proteolysis [GO:0006508]		aminopeptidase activity [GO:0004177]; metal ion binding [GO:0046872]; metallopeptidase activity [GO:0008237]; proteolysis [GO:0006508]	aminopeptidase activity [GO:0004177]; metal ion binding [GO:0046872]; metallopeptidase activity [GO:0008237]
P75323	Uncharacterized cation transporter MG322 homolog	MPN_460 H08_orf565 MP381	565	metal ion transport [GO:0030001]	plasma membrane [GO:0005886]	plasma membrane [GO:0005886]; monoatomic cation transmembrane transporter activity [GO:0008324]; metal ion transport [GO:0030001]	monoatomic cation transmembrane transporter activity [GO:0008324]
P75324	Uncharacterized lipoprotein MPN_459	MPN_459 H08_orf591 MP382	569		plasma membrane [GO:0005886]	plasma membrane [GO:0005886]
P75327	Uncharacterized lipoprotein MG321 homolog	MPN_456 H08_orf1005 MP385	1005		plasma membrane [GO:0005886]	plasma membrane [GO:0005886]
P75333	Putative esterase/lipase 1 (EC 3.1.-.-)	MPN_445 MP396	269			carboxylic ester hydrolase activity [GO:0052689]	carboxylic ester hydrolase activity [GO:0052689]
P75334	Uncharacterized lipoprotein MG309 homolog	MPN_444 H08_orf1325 MP397	1325		plasma membrane [GO:0005886]	plasma membrane [GO:0005886]
P75335	Probable ATP-dependent RNA helicase MG308 homolog (EC 3.6.4.13)	MPN_443 H08_orf409 MP398	409			ATP binding [GO:0005524]; ATP hydrolysis activity [GO:0016887]; RNA binding [GO:0003723]; RNA helicase activity [GO:0003724]	ATP binding [GO:0005524]; ATP hydrolysis activity [GO:0016887]; RNA binding [GO:0003723]; RNA helicase activity [GO:0003724]
P75344	Chaperone protein DnaK (HSP70) (Heat shock 70 kDa protein) (Heat shock protein 70)	dnaK hsp70 MPN_434 MP407	595			ATP binding [GO:0005524]; ATP-dependent protein folding chaperone [GO:0140662]; unfolded protein binding [GO:0051082]	ATP binding [GO:0005524]; ATP-dependent protein folding chaperone [GO:0140662]; unfolded protein binding [GO:0051082]
P75350	UvrABC system protein C (Protein UvrC) (Excinuclease ABC subunit C)	uvrC MPN_125 MP029	586	nucleotide-excision repair [GO:0006289]; SOS response [GO:0009432]	cytoplasm [GO:0005737]; excinuclease repair complex [GO:0009380]	cytoplasm [GO:0005737]; excinuclease repair complex [GO:0009380]; DNA binding [GO:0003677]; excinuclease ABC activity [GO:0009381]; nucleotide-excision repair [GO:0006289]; SOS response [GO:0009432]	DNA binding [GO:0003677]; excinuclease ABC activity [GO:0009381]
P75351	Heat-inducible transcription repressor HrcA	hrcA MPN_124 MP030	351	negative regulation of DNA-templated transcription [GO:0045892]		DNA binding [GO:0003677]; negative regulation of DNA-templated transcription [GO:0045892]	DNA binding [GO:0003677]
P75355	Putative ABC transporter ATP-binding protein MG304 homolog	MPN_433 A05_orf270L MP408	270	transmembrane transport [GO:0055085]	membrane [GO:0016020]	membrane [GO:0016020]; ATP binding [GO:0005524]; ATP hydrolysis activity [GO:0016887]; transmembrane transport [GO:0055085]	ATP binding [GO:0005524]; ATP hydrolysis activity [GO:0016887]
P75356	Putative ABC transporter ATP-binding protein MG303 homolog	MPN_432 A05_orf382 MP409	353	transmembrane transport [GO:0055085]	membrane [GO:0016020]	membrane [GO:0016020]; ATP binding [GO:0005524]; ATP hydrolysis activity [GO:0016887]; transmembrane transport [GO:0055085]	ATP binding [GO:0005524]; ATP hydrolysis activity [GO:0016887]
P75359	Phosphate acetyltransferase (EC 2.3.1.8) (Phosphotransacetylase)	pta MPN_428 MP413	320	acetyl-CoA biosynthetic process [GO:0006085]	cytoplasm [GO:0005737]	cytoplasm [GO:0005737]; phosphate acetyltransferase activity [GO:0008959]; acetyl-CoA biosynthetic process [GO:0006085]	phosphate acetyltransferase activity [GO:0008959]
P75360	Putative phosphatase MPN_427 (EC 3.1.3.-)	MPN_427 A05_orf290 MP414	290			metal ion binding [GO:0046872]; phosphatase activity [GO:0016791]	metal ion binding [GO:0046872]; phosphatase activity [GO:0016791]
P75369	ABC transport system permease protein p69	p69 MPN_417 MP423	542	transmembrane transport [GO:0055085]	plasma membrane [GO:0005886]	plasma membrane [GO:0005886]; transmembrane transport [GO:0055085]
P75370	Probable ABC transporter ATP-binding protein p29	p29 MPN_416 MP424	244			ATP binding [GO:0005524]; ATP hydrolysis activity [GO:0016887]	ATP binding [GO:0005524]; ATP hydrolysis activity [GO:0016887]
P75371	High affinity transport system protein p37	p37 MPN_415 MP425	380		plasma membrane [GO:0005886]	plasma membrane [GO:0005886]
P75376	Uncharacterized lipoprotein MPN_408	MPN_408 F11_orf760 MP430	760		plasma membrane [GO:0005886]	plasma membrane [GO:0005886]
P75378	Acyl carrier protein homolog (ACP)	MPN_406 MP432	84	fatty acid biosynthetic process [GO:0006633]		fatty acid biosynthetic process [GO:0006633]
P75382	Proline--tRNA ligase (EC 6.1.1.15) (Prolyl-tRNA synthetase) (ProRS)	proS MPN_402 MP436	483	prolyl-tRNA aminoacylation [GO:0006433]	cytoplasm [GO:0005737]	cytoplasm [GO:0005737]; ATP binding [GO:0005524]; proline-tRNA ligase activity [GO:0004827]; prolyl-tRNA aminoacylation [GO:0006433]	ATP binding [GO:0005524]; proline-tRNA ligase activity [GO:0004827]
P75386	Probable guanosine-3',5'-bis(diphosphate) 3'-pyrophosphohydrolase (EC 3.1.7.2) (Penta-phosphate guanosine-3'-pyrophosphohydrolase) ((ppGpp)ase)	spoT MPN_397 MP441	733	guanosine tetraphosphate biosynthetic process [GO:0015970]		guanosine-3',5'-bis(diphosphate) 3'-diphosphatase activity [GO:0008893]; guanosine tetraphosphate biosynthetic process [GO:0015970]	guanosine-3',5'-bis(diphosphate) 3'-diphosphatase activity [GO:0008893]
P75388	Adenine phosphoribosyltransferase (APRT) (EC 2.4.2.7)	apt MPN_395 MP443	177	adenine salvage [GO:0006168]; AMP salvage [GO:0044209]; purine ribonucleoside salvage [GO:0006166]	cytoplasm [GO:0005737]	cytoplasm [GO:0005737]; adenine phosphoribosyltransferase activity [GO:0003999]; adenine salvage [GO:0006168]; AMP salvage [GO:0044209]; purine ribonucleoside salvage [GO:0006166]	adenine phosphoribosyltransferase activity [GO:0003999]
P75398	Leucine--tRNA ligase (EC 6.1.1.4) (Leucyl-tRNA synthetase) (LeuRS)	leuS MPN_384 MP453	793	leucyl-tRNA aminoacylation [GO:0006429]	cytoplasm [GO:0005737]	cytoplasm [GO:0005737]; aminoacyl-tRNA editing activity [GO:0002161]; ATP binding [GO:0005524]; leucine-tRNA ligase activity [GO:0004823]; leucyl-tRNA aminoacylation [GO:0006429]	aminoacyl-tRNA editing activity [GO:0002161]; ATP binding [GO:0005524]; leucine-tRNA ligase activity [GO:0004823]
P75399	Putative phosphatase MPN_383 (EC 3.1.3.-)	MPN_383 A19_orf282 MP454	282			metal ion binding [GO:0046872]; phosphatase activity [GO:0016791]	metal ion binding [GO:0046872]; phosphatase activity [GO:0016791]
P75401	Putative phosphatase MPN_381 (EC 3.1.3.-)	MPN_381 A19_orf292 MP456	292			metal ion binding [GO:0046872]; phosphatase activity [GO:0016791]	metal ion binding [GO:0046872]; phosphatase activity [GO:0016791]
P75403	5'-3' exonuclease (EC 3.1.11.-)	polA MPN_379 MP458	291	DNA replication, Okazaki fragment processing [GO:0033567]		5'-flap endonuclease activity [GO:0017108]; DNA binding [GO:0003677]; exonuclease activity [GO:0004527]; DNA replication, Okazaki fragment processing [GO:0033567]	5'-flap endonuclease activity [GO:0017108]; DNA binding [GO:0003677]; exonuclease activity [GO:0004527]
P75404	DNA polymerase III subunit alpha (EC 2.7.7.7)	dnaE MPN_378 MP459	872	DNA replication [GO:0006260]	cytoplasm [GO:0005737]	cytoplasm [GO:0005737]; 3'-5' exonuclease activity [GO:0008408]; DNA-directed DNA polymerase activity [GO:0003887]; DNA replication [GO:0006260]	3'-5' exonuclease activity [GO:0008408]; DNA-directed DNA polymerase activity [GO:0003887]
P75416	Putative type I specificity subunit S.MpnORF365P (S protein) (S.MpnORF365P) (Putative type-1 restriction enzyme specificity subunit MPN_365) (S.MpnORFCP)	MPN_365 H91_orf268 MP471	268	DNA restriction-modification system [GO:0009307]		DNA binding [GO:0003677]; DNA restriction-modification system [GO:0009307]	DNA binding [GO:0003677]
P75419	Uncharacterized protein MG259 homolog	MPN_362 H91_orf453 MP474	453	macromolecule modification [GO:0043412]; methylation [GO:0032259]; nitrogen compound metabolic process [GO:0006807]; primary metabolic process [GO:0044238]		double-stranded RNA binding [GO:0003725]; S-adenosylmethionine-dependent methyltransferase activity [GO:0008757]; macromolecule modification [GO:0043412]; methylation [GO:0032259]; nitrogen compound metabolic process [GO:0006807]; primary metabolic process [GO:0044238]	double-stranded RNA binding [GO:0003725]; S-adenosylmethionine-dependent methyltransferase activity [GO:0008757]
P75420	Peptide chain release factor 1 (RF-1)	prfA MPN_361 MP475	359		cytoplasm [GO:0005737]	cytoplasm [GO:0005737]; translation release factor activity, codon specific [GO:0016149]	translation release factor activity, codon specific [GO:0016149]
P75424	Uncharacterized tRNA/rRNA methyltransferase MG252 homolog (EC 2.1.1.-)	MPN_355 H91_orf242a MP481	242	RNA processing [GO:0006396]	cytoplasm [GO:0005737]	cytoplasm [GO:0005737]; RNA binding [GO:0003723]; RNA methyltransferase activity [GO:0008173]; RNA processing [GO:0006396]	RNA binding [GO:0003723]; RNA methyltransferase activity [GO:0008173]
P75429	Putative phosphatase/phosphodiesterase MPN_349 (EC 3.1.-.-)	MPN_349 H91_orf281 MP487	281			hydrolase activity [GO:0016787]; metal ion binding [GO:0046872]	hydrolase activity [GO:0016787]; metal ion binding [GO:0046872]
P75431	Putative type I restriction enzyme MpnIIP endonuclease subunit N-terminal part (R protein N-terminal part) (Putative type I restriction enzyme MpnORFDP endonuclease subunit part 1) (MpnORFDAP)	MPN_347 H91_orf376 MP489	376	DNA restriction-modification system [GO:0009307]		type I site-specific deoxyribonuclease activity [GO:0009035]; DNA restriction-modification system [GO:0009307]	type I site-specific deoxyribonuclease activity [GO:0009035]
P75433	Putative type I restriction enzyme MpnIIP endonuclease subunit C-terminal part (R protein C-terminal part) (Putative type-1 restriction enzyme MpnORFDP R protein part 3) (MpnORFDBP)	MPN_345 H91_orf206 MP491	206	DNA restriction-modification system [GO:0009307]		type I site-specific deoxyribonuclease activity [GO:0009035]; DNA restriction-modification system [GO:0009307]	type I site-specific deoxyribonuclease activity [GO:0009035]
P75435	Type I restriction enzyme MpnII specificity subunit (S protein) (Type I specificity subunit S.MpnII) (S.MpnII) (Type-1 restriction enzyme specificity subunit MpnII)	MPN_343 H91_orf330 MP493	330	DNA restriction-modification system [GO:0009307]		DNA binding [GO:0003677]; DNA restriction-modification system [GO:0009307]	DNA binding [GO:0003677]
P75436	Type I restriction enzyme MpnII methylase subunit (M protein) (EC 2.1.1.72) (Type I methyltransferase M.MpnII) (M.MpnII)	MPN_342 H91_orf543 MP494	543	DNA restriction-modification system [GO:0009307]		DNA binding [GO:0003677]; N-methyltransferase activity [GO:0008170]; site-specific DNA-methyltransferase (adenine-specific) activity [GO:0009007]; DNA restriction-modification system [GO:0009307]	DNA binding [GO:0003677]; N-methyltransferase activity [GO:0008170]; site-specific DNA-methyltransferase (adenine-specific) activity [GO:0009007]
P75438	Probable DNA helicase MPN_340 (EC 5.6.2.4) (DNA 3'-5' helicase MPN_340)	MPN_340 H91_orf529 MP496	529			ATP binding [GO:0005524]; ATP hydrolysis activity [GO:0016887]; DNA binding [GO:0003677]; DNA helicase activity [GO:0003678]; isomerase activity [GO:0016853]	ATP binding [GO:0005524]; ATP hydrolysis activity [GO:0016887]; DNA binding [GO:0003677]; DNA helicase activity [GO:0003678]; isomerase activity [GO:0016853]
P75444	Putative ABC transporter ATP-binding protein MPN_334	MPN_334 F10_orf326 MP502	326			ATP binding [GO:0005524]; ATP hydrolysis activity [GO:0016887]	ATP binding [GO:0005524]; ATP hydrolysis activity [GO:0016887]
P75445	Uncharacterized protein MPN_333	MPN_333 F10_orf750 MP503	750		plasma membrane [GO:0005886]	plasma membrane [GO:0005886]; ABC-type transporter activity [GO:0140359]	ABC-type transporter activity [GO:0140359]
P75446	Ribonuclease HIII (RNase HIII) (EC 3.1.26.4)	rnhC MPN_118 C09_orf143b MP036	236		cytoplasm [GO:0005737]	cytoplasm [GO:0005737]; metal ion binding [GO:0046872]; RNA binding [GO:0003723]; RNA-DNA hybrid ribonuclease activity [GO:0004523]	metal ion binding [GO:0046872]; RNA binding [GO:0003723]; RNA-DNA hybrid ribonuclease activity [GO:0004523]
P75447	Large ribosomal subunit protein bL35 (50S ribosomal protein L35)	rpmI MPN_116 MP038	59	translation [GO:0006412]	ribonucleoprotein complex [GO:1990904]; ribosome [GO:0005840]	ribonucleoprotein complex [GO:1990904]; ribosome [GO:0005840]; structural constituent of ribosome [GO:0003735]; translation [GO:0006412]	structural constituent of ribosome [GO:0003735]
P75448	Putative acetyltransferase MPN_114 (EC 2.3.1.-)	MPN_114 C09_orf600 MP040	600			acyltransferase activity [GO:0016746]	acyltransferase activity [GO:0016746]
P75451	Uncharacterized adenine-specific methylase MPN_111 (EC 2.1.1.72)	MPN_111 C09_orf422 MP043	422			DNA binding [GO:0003677]; site-specific DNA-methyltransferase (adenine-specific) activity [GO:0009007]	DNA binding [GO:0003677]; site-specific DNA-methyltransferase (adenine-specific) activity [GO:0009007]
P75457	Probable endonuclease 4 (EC 3.1.21.2) (Endodeoxyribonuclease IV) (Endonuclease IV)	nfo MPN_328 MP508	286	DNA repair [GO:0006281]		deoxyribonuclease IV (phage-T4-induced) activity [GO:0008833]; DNA binding [GO:0003677]; zinc ion binding [GO:0008270]; DNA repair [GO:0006281]	deoxyribonuclease IV (phage-T4-induced) activity [GO:0008833]; DNA binding [GO:0003677]; zinc ion binding [GO:0008270]
P75458	Large ribosomal subunit protein bL27 (50S ribosomal protein L27)	rpmA MPN_327 MP509	104	translation [GO:0006412]	ribonucleoprotein complex [GO:1990904]; ribosome [GO:0005840]	ribonucleoprotein complex [GO:1990904]; ribosome [GO:0005840]; structural constituent of ribosome [GO:0003735]; translation [GO:0006412]	structural constituent of ribosome [GO:0003735]
P75460	Protein NrdI	nrdI MPN_323 MP513	153	protein modification process [GO:0036211]		FMN binding [GO:0010181]; protein modification process [GO:0036211]	FMN binding [GO:0010181]
P75464	Cell division protein FtsZ	ftsZ MPN_317 MP519	380	division septum assembly [GO:0000917]; FtsZ-dependent cytokinesis [GO:0043093]; protein polymerization [GO:0051258]	cell division site [GO:0032153]; cytoplasm [GO:0005737]	cell division site [GO:0032153]; cytoplasm [GO:0005737]; GTP binding [GO:0005525]; GTPase activity [GO:0003924]; division septum assembly [GO:0000917]; FtsZ-dependent cytokinesis [GO:0043093]; protein polymerization [GO:0051258]	GTP binding [GO:0005525]; GTPase activity [GO:0003924]
P75466	Ribosomal RNA small subunit methyltransferase H (EC 2.1.1.199) (16S rRNA m(4)C1402 methyltransferase) (rRNA (cytosine-N(4)-)-methyltransferase RsmH)	rsmH mraW MPN_315 MP521	308	rRNA base methylation [GO:0070475]	cytoplasm [GO:0005737]	cytoplasm [GO:0005737]; rRNA (cytosine-N4-)-methyltransferase activity [GO:0071424]; rRNA base methylation [GO:0070475]	rRNA (cytosine-N4-)-methyltransferase activity [GO:0071424]
P75467	Transcriptional regulator MraZ	mraZ MPN_314 MP522	141		cytoplasm [GO:0005737]; nucleoid [GO:0009295]	cytoplasm [GO:0005737]; nucleoid [GO:0009295]; DNA binding [GO:0003677]; DNA-binding transcription factor activity [GO:0003700]	DNA binding [GO:0003677]; DNA-binding transcription factor activity [GO:0003700]
P75471	Cytadherence high molecular weight protein 2 (Cytadherence accessory protein 2)	hmw2 MPN_310 MP526	1818	adhesion of symbiont to microvasculature [GO:0020035]		adhesion of symbiont to microvasculature [GO:0020035]
P75475	Putative arginine deiminase (ADI) (EC 3.5.3.6) (Arginine dihydrolase) (AD)	arcA MPN_304/MPN_305 MP531/MP532	404	arginine catabolic process to ornithine [GO:0019547]	cytoplasm [GO:0005737]	cytoplasm [GO:0005737]; arginine deiminase activity [GO:0016990]; arginine catabolic process to ornithine [GO:0019547]	arginine deiminase activity [GO:0016990]
P75477	Segregation and condensation protein B	scpB MPN_301 MP535	208	cell division [GO:0051301]; chromosome separation [GO:0051304]	cytoplasm [GO:0005737]	cytoplasm [GO:0005737]; cell division [GO:0051301]; chromosome separation [GO:0051304]
P75480	Holo-[acyl-carrier-protein] synthase (Holo-ACP synthase) (EC 2.7.8.7) (4'-phosphopantetheinyl transferase AcpS)	acpS MPN_298 MP538	119	fatty acid biosynthetic process [GO:0006633]	cytoplasm [GO:0005737]	cytoplasm [GO:0005737]; holo-[acyl-carrier-protein] synthase activity [GO:0008897]; magnesium ion binding [GO:0000287]; fatty acid biosynthetic process [GO:0006633]	holo-[acyl-carrier-protein] synthase activity [GO:0008897]; magnesium ion binding [GO:0000287]
P75485	Uncharacterized RNA pseudouridine synthase MG209 homolog (EC 5.4.99.-) (RNA pseudouridylate synthase) (RNA-uridine isomerase)	MPN_292 H10_orf309 MP543	309	enzyme-directed rRNA pseudouridine synthesis [GO:0000455]		RNA binding [GO:0003723]; rRNA pseudouridine synthase activity [GO:0120159]; enzyme-directed rRNA pseudouridine synthesis [GO:0000455]	RNA binding [GO:0003723]; rRNA pseudouridine synthase activity [GO:0120159]
P75487	Putative type I specificity subunit S.MpnORF289P C-terminus (S protein) (S.MpnORF289P C-terminus) (Putative type-1 specificity subunit MPN_290) (S.MpnORFEAP)	MPN_290 H10_orf145L MP545	145	DNA restriction-modification system [GO:0009307]		DNA binding [GO:0003677]; DNA restriction-modification system [GO:0009307]	DNA binding [GO:0003677]
P75488	Putative type I specificity subunit S.MpnORF289P N-terminus (S protein) (S.MpnORF289P N-terminus) (Putative type-1 specificity subunit MPN_289) (S.MpnORFEBP)	MPN_289 H10_orf187V MP546	187	DNA restriction-modification system [GO:0009307]		DNA binding [GO:0003677]; DNA restriction-modification system [GO:0009307]	DNA binding [GO:0003677]
P75489	Uncharacterized lipoprotein MPN_288	MPN_288 A65_orf787o MP547	787		plasma membrane [GO:0005886]	plasma membrane [GO:0005886]
P75492	Putative type I specificity subunit S.MpnORF285P (S protein) (S.MpnORF285P) (Putative type-1 specificity subunit MPN_285) (S.MpnORFGP)	MPN_285 A65_orf306 MP550	306	DNA restriction-modification system [GO:0009307]		DNA binding [GO:0003677]; DNA restriction-modification system [GO:0009307]	DNA binding [GO:0003677]
P75493	Uncharacterized lipoprotein MPN_284	MPN_284 A65_orf794 MP551	794		plasma membrane [GO:0005886]	plasma membrane [GO:0005886]
P75496	Uncharacterized lipoprotein MPN_281	MPN_281 A65_orf377 MP554	377		plasma membrane [GO:0005886]	plasma membrane [GO:0005886]
P75497	Ribonuclease J (RNase J) (EC 3.1.-.-)	rnj MPN_280 A65_orf569 MP555	569	rRNA processing [GO:0006364]	cytoplasm [GO:0005737]	cytoplasm [GO:0005737]; 5'-3' RNA exonuclease activity [GO:0004534]; RNA binding [GO:0003723]; RNA endonuclease activity [GO:0004521]; zinc ion binding [GO:0008270]; rRNA processing [GO:0006364]	5'-3' RNA exonuclease activity [GO:0004534]; RNA binding [GO:0003723]; RNA endonuclease activity [GO:0004521]; zinc ion binding [GO:0008270]
P75499	UDP-galactopyranose mutase (UGM) (EC 5.4.99.9) (UDP-GALP mutase) (Uridine 5-diphosphate galactopyranose mutase)	glf MPN_278 MP557	399			UDP-galactopyranose mutase activity [GO:0008767]	UDP-galactopyranose mutase activity [GO:0008767]
P75506	Ribonuclease Y (RNase Y) (EC 3.1.-.-)	rny MPN_269 A65_orf493 MP564	493	mRNA catabolic process [GO:0006402]	plasma membrane [GO:0005886]	plasma membrane [GO:0005886]; RNA binding [GO:0003723]; RNA endonuclease activity [GO:0004521]; mRNA catabolic process [GO:0006402]	RNA binding [GO:0003723]; RNA endonuclease activity [GO:0004521]
P75507	Putative phosphotransferase enzyme IIB component MPN_268 (EC 2.7.1.-) (Putative PTS system EIIB component)	MPN_268 A65_orf117 MP565	117	phosphoenolpyruvate-dependent sugar phosphotransferase system [GO:0009401]	membrane [GO:0016020]	membrane [GO:0016020]; protein-N(PI)-phosphohistidine-sugar phosphotransferase activity [GO:0008982]; phosphoenolpyruvate-dependent sugar phosphotransferase system [GO:0009401]	protein-N(PI)-phosphohistidine-sugar phosphotransferase activity [GO:0008982]
P75511	Putative phosphatase MPN_264 (EC 3.1.3.-)	MPN_264 A65_orf281 MP569	281			metal ion binding [GO:0046872]; phosphatase activity [GO:0016791]	metal ion binding [GO:0046872]; phosphatase activity [GO:0016791]
P75512	Thioredoxin (Trx)	trxA trx MPN_263 MP570	102			protein-disulfide reductase activity [GO:0015035]	protein-disulfide reductase activity [GO:0015035]
P75516	Putative carbohydrate transport ATP-binding protein MPN_258	MPN_258 MP575	572	carbohydrate transport [GO:0008643]	plasma membrane [GO:0005886]	plasma membrane [GO:0005886]; ATP binding [GO:0005524]; ATP hydrolysis activity [GO:0016887]; carbohydrate transport [GO:0008643]	ATP binding [GO:0005524]; ATP hydrolysis activity [GO:0016887]
P75520	CDP-diacylglycerol--glycerol-3-phosphate 3-phosphatidyltransferase (EC 2.7.8.5) (Phosphatidylglycerophosphate synthase) (PGP synthase)	pgsA MPN_253 MP579	227	phosphatidylglycerol biosynthetic process [GO:0006655]	plasma membrane [GO:0005886]	plasma membrane [GO:0005886]; CDP-diacylglycerol-glycerol-3-phosphate 3-phosphatidyltransferase activity [GO:0008444]; phosphatidylglycerol biosynthetic process [GO:0006655]	CDP-diacylglycerol-glycerol-3-phosphate 3-phosphatidyltransferase activity [GO:0008444]
P75521	Asparagine--tRNA ligase (EC 6.1.1.22) (Asparaginyl-tRNA synthetase) (AsnRS)	asnS MPN_252 MP580	455	asparaginyl-tRNA aminoacylation [GO:0006421]	cytoplasm [GO:0005737]	cytoplasm [GO:0005737]; asparagine-tRNA ligase activity [GO:0004816]; ATP binding [GO:0005524]; nucleic acid binding [GO:0003676]; asparaginyl-tRNA aminoacylation [GO:0006421]	asparagine-tRNA ligase activity [GO:0004816]; ATP binding [GO:0005524]; nucleic acid binding [GO:0003676]
P75524	Putative serine/threonine-protein kinase (EC 2.7.11.1)	MPN_248 MP584	389	protein phosphorylation [GO:0006468]		ATP binding [GO:0005524]; protein serine kinase activity [GO:0106310]; protein serine/threonine kinase activity [GO:0004674]; protein phosphorylation [GO:0006468]	ATP binding [GO:0005524]; protein serine kinase activity [GO:0106310]; protein serine/threonine kinase activity [GO:0004674]
P75525	Putative protein phosphatase (EC 3.1.3.16)	MPN_247 MP585	259	protein dephosphorylation [GO:0006470]		myosin phosphatase activity [GO:0017018]; protein dephosphorylation [GO:0006470]	myosin phosphatase activity [GO:0017018]
P75526	Guanylate kinase (EC 2.7.4.8) (GMP kinase)	gmk MPN_246 MP586	239	phosphorylation [GO:0016310]	cytoplasm [GO:0005737]	cytoplasm [GO:0005737]; ATP binding [GO:0005524]; guanylate kinase activity [GO:0004385]; phosphorylation [GO:0016310]	ATP binding [GO:0005524]; guanylate kinase activity [GO:0004385]
P75527	Peptide deformylase (PDF) (EC 3.5.1.88) (Polypeptide deformylase)	def MPN_245 MP587	216	translation [GO:0006412]		metal ion binding [GO:0046872]; peptide deformylase activity [GO:0042586]; translation [GO:0006412]	metal ion binding [GO:0046872]; peptide deformylase activity [GO:0042586]
P75529	Ribonuclease R (RNase R) (EC 3.1.13.1) (VacB protein homolog)	rnr vacB MPN_243 MP589	726		cytoplasm [GO:0005737]	cytoplasm [GO:0005737]; exoribonuclease II activity [GO:0008859]; RNA binding [GO:0003723]	exoribonuclease II activity [GO:0008859]; RNA binding [GO:0003723]
P75530	Probable cell division protein WhiA	whiA MPN_241 K04_orf280 MP590	280	cell cycle [GO:0007049]; cell division [GO:0051301]; regulation of sporulation [GO:0043937]		DNA binding [GO:0003677]; cell cycle [GO:0007049]; cell division [GO:0051301]; regulation of sporulation [GO:0043937]	DNA binding [GO:0003677]
P75531	Thioredoxin reductase (TRXR) (EC 1.8.1.9)	trxB MPN_240 MP591	315	removal of superoxide radicals [GO:0019430]	cytoplasm [GO:0005737]	cytoplasm [GO:0005737]; thioredoxin-disulfide reductase activity [GO:0004791]; removal of superoxide radicals [GO:0019430]	thioredoxin-disulfide reductase activity [GO:0004791]
P75533	Aspartyl/glutamyl-tRNA(Asn/Gln) amidotransferase subunit B (Asp/Glu-ADT subunit B) (EC 6.3.5.-)	gatB MPN_238 MP593	477	translation [GO:0006412]		asparaginyl-tRNA synthase (glutamine-hydrolyzing) activity [GO:0050566]; ATP binding [GO:0005524]; glutaminyl-tRNA synthase (glutamine-hydrolyzing) activity [GO:0050567]; translation [GO:0006412]	asparaginyl-tRNA synthase (glutamine-hydrolyzing) activity [GO:0050566]; ATP binding [GO:0005524]; glutaminyl-tRNA synthase (glutamine-hydrolyzing) activity [GO:0050567]
P75534	Glutamyl-tRNA(Gln) amidotransferase subunit A (Glu-ADT subunit A) (EC 6.3.5.7)	gatA MPN_237 MP594	478	translation [GO:0006412]	glutamyl-tRNA(Gln) amidotransferase complex [GO:0030956]	glutamyl-tRNA(Gln) amidotransferase complex [GO:0030956]; ATP binding [GO:0005524]; glutaminyl-tRNA synthase (glutamine-hydrolyzing) activity [GO:0050567]; translation [GO:0006412]	ATP binding [GO:0005524]; glutaminyl-tRNA synthase (glutamine-hydrolyzing) activity [GO:0050567]
P75536	Uracil-DNA glycosylase (UDG) (EC 3.2.2.27)	ung MPN_235 MP596	240	base-excision repair [GO:0006284]	cytoplasm [GO:0005737]	cytoplasm [GO:0005737]; uracil DNA N-glycosylase activity [GO:0004844]; base-excision repair [GO:0006284]	uracil DNA N-glycosylase activity [GO:0004844]
P75540	Large ribosomal subunit protein bL9 (50S ribosomal protein L9)	rplI MPN_231 MP600	149	translation [GO:0006412]	ribonucleoprotein complex [GO:1990904]; ribosome [GO:0005840]	ribonucleoprotein complex [GO:1990904]; ribosome [GO:0005840]; rRNA binding [GO:0019843]; structural constituent of ribosome [GO:0003735]; translation [GO:0006412]	rRNA binding [GO:0019843]; structural constituent of ribosome [GO:0003735]
P75541	Small ribosomal subunit protein bS18 (30S ribosomal protein S18)	rpsR MPN_230 MP601	104	translation [GO:0006412]	ribonucleoprotein complex [GO:1990904]; ribosome [GO:0005840]	ribonucleoprotein complex [GO:1990904]; ribosome [GO:0005840]; rRNA binding [GO:0019843]; structural constituent of ribosome [GO:0003735]; translation [GO:0006412]	rRNA binding [GO:0019843]; structural constituent of ribosome [GO:0003735]
P75542	Single-stranded DNA-binding protein (SSB)	ssb MPN_229 MP602	166	DNA replication [GO:0006260]		single-stranded DNA binding [GO:0003697]; DNA replication [GO:0006260]	single-stranded DNA binding [GO:0003697]
P75543	Small ribosomal subunit protein bS6 (30S ribosomal protein S6)	rpsF MPN_228 MP603	215	translation [GO:0006412]	ribonucleoprotein complex [GO:1990904]; ribosome [GO:0005840]	ribonucleoprotein complex [GO:1990904]; ribosome [GO:0005840]; rRNA binding [GO:0019843]; structural constituent of ribosome [GO:0003735]; translation [GO:0006412]	rRNA binding [GO:0019843]; structural constituent of ribosome [GO:0003735]
P75544	Elongation factor G (EF-G)	fusA fus MPN_227 MP604	688		cytoplasm [GO:0005737]	cytoplasm [GO:0005737]; GTP binding [GO:0005525]; GTPase activity [GO:0003924]; translation elongation factor activity [GO:0003746]	GTP binding [GO:0005525]; GTPase activity [GO:0003924]; translation elongation factor activity [GO:0003746]
P75545	Small ribosomal subunit protein uS7 (30S ribosomal protein S7)	rpsG MPN_226 MP605	155	translation [GO:0006412]	small ribosomal subunit [GO:0015935]	small ribosomal subunit [GO:0015935]; rRNA binding [GO:0019843]; structural constituent of ribosome [GO:0003735]; tRNA binding [GO:0000049]; translation [GO:0006412]	rRNA binding [GO:0019843]; structural constituent of ribosome [GO:0003735]; tRNA binding [GO:0000049]
P75546	Small ribosomal subunit protein uS12 (30S ribosomal protein S12)	rpsL MPN_225 MP606	139	translation [GO:0006412]	small ribosomal subunit [GO:0015935]	small ribosomal subunit [GO:0015935]; rRNA binding [GO:0019843]; structural constituent of ribosome [GO:0003735]; tRNA binding [GO:0000049]; translation [GO:0006412]	rRNA binding [GO:0019843]; structural constituent of ribosome [GO:0003735]; tRNA binding [GO:0000049]
P75547	Phosphatidylglycerol--prolipoprotein diacylglyceryl transferase (EC 2.5.1.145)	lgt MPN_224 MP607	389	lipoprotein biosynthetic process [GO:0042158]	plasma membrane [GO:0005886]	plasma membrane [GO:0005886]; phosphatidylglycerol-prolipoprotein diacylglyceryl transferase activity [GO:0008961]; lipoprotein biosynthetic process [GO:0042158]	phosphatidylglycerol-prolipoprotein diacylglyceryl transferase activity [GO:0008961]
P75549	tRNA(Ile)-lysidine synthase (EC 6.3.4.19) (tRNA(Ile)-2-lysyl-cytidine synthase) (tRNA(Ile)-lysidine synthetase)	tilS MPN_222 MP609	289	tRNA modification [GO:0006400]	cytoplasm [GO:0005737]	cytoplasm [GO:0005737]; ATP binding [GO:0005524]; ligase activity, forming carbon-nitrogen bonds [GO:0016879]; tRNA modification [GO:0006400]	ATP binding [GO:0005524]; ligase activity, forming carbon-nitrogen bonds [GO:0016879]
P75550	Large ribosomal subunit protein uL11 (50S ribosomal protein L11)	rplK MPN_219 MP612	137	translation [GO:0006412]	ribonucleoprotein complex [GO:1990904]; ribosome [GO:0005840]	ribonucleoprotein complex [GO:1990904]; ribosome [GO:0005840]; large ribosomal subunit rRNA binding [GO:0070180]; structural constituent of ribosome [GO:0003735]; translation [GO:0006412]	large ribosomal subunit rRNA binding [GO:0070180]; structural constituent of ribosome [GO:0003735]
P75551	Oligopeptide transport ATP-binding protein OppF	oppF MPN_218 MP613	851	peptide transport [GO:0015833]; protein transport [GO:0015031]	plasma membrane [GO:0005886]	plasma membrane [GO:0005886]; ATP binding [GO:0005524]; ATP hydrolysis activity [GO:0016887]; peptide transport [GO:0015833]; protein transport [GO:0015031]	ATP binding [GO:0005524]; ATP hydrolysis activity [GO:0016887]
P75552	Oligopeptide transport ATP-binding protein OppD	oppD MPN_217 MP614	423	peptide transport [GO:0015833]; protein transport [GO:0015031]	plasma membrane [GO:0005886]	plasma membrane [GO:0005886]; ATP binding [GO:0005524]; ATP hydrolysis activity [GO:0016887]; peptide transport [GO:0015833]; protein transport [GO:0015031]	ATP binding [GO:0005524]; ATP hydrolysis activity [GO:0016887]
P75553	Oligopeptide transport system permease protein OppC	oppC MPN_216 MP615	376	peptide transport [GO:0015833]; protein transport [GO:0015031]; transmembrane transport [GO:0055085]	plasma membrane [GO:0005886]	plasma membrane [GO:0005886]; peptide transport [GO:0015833]; protein transport [GO:0015031]; transmembrane transport [GO:0055085]
P75554	Oligopeptide transport system permease protein OppB	oppB MPN_215 MP616	389	peptide transport [GO:0015833]; protein transport [GO:0015031]; transmembrane transport [GO:0055085]	plasma membrane [GO:0005886]	plasma membrane [GO:0005886]; peptide transport [GO:0015833]; protein transport [GO:0015031]; transmembrane transport [GO:0055085]
P75560	Small ribosomal subunit protein uS2 (30S ribosomal protein S2)	rpsB MPN_208 MP623	294	translation [GO:0006412]	small ribosomal subunit [GO:0015935]	small ribosomal subunit [GO:0015935]; structural constituent of ribosome [GO:0003735]; translation [GO:0006412]	structural constituent of ribosome [GO:0003735]
P75561	Uncharacterized adenine-specific methylase MPN_108 (EC 2.1.1.72)	MPN_108 C09_orf404 MP046	404			DNA binding [GO:0003677]; site-specific DNA-methyltransferase (adenine-specific) activity [GO:0009007]	DNA binding [GO:0003677]; site-specific DNA-methyltransferase (adenine-specific) activity [GO:0009007]
P75576	Small ribosomal subunit protein uS19 (30S ribosomal protein S19)	rpsS MPN_169 MP662	87	translation [GO:0006412]	cytoplasm [GO:0005737]; small ribosomal subunit [GO:0015935]	cytoplasm [GO:0005737]; small ribosomal subunit [GO:0015935]; rRNA binding [GO:0019843]; structural constituent of ribosome [GO:0003735]; translation [GO:0006412]	rRNA binding [GO:0019843]; structural constituent of ribosome [GO:0003735]
P75577	Large ribosomal subunit protein uL2 (50S ribosomal protein L2)	rplB MPN_168 MP663	287	translation [GO:0006412]	large ribosomal subunit [GO:0015934]	large ribosomal subunit [GO:0015934]; rRNA binding [GO:0019843]; structural constituent of ribosome [GO:0003735]; transferase activity [GO:0016740]; translation [GO:0006412]	rRNA binding [GO:0019843]; structural constituent of ribosome [GO:0003735]; transferase activity [GO:0016740]
P75580	Large ribosomal subunit protein uL3 (50S ribosomal protein L3)	rplC MPN_165 MP666	287	translation [GO:0006412]	ribonucleoprotein complex [GO:1990904]; ribosome [GO:0005840]	ribonucleoprotein complex [GO:1990904]; ribosome [GO:0005840]; rRNA binding [GO:0019843]; structural constituent of ribosome [GO:0003735]; translation [GO:0006412]	rRNA binding [GO:0019843]; structural constituent of ribosome [GO:0003735]
P75581	Small ribosomal subunit protein uS10 (30S ribosomal protein S10)	rpsJ MPN_164 MP667	108	translation [GO:0006412]	ribonucleoprotein complex [GO:1990904]; ribosome [GO:0005840]	ribonucleoprotein complex [GO:1990904]; ribosome [GO:0005840]; structural constituent of ribosome [GO:0003735]; tRNA binding [GO:0000049]; translation [GO:0006412]	structural constituent of ribosome [GO:0003735]; tRNA binding [GO:0000049]
P75586	UPF0053 protein MG146 homolog	MPN_159 MP672 VXpSPT7_orf424	424		plasma membrane [GO:0005886]	plasma membrane [GO:0005886]
P75589	Ribosome-binding factor A	rbfA MPN_156 MP675	116	maturation of SSU-rRNA [GO:0030490]	cytoplasm [GO:0005737]	cytoplasm [GO:0005737]; maturation of SSU-rRNA [GO:0030490]
P75590	Translation initiation factor IF-2	infB MPN_155 MP676	617		cytoplasm [GO:0005737]	cytoplasm [GO:0005737]; GTP binding [GO:0005525]; GTPase activity [GO:0003924]; translation initiation factor activity [GO:0003743]	GTP binding [GO:0005525]; GTPase activity [GO:0003924]; translation initiation factor activity [GO:0003743]
P75591	Transcription termination/antitermination protein NusA	nusA MPN_154 MP677	540	DNA-templated transcription termination [GO:0006353]; transcription antitermination [GO:0031564]	cytoplasm [GO:0005737]	cytoplasm [GO:0005737]; DNA-binding transcription factor activity [GO:0003700]; RNA binding [GO:0003723]; DNA-templated transcription termination [GO:0006353]; transcription antitermination [GO:0031564]	DNA-binding transcription factor activity [GO:0003700]; RNA binding [GO:0003723]
P75595	Uncharacterized lipoprotein MPN_097	MPN_097 MP057 R02_orf541	541		plasma membrane [GO:0005886]	plasma membrane [GO:0005886]
P75604	Putative type I specificity subunit S.MpnORF89P (S protein) (S.MpnORF89P) (Putative type-1 specificity subunit MPN_089) (S.MpnORFAP)	MPN_089 MP066 R02_orf335	335	DNA restriction-modification system [GO:0009307]		DNA binding [GO:0003677]; DNA restriction-modification system [GO:0009307]	DNA binding [GO:0003677]
P75610	Uncharacterized lipoprotein MPN_083	MPN_083 MP072 R02_orf533	533		plasma membrane [GO:0005886]	plasma membrane [GO:0005886]
P75612	Putative ABC transporter ATP-binding protein MG065 homolog	MPN_081 MP074 R02_orf465	465			ATP binding [GO:0005524]; ATP hydrolysis activity [GO:0016887]	ATP binding [GO:0005524]; ATP hydrolysis activity [GO:0016887]
P78005	Uncharacterized metal-dependent hydrolase MPN_009 (EC 3.1.-.-)	MPN_009 D12_orf261 MP145	261			DNA nuclease activity [GO:0004536]; metal ion binding [GO:0046872]	DNA nuclease activity [GO:0004536]; metal ion binding [GO:0046872]
P78006	Large ribosomal subunit protein bL34 (50S ribosomal protein L34)	rpmH MPN_682 MP160	48	translation [GO:0006412]	ribonucleoprotein complex [GO:1990904]; ribosome [GO:0005840]	ribonucleoprotein complex [GO:1990904]; ribosome [GO:0005840]; structural constituent of ribosome [GO:0003735]; translation [GO:0006412]	structural constituent of ribosome [GO:0003735]
P78008	Mannitol-1-phosphate 5-dehydrogenase (EC 1.1.1.17)	mtlD MPN_652 MP190	364	mannitol metabolic process [GO:0019594]		mannitol-1-phosphate 5-dehydrogenase activity [GO:0008926]; mannitol metabolic process [GO:0019594]	mannitol-1-phosphate 5-dehydrogenase activity [GO:0008926]
P78009	Elongation factor Ts (EF-Ts)	tsf MPN_631 MP211	298		cytoplasm [GO:0005737]	cytoplasm [GO:0005737]; translation elongation factor activity [GO:0003746]	translation elongation factor activity [GO:0003746]
P78013	DNA-directed RNA polymerase subunit beta (RNAP subunit beta) (EC 2.7.7.6) (RNA polymerase subunit beta) (Transcriptase subunit beta)	rpoB MPN_516 MP326	1391	DNA-templated transcription [GO:0006351]	DNA-directed RNA polymerase complex [GO:0000428]	DNA-directed RNA polymerase complex [GO:0000428]; DNA binding [GO:0003677]; DNA-directed 5'-3' RNA polymerase activity [GO:0003899]; ribonucleoside binding [GO:0032549]; DNA-templated transcription [GO:0006351]	DNA binding [GO:0003677]; DNA-directed 5'-3' RNA polymerase activity [GO:0003899]; ribonucleoside binding [GO:0032549]
P78015	Large ribosomal subunit protein bL33A (50S ribosomal protein L33 1)	rpmG1 rpmG MPN_471 MP370	53	translation [GO:0006412]	cytoplasm [GO:0005737]; ribonucleoprotein complex [GO:1990904]; ribosome [GO:0005840]	cytoplasm [GO:0005737]; ribonucleoprotein complex [GO:1990904]; ribosome [GO:0005840]; structural constituent of ribosome [GO:0003735]; translation [GO:0006412]	structural constituent of ribosome [GO:0003735]
P78017	Protein GrpE (HSP-70 cofactor)	grpE MPN_120 MP034	217	protein folding [GO:0006457]	cytoplasm [GO:0005737]	cytoplasm [GO:0005737]; adenyl-nucleotide exchange factor activity [GO:0000774]; protein homodimerization activity [GO:0042803]; protein-folding chaperone binding [GO:0051087]; protein folding [GO:0006457]	adenyl-nucleotide exchange factor activity [GO:0000774]; protein homodimerization activity [GO:0042803]; protein-folding chaperone binding [GO:0051087]
P78018	Phosphoglycerate kinase (EC 2.7.2.3)	pgk MPN_429 MP412	409	glycolytic process [GO:0006096]; phosphorylation [GO:0016310]	cytoplasm [GO:0005737]	cytoplasm [GO:0005737]; ATP binding [GO:0005524]; phosphoglycerate kinase activity [GO:0004618]; glycolytic process [GO:0006096]; phosphorylation [GO:0016310]	ATP binding [GO:0005524]; phosphoglycerate kinase activity [GO:0004618]
P78019	Transcription elongation factor GreA (Transcript cleavage factor GreA)	greA MPN_401 MP437	160	regulation of DNA-templated transcription elongation [GO:0032784]		DNA binding [GO:0003677]; RNA polymerase binding [GO:0070063]; regulation of DNA-templated transcription elongation [GO:0032784]	DNA binding [GO:0003677]; RNA polymerase binding [GO:0070063]
P78020	Large ribosomal subunit protein bL31 (50S ribosomal protein L31)	rpmE MPN_360 MP476	97	translation [GO:0006412]	ribonucleoprotein complex [GO:1990904]; ribosome [GO:0005840]	ribonucleoprotein complex [GO:1990904]; ribosome [GO:0005840]; rRNA binding [GO:0019843]; structural constituent of ribosome [GO:0003735]; translation [GO:0006412]	rRNA binding [GO:0019843]; structural constituent of ribosome [GO:0003735]
P78023	Large ribosomal subunit protein bL20 (50S ribosomal protein L20)	rplT MPN_117 MP037	127	ribosomal large subunit assembly [GO:0000027]; translation [GO:0006412]	ribonucleoprotein complex [GO:1990904]; ribosome [GO:0005840]	ribonucleoprotein complex [GO:1990904]; ribosome [GO:0005840]; rRNA binding [GO:0019843]; structural constituent of ribosome [GO:0003735]; ribosomal large subunit assembly [GO:0000027]; translation [GO:0006412]	rRNA binding [GO:0019843]; structural constituent of ribosome [GO:0003735]
P78024	Translation initiation factor IF-3	infC MPN_115 MP039	201		cytoplasm [GO:0005737]	cytoplasm [GO:0005737]; translation initiation factor activity [GO:0003743]	translation initiation factor activity [GO:0003743]
P78026	Large ribosomal subunit protein bL21 (50S ribosomal protein L21)	rplU MPN_325 MP511	100	translation [GO:0006412]	cytoplasm [GO:0005737]; ribonucleoprotein complex [GO:1990904]; ribosome [GO:0005840]	cytoplasm [GO:0005737]; ribonucleoprotein complex [GO:1990904]; ribosome [GO:0005840]; rRNA binding [GO:0019843]; structural constituent of ribosome [GO:0003735]; translation [GO:0006412]	rRNA binding [GO:0019843]; structural constituent of ribosome [GO:0003735]
P78030	Carbamate kinase-like protein	MPN_307 F10_orf309 MP529	309	arginine metabolic process [GO:0006525]; phosphorylation [GO:0016310]		carbamate kinase activity [GO:0008804]; arginine metabolic process [GO:0006525]; phosphorylation [GO:0016310]	carbamate kinase activity [GO:0008804]
P78034	Peptidyl-tRNA hydrolase (PTH) (EC 3.1.1.29)	pth MPN_221 MP610	188	translation [GO:0006412]	cytoplasm [GO:0005737]	cytoplasm [GO:0005737]; aminoacyl-tRNA hydrolase activity [GO:0004045]; translation [GO:0006412]	aminoacyl-tRNA hydrolase activity [GO:0004045]
P78035	Large ribosomal subunit protein uL1 (50S ribosomal protein L1)	rplA MPN_220 MP611	226	regulation of translation [GO:0006417]; translation [GO:0006412]	large ribosomal subunit [GO:0015934]	large ribosomal subunit [GO:0015934]; rRNA binding [GO:0019843]; structural constituent of ribosome [GO:0003735]; tRNA binding [GO:0000049]; regulation of translation [GO:0006417]; translation [GO:0006412]	rRNA binding [GO:0019843]; structural constituent of ribosome [GO:0003735]; tRNA binding [GO:0000049]
Q50287	Putative type I specificity subunit S.MpnORF201P (S protein) (S.MpnORF201P) (Putative type-1 restriction enzyme specificity subunit MPN_201) (S.MpnORFFP)	MPN_201 GT9_orf238 MP630	238	DNA restriction-modification system [GO:0009307]		DNA binding [GO:0003677]; DNA restriction-modification system [GO:0009307]	DNA binding [GO:0003677]
Q50288	Uncharacterized lipoprotein MPN_200	MPN_200 GT9_orf798 MP631	798		plasma membrane [GO:0005886]	plasma membrane [GO:0005886]
Q50289	Uncharacterized lipoprotein MPN_199	MPN_199 GT9_orf760 MP632	760		plasma membrane [GO:0005886]	plasma membrane [GO:0005886]
Q50293	Energy-coupling factor transporter ATP-binding protein EcfA2 (ECF transporter A component EcfA2) (EC 3.6.3.-)	ecfA2 cbiO2 MPN_194 GT9_orf303 MP637	303	transmembrane transport [GO:0055085]	plasma membrane [GO:0005886]	plasma membrane [GO:0005886]; ATP binding [GO:0005524]; ATP hydrolysis activity [GO:0016887]; transmembrane transport [GO:0055085]	ATP binding [GO:0005524]; ATP hydrolysis activity [GO:0016887]
Q50294	Energy-coupling factor transporter ATP-binding protein EcfA1 (ECF transporter A component EcfA1) (EC 7.-.-.-)	ecfA1 cbiO1 MPN_193 GT9_orf274 MP638	274	transmembrane transport [GO:0055085]	plasma membrane [GO:0005886]	plasma membrane [GO:0005886]; ATP binding [GO:0005524]; ATP hydrolysis activity [GO:0016887]; transmembrane transport [GO:0055085]	ATP binding [GO:0005524]; ATP hydrolysis activity [GO:0016887]
Q50296	Small ribosomal subunit protein uS11 (30S ribosomal protein S11)	rpsK MPN_190 MP641	121	translation [GO:0006412]	ribonucleoprotein complex [GO:1990904]; ribosome [GO:0005840]	ribonucleoprotein complex [GO:1990904]; ribosome [GO:0005840]; rRNA binding [GO:0019843]; structural constituent of ribosome [GO:0003735]; translation [GO:0006412]	rRNA binding [GO:0019843]; structural constituent of ribosome [GO:0003735]
Q50297	Small ribosomal subunit protein uS13 (30S ribosomal protein S13)	rpsM MPN_189 MP642	124	translation [GO:0006412]	ribonucleoprotein complex [GO:1990904]; ribosome [GO:0005840]	ribonucleoprotein complex [GO:1990904]; ribosome [GO:0005840]; rRNA binding [GO:0019843]; structural constituent of ribosome [GO:0003735]; tRNA binding [GO:0000049]; translation [GO:0006412]	rRNA binding [GO:0019843]; structural constituent of ribosome [GO:0003735]; tRNA binding [GO:0000049]
Q50298	Translation initiation factor IF-1	infA MPN_187 MP644	78		cytoplasm [GO:0005737]	cytoplasm [GO:0005737]; ribosome binding [GO:0043022]; rRNA binding [GO:0019843]; translation initiation factor activity [GO:0003743]	ribosome binding [GO:0043022]; rRNA binding [GO:0019843]; translation initiation factor activity [GO:0003743]
Q50300	Large ribosomal subunit protein uL15 (50S ribosomal protein L15)	rplO MPN_183 MP648	151	translation [GO:0006412]	large ribosomal subunit [GO:0015934]	large ribosomal subunit [GO:0015934]; rRNA binding [GO:0019843]; structural constituent of ribosome [GO:0003735]; translation [GO:0006412]	rRNA binding [GO:0019843]; structural constituent of ribosome [GO:0003735]
Q50302	Large ribosomal subunit protein uL18 (50S ribosomal protein L18)	rplR MPN_181 MP650	116	translation [GO:0006412]	cytoplasm [GO:0005737]; ribonucleoprotein complex [GO:1990904]; ribosome [GO:0005840]	cytoplasm [GO:0005737]; ribonucleoprotein complex [GO:1990904]; ribosome [GO:0005840]; rRNA binding [GO:0019843]; structural constituent of ribosome [GO:0003735]; translation [GO:0006412]	rRNA binding [GO:0019843]; structural constituent of ribosome [GO:0003735]
Q50303	Large ribosomal subunit protein uL6 (50S ribosomal protein L6)	rplF MPN_180 MP651	184	translation [GO:0006412]	ribonucleoprotein complex [GO:1990904]; ribosome [GO:0005840]	ribonucleoprotein complex [GO:1990904]; ribosome [GO:0005840]; rRNA binding [GO:0019843]; structural constituent of ribosome [GO:0003735]; translation [GO:0006412]	rRNA binding [GO:0019843]; structural constituent of ribosome [GO:0003735]
Q50304	Small ribosomal subunit protein uS8 (30S ribosomal protein S8)	rpsH MPN_179 MP652	142	translation [GO:0006412]	ribonucleoprotein complex [GO:1990904]; ribosome [GO:0005840]	ribonucleoprotein complex [GO:1990904]; ribosome [GO:0005840]; rRNA binding [GO:0019843]; structural constituent of ribosome [GO:0003735]; translation [GO:0006412]	rRNA binding [GO:0019843]; structural constituent of ribosome [GO:0003735]
Q50306	Large ribosomal subunit protein uL5 (50S ribosomal protein L5)	rplE MPN_177 MP654	180	translation [GO:0006412]	ribonucleoprotein complex [GO:1990904]; ribosome [GO:0005840]	ribonucleoprotein complex [GO:1990904]; ribosome [GO:0005840]; rRNA binding [GO:0019843]; structural constituent of ribosome [GO:0003735]; tRNA binding [GO:0000049]; translation [GO:0006412]	rRNA binding [GO:0019843]; structural constituent of ribosome [GO:0003735]; tRNA binding [GO:0000049]
Q50307	Large ribosomal subunit protein uL24 (50S ribosomal protein L24)	rplX MPN_176 MP655	111	translation [GO:0006412]	ribonucleoprotein complex [GO:1990904]; ribosome [GO:0005840]	ribonucleoprotein complex [GO:1990904]; ribosome [GO:0005840]; rRNA binding [GO:0019843]; structural constituent of ribosome [GO:0003735]; translation [GO:0006412]	rRNA binding [GO:0019843]; structural constituent of ribosome [GO:0003735]
Q50308	Large ribosomal subunit protein uL14 (50S ribosomal protein L14)	rplN MPN_175 MP656	122	translation [GO:0006412]	large ribosomal subunit [GO:0015934]	large ribosomal subunit [GO:0015934]; rRNA binding [GO:0019843]; structural constituent of ribosome [GO:0003735]; translation [GO:0006412]	rRNA binding [GO:0019843]; structural constituent of ribosome [GO:0003735]
Q50309	Small ribosomal subunit protein uS17 (30S ribosomal protein S17)	rpsQ MPN_174 MP657	85	translation [GO:0006412]	ribonucleoprotein complex [GO:1990904]; ribosome [GO:0005840]	ribonucleoprotein complex [GO:1990904]; ribosome [GO:0005840]; rRNA binding [GO:0019843]; structural constituent of ribosome [GO:0003735]; translation [GO:0006412]	rRNA binding [GO:0019843]; structural constituent of ribosome [GO:0003735]
Q50310	Large ribosomal subunit protein uL29 (50S ribosomal protein L29)	rpmC MPN_173 MP658	111	translation [GO:0006412]	ribonucleoprotein complex [GO:1990904]; ribosome [GO:0005840]	ribonucleoprotein complex [GO:1990904]; ribosome [GO:0005840]; structural constituent of ribosome [GO:0003735]; translation [GO:0006412]	structural constituent of ribosome [GO:0003735]
Q50313	Beta sliding clamp (Beta clamp) (Sliding clamp) (Beta-clamp processivity factor) (DNA polymerase III beta sliding clamp subunit) (DNA polymerase III subunit beta)	dnaN MPN_001 MP153	380	DNA replication [GO:0006260]	cytoplasm [GO:0005737]; DNA polymerase III complex [GO:0009360]	cytoplasm [GO:0005737]; DNA polymerase III complex [GO:0009360]; 3'-5' exonuclease activity [GO:0008408]; DNA binding [GO:0003677]; DNA-directed DNA polymerase activity [GO:0003887]; DNA replication [GO:0006260]	3'-5' exonuclease activity [GO:0008408]; DNA binding [GO:0003677]; DNA-directed DNA polymerase activity [GO:0003887]
Q50316	Putative ABC transporter ATP-binding protein MG468.1 homolog	MPN_685 K05_orf284 MP157	284			ATP binding [GO:0005524]; ATP hydrolysis activity [GO:0016887]	ATP binding [GO:0005524]; ATP hydrolysis activity [GO:0016887]
Q50326	ATP synthase subunit a (ATP synthase F0 sector subunit a) (F-ATPase subunit 6)	atpB MPN_604 MP238	293		plasma membrane [GO:0005886]; proton-transporting ATP synthase complex, coupling factor F(o) [GO:0045263]	plasma membrane [GO:0005886]; proton-transporting ATP synthase complex, coupling factor F(o) [GO:0045263]; proton-transporting ATP synthase activity, rotational mechanism [GO:0046933]	proton-transporting ATP synthase activity, rotational mechanism [GO:0046933]
Q50328	ATP synthase subunit delta (ATP synthase F(1) sector subunit delta) (F-type ATPase subunit delta) (F-ATPase subunit delta)	atpH MPN_601 MP241	178		plasma membrane [GO:0005886]; proton-transporting ATP synthase complex, catalytic core F(1) [GO:0045261]	plasma membrane [GO:0005886]; proton-transporting ATP synthase complex, catalytic core F(1) [GO:0045261]; proton-transporting ATP synthase activity, rotational mechanism [GO:0046933]	proton-transporting ATP synthase activity, rotational mechanism [GO:0046933]
Q50330	ATP synthase gamma chain (ATP synthase F1 sector gamma subunit) (F-ATPase gamma subunit)	atpG MPN_599 MP243	279	proton motive force-driven plasma membrane ATP synthesis [GO:0042777]	plasma membrane [GO:0005886]; proton-transporting ATP synthase complex, catalytic core F(1) [GO:0045261]	plasma membrane [GO:0005886]; proton-transporting ATP synthase complex, catalytic core F(1) [GO:0045261]; ATP binding [GO:0005524]; proton-transporting ATP synthase activity, rotational mechanism [GO:0046933]; proton motive force-driven plasma membrane ATP synthesis [GO:0042777]	ATP binding [GO:0005524]; proton-transporting ATP synthase activity, rotational mechanism [GO:0046933]
Q50332	ATP synthase epsilon chain (ATP synthase F1 sector epsilon subunit) (F-ATPase epsilon subunit)	atpC MPN_597 MP245	133		plasma membrane [GO:0005886]; proton-transporting ATP synthase complex, catalytic core F(1) [GO:0045261]	plasma membrane [GO:0005886]; proton-transporting ATP synthase complex, catalytic core F(1) [GO:0045261]; ATP binding [GO:0005524]; proton-transporting ATP synthase activity, rotational mechanism [GO:0046933]	ATP binding [GO:0005524]; proton-transporting ATP synthase activity, rotational mechanism [GO:0046933]
Q50339	Uncharacterized lipoprotein MPN_588	MPN_588 D02_orf531 MP254	531		plasma membrane [GO:0005886]	plasma membrane [GO:0005886]
Q50341	Mgp-operon protein 3 (Mgp3) (ORF-3 protein)	MPN_142 MP012	1218	cell adhesion [GO:0007155]	plasma membrane [GO:0005886]	plasma membrane [GO:0005886]; cell adhesion [GO:0007155]
Q50365	Cytadherence high molecular weight protein 1 (Cytadherence accessory protein 1)	hmw1 MPN_447 MP394	1018	adhesion of symbiont to microvasculature [GO:0020035]	attachment organelle membrane [GO:0033111]; cell projection [GO:0042995]; plasma membrane [GO:0005886]	attachment organelle membrane [GO:0033111]; cell projection [GO:0042995]; plasma membrane [GO:0005886]; adhesion of symbiont to microvasculature [GO:0020035]
Q59547	Large ribosomal subunit protein bL17 (50S ribosomal protein L17)	rplQ MPN_192 MP639	124	translation [GO:0006412]	ribonucleoprotein complex [GO:1990904]; ribosome [GO:0005840]	ribonucleoprotein complex [GO:1990904]; ribosome [GO:0005840]; structural constituent of ribosome [GO:0003735]; translation [GO:0006412]	structural constituent of ribosome [GO:0003735]
Q59548	Protein translocase subunit SecY	secY MPN_184 MP647	477	intracellular protein transmembrane transport [GO:0065002]; protein targeting [GO:0006605]; protein transport by the Sec complex [GO:0043952]	plasma membrane [GO:0005886]	plasma membrane [GO:0005886]; intracellular protein transmembrane transport [GO:0065002]; protein targeting [GO:0006605]; protein transport by the Sec complex [GO:0043952]
Q59549	Chromosomal replication initiator protein DnaA	dnaA MPN_686 MP156	439	DNA replication initiation [GO:0006270]; regulation of DNA replication [GO:0006275]	cytoplasm [GO:0005737]	cytoplasm [GO:0005737]; ATP binding [GO:0005524]; DNA replication origin binding [GO:0003688]; DNA replication initiation [GO:0006270]; regulation of DNA replication [GO:0006275]	ATP binding [GO:0005524]; DNA replication origin binding [GO:0003688]
Q9EXD0	Probable protein-export membrane protein SecG	secG MPN_242 MP589.1	76	protein secretion [GO:0009306]	plasma membrane [GO:0005886]	plasma membrane [GO:0005886]; protein-transporting ATPase activity [GO:0015450]; protein secretion [GO:0009306]	protein-transporting ATPase activity [GO:0015450]
P0CJ80	Uncharacterized protein MG074 homolog	MPN_212 G07_orf135 MP619	135
P75035	UPF0134 protein MPN_151	MPN_151 E07_orf133 MP003	133
P75036	Putative MgpC-like protein MPN_150	MPN_150 E07_orf224 MP004	224
P75037	Putative MgpC-like protein MPN_149	MPN_149 E07_orf434 MP005	434
P75040	Major facilitator superfamily transporter MPN_077	MPN_077 MP078 R02_orf469	546		plasma membrane [GO:0005886]	plasma membrane [GO:0005886]
P75041	Major facilitator superfamily transporter MPN_076	MPN_076 MP079 R02_orf564o	564		plasma membrane [GO:0005886]	plasma membrane [GO:0005886]
P75042	Uncharacterized glycosyltransferase MG060 homolog (EC 2.4.-.-)	MPN_075 D09_orf299 MP080	299			glycosyltransferase activity [GO:0016757]	glycosyltransferase activity [GO:0016757]
P75047	Uncharacterized protein MG055.2 homolog	MPN_070 D09_orf127a MP085	127		plasma membrane [GO:0005886]	plasma membrane [GO:0005886]
P75048	Uncharacterized protein MG055 homolog	MPN_068 D09_orf125 MP086	125	protein secretion [GO:0009306]	membrane [GO:0016020]	membrane [GO:0016020]; protein transmembrane transporter activity [GO:0008320]; protein secretion [GO:0009306]	protein transmembrane transporter activity [GO:0008320]
P75056	Uncharacterized lipoprotein MG045 homolog	MPN_058 D09_orf485 MP096	485		plasma membrane [GO:0005886]	plasma membrane [GO:0005886]
P75060	Uncharacterized lipoprotein MPN_054	MPN_054 D09_orf123 MP100	123		plasma membrane [GO:0005886]	plasma membrane [GO:0005886]
P75065	Uncharacterized protein MPN_049	MPN_049 D09_orf632 MP105	632
P75066	Uncharacterized protein MPN_048	MPN_048 D09_orf518 MP106	518
P75072	Uncharacterized protein MPN_042	MPN_042 B01_orf672 MP112	672
P75073	Uncharacterized protein MPN_041	MPN_041 B01_orf186L MP113	186
P75074	Uncharacterized protein MPN_040	MPN_040 B01_orf103b MP114	103
P75075	Uncharacterized protein MPN_039	MPN_039 B01_orf338 MP115	338
P75076	UPF0134 protein MPN_038	MPN_038 B01_orf116L MP116	116
P75077	Uncharacterized protein MPN_037	MPN_037 B01_orf147 MP117	147
P75078	Uncharacterized protein MPN_036	MPN_036 B01_orf666 MP118	673
P75079	Uncharacterized protein MPN_035	MPN_035 B01_orf666 MP119	666
P75082	Uncharacterized protein MG029 homolog	MPN_032 B01_orf108 MP122	108
P75083	Uncharacterized protein MG028 homolog	MPN_031 B01_orf203 MP123	203		plasma membrane [GO:0005886]	plasma membrane [GO:0005886]
P75084	Uncharacterized protein MG027 homolog	MPN_030 B01_orf168 MP124	168
P75086	Uncharacterized glycosyltransferase MG025 homolog (EC 2.4.-.-)	MPN_028 B01_orf299V MP126	299			glycosyltransferase activity [GO:0016757]	glycosyltransferase activity [GO:0016757]
P75087	Uncharacterized protein MPN_027	MPN_027 B01_orf274 MP127	274			acyltransferase activity, transferring groups other than amino-acyl groups [GO:0016747]	acyltransferase activity, transferring groups other than amino-acyl groups [GO:0016747]
P75098	Uncharacterized protein MG011 homolog	MPN_015 D12_orf285 MP139	285			ATP binding [GO:0005524]; catalytic activity [GO:0003824]; metal ion binding [GO:0046872]	ATP binding [GO:0005524]; catalytic activity [GO:0003824]; metal ion binding [GO:0046872]
P75099	Uncharacterized protein MG010 homolog	MPN_014 D12_orf212 MP140	212
P75100	UPF0134 protein MPN_013	MPN_013 D12_orf257 MP141	257
P75101	Uncharacterized protein MPN_012	MPN_012 D12_orf235 MP142	235
P75102	Uncharacterized lipoprotein MPN_011	MPN_011 D12_orf231 MP143	231		plasma membrane [GO:0005886]	plasma membrane [GO:0005886]
P75103	UPF0134 protein MPN_010	MPN_010 D12_orf131 MP144	131
P75105	Uncharacterized protein MG007 homolog	MPN_007 D12_orf253 MP147	253
P75115	Uncharacterized protein MG461 homolog	MPN_677 K05_orf425 MP165	425
P75116	Uncharacterized protein MPN_676	MPN_676 K05_orf106 MP166	106
P75117	UPF0134 protein MPN_675	MPN_675 K05_orf101a MP167	101
P75118	Uncharacterized protein MG459 homolog	MPN_673 K05_orf169 MP169	169	terpenoid biosynthetic process [GO:0016114]		2-C-methyl-D-erythritol 2,4-cyclodiphosphate synthase activity [GO:0008685]; terpenoid biosynthetic process [GO:0016114]	2-C-methyl-D-erythritol 2,4-cyclodiphosphate synthase activity [GO:0008685]
P75121	Uncharacterized protein MG456 homolog	MPN_670 K05_orf345 MP172	345		plasma membrane [GO:0005886]	plasma membrane [GO:0005886]
P75123	Organic hydroperoxide resistance protein-like	MPN_668 K05_orf140 MP174	140	response to oxidative stress [GO:0006979]		response to oxidative stress [GO:0006979]
P75125	Uncharacterized protein MG452 homolog	MPN_666 K05_orf251 MP176	251		plasma membrane [GO:0005886]	plasma membrane [GO:0005886]
P75128	Uncharacterized protein MG449 homolog	MPN_663 K05_orf234 MP179	234			tRNA binding [GO:0000049]	tRNA binding [GO:0000049]
P75130	Uncharacterized protein MG447 homolog	MPN_661 K05_orf499 MP181	549		plasma membrane [GO:0005886]	plasma membrane [GO:0005886]; antiporter activity [GO:0015297]; xenobiotic transmembrane transporter activity [GO:0042910]	antiporter activity [GO:0015297]; xenobiotic transmembrane transporter activity [GO:0042910]
P75134	Uncharacterized protein MG443 homolog	MPN_657 K05_orf401 MP185	401		plasma membrane [GO:0005886]	plasma membrane [GO:0005886]
P75136	UPF0134 protein MPN_655	MPN_655 E09_orf204o MP187	204
P75137	Uncharacterized lipoprotein MPN_654	MPN_654 E09_orf129 MP188	129		plasma membrane [GO:0005886]	plasma membrane [GO:0005886]
P75138	Uncharacterized protein MPN_148	MPN_148 E07_orf140 MP006	140
P75139	Uncharacterized protein MPN_147	MPN_147 E07_orf485 MP007	485
P75140	Uncharacterized protein MPN_146	MPN_146 E07_orf265 MP008	265
P75141	UPF0134 protein MPN_145	MPN_145 E07_orf179 MP009	179
P75142	Putative adhesin P1-like protein MPN_144	MPN_144 E07_orf413 MP010	413
P75143	Uncharacterized protein MPN_143	MPN_143 E07_orf175 MP011	175
P75147	Uncharacterized lipoprotein MPN_650	MPN_650 E09_orf101 MP192	101		plasma membrane [GO:0005886]	plasma membrane [GO:0005886]
P75148	Uncharacterized protein MPN_649	MPN_649 E09_orf136L MP193	136
P75149	Uncharacterized protein MG441 homolog	MPN_648 E09_orf136 MP194	136		membrane [GO:0016020]	membrane [GO:0016020]
P75151	Uncharacterized lipoprotein MG440 homolog 1	MPN_646 E09_orf277 MP196	277		plasma membrane [GO:0005886]	plasma membrane [GO:0005886]
P75152	Uncharacterized lipoprotein MG439 homolog 2	MPN_645 E09_orf290 MP197	283		plasma membrane [GO:0005886]	plasma membrane [GO:0005886]
P75153	Uncharacterized lipoprotein MG439 homolog 3	MPN_644 E09_orf283b MP198	283		plasma membrane [GO:0005886]	plasma membrane [GO:0005886]
P75154	Uncharacterized protein MPN_643	MPN_643 E09_orf302 MP199	302
P75155	Uncharacterized lipoprotein MG439 homolog 4	MPN_642 E09_orf279 MP200	279		plasma membrane [GO:0005886]	plasma membrane [GO:0005886]
P75156	Uncharacterized lipoprotein MG440 homolog 3	MPN_641 E09_orf276 MP201	276		plasma membrane [GO:0005886]	plasma membrane [GO:0005886]
P75157	Uncharacterized lipoprotein MG439 homolog 5	MPN_640 E09_orf300 MP202	300		plasma membrane [GO:0005886]	plasma membrane [GO:0005886]
P75158	Uncharacterized protein MPN_639	MPN_639 E09_orf287o MP203	287
P75162	Uncharacterized protein MPN_635	MPN_635 E30_orf352 MP207	352
P75163	Uncharacterized protein MPN_634	MPN_634 C12_orf181o MP208	181
P75164	Uncharacterized protein MPN_633	MPN_633 C12_orf247 MP209	247
P75166	Uncharacterized protein MG432 homolog	MPN_630 C12_orf404 MP212	404		plasma membrane [GO:0005886]	plasma membrane [GO:0005886]
P75169	Uncharacterized protein MG428 homolog	MPN_626 C12_orf172 MP216	172	DNA-templated transcription initiation [GO:0006352]		DNA-binding transcription factor activity [GO:0003700]; DNA-templated transcription initiation [GO:0006352]	DNA-binding transcription factor activity [GO:0003700]
P75174	Uncharacterized protein MG423 homolog	MPN_621 C12_orf561 MP221	561		plasma membrane [GO:0005886]	plasma membrane [GO:0005886]; metal ion binding [GO:0046872]; RNA binding [GO:0003723]	metal ion binding [GO:0046872]; RNA binding [GO:0003723]
P75175	Uncharacterized protein MG422 homolog	MPN_620 C12_orf839 MP222	839
P75181	Uncharacterized protein MPN_614	MPN_614 C12_orf334 MP228	334
P75182	Uncharacterized protein MG415 homolog	MPN_613 C12_orf344 MP229	344
P75183	Uncharacterized protein MG414 homolog	MPN_612 C12_orf997 MP230	997
P75184	Uncharacterized lipoprotein MG412 homolog	MPN_611 C12_orf385 MP231	372		plasma membrane [GO:0005886]	plasma membrane [GO:0005886]
P75187	Uncharacterized protein MG409 homolog	MPN_608 C12_orf225 MP234	225	intracellular phosphate ion homeostasis [GO:0030643]; negative regulation of phosphate metabolic process [GO:0045936]		intracellular phosphate ion homeostasis [GO:0030643]; negative regulation of phosphate metabolic process [GO:0045936]
P75191	Uncharacterized protein MPN_594	MPN_594 D02_orf122A MP248	122		plasma membrane [GO:0005886]	plasma membrane [GO:0005886]
P75193	Uncharacterized lipoprotein MPN_587	MPN_587 D02_orf150 MP255	150		plasma membrane [GO:0005886]	plasma membrane [GO:0005886]
P75194	Uncharacterized protein MPN_586	MPN_586 D02_orf347 MP256	347			ATP binding [GO:0005524]; RNA binding [GO:0003723]; RNA helicase activity [GO:0003724]	ATP binding [GO:0005524]; RNA binding [GO:0003723]; RNA helicase activity [GO:0003724]
P75195	Uncharacterized lipoprotein MPN_585	MPN_585 D02_orf302 MP257	302		plasma membrane [GO:0005886]	plasma membrane [GO:0005886]
P75196	Uncharacterized protein MPN_584	MPN_584 D02_orf135L MP258	135			ATP binding [GO:0005524]; RNA binding [GO:0003723]; RNA helicase activity [GO:0003724]	ATP binding [GO:0005524]; RNA binding [GO:0003723]; RNA helicase activity [GO:0003724]
P75197	Uncharacterized protein MPN_583	MPN_583 D02_orf225L MP259	225
P75198	Uncharacterized lipoprotein MPN_582	MPN_582 D02_orf439 MP260	439		plasma membrane [GO:0005886]	plasma membrane [GO:0005886]
P75199	Uncharacterized protein MPN_581	MPN_581 D02_orf265V MP261	265
P75200	Uncharacterized protein MPN_580	MPN_580 D02_orf140 MP262	140			ATP binding [GO:0005524]; RNA binding [GO:0003723]; RNA helicase activity [GO:0003724]	ATP binding [GO:0005524]; RNA binding [GO:0003723]; RNA helicase activity [GO:0003724]
P75201	Uncharacterized protein MPN_579	MPN_579 D02_orf109 MP263	109		plasma membrane [GO:0005886]	plasma membrane [GO:0005886]
P75202	Uncharacterized protein MPN_578	MPN_578 D02_orf100 MP264	100
P75203	Uncharacterized protein MPN_577	MPN_577 D02_orf346 MP265	346			ATP binding [GO:0005524]; RNA binding [GO:0003723]; RNA helicase activity [GO:0003724]	ATP binding [GO:0005524]; RNA binding [GO:0003723]; RNA helicase activity [GO:0003724]
P75204	Uncharacterized protein MPN_575	MPN_575 D02_orf128 MP267	128		plasma membrane [GO:0005886]	plasma membrane [GO:0005886]
P75208	Uncharacterized protein MG389 homolog	MPN_570 D02_orf129 MP272	129		membrane [GO:0016020]	membrane [GO:0016020]
P75212	Uncharacterized protein MG385 homolog	MPN_566 H03_orf237 MP276	237	lipid metabolic process [GO:0006629]		phosphoric diester hydrolase activity [GO:0008081]; lipid metabolic process [GO:0006629]	phosphoric diester hydrolase activity [GO:0008081]
P75213	Uncharacterized protein MG384.1 homolog	MPN_565 H03_orf152 MP277	152		plasma membrane [GO:0005886]	plasma membrane [GO:0005886]
P75218	Arginine deiminase-like protein	MPN_560 MP282	438	arginine catabolic process [GO:0006527]		arginine deiminase activity [GO:0016990]; arginine catabolic process [GO:0006527]	arginine deiminase activity [GO:0016990]
P75219	Uncharacterized protein MG381 homolog	MPN_559 H03_orf235 MP283	235
P75223	Uncharacterized protein MG377 homolog	MPN_555 H03_orf193o MP287	193	protein folding [GO:0006457]; protein transport [GO:0015031]		protein folding [GO:0006457]; protein transport [GO:0015031]
P75224	Uncharacterized protein MG376 homolog	MPN_554 G12_orf104 MP288	104
P75226	Uncharacterized protein MG374 homolog	MPN_552 G12_orf269 MP290	269			ATP binding [GO:0005524]	ATP binding [GO:0005524]
P75227	Uncharacterized protein MG373 homolog	MPN_551 G12_orf281 MP291	281
P75229	Uncharacterized protein MG371 homolog	MPN_549 G12_orf325 MP293	325			nucleic acid binding [GO:0003676]	nucleic acid binding [GO:0003676]
P75231	Uncharacterized protein MG369 homolog	MPN_547 G12_orf558 MP295	558	glycerol metabolic process [GO:0006071]		glycerone kinase activity [GO:0004371]; glycerol metabolic process [GO:0006071]	glycerone kinase activity [GO:0004371]
P75234	Uncharacterized protein MG366 homolog	MPN_544 G12_orf664 MP298	664
P75236	Uncharacterized protein MG364 homolog	MPN_542 G12_orf218 MP300	218
P75244	Uncharacterized protein MPN_534	MPN_534 G12_orf140b MP308	140
P75246	Uncharacterized protein MG356 homolog	MPN_532 G12_orf282b MP310	282
P75248	Uncharacterized protein MG354 homolog	MPN_530 G12_orf136 MP312	136
P75249	Uncharacterized protein MG353 homolog	MPN_529 G12_orf109 MP313	109			DNA binding [GO:0003677]; structural constituent of chromatin [GO:0030527]	DNA binding [GO:0003677]; structural constituent of chromatin [GO:0030527]
P75251	Uncharacterized protein MG350.1 homolog	MPN_527 G12_orf225 MP315	225		plasma membrane [GO:0005886]	plasma membrane [GO:0005886]
P75252	Uncharacterized protein MG350 homolog	MPN_526 G12_orf328b MP316	328
P75253	Uncharacterized protein MG349 homolog	MPN_525 G12_orf413 MP317	413
P75254	UPF0134 protein MPN_524	MPN_524 G12_orf168 MP318	168
P75259	UPF0134 protein MPN_139	MPN_139 E07_orf163 MP015	163
P75260	UPF0134 protein MPN_138	MPN_138 E07_orf166 MP016	166
P75261	UPF0134 protein MPN_137	MPN_137 E07_orf228 MP017	228
P75266	Putative adhesin P1-like protein MPN_132	MPN_132 E07_orf256L MP022	256
P75267	Putative adhesin P1-like protein MPN_131	MPN_131 E07_orf221V MP023	221
P75268	Putative esterase/lipase 3 (EC 3.1.-.-)	MPN_519 MP323	272			carboxylic ester hydrolase activity [GO:0052689]	carboxylic ester hydrolase activity [GO:0052689]
P75269	Uncharacterized protein MG343 homolog	MPN_518 G12_orf348 MP324	348
P75270	Uncharacterized protein MG342 homolog	MPN_517 G12_orf166a MP325	166			ATP binding [GO:0005524]; oxidoreductase activity [GO:0016491]	ATP binding [GO:0005524]; oxidoreductase activity [GO:0016491]
P75272	Uncharacterized protein MPN_514	MPN_514 F04_orf120 MP328	120
P75273	Uncharacterized protein MPN_513	MPN_513 F04_orf150 MP329	150
P75274	Uncharacterized protein MPN_512	MPN_512 F04_orf154 MP330	154
P75275	Uncharacterized protein MPN_511	MPN_511 F04_orf260V MP331	260
P75276	Uncharacterized protein MPN_510	MPN_510 MP332 P02_orf458	458
P75277	Uncharacterized protein MPN_509	MPN_509 MP333 P02_orf427	427
P75278	Uncharacterized protein MPN_508	MPN_508 MP334 P02_orf509	509
P75281	Uncharacterized protein MPN_505	MPN_505 MP337 P02_orf253	253
P75282	UPF0134 protein MPN_504	MPN_504 MP338 P02_orf126	126
P75283	Putative MgpC-like protein MPN_503	MPN_503 MP339 P02_orf381	381
P75285	Uncharacterized protein MPN_502	MPN_502 MP341 P02_orf422V	422
P75286	UPF0134 protein MPN_501	MPN_501 MP342 P02_orf196	196
P75287	Putative adhesin P1-like protein MPN_500	MPN_500 MP343 P02_orf527V	527
P75288	Uncharacterized protein MPN_499	MPN_499 MP344 P02_orf163	163
P75295	Uncharacterized protein MPN_491	MPN_491 MP351 P02_orf474	474		membrane [GO:0016020]	membrane [GO:0016020]
P75297	Uncharacterized protein MG337 homolog	MPN_488 MP354 P02_orf140	140	iron-sulfur cluster assembly [GO:0016226]		iron ion binding [GO:0005506]; iron-sulfur cluster binding [GO:0051536]; iron-sulfur cluster assembly [GO:0016226]	iron ion binding [GO:0005506]; iron-sulfur cluster binding [GO:0051536]
P75299	Uncharacterized protein MPN_486	MPN_486 MP356 P02_orf147	147
P75300	Uncharacterized protein MPN_485	MPN_485 MP357 P02_orf316	316
P75301	UPF0134 protein MPN_484	MPN_484 MP358 P02_orf103b	103
P75306	Probable transcriptional regulatory protein MPN_478	MPN_478 MP363 P01_orf235	235	regulation of DNA-templated transcription [GO:0006355]	cytoplasm [GO:0005737]	cytoplasm [GO:0005737]; DNA binding [GO:0003677]; regulation of DNA-templated transcription [GO:0006355]	DNA binding [GO:0003677]
P75307	Uncharacterized protein MG331 homolog	MPN_477 MP364 P01_orf209	209		membrane [GO:0016020]	membrane [GO:0016020]
P75310	Uncharacterized protein MG328 homolog	MPN_474 MP367 P01_orf1033	1033
P75311	Putative esterase/lipase 2 (EC 3.1.-.-)	MPN_473 MP368	268			carboxylic ester hydrolase activity [GO:0052689]	carboxylic ester hydrolase activity [GO:0052689]
P75312	DegV domain-containing protein MG326 homolog	MPN_472 MP369 P01_orf293	293			lipid binding [GO:0008289]	lipid binding [GO:0008289]
P75314	Uncharacterized protein MG323.1 homolog	MPN_469 MP372 P01_orf243	243		plasma membrane [GO:0005886]	plasma membrane [GO:0005886]
P75315	Putative adhesin P1-like protein MPN_468	MPN_468 MP373 P01_orf208V	208
P75316	Uncharacterized lipoprotein MPN_467	MPN_467 MP374 P01_orf101	101		plasma membrane [GO:0005886]	plasma membrane [GO:0005886]
P75317	Uncharacterized protein MPN_466	MPN_466 MP375 P01_orf140	140
P75318	Uncharacterized protein MPN_465	MPN_465 MP376 P01_orf199	199		plasma membrane [GO:0005886]	plasma membrane [GO:0005886]
P75319	Putative MgpC-like protein MPN_464	MPN_464 H08_orf445 MP377	445
P75320	Uncharacterized protein MPN_463	MPN_463 H08_orf157a MP378	157
P75321	Uncharacterized protein MPN_462	MPN_462 H08_orf270 MP379	270
P75322	Uncharacterized protein MG323 homolog	MPN_461 H08_orf231 MP380	231	potassium ion transport [GO:0006813]		monoatomic cation transmembrane transporter activity [GO:0008324]; potassium ion transport [GO:0006813]	monoatomic cation transmembrane transporter activity [GO:0008324]
P75325	Uncharacterized protein MPN_458	MPN_458 H08_orf157b MP383	157
P75326	Uncharacterized protein MPN_457	MPN_457 H08_orf329V MP384	329
P75328	Uncharacterized protein MG320 homolog	MPN_455 H08_orf287 MP386	287		plasma membrane [GO:0005886]	plasma membrane [GO:0005886]
P75329	Uncharacterized protein MG319 homolog	MPN_454 H08_orf193 MP387	193		plasma membrane [GO:0005886]	plasma membrane [GO:0005886]
P75336	Uncharacterized lipoprotein MPN_442	MPN_442 H08_orf150 MP399	150		side of membrane [GO:0098552]	side of membrane [GO:0098552]
P75338	Uncharacterized protein MPN_440	MPN_440 H08_orf102 MP401	726
P75339	Uncharacterized lipoprotein MPN_439	MPN_439 H08_orf237 MP402	237		side of membrane [GO:0098552]	side of membrane [GO:0098552]
P75340	Uncharacterized protein MPN_438	MPN_438 H08_orf345 MP403	345
P75341	Uncharacterized protein MPN_437	MPN_437 H08_orf572o MP404	572
P75342	Uncharacterized lipoprotein MG307 homolog	MPN_436 A05_orf1244 MP405	1244		plasma membrane [GO:0005886]	plasma membrane [GO:0005886]
P75343	Uncharacterized protein MG306 homolog	MPN_435 A05_orf395 MP406	395		plasma membrane [GO:0005886]	plasma membrane [GO:0005886]
P75345	UPF0134 protein MPN_130	MPN_130 C09_orf140o MP024	140
P75346	Uncharacterized protein MPN_129	MPN_129 C09_orf149b MP025	149		plasma membrane [GO:0005886]	plasma membrane [GO:0005886]
P75347	Uncharacterized protein MPN_128	MPN_128 C09_ORF149a MP026	149
P75348	UPF0134 protein MPN_127	MPN_127 C09_orf180 MP027	180
P75349	Putative metallophosphoesterase MG207 homolog (EC 3.1.4.-)	MPN_126 C09_orf159 MP028	159		cellular anatomical entity [GO:0110165]	cellular anatomical entity [GO:0110165]; hydrolase activity [GO:0016787]	hydrolase activity [GO:0016787]
P75353	Uncharacterized protein MG202 homolog	MPN_121 C09_orf121 MP033	121
P75354	DnaJ-like protein MG200 homolog	MPN_119 MP035	910
P75357	Uncharacterized protein MG302 homolog	MPN_431 A05_orf317 MP410	317		plasma membrane [GO:0005886]	plasma membrane [GO:0005886]
P75363	UPF0122 protein MPN_424	MPN_424 A05_orf102 MP417	102
P75364	Uncharacterized protein MG296 homolog	MPN_423 A05_orf129 MP418	129
P75366	Uncharacterized protein MG294 homolog	MPN_421 A05_orf475 MP420	475			transmembrane transporter activity [GO:0022857]	transmembrane transporter activity [GO:0022857]
P75367	Uncharacterized protein MG293 homolog	MPN_420 A05_orf241a MP421	241	lipid metabolic process [GO:0006629]		phosphoric diester hydrolase activity [GO:0008081]; lipid metabolic process [GO:0006629]	phosphoric diester hydrolase activity [GO:0008081]
P75372	Putative MgpC-like protein MPN_414	MPN_414 A05_orf493 MP426	493
P75373	Uncharacterized lipoprotein MPN_411	MPN_411 A05_orf252 MP427	252		plasma membrane [GO:0005886]	plasma membrane [GO:0005886]
P75374	UPF0134 protein MPN_410	MPN_410 F11_orf148o MP428	148
P75375	Putative adhesin P1-like protein MPN_409	MPN_409 F11_orf533L MP429	533
P75377	Uncharacterized protein MPN_407	MPN_407 F11_orf879 MP431	879		membrane [GO:0016020]	membrane [GO:0016020]
P75379	Uncharacterized protein MG286 homolog	MPN_405 F11_orf197 MP433	197		membrane [GO:0016020]	membrane [GO:0016020]
P75380	Uncharacterized protein MG285 homolog	MPN_404 F11_orf346 MP434	346
P75381	Uncharacterized protein MG284 homolog	MPN_403 F11_orf122a MP435	122
P75383	Uncharacterized protein MG281 homolog	MPN_400 F11_orf582 MP438	582		membrane [GO:0016020]	membrane [GO:0016020]
P75384	Uncharacterized protein MG280 homolog	MPN_399 F11_orf287 MP439	287		plasma membrane [GO:0005886]	plasma membrane [GO:0005886]
P75385	Uncharacterized protein MG279 homolog	MPN_398 F11_orf218 MP440	218		plasma membrane [GO:0005886]	plasma membrane [GO:0005886]
P75387	Uncharacterized protein MG277 homolog	MPN_396 F11_orf887 MP442	971		plasma membrane [GO:0005886]	plasma membrane [GO:0005886]
P75395	Uncharacterized protein MG269 homolog	MPN_387 F11_orf358b MP450	358
P75396	Uncharacterized protein MG268 homolog	MPN_386 F11_orf229 MP451	229			ATP binding [GO:0005524]; deoxynucleoside kinase activity [GO:0019136]	ATP binding [GO:0005524]; deoxynucleoside kinase activity [GO:0019136]
P75397	Uncharacterized protein MG267 homolog	MPN_385 F11_orf114 MP452	114		plasma membrane [GO:0005886]	plasma membrane [GO:0005886]
P75405	Uncharacterized protein MPN_376	MPN_376 A19_orf1140 MP460	1140		plasma membrane [GO:0005886]	plasma membrane [GO:0005886]
P75406	Uncharacterized protein MPN_375	MPN_375 A19_orf129 MP461	129
P75407	Uncharacterized protein MPN_374	MPN_374 A19_orf229V MP462	229
P75408	Uncharacterized protein MPN_373	MPN_373 A19_orf204 MP463	204		plasma membrane [GO:0005886]	plasma membrane [GO:0005886]
P75410	Uncharacterized protein MPN_371	MPN_371 A19_orf211 MP465	211
P75411	Putative adhesin P1-like protein MPN_370	MPN_370 A19_orf737V MP466	737
P75412	Uncharacterized lipoprotein MPN_369	MPN_369 H91_orf253 MP467	253		plasma membrane [GO:0005886]	plasma membrane [GO:0005886]
P75413	UPF0134 protein MPN_368	MPN_368 H91_orf180 MP468	180
P75414	Putative MgpC-like protein MPN_367	MPN_367 H91_orf322 MP469	322
P75415	Putative MgpC-like protein MPN_366	MPN_366 H91_orf272 MP470	272
P75417	Uncharacterized protein MPN_364	MPN_364 H91_orf677 MP472	677
P75418	Uncharacterized lipoprotein MPN_363	MPN_363 H91_orf102 MP473	102		plasma membrane [GO:0005886]	plasma membrane [GO:0005886]
P75421	Uncharacterized protein MG256 homolog	MPN_359 H91_orf258 MP477	258		plasma membrane [GO:0005886]	plasma membrane [GO:0005886]
P75422	Uncharacterized protein MG255 homolog	MPN_358 H91_orf534 MP478	534		plasma membrane [GO:0005886]	plasma membrane [GO:0005886]
P75427	Putative tRNA methyltransferase MPN_351 (EC 2.1.1.-)	MPN_351 H91_orf213 MP485	213		cytoplasm [GO:0005737]	cytoplasm [GO:0005737]; tRNA (adenine-N1-)-methyltransferase activity [GO:0016429]	tRNA (adenine-N1-)-methyltransferase activity [GO:0016429]
P75432	Putative type I restriction enzyme MpnIIP endonuclease subunit middle part (R protein middle part)	MPN_346 H91_orf115 MP490	115
P75434	UPF0134 protein MPN_344	MPN_344 H91_orf216 MP492	216
P75439	Uncharacterized protein MG243 homolog	MPN_339 H91_orf224 MP497	224		plasma membrane [GO:0005886]	plasma membrane [GO:0005886]
P75440	Uncharacterized protein MG242 homolog	MPN_338 F10_orf632o MP498	632		plasma membrane [GO:0005886]	plasma membrane [GO:0005886]
P75441	Uncharacterized protein MG241 homolog	MPN_337 F10_orf621 MP499	621		plasma membrane [GO:0005886]	plasma membrane [GO:0005886]
P75443	Uncharacterized protein MPN_335	MPN_335 F10_orf741 MP501	741		plasma membrane [GO:0005886]	plasma membrane [GO:0005886]
P75449	Uncharacterized protein MPN_113	MPN_113 C09_orf223 MP041	223		plasma membrane [GO:0005886]	plasma membrane [GO:0005886]; transmembrane transporter activity [GO:0022857]	transmembrane transporter activity [GO:0022857]
P75450	Uncharacterized protein MPN_112	MPN_112 C09_orf130b MP042	130		plasma membrane [GO:0005886]	plasma membrane [GO:0005886]
P75452	Putative type II restriction enzyme and methyltransferase RM.MpnORF110P C-terminus	MPN_110 C09_orf718 MP044	718			ATP binding [GO:0005524]; DNA binding [GO:0003677]; hydrolase activity [GO:0016787]	ATP binding [GO:0005524]; DNA binding [GO:0003677]; hydrolase activity [GO:0016787]
P75453	Putative type II restriction enzyme and methyltransferase RM.MpnORF109P N-terminus	MPN_109 C09_orf165 MP045	165
P75455	Uncharacterized protein MG237 homolog	MPN_330 F10_orf294 MP506	294
P75456	Uncharacterized protein MG236 homolog	MPN_329 F10_orf158 MP507	158			DNA-binding transcription factor activity [GO:0003700]	DNA-binding transcription factor activity [GO:0003700]
P75459	Uncharacterized protein MG233 homolog	MPN_326 F10_orf100a MP510	100		membrane [GO:0016020]	membrane [GO:0016020]
P75462	Uncharacterized protein MG226 homolog	MPN_319 F10_orf503 MP517	503		plasma membrane [GO:0005886]	plasma membrane [GO:0005886]; transmembrane transporter activity [GO:0022857]	transmembrane transporter activity [GO:0022857]
P75463	Uncharacterized protein MG225 homolog	MPN_318 F10_orf491 MP518	491		plasma membrane [GO:0005886]	plasma membrane [GO:0005886]; transmembrane transporter activity [GO:0022857]	transmembrane transporter activity [GO:0022857]
P75465	Uncharacterized protein MG223 homolog	MPN_316 F10_orf419 MP520	419
P75468	Uncharacterized protein MG220 homolog	MPN_313 F10_orf90 MP523	90		membrane [GO:0016020]	membrane [GO:0016020]
P75469	Uncharacterized protein MPN_312	MPN_312 F10_orf218 MP524	218
P75470	Uncharacterized protein MG218.1 homolog	MPN_311 F10_orf357 MP525	357
P75472	Uncharacterized protein MPN_308	MPN_308 F10_orf565 MP528	565		plasma membrane [GO:0005886]	plasma membrane [GO:0005886]; transmembrane transporter activity [GO:0022857]	transmembrane transporter activity [GO:0022857]
P75481	Uncharacterized protein MG211 homolog	MPN_297 H10_orf149 MP539	149
P75482	Uncharacterized protein MG210.1 homolog	MPN_295 H10_orf220L MP540	220
P75483	Uncharacterized protein MPN_294	MPN_294 H10_orf206 MP541	206
P75486	Uncharacterized protein MG208 homolog	MPN_291 H10_orf196 MP544	196	tRNA threonylcarbamoyladenosine modification [GO:0002949]		tRNA threonylcarbamoyladenosine modification [GO:0002949]
P75490	UPF0134 protein MPN_287	MPN_287 A65_orf118 MP548	118
P75491	Putative adhesin P1-like protein MPN_286	MPN_286 A65_orf465V MP549	465
P75494	UPF0134 protein MPN_283	MPN_283 A65_orf115 MP552	115
P75495	Uncharacterized protein MPN_282	MPN_282 A65_orf166 MP553	166
P75501	Uncharacterized protein MG135 homolog	MPN_276 A65_orf285 MP559	285		plasma membrane [GO:0005886]	plasma membrane [GO:0005886]
P75502	Uncharacterized protein MG134 homolog	MPN_275 A65_orf100 MP560	100			DNA binding [GO:0003677]	DNA binding [GO:0003677]
P75503	Uncharacterized protein MG133 homolog	MPN_274 A65_orf266 MP561	266		plasma membrane [GO:0005886]	plasma membrane [GO:0005886]
P75504	Uncharacterized 16.1 kDa HIT-like protein	MPN_273 A65_orf144 MP562	144			catalytic activity [GO:0003824]	catalytic activity [GO:0003824]
P75505	Uncharacterized lipoprotein MPN_271	MPN_271 A65_orf251a MP563	251		plasma membrane [GO:0005886]	plasma membrane [GO:0005886]
P75509	Uncharacterized protein MG127 homolog	MPN_266 A65_orf145 MP567	145			oxidoreductase activity [GO:0016491]	oxidoreductase activity [GO:0016491]
P75513	Uncharacterized protein MG123 homolog	MPN_262 A65_orf475 MP571	475		membrane [GO:0016020]	membrane [GO:0016020]
P75514	Uncharacterized protein MG121 homolog	MPN_260 A65_orf311 MP573	311		plasma membrane [GO:0005886]	plasma membrane [GO:0005886]; transmembrane transporter activity [GO:0022857]	transmembrane transporter activity [GO:0022857]
P75515	Uncharacterized protein MG120 homolog	MPN_259 A65_orf517 MP574	517		plasma membrane [GO:0005886]	plasma membrane [GO:0005886]; transmembrane transporter activity [GO:0022857]	transmembrane transporter activity [GO:0022857]
P75518	Uncharacterized protein MG117 homolog	MPN_256 A65_orf223 MP577	223
P75519	Uncharacterized protein MG116 homolog	MPN_255 A65_orf251b MP578	251
P75532	Uncharacterized HTH-type transcriptional regulator MG101 homolog	MPN_239 K04_orf222 MP592	222			DNA binding [GO:0003677]; DNA-binding transcription factor activity [GO:0003700]	DNA binding [GO:0003677]; DNA-binding transcription factor activity [GO:0003700]
P75535	Uncharacterized protein MG098 homolog	MPN_236 G07_orf479 MP595	479	regulation of translational fidelity [GO:0006450]	plasma membrane [GO:0005886]	plasma membrane [GO:0005886]; regulation of translational fidelity [GO:0006450]
P75537	Uncharacterized protein MPN_234	MPN_234 G07_orf417 MP597	417
P75538	Uncharacterized lipoprotein MG095 homolog	MPN_233 G07_orf454 MP598	454		plasma membrane [GO:0005886]	plasma membrane [GO:0005886]
P75555	Uncharacterized protein MG076 homolog	MPN_214 G07_orf138 MP617	138		plasma membrane [GO:0005886]	plasma membrane [GO:0005886]
P75556	Uncharacterized protein MG075 homolog	MPN_213 G07_orf1030 MP618	1030		membrane [GO:0016020]	membrane [GO:0016020]
P75562	Uncharacterized protein MPN_107	MPN_107 C09_orf251 MP047	251
P75565	UPF0134 protein MPN_104	MPN_104 C09_orf104 MP050	104
P75566	Uncharacterized protein MPN_103	MPN_103 C09_orf172 MP051	172
P75567	Putative MgpC-like protein MPN_102	MPN_102 C09_orf272 MP052	272
P75568	Uncharacterized protein MPN_101	MPN_101 C09_orf428V MP053	428
P75570	Uncharacterized protein MPN_206	MPN_206 GT9_orf113 MP625	113
P75571	Uncharacterized protein MPN_205	MPN_205 GT9_orf438V MP626	438
P75572	UPF0134 protein MPN_204	MPN_204 GT9_orf148 MP627	148
P75582	Uncharacterized protein MG149.1 homolog	MPN_163 MP668 VXpSPT7_orf112	136		plasma membrane [GO:0005886]	plasma membrane [GO:0005886]
P75583	Uncharacterized lipoprotein MG149 homolog	MPN_162 MP669 VXpSPT7_orf320	320		plasma membrane [GO:0005886]	plasma membrane [GO:0005886]
P75584	Uncharacterized protein MG148 homolog	MPN_161 MP670 VXpSPT7_orf445	445
P75585	Uncharacterized protein MG147 homolog	MPN_160 MP671 VXpSPT7_orf377	377		plasma membrane [GO:0005886]	plasma membrane [GO:0005886]
P75588	Uncharacterized protein MG144 homolog	MPN_157 MP674 VXpSPT7_orf402	402		plasma membrane [GO:0005886]	plasma membrane [GO:0005886]
P75592	UPF0134 protein MPN_100	MPN_100 MP054 R02_orf183o	183
P75593	Putative adhesin P1-like protein MPN_099	MPN_099 MP055 R02_orf347L	347
P75594	Uncharacterized lipoprotein MPN_098	MPN_098 MP056 R02_orf147	147
P75596	Uncharacterized protein MPN_096	MPN_096 MP058 R02_orf264	264		plasma membrane [GO:0005886]	plasma membrane [GO:0005886]; transmembrane transporter activity [GO:0022857]	transmembrane transporter activity [GO:0022857]
P75597	Uncharacterized protein MPN_095	MPN_095 MP059 R02_orf254	254		plasma membrane [GO:0005886]	plasma membrane [GO:0005886]; transmembrane transporter activity [GO:0022857]	transmembrane transporter activity [GO:0022857]
P75598	UPF0134 protein MPN_094	MPN_094 MP060 R02_orf140	140
P75599	Putative MgpC-like protein MPN_093	MPN_093 MP061 R02_orf301	301
P75600	Putative MgpC-like protein MPN_092	MPN_092 MP062 R02_orf173	173
P75602	Uncharacterized protein MPN_091	MPN_091 MP064 R02_orf138	138
P75603	Uncharacterized protein MPN_090	MPN_090 MP065 R02_orf329	329		plasma membrane [GO:0005886]	plasma membrane [GO:0005886]
P75605	Uncharacterized protein MPN_088	MPN_088 MP067 R02_orf101	101
P75606	Uncharacterized protein MPN_087	MPN_087 MP068 R02_orf150	150		plasma membrane [GO:0005886]	plasma membrane [GO:0005886]
P75607	Uncharacterized protein MPN_086	MPN_086 MP069 R02_orf105	105		plasma membrane [GO:0005886]	plasma membrane [GO:0005886]
P75608	Uncharacterized protein MPN_085	MPN_085 MP070 R02_orf440	440		plasma membrane [GO:0005886]	plasma membrane [GO:0005886]
P75609	Uncharacterized lipoprotein MPN_084	MPN_084 MP071 R02_orf524	524		plasma membrane [GO:0005886]	plasma membrane [GO:0005886]
P75613	Uncharacterized ABC transporter permease MG064 homolog	MPN_080 MP075 R02_orf1386	1386		plasma membrane [GO:0005886]	plasma membrane [GO:0005886]
Q50284	Putative adhesin P1-like protein MPN_203	MPN_203 GT9_orf127 MP628	127
Q50286	Putative adhesin P1-like protein MPN_202	MPN_202 GT9_orf313 MP629	313
Q50292	Uncharacterized protein MG181 homolog	MPN_195 GT9_orf434 MP636	434		plasma membrane [GO:0005886]	plasma membrane [GO:0005886]
Q50312	DnaJ-like protein MG002 homolog	MPN_002 MP152	309
Q50314	ParA family protein MPN_688	MPN_688 MP154	270
Q50315	Uncharacterized protein MPN_687	MPN_687 K05_orf250 MP155	250
Q50325	Uncharacterized protein MG406 homolog	MPN_605 C12_orf157L MP237	157		plasma membrane [GO:0005886]	plasma membrane [GO:0005886]
Q50333	Uncharacterized protein MG397 homolog	MPN_596 D02_orf569 MP246	569	septin ring assembly [GO:0000921]	membrane [GO:0016020]; septin ring [GO:0005940]	membrane [GO:0016020]; septin ring [GO:0005940]; septin ring assembly [GO:0000921]
Q50334	Uncharacterized protein MPN_593	MPN_593 D02_orf122b MP249	122		plasma membrane [GO:0005886]	plasma membrane [GO:0005886]
Q50335	Uncharacterized lipoprotein MPN_592	MPN_592 D02_orf521 MP250	521		plasma membrane [GO:0005886]	plasma membrane [GO:0005886]
Q50336	Uncharacterized protein MPN_591	MPN_591 D02_orf353V MP251	353			ATP binding [GO:0005524]; RNA binding [GO:0003723]; RNA helicase activity [GO:0003724]	ATP binding [GO:0005524]; RNA binding [GO:0003723]; RNA helicase activity [GO:0003724]
Q50337	Uncharacterized lipoprotein MPN_590	MPN_590 D02_orf217L MP252	217		plasma membrane [GO:0005886]	plasma membrane [GO:0005886]
Q50338	Uncharacterized protein MPN_589	MPN_589 D02_orf157L MP253	157			ATP binding [GO:0005524]; RNA binding [GO:0003723]; RNA helicase activity [GO:0003724]	ATP binding [GO:0005524]; RNA binding [GO:0003723]; RNA helicase activity [GO:0003724]
Q50361	Uncharacterized protein MG316 homolog	MPN_451 H08_orf369 MP390	369		plasma membrane [GO:0005886]	plasma membrane [GO:0005886]
Q50362	Uncharacterized protein MG315 homolog	MPN_450 H08_orf314 MP391	314	DNA replication [GO:0006260]		DNA binding [GO:0003677]; DNA replication [GO:0006260]	DNA binding [GO:0003677]
Q50363	Uncharacterized protein MG314 homolog	MPN_449 H08_orf448 MP392	448
Q50364	Uncharacterized protein MG313 homolog	MPN_448 H08_orf263 MP393	285			transmembrane transporter activity [GO:0022857]	transmembrane transporter activity [GO:0022857]
Q9EXC9	Protein MG115 homolog	MPN_254 A65_orf157 MP578.1	157
Q9EXD1	Uncharacterized protein MG131 homolog	MPN_270 MP563.1	95		plasma membrane [GO:0005886]	plasma membrane [GO:0005886]
Q9EXD2	Uncharacterized protein MPN_272	MPN_272 A65_orf94 MP562.1	93		membrane [GO:0016020]	membrane [GO:0016020]
Q9EXD3	Uncharacterized protein MPN_377	MPN_377 A19_orf74 MP459.1	74
Q9EXD4	Uncharacterized protein MG269.1 homolog	MPN_388 MP449.1	128
Q9EXD5	Uncharacterized protein MPN_412	MPN_412 A05_orf278 MP426.2	278
Q9EXD6	Uncharacterized protein MPN_413	MPN_413 A05_orf139 MP426.1	139
Q9EXD7	UPF0154 protein MG335.1 homolog	MPN_482 MP359.1	73		membrane [GO:0016020]	membrane [GO:0016020]
V6B298	Proteolysis tag peptide encoded by tmRNA Mycop_pneum_M129	tmRNA Mycop_pneum_M129	26
