# Supplementary material for: CNN4Essential: a convolutional neural network model for predicting bacterial gene essentiality based on multi-feature fusion
Source: BMC Genomics. 2026 Apr 6;27:496. doi: 10.1186/s12864-026-12819-3 (PMC13188266; doi:10.1186/s12864-026-12819-3)
Supplement: Supplementary file 1 — Supplementary Material 1. [file 12864_2026_12819_MOESM1_ESM.zip › Mycoplasma pneumoniae/GO/integrated_GO_final.tsv]

Entry	Protein names	Length	Gene Ontology (biological process)	Gene Ontology (GO)	Gene Ontology (cellular component)	Gene Ontology (molecular function)	Gene Names
P75063	Glycerol 3-phosphate oxidase (GlpO) (EC 1.1.3.21) (L-alpha-glycerophosphate oxidase)	384	glycerol catabolic process [GO:0019563]	cytoplasm [GO:0005737]; plasma membrane [GO:0005886]; oxidoreductase activity [GO:0016491]; glycerol catabolic process [GO:0019563]	cytoplasm [GO:0005737]; plasma membrane [GO:0005886]	oxidoreductase activity [GO:0016491]	glpD
P75063	Glycerol 3-phosphate oxidase (GlpO) (EC 1.1.3.21) (L-alpha-glycerophosphate oxidase)	384	glycerol catabolic process [GO:0019563]	cytoplasm [GO:0005737]; plasma membrane [GO:0005886]; oxidoreductase activity [GO:0016491]; glycerol catabolic process [GO:0019563]	cytoplasm [GO:0005737]; plasma membrane [GO:0005886]	oxidoreductase activity [GO:0016491]	glpO
P75063	Glycerol 3-phosphate oxidase (GlpO) (EC 1.1.3.21) (L-alpha-glycerophosphate oxidase)	384	glycerol catabolic process [GO:0019563]	cytoplasm [GO:0005737]; plasma membrane [GO:0005886]; oxidoreductase activity [GO:0016491]; glycerol catabolic process [GO:0019563]	cytoplasm [GO:0005737]; plasma membrane [GO:0005886]	oxidoreductase activity [GO:0016491]	D09_orf384
P75063	Glycerol 3-phosphate oxidase (GlpO) (EC 1.1.3.21) (L-alpha-glycerophosphate oxidase)	384	glycerol catabolic process [GO:0019563]	cytoplasm [GO:0005737]; plasma membrane [GO:0005886]; oxidoreductase activity [GO:0016491]; glycerol catabolic process [GO:0019563]	cytoplasm [GO:0005737]; plasma membrane [GO:0005886]	oxidoreductase activity [GO:0016491]	MP103
P75358	Glyceraldehyde-3-phosphate dehydrogenase (GAPDH) (EC 1.2.1.12) (NAD-dependent glyceraldehyde-3-phosphate dehydrogenase)	337	glucose metabolic process [GO:0006006]; glycolytic process [GO:0006096]; plasminogen activation [GO:0031639]; protein localization to cell surface [GO:0034394]	cytoplasm [GO:0005737]; membrane [GO:0016020]; glyceraldehyde-3-phosphate dehydrogenase (NAD+) (phosphorylating) activity [GO:0004365]; NAD binding [GO:0051287]; NADP binding [GO:0050661]; glucose metabolic process [GO:0006006]; glycolytic process [GO:0006096]; plasminogen activation [GO:0031639]; protein localization to cell surface [GO:0034394]	cytoplasm [GO:0005737]; membrane [GO:0016020]	glyceraldehyde-3-phosphate dehydrogenase (NAD+) (phosphorylating) activity [GO:0004365]; NAD binding [GO:0051287]; NADP binding [GO:0050661]	gapA
P75358	Glyceraldehyde-3-phosphate dehydrogenase (GAPDH) (EC 1.2.1.12) (NAD-dependent glyceraldehyde-3-phosphate dehydrogenase)	337	glucose metabolic process [GO:0006006]; glycolytic process [GO:0006096]; plasminogen activation [GO:0031639]; protein localization to cell surface [GO:0034394]	cytoplasm [GO:0005737]; membrane [GO:0016020]; glyceraldehyde-3-phosphate dehydrogenase (NAD+) (phosphorylating) activity [GO:0004365]; NAD binding [GO:0051287]; NADP binding [GO:0050661]; glucose metabolic process [GO:0006006]; glycolytic process [GO:0006096]; plasminogen activation [GO:0031639]; protein localization to cell surface [GO:0034394]	cytoplasm [GO:0005737]; membrane [GO:0016020]	glyceraldehyde-3-phosphate dehydrogenase (NAD+) (phosphorylating) activity [GO:0004365]; NAD binding [GO:0051287]; NADP binding [GO:0050661]	gap
P75358	Glyceraldehyde-3-phosphate dehydrogenase (GAPDH) (EC 1.2.1.12) (NAD-dependent glyceraldehyde-3-phosphate dehydrogenase)	337	glucose metabolic process [GO:0006006]; glycolytic process [GO:0006096]; plasminogen activation [GO:0031639]; protein localization to cell surface [GO:0034394]	cytoplasm [GO:0005737]; membrane [GO:0016020]; glyceraldehyde-3-phosphate dehydrogenase (NAD+) (phosphorylating) activity [GO:0004365]; NAD binding [GO:0051287]; NADP binding [GO:0050661]; glucose metabolic process [GO:0006006]; glycolytic process [GO:0006096]; plasminogen activation [GO:0031639]; protein localization to cell surface [GO:0034394]	cytoplasm [GO:0005737]; membrane [GO:0016020]	glyceraldehyde-3-phosphate dehydrogenase (NAD+) (phosphorylating) activity [GO:0004365]; NAD binding [GO:0051287]; NADP binding [GO:0050661]	gap
P75358	Glyceraldehyde-3-phosphate dehydrogenase (GAPDH) (EC 1.2.1.12) (NAD-dependent glyceraldehyde-3-phosphate dehydrogenase)	337	glucose metabolic process [GO:0006006]; glycolytic process [GO:0006096]; plasminogen activation [GO:0031639]; protein localization to cell surface [GO:0034394]	cytoplasm [GO:0005737]; membrane [GO:0016020]; glyceraldehyde-3-phosphate dehydrogenase (NAD+) (phosphorylating) activity [GO:0004365]; NAD binding [GO:0051287]; NADP binding [GO:0050661]; glucose metabolic process [GO:0006006]; glycolytic process [GO:0006096]; plasminogen activation [GO:0031639]; protein localization to cell surface [GO:0034394]	cytoplasm [GO:0005737]; membrane [GO:0016020]	glyceraldehyde-3-phosphate dehydrogenase (NAD+) (phosphorylating) activity [GO:0004365]; NAD binding [GO:0051287]; NADP binding [GO:0050661]	MP411
P75409	ADP-ribosylating toxin CARDS (EC 2.4.2.-) (ADP-ribosyltransferase CARDS) (Community-Acquired Respiratory Distress Syndrome Toxin) (CARDX TX)	591	modulation by symbiont of host vacuole organization [GO:0044075]	attachment organelle [GO:0033099]; cell projection [GO:0042995]; cell surface [GO:0009986]; cytoplasm [GO:0005737]; extracellular region [GO:0005576]; host cell cytosol [GO:0044164]; host cell endoplasmic reticulum [GO:0044165]; plasma membrane [GO:0005886]; lipid binding [GO:0008289]; NAD+ ADP-ribosyltransferase activity [GO:0003950]; nucleotidyltransferase activity [GO:0016779]; toxin activity …	attachment organelle [GO:0033099]; cell projection [GO:0042995]; cell surface [GO:0009986]; cytoplasm [GO:0005737]; extracellular region [GO:0005576]; host cell cytosol [GO:0044164]; host cell endoplasmic reticulum [GO:0044165]; plasma membrane [GO:0005886]	lipid binding [GO:0008289]; NAD+ ADP-ribosyltransferase activity [GO:0003950]; nucleotidyltransferase activity [GO:0016779]; toxin activity [GO:0090729]	cards
P75409	ADP-ribosylating toxin CARDS (EC 2.4.2.-) (ADP-ribosyltransferase CARDS) (Community-Acquired Respiratory Distress Syndrome Toxin) (CARDX TX)	591	modulation by symbiont of host vacuole organization [GO:0044075]	attachment organelle [GO:0033099]; cell projection [GO:0042995]; cell surface [GO:0009986]; cytoplasm [GO:0005737]; extracellular region [GO:0005576]; host cell cytosol [GO:0044164]; host cell endoplasmic reticulum [GO:0044165]; plasma membrane [GO:0005886]; lipid binding [GO:0008289]; NAD+ ADP-ribosyltransferase activity [GO:0003950]; nucleotidyltransferase activity [GO:0016779]; toxin activity …	attachment organelle [GO:0033099]; cell projection [GO:0042995]; cell surface [GO:0009986]; cytoplasm [GO:0005737]; extracellular region [GO:0005576]; host cell cytosol [GO:0044164]; host cell endoplasmic reticulum [GO:0044165]; plasma membrane [GO:0005886]	lipid binding [GO:0008289]; NAD+ ADP-ribosyltransferase activity [GO:0003950]; nucleotidyltransferase activity [GO:0016779]; toxin activity [GO:0090729]	MPN_RS02090
P75409	ADP-ribosylating toxin CARDS (EC 2.4.2.-) (ADP-ribosyltransferase CARDS) (Community-Acquired Respiratory Distress Syndrome Toxin) (CARDX TX)	591	modulation by symbiont of host vacuole organization [GO:0044075]	attachment organelle [GO:0033099]; cell projection [GO:0042995]; cell surface [GO:0009986]; cytoplasm [GO:0005737]; extracellular region [GO:0005576]; host cell cytosol [GO:0044164]; host cell endoplasmic reticulum [GO:0044165]; plasma membrane [GO:0005886]; lipid binding [GO:0008289]; NAD+ ADP-ribosyltransferase activity [GO:0003950]; nucleotidyltransferase activity [GO:0016779]; toxin activity …	attachment organelle [GO:0033099]; cell projection [GO:0042995]; cell surface [GO:0009986]; cytoplasm [GO:0005737]; extracellular region [GO:0005576]; host cell cytosol [GO:0044164]; host cell endoplasmic reticulum [GO:0044165]; plasma membrane [GO:0005886]	lipid binding [GO:0008289]; NAD+ ADP-ribosyltransferase activity [GO:0003950]; nucleotidyltransferase activity [GO:0016779]; toxin activity [GO:0090729]	MP464
P75044	Ribose-phosphate pyrophosphokinase (RPPK) (EC 2.7.6.1) (5-phospho-D-ribosyl alpha-1-diphosphate synthase) (Phosphoribosyl diphosphate synthase) (Phosphoribosyl pyrophosphate synthase) (P-Rib-PP synthase) (PRPP synthase) (PRPPase)	328	5-phosphoribose 1-diphosphate biosynthetic process [GO:0006015]; nucleotide biosynthetic process [GO:0009165]; phosphorylation [GO:0016310]; ribonucleoside monophosphate biosynthetic process [GO:0009156]	cytoplasm [GO:0005737]; ATP binding [GO:0005524]; kinase activity [GO:0016301]; magnesium ion binding [GO:0000287]; ribose phosphate diphosphokinase activity [GO:0004749]; 5-phosphoribose 1-diphosphate biosynthetic process [GO:0006015]; nucleotide biosynthetic process [GO:0009165]; phosphorylation [GO:0016310]; ribonucleoside monophosphate biosynthetic process [GO:0009156]	cytoplasm [GO:0005737]	ATP binding [GO:0005524]; kinase activity [GO:0016301]; magnesium ion binding [GO:0000287]; ribose phosphate diphosphokinase activity [GO:0004749]	prs
P75044	Ribose-phosphate pyrophosphokinase (RPPK) (EC 2.7.6.1) (5-phospho-D-ribosyl alpha-1-diphosphate synthase) (Phosphoribosyl diphosphate synthase) (Phosphoribosyl pyrophosphate synthase) (P-Rib-PP synthase) (PRPP synthase) (PRPPase)	328	5-phosphoribose 1-diphosphate biosynthetic process [GO:0006015]; nucleotide biosynthetic process [GO:0009165]; phosphorylation [GO:0016310]; ribonucleoside monophosphate biosynthetic process [GO:0009156]	cytoplasm [GO:0005737]; ATP binding [GO:0005524]; kinase activity [GO:0016301]; magnesium ion binding [GO:0000287]; ribose phosphate diphosphokinase activity [GO:0004749]; 5-phosphoribose 1-diphosphate biosynthetic process [GO:0006015]; nucleotide biosynthetic process [GO:0009165]; phosphorylation [GO:0016310]; ribonucleoside monophosphate biosynthetic process [GO:0009156]	cytoplasm [GO:0005737]	ATP binding [GO:0005524]; kinase activity [GO:0016301]; magnesium ion binding [GO:0000287]; ribose phosphate diphosphokinase activity [GO:0004749]	prsA
P75044	Ribose-phosphate pyrophosphokinase (RPPK) (EC 2.7.6.1) (5-phospho-D-ribosyl alpha-1-diphosphate synthase) (Phosphoribosyl diphosphate synthase) (Phosphoribosyl pyrophosphate synthase) (P-Rib-PP synthase) (PRPP synthase) (PRPPase)	328	5-phosphoribose 1-diphosphate biosynthetic process [GO:0006015]; nucleotide biosynthetic process [GO:0009165]; phosphorylation [GO:0016310]; ribonucleoside monophosphate biosynthetic process [GO:0009156]	cytoplasm [GO:0005737]; ATP binding [GO:0005524]; kinase activity [GO:0016301]; magnesium ion binding [GO:0000287]; ribose phosphate diphosphokinase activity [GO:0004749]; 5-phosphoribose 1-diphosphate biosynthetic process [GO:0006015]; nucleotide biosynthetic process [GO:0009165]; phosphorylation [GO:0016310]; ribonucleoside monophosphate biosynthetic process [GO:0009156]	cytoplasm [GO:0005737]	ATP binding [GO:0005524]; kinase activity [GO:0016301]; magnesium ion binding [GO:0000287]; ribose phosphate diphosphokinase activity [GO:0004749]	prs
P75044	Ribose-phosphate pyrophosphokinase (RPPK) (EC 2.7.6.1) (5-phospho-D-ribosyl alpha-1-diphosphate synthase) (Phosphoribosyl diphosphate synthase) (Phosphoribosyl pyrophosphate synthase) (P-Rib-PP synthase) (PRPP synthase) (PRPPase)	328	5-phosphoribose 1-diphosphate biosynthetic process [GO:0006015]; nucleotide biosynthetic process [GO:0009165]; phosphorylation [GO:0016310]; ribonucleoside monophosphate biosynthetic process [GO:0009156]	cytoplasm [GO:0005737]; ATP binding [GO:0005524]; kinase activity [GO:0016301]; magnesium ion binding [GO:0000287]; ribose phosphate diphosphokinase activity [GO:0004749]; 5-phosphoribose 1-diphosphate biosynthetic process [GO:0006015]; nucleotide biosynthetic process [GO:0009165]; phosphorylation [GO:0016310]; ribonucleoside monophosphate biosynthetic process [GO:0009156]	cytoplasm [GO:0005737]	ATP binding [GO:0005524]; kinase activity [GO:0016301]; magnesium ion binding [GO:0000287]; ribose phosphate diphosphokinase activity [GO:0004749]	MP082
P75120	ATP-dependent zinc metalloprotease FtsH (EC 3.4.24.-)	709	protein catabolic process [GO:0030163]; proteolysis [GO:0006508]	plasma membrane [GO:0005886]; ATP binding [GO:0005524]; ATP hydrolysis activity [GO:0016887]; ATP-dependent peptidase activity [GO:0004176]; metalloendopeptidase activity [GO:0004222]; zinc ion binding [GO:0008270]; protein catabolic process [GO:0030163]; proteolysis [GO:0006508]	plasma membrane [GO:0005886]	ATP binding [GO:0005524]; ATP hydrolysis activity [GO:0016887]; ATP-dependent peptidase activity [GO:0004176]; metalloendopeptidase activity [GO:0004222]; zinc ion binding [GO:0008270]	ftsH
P75120	ATP-dependent zinc metalloprotease FtsH (EC 3.4.24.-)	709	protein catabolic process [GO:0030163]; proteolysis [GO:0006508]	plasma membrane [GO:0005886]; ATP binding [GO:0005524]; ATP hydrolysis activity [GO:0016887]; ATP-dependent peptidase activity [GO:0004176]; metalloendopeptidase activity [GO:0004222]; zinc ion binding [GO:0008270]; protein catabolic process [GO:0030163]; proteolysis [GO:0006508]	plasma membrane [GO:0005886]	ATP binding [GO:0005524]; ATP hydrolysis activity [GO:0016887]; ATP-dependent peptidase activity [GO:0004176]; metalloendopeptidase activity [GO:0004222]; zinc ion binding [GO:0008270]	ftsH
P75120	ATP-dependent zinc metalloprotease FtsH (EC 3.4.24.-)	709	protein catabolic process [GO:0030163]; proteolysis [GO:0006508]	plasma membrane [GO:0005886]; ATP binding [GO:0005524]; ATP hydrolysis activity [GO:0016887]; ATP-dependent peptidase activity [GO:0004176]; metalloendopeptidase activity [GO:0004222]; zinc ion binding [GO:0008270]; protein catabolic process [GO:0030163]; proteolysis [GO:0006508]	plasma membrane [GO:0005886]	ATP binding [GO:0005524]; ATP hydrolysis activity [GO:0016887]; ATP-dependent peptidase activity [GO:0004176]; metalloendopeptidase activity [GO:0004222]; zinc ion binding [GO:0008270]	MP171
P75167	2,3-bisphosphoglycerate-independent phosphoglycerate mutase (BPG-independent PGAM) (Phosphoglyceromutase) (iPGM) (EC 5.4.2.12)	508	glucose catabolic process [GO:0006007]; glycolytic process [GO:0006096]; positive regulation of fibrinolysis [GO:0051919]	cytoplasm [GO:0005737]; membrane [GO:0016020]; 2,3-bisphosphoglycerate-independent phosphoglycerate mutase activity [GO:0046537]; manganese ion binding [GO:0030145]; glucose catabolic process [GO:0006007]; glycolytic process [GO:0006096]; positive regulation of fibrinolysis [GO:0051919]	cytoplasm [GO:0005737]; membrane [GO:0016020]	2,3-bisphosphoglycerate-independent phosphoglycerate mutase activity [GO:0046537]; manganese ion binding [GO:0030145]	gpmI
P75167	2,3-bisphosphoglycerate-independent phosphoglycerate mutase (BPG-independent PGAM) (Phosphoglyceromutase) (iPGM) (EC 5.4.2.12)	508	glucose catabolic process [GO:0006007]; glycolytic process [GO:0006096]; positive regulation of fibrinolysis [GO:0051919]	cytoplasm [GO:0005737]; membrane [GO:0016020]; 2,3-bisphosphoglycerate-independent phosphoglycerate mutase activity [GO:0046537]; manganese ion binding [GO:0030145]; glucose catabolic process [GO:0006007]; glycolytic process [GO:0006096]; positive regulation of fibrinolysis [GO:0051919]	cytoplasm [GO:0005737]; membrane [GO:0016020]	2,3-bisphosphoglycerate-independent phosphoglycerate mutase activity [GO:0046537]; manganese ion binding [GO:0030145]	pgm
P75167	2,3-bisphosphoglycerate-independent phosphoglycerate mutase (BPG-independent PGAM) (Phosphoglyceromutase) (iPGM) (EC 5.4.2.12)	508	glucose catabolic process [GO:0006007]; glycolytic process [GO:0006096]; positive regulation of fibrinolysis [GO:0051919]	cytoplasm [GO:0005737]; membrane [GO:0016020]; 2,3-bisphosphoglycerate-independent phosphoglycerate mutase activity [GO:0046537]; manganese ion binding [GO:0030145]; glucose catabolic process [GO:0006007]; glycolytic process [GO:0006096]; positive regulation of fibrinolysis [GO:0051919]	cytoplasm [GO:0005737]; membrane [GO:0016020]	2,3-bisphosphoglycerate-independent phosphoglycerate mutase activity [GO:0046537]; manganese ion binding [GO:0030145]	gpmI
P75167	2,3-bisphosphoglycerate-independent phosphoglycerate mutase (BPG-independent PGAM) (Phosphoglyceromutase) (iPGM) (EC 5.4.2.12)	508	glucose catabolic process [GO:0006007]; glycolytic process [GO:0006096]; positive regulation of fibrinolysis [GO:0051919]	cytoplasm [GO:0005737]; membrane [GO:0016020]; 2,3-bisphosphoglycerate-independent phosphoglycerate mutase activity [GO:0046537]; manganese ion binding [GO:0030145]; glucose catabolic process [GO:0006007]; glycolytic process [GO:0006096]; positive regulation of fibrinolysis [GO:0051919]	cytoplasm [GO:0005737]; membrane [GO:0016020]	2,3-bisphosphoglycerate-independent phosphoglycerate mutase activity [GO:0046537]; manganese ion binding [GO:0030145]	MP214
P75189	Enolase (EC 4.2.1.11) (2-phospho-D-glycerate hydro-lyase) (2-phosphoglycerate dehydratase)	456	glycolytic process [GO:0006096]	cell surface [GO:0009986]; cytosol [GO:0005829]; extracellular region [GO:0005576]; phosphopyruvate hydratase complex [GO:0000015]; magnesium ion binding [GO:0000287]; phosphopyruvate hydratase activity [GO:0004634]; glycolytic process [GO:0006096]	cell surface [GO:0009986]; cytosol [GO:0005829]; extracellular region [GO:0005576]; phosphopyruvate hydratase complex [GO:0000015]	magnesium ion binding [GO:0000287]; phosphopyruvate hydratase activity [GO:0004634]	eno
P75189	Enolase (EC 4.2.1.11) (2-phospho-D-glycerate hydro-lyase) (2-phosphoglycerate dehydratase)	456	glycolytic process [GO:0006096]	cell surface [GO:0009986]; cytosol [GO:0005829]; extracellular region [GO:0005576]; phosphopyruvate hydratase complex [GO:0000015]; magnesium ion binding [GO:0000287]; phosphopyruvate hydratase activity [GO:0004634]; glycolytic process [GO:0006096]	cell surface [GO:0009986]; cytosol [GO:0005829]; extracellular region [GO:0005576]; phosphopyruvate hydratase complex [GO:0000015]	magnesium ion binding [GO:0000287]; phosphopyruvate hydratase activity [GO:0004634]	eno
P75189	Enolase (EC 4.2.1.11) (2-phospho-D-glycerate hydro-lyase) (2-phosphoglycerate dehydratase)	456	glycolytic process [GO:0006096]	cell surface [GO:0009986]; cytosol [GO:0005829]; extracellular region [GO:0005576]; phosphopyruvate hydratase complex [GO:0000015]; magnesium ion binding [GO:0000287]; phosphopyruvate hydratase activity [GO:0004634]; glycolytic process [GO:0006096]	cell surface [GO:0009986]; cytosol [GO:0005829]; extracellular region [GO:0005576]; phosphopyruvate hydratase complex [GO:0000015]	magnesium ion binding [GO:0000287]; phosphopyruvate hydratase activity [GO:0004634]	MP236
P75302	Processive diacylglycerol beta-glycosyltransferase (EC 2.4.1.-) (Beta-monoglycosyldiacylglycerol synthase) (Beta-MGS) (MGlyDAG synthase) (Diglycosyldiacylglycerol synthase) (Beta-DGS) (DGlyDAG synthase) (Glycosyl-beta-1,6-galactosyldiacylglycerol synthase) (UDP-galactose:1,2-diacylglycerol 3-beta-D-galactosyltransferase) (UDP-glucose:1,2-diacylglycerol 3-beta-D-glucosyltransferase)	341	glycerol metabolic process [GO:0006071]; membrane lipid biosynthetic process [GO:0046467]	plasma membrane [GO:0005886]; 1,2-diacylglycerol 3-beta-galactosyltransferase activity [GO:0046509]; glycerol metabolic process [GO:0006071]; membrane lipid biosynthetic process [GO:0046467]	plasma membrane [GO:0005886]	1,2-diacylglycerol 3-beta-galactosyltransferase activity [GO:0046509]	yibD
P75302	Processive diacylglycerol beta-glycosyltransferase (EC 2.4.1.-) (Beta-monoglycosyldiacylglycerol synthase) (Beta-MGS) (MGlyDAG synthase) (Diglycosyldiacylglycerol synthase) (Beta-DGS) (DGlyDAG synthase) (Glycosyl-beta-1,6-galactosyldiacylglycerol synthase) (UDP-galactose:1,2-diacylglycerol 3-beta-D-galactosyltransferase) (UDP-glucose:1,2-diacylglycerol 3-beta-D-glucosyltransferase)	341	glycerol metabolic process [GO:0006071]; membrane lipid biosynthetic process [GO:0046467]	plasma membrane [GO:0005886]; 1,2-diacylglycerol 3-beta-galactosyltransferase activity [GO:0046509]; glycerol metabolic process [GO:0006071]; membrane lipid biosynthetic process [GO:0046467]	plasma membrane [GO:0005886]	1,2-diacylglycerol 3-beta-galactosyltransferase activity [GO:0046509]	MP359
P75302	Processive diacylglycerol beta-glycosyltransferase (EC 2.4.1.-) (Beta-monoglycosyldiacylglycerol synthase) (Beta-MGS) (MGlyDAG synthase) (Diglycosyldiacylglycerol synthase) (Beta-DGS) (DGlyDAG synthase) (Glycosyl-beta-1,6-galactosyldiacylglycerol synthase) (UDP-galactose:1,2-diacylglycerol 3-beta-D-galactosyltransferase) (UDP-glucose:1,2-diacylglycerol 3-beta-D-glucosyltransferase)	341	glycerol metabolic process [GO:0006071]; membrane lipid biosynthetic process [GO:0046467]	plasma membrane [GO:0005886]; 1,2-diacylglycerol 3-beta-galactosyltransferase activity [GO:0046509]; glycerol metabolic process [GO:0006071]; membrane lipid biosynthetic process [GO:0046467]	plasma membrane [GO:0005886]	1,2-diacylglycerol 3-beta-galactosyltransferase activity [GO:0046509]	P01_orf341
P75391	Pyruvate dehydrogenase E1 component subunit beta (EC 1.2.4.1)	327	glycolytic process [GO:0006096]; plasminogen activation [GO:0031639]; positive regulation of fibrinolysis [GO:0051919]	attachment organelle membrane [GO:0033111]; cell surface [GO:0009986]; cytosol [GO:0005829]; external side of plasma membrane [GO:0009897]; membrane [GO:0016020]; fibronectin binding [GO:0001968]; pyruvate dehydrogenase (acetyl-transferring) activity [GO:0004739]; glycolytic process [GO:0006096]; plasminogen activation [GO:0031639]; positive regulation of fibrinolysis [GO:0051919]	attachment organelle membrane [GO:0033111]; cell surface [GO:0009986]; cytosol [GO:0005829]; external side of plasma membrane [GO:0009897]; membrane [GO:0016020]	fibronectin binding [GO:0001968]; pyruvate dehydrogenase (acetyl-transferring) activity [GO:0004739]	pdhB
P75391	Pyruvate dehydrogenase E1 component subunit beta (EC 1.2.4.1)	327	glycolytic process [GO:0006096]; plasminogen activation [GO:0031639]; positive regulation of fibrinolysis [GO:0051919]	attachment organelle membrane [GO:0033111]; cell surface [GO:0009986]; cytosol [GO:0005829]; external side of plasma membrane [GO:0009897]; membrane [GO:0016020]; fibronectin binding [GO:0001968]; pyruvate dehydrogenase (acetyl-transferring) activity [GO:0004739]; glycolytic process [GO:0006096]; plasminogen activation [GO:0031639]; positive regulation of fibrinolysis [GO:0051919]	attachment organelle membrane [GO:0033111]; cell surface [GO:0009986]; cytosol [GO:0005829]; external side of plasma membrane [GO:0009897]; membrane [GO:0016020]	fibronectin binding [GO:0001968]; pyruvate dehydrogenase (acetyl-transferring) activity [GO:0004739]	pdhB
P75391	Pyruvate dehydrogenase E1 component subunit beta (EC 1.2.4.1)	327	glycolytic process [GO:0006096]; plasminogen activation [GO:0031639]; positive regulation of fibrinolysis [GO:0051919]	attachment organelle membrane [GO:0033111]; cell surface [GO:0009986]; cytosol [GO:0005829]; external side of plasma membrane [GO:0009897]; membrane [GO:0016020]; fibronectin binding [GO:0001968]; pyruvate dehydrogenase (acetyl-transferring) activity [GO:0004739]; glycolytic process [GO:0006096]; plasminogen activation [GO:0031639]; positive regulation of fibrinolysis [GO:0051919]	attachment organelle membrane [GO:0033111]; cell surface [GO:0009986]; cytosol [GO:0005829]; external side of plasma membrane [GO:0009897]; membrane [GO:0016020]	fibronectin binding [GO:0001968]; pyruvate dehydrogenase (acetyl-transferring) activity [GO:0004739]	MP446
P75392	Dihydrolipoyllysine-residue acetyltransferase component of pyruvate dehydrogenase complex (EC 2.3.1.12) (Dihydrolipoamide acetyltransferase component of pyruvate dehydrogenase complex) (E2)	402	glycolytic process [GO:0006096]	cell surface [GO:0009986]; cytosol [GO:0005829]; membrane [GO:0016020]; dihydrolipoyllysine-residue acetyltransferase activity [GO:0004742]; glycolytic process [GO:0006096]	cell surface [GO:0009986]; cytosol [GO:0005829]; membrane [GO:0016020]	dihydrolipoyllysine-residue acetyltransferase activity [GO:0004742]	pdhC
P75392	Dihydrolipoyllysine-residue acetyltransferase component of pyruvate dehydrogenase complex (EC 2.3.1.12) (Dihydrolipoamide acetyltransferase component of pyruvate dehydrogenase complex) (E2)	402	glycolytic process [GO:0006096]	cell surface [GO:0009986]; cytosol [GO:0005829]; membrane [GO:0016020]; dihydrolipoyllysine-residue acetyltransferase activity [GO:0004742]; glycolytic process [GO:0006096]	cell surface [GO:0009986]; cytosol [GO:0005829]; membrane [GO:0016020]	dihydrolipoyllysine-residue acetyltransferase activity [GO:0004742]	MPN_RS02200
P75392	Dihydrolipoyllysine-residue acetyltransferase component of pyruvate dehydrogenase complex (EC 2.3.1.12) (Dihydrolipoamide acetyltransferase component of pyruvate dehydrogenase complex) (E2)	402	glycolytic process [GO:0006096]	cell surface [GO:0009986]; cytosol [GO:0005829]; membrane [GO:0016020]; dihydrolipoyllysine-residue acetyltransferase activity [GO:0004742]; glycolytic process [GO:0006096]	cell surface [GO:0009986]; cytosol [GO:0005829]; membrane [GO:0016020]	dihydrolipoyllysine-residue acetyltransferase activity [GO:0004742]	MP447
P75393	Dihydrolipoyl dehydrogenase (EC 1.8.1.4) (Dihydrolipoamide dehydrogenase) (E3 component of pyruvate complex)	457	glycolytic process [GO:0006096]	cytosol [GO:0005829]; membrane [GO:0016020]; dihydrolipoyl dehydrogenase activity [GO:0004148]; flavin adenine dinucleotide binding [GO:0050660]; glycolytic process [GO:0006096]	cytosol [GO:0005829]; membrane [GO:0016020]	dihydrolipoyl dehydrogenase activity [GO:0004148]; flavin adenine dinucleotide binding [GO:0050660]	pdhD
P75393	Dihydrolipoyl dehydrogenase (EC 1.8.1.4) (Dihydrolipoamide dehydrogenase) (E3 component of pyruvate complex)	457	glycolytic process [GO:0006096]	cytosol [GO:0005829]; membrane [GO:0016020]; dihydrolipoyl dehydrogenase activity [GO:0004148]; flavin adenine dinucleotide binding [GO:0050660]; glycolytic process [GO:0006096]	cytosol [GO:0005829]; membrane [GO:0016020]	dihydrolipoyl dehydrogenase activity [GO:0004148]; flavin adenine dinucleotide binding [GO:0050660]	lpdA
P75393	Dihydrolipoyl dehydrogenase (EC 1.8.1.4) (Dihydrolipoamide dehydrogenase) (E3 component of pyruvate complex)	457	glycolytic process [GO:0006096]	cytosol [GO:0005829]; membrane [GO:0016020]; dihydrolipoyl dehydrogenase activity [GO:0004148]; flavin adenine dinucleotide binding [GO:0050660]; glycolytic process [GO:0006096]	cytosol [GO:0005829]; membrane [GO:0016020]	dihydrolipoyl dehydrogenase activity [GO:0004148]; flavin adenine dinucleotide binding [GO:0050660]	MP448
P78031	Pyruvate kinase (PK) (EC 2.7.1.40)	508	phosphorylation [GO:0016310]; plasminogen activation [GO:0031639]	membrane [GO:0016020]; ATP binding [GO:0005524]; kinase activity [GO:0016301]; magnesium ion binding [GO:0000287]; potassium ion binding [GO:0030955]; pyruvate kinase activity [GO:0004743]; phosphorylation [GO:0016310]; plasminogen activation [GO:0031639]	membrane [GO:0016020]	ATP binding [GO:0005524]; kinase activity [GO:0016301]; magnesium ion binding [GO:0000287]; potassium ion binding [GO:0030955]; pyruvate kinase activity [GO:0004743]	pyk
P78031	Pyruvate kinase (PK) (EC 2.7.1.40)	508	phosphorylation [GO:0016310]; plasminogen activation [GO:0031639]	membrane [GO:0016020]; ATP binding [GO:0005524]; kinase activity [GO:0016301]; magnesium ion binding [GO:0000287]; potassium ion binding [GO:0030955]; pyruvate kinase activity [GO:0004743]; phosphorylation [GO:0016310]; plasminogen activation [GO:0031639]	membrane [GO:0016020]	ATP binding [GO:0005524]; kinase activity [GO:0016301]; magnesium ion binding [GO:0000287]; potassium ion binding [GO:0030955]; pyruvate kinase activity [GO:0004743]	pyk
P78031	Pyruvate kinase (PK) (EC 2.7.1.40)	508	phosphorylation [GO:0016310]; plasminogen activation [GO:0031639]	membrane [GO:0016020]; ATP binding [GO:0005524]; kinase activity [GO:0016301]; magnesium ion binding [GO:0000287]; potassium ion binding [GO:0030955]; pyruvate kinase activity [GO:0004743]; phosphorylation [GO:0016310]; plasminogen activation [GO:0031639]	membrane [GO:0016020]	ATP binding [GO:0005524]; kinase activity [GO:0016301]; magnesium ion binding [GO:0000287]; potassium ion binding [GO:0030955]; pyruvate kinase activity [GO:0004743]	MP533
P78032	DNA topoisomerase 1 (EC 5.6.2.1) (DNA topoisomerase I) (Omega-protein) (Relaxing enzyme) (Swivelase) (Untwisting enzyme)	711	DNA topological change [GO:0006265]	chromosome [GO:0005694]; DNA binding [GO:0003677]; DNA topoisomerase type I (single strand cut, ATP-independent) activity [GO:0003917]; metal ion binding [GO:0046872]; DNA topological change [GO:0006265]	chromosome [GO:0005694]	DNA binding [GO:0003677]; DNA topoisomerase type I (single strand cut, ATP-independent) activity [GO:0003917]; metal ion binding [GO:0046872]	topA
P78032	DNA topoisomerase 1 (EC 5.6.2.1) (DNA topoisomerase I) (Omega-protein) (Relaxing enzyme) (Swivelase) (Untwisting enzyme)	711	DNA topological change [GO:0006265]	chromosome [GO:0005694]; DNA binding [GO:0003677]; DNA topoisomerase type I (single strand cut, ATP-independent) activity [GO:0003917]; metal ion binding [GO:0046872]; DNA topological change [GO:0006265]	chromosome [GO:0005694]	DNA binding [GO:0003677]; DNA topoisomerase type I (single strand cut, ATP-independent) activity [GO:0003917]; metal ion binding [GO:0046872]	topA
P78032	DNA topoisomerase 1 (EC 5.6.2.1) (DNA topoisomerase I) (Omega-protein) (Relaxing enzyme) (Swivelase) (Untwisting enzyme)	711	DNA topological change [GO:0006265]	chromosome [GO:0005694]; DNA binding [GO:0003677]; DNA topoisomerase type I (single strand cut, ATP-independent) activity [GO:0003917]; metal ion binding [GO:0046872]; DNA topological change [GO:0006265]	chromosome [GO:0005694]	DNA binding [GO:0003677]; DNA topoisomerase type I (single strand cut, ATP-independent) activity [GO:0003917]; metal ion binding [GO:0046872]	MP572
P09924	Deoxyribose-phosphate aldolase (DERA) (EC 4.1.2.4) (2-deoxy-D-ribose 5-phosphate aldolase) (Phosphodeoxyriboaldolase) (Deoxyriboaldolase)	224	carbohydrate catabolic process [GO:0016052]; deoxyribonucleotide catabolic process [GO:0009264]; deoxyribose phosphate catabolic process [GO:0046386]	cytoplasm [GO:0005737]; deoxyribose-phosphate aldolase activity [GO:0004139]; carbohydrate catabolic process [GO:0016052]; deoxyribonucleotide catabolic process [GO:0009264]; deoxyribose phosphate catabolic process [GO:0046386]	cytoplasm [GO:0005737]	deoxyribose-phosphate aldolase activity [GO:0004139]	deoC
P09924	Deoxyribose-phosphate aldolase (DERA) (EC 4.1.2.4) (2-deoxy-D-ribose 5-phosphate aldolase) (Phosphodeoxyriboaldolase) (Deoxyriboaldolase)	224	carbohydrate catabolic process [GO:0016052]; deoxyribonucleotide catabolic process [GO:0009264]; deoxyribose phosphate catabolic process [GO:0046386]	cytoplasm [GO:0005737]; deoxyribose-phosphate aldolase activity [GO:0004139]; carbohydrate catabolic process [GO:0016052]; deoxyribonucleotide catabolic process [GO:0009264]; deoxyribose phosphate catabolic process [GO:0046386]	cytoplasm [GO:0005737]	deoxyribose-phosphate aldolase activity [GO:0004139]	deoC
P09924	Deoxyribose-phosphate aldolase (DERA) (EC 4.1.2.4) (2-deoxy-D-ribose 5-phosphate aldolase) (Phosphodeoxyriboaldolase) (Deoxyriboaldolase)	224	carbohydrate catabolic process [GO:0016052]; deoxyribonucleotide catabolic process [GO:0009264]; deoxyribose phosphate catabolic process [GO:0046386]	cytoplasm [GO:0005737]; deoxyribose-phosphate aldolase activity [GO:0004139]; carbohydrate catabolic process [GO:0016052]; deoxyribonucleotide catabolic process [GO:0009264]; deoxyribose phosphate catabolic process [GO:0046386]	cytoplasm [GO:0005737]	deoxyribose-phosphate aldolase activity [GO:0004139]	MP091
P22446	DNA gyrase subunit A (EC 5.6.2.2)	839	DNA topological change [GO:0006265]; DNA-templated DNA replication [GO:0006261]	chromosome [GO:0005694]; cytoplasm [GO:0005737]; ATP binding [GO:0005524]; DNA binding [GO:0003677]; DNA negative supercoiling activity [GO:0034335]; DNA topological change [GO:0006265]; DNA-templated DNA replication [GO:0006261]	chromosome [GO:0005694]; cytoplasm [GO:0005737]	ATP binding [GO:0005524]; DNA binding [GO:0003677]; DNA negative supercoiling activity [GO:0034335]	gyrA
P22446	DNA gyrase subunit A (EC 5.6.2.2)	839	DNA topological change [GO:0006265]; DNA-templated DNA replication [GO:0006261]	chromosome [GO:0005694]; cytoplasm [GO:0005737]; ATP binding [GO:0005524]; DNA binding [GO:0003677]; DNA negative supercoiling activity [GO:0034335]; DNA topological change [GO:0006265]; DNA-templated DNA replication [GO:0006261]	chromosome [GO:0005694]; cytoplasm [GO:0005737]	ATP binding [GO:0005524]; DNA binding [GO:0003677]; DNA negative supercoiling activity [GO:0034335]	gyrA
P22446	DNA gyrase subunit A (EC 5.6.2.2)	839	DNA topological change [GO:0006265]; DNA-templated DNA replication [GO:0006261]	chromosome [GO:0005694]; cytoplasm [GO:0005737]; ATP binding [GO:0005524]; DNA binding [GO:0003677]; DNA negative supercoiling activity [GO:0034335]; DNA topological change [GO:0006265]; DNA-templated DNA replication [GO:0006261]	chromosome [GO:0005694]; cytoplasm [GO:0005737]	ATP binding [GO:0005524]; DNA binding [GO:0003677]; DNA negative supercoiling activity [GO:0034335]	MP150
P22447	DNA gyrase subunit B (EC 5.6.2.2)	650	DNA topological change [GO:0006265]; DNA-templated DNA replication [GO:0006261]	chromosome [GO:0005694]; cytoplasm [GO:0005737]; ATP binding [GO:0005524]; DNA binding [GO:0003677]; DNA topoisomerase type II (double strand cut, ATP-hydrolyzing) activity [GO:0003918]; metal ion binding [GO:0046872]; DNA topological change [GO:0006265]; DNA-templated DNA replication [GO:0006261]	chromosome [GO:0005694]; cytoplasm [GO:0005737]	ATP binding [GO:0005524]; DNA binding [GO:0003677]; DNA topoisomerase type II (double strand cut, ATP-hydrolyzing) activity [GO:0003918]; metal ion binding [GO:0046872]	gyrB
P22447	DNA gyrase subunit B (EC 5.6.2.2)	650	DNA topological change [GO:0006265]; DNA-templated DNA replication [GO:0006261]	chromosome [GO:0005694]; cytoplasm [GO:0005737]; ATP binding [GO:0005524]; DNA binding [GO:0003677]; DNA topoisomerase type II (double strand cut, ATP-hydrolyzing) activity [GO:0003918]; metal ion binding [GO:0046872]; DNA topological change [GO:0006265]; DNA-templated DNA replication [GO:0006261]	chromosome [GO:0005694]; cytoplasm [GO:0005737]	ATP binding [GO:0005524]; DNA binding [GO:0003677]; DNA topoisomerase type II (double strand cut, ATP-hydrolyzing) activity [GO:0003918]; metal ion binding [GO:0046872]	gyrB
P22447	DNA gyrase subunit B (EC 5.6.2.2)	650	DNA topological change [GO:0006265]; DNA-templated DNA replication [GO:0006261]	chromosome [GO:0005694]; cytoplasm [GO:0005737]; ATP binding [GO:0005524]; DNA binding [GO:0003677]; DNA topoisomerase type II (double strand cut, ATP-hydrolyzing) activity [GO:0003918]; metal ion binding [GO:0046872]; DNA topological change [GO:0006265]; DNA-templated DNA replication [GO:0006261]	chromosome [GO:0005694]; cytoplasm [GO:0005737]	ATP binding [GO:0005524]; DNA binding [GO:0003677]; DNA topoisomerase type II (double strand cut, ATP-hydrolyzing) activity [GO:0003918]; metal ion binding [GO:0046872]	MP151
P41205	Small ribosomal subunit protein uS3 (30S ribosomal protein S3)	273	translation [GO:0006412]	ribonucleoprotein complex [GO:1990904]; ribosome [GO:0005840]; mRNA binding [GO:0003729]; rRNA binding [GO:0019843]; structural constituent of ribosome [GO:0003735]; translation [GO:0006412]	ribonucleoprotein complex [GO:1990904]; ribosome [GO:0005840]	mRNA binding [GO:0003729]; rRNA binding [GO:0019843]; structural constituent of ribosome [GO:0003735]	rpsC
P41205	Small ribosomal subunit protein uS3 (30S ribosomal protein S3)	273	translation [GO:0006412]	ribonucleoprotein complex [GO:1990904]; ribosome [GO:0005840]; mRNA binding [GO:0003729]; rRNA binding [GO:0019843]; structural constituent of ribosome [GO:0003735]; translation [GO:0006412]	ribonucleoprotein complex [GO:1990904]; ribosome [GO:0005840]	mRNA binding [GO:0003729]; rRNA binding [GO:0019843]; structural constituent of ribosome [GO:0003735]	rpsC
P41205	Small ribosomal subunit protein uS3 (30S ribosomal protein S3)	273	translation [GO:0006412]	ribonucleoprotein complex [GO:1990904]; ribosome [GO:0005840]; mRNA binding [GO:0003729]; rRNA binding [GO:0019843]; structural constituent of ribosome [GO:0003735]; translation [GO:0006412]	ribonucleoprotein complex [GO:1990904]; ribosome [GO:0005840]	mRNA binding [GO:0003729]; rRNA binding [GO:0019843]; structural constituent of ribosome [GO:0003735]	MP660
P75039	PTS system fructose-specific EIIABC component (EIIABC-Fru) [Includes: PTS system fructose-specific EIIA component (EII-Fru) (Fructose-specific phosphotransferase enzyme IIA component); PTS system fructose-specific EIIB component (EC 2.7.1.202) (EIII-Fru) (Fructose-specific phosphotransferase enzyme IIB component); PTS system fructose-specific EIIC component (Fructose permease IIC component)]	694	phosphoenolpyruvate-dependent sugar phosphotransferase system [GO:0009401]; phosphorylation [GO:0016310]	plasma membrane [GO:0005886]; carbohydrate:proton symporter activity [GO:0005351]; kinase activity [GO:0016301]; protein-N(PI)-phosphohistidine-fructose phosphotransferase system transporter activity [GO:0022877]; phosphoenolpyruvate-dependent sugar phosphotransferase system [GO:0009401]; phosphorylation [GO:0016310]	plasma membrane [GO:0005886]	carbohydrate:proton symporter activity [GO:0005351]; kinase activity [GO:0016301]; protein-N(PI)-phosphohistidine-fructose phosphotransferase system transporter activity [GO:0022877]	fruA
P75039	PTS system fructose-specific EIIABC component (EIIABC-Fru) [Includes: PTS system fructose-specific EIIA component (EII-Fru) (Fructose-specific phosphotransferase enzyme IIA component); PTS system fructose-specific EIIB component (EC 2.7.1.202) (EIII-Fru) (Fructose-specific phosphotransferase enzyme IIB component); PTS system fructose-specific EIIC component (Fructose permease IIC component)]	694	phosphoenolpyruvate-dependent sugar phosphotransferase system [GO:0009401]; phosphorylation [GO:0016310]	plasma membrane [GO:0005886]; carbohydrate:proton symporter activity [GO:0005351]; kinase activity [GO:0016301]; protein-N(PI)-phosphohistidine-fructose phosphotransferase system transporter activity [GO:0022877]; phosphoenolpyruvate-dependent sugar phosphotransferase system [GO:0009401]; phosphorylation [GO:0016310]	plasma membrane [GO:0005886]	carbohydrate:proton symporter activity [GO:0005351]; kinase activity [GO:0016301]; protein-N(PI)-phosphohistidine-fructose phosphotransferase system transporter activity [GO:0022877]	MPN_RS00425
P75039	PTS system fructose-specific EIIABC component (EIIABC-Fru) [Includes: PTS system fructose-specific EIIA component (EII-Fru) (Fructose-specific phosphotransferase enzyme IIA component); PTS system fructose-specific EIIB component (EC 2.7.1.202) (EIII-Fru) (Fructose-specific phosphotransferase enzyme IIB component); PTS system fructose-specific EIIC component (Fructose permease IIC component)]	694	phosphoenolpyruvate-dependent sugar phosphotransferase system [GO:0009401]; phosphorylation [GO:0016310]	plasma membrane [GO:0005886]; carbohydrate:proton symporter activity [GO:0005351]; kinase activity [GO:0016301]; protein-N(PI)-phosphohistidine-fructose phosphotransferase system transporter activity [GO:0022877]; phosphoenolpyruvate-dependent sugar phosphotransferase system [GO:0009401]; phosphorylation [GO:0016310]	plasma membrane [GO:0005886]	carbohydrate:proton symporter activity [GO:0005351]; kinase activity [GO:0016301]; protein-N(PI)-phosphohistidine-fructose phosphotransferase system transporter activity [GO:0022877]	MP077
P75045	Ribonuclease M5 (EC 3.1.26.8) (RNase M5) (Ribosomal RNA terminal maturase M5)	178	rRNA processing [GO:0006364]	cytoplasm [GO:0005737]; metal ion binding [GO:0046872]; ribonuclease M5 activity [GO:0043822]; rRNA binding [GO:0019843]; rRNA processing [GO:0006364]	cytoplasm [GO:0005737]	metal ion binding [GO:0046872]; ribonuclease M5 activity [GO:0043822]; rRNA binding [GO:0019843]	rnmV
P75045	Ribonuclease M5 (EC 3.1.26.8) (RNase M5) (Ribosomal RNA terminal maturase M5)	178	rRNA processing [GO:0006364]	cytoplasm [GO:0005737]; metal ion binding [GO:0046872]; ribonuclease M5 activity [GO:0043822]; rRNA binding [GO:0019843]; rRNA processing [GO:0006364]	cytoplasm [GO:0005737]	metal ion binding [GO:0046872]; ribonuclease M5 activity [GO:0043822]; rRNA binding [GO:0019843]	rnmV
P75045	Ribonuclease M5 (EC 3.1.26.8) (RNase M5) (Ribosomal RNA terminal maturase M5)	178	rRNA processing [GO:0006364]	cytoplasm [GO:0005737]; metal ion binding [GO:0046872]; ribonuclease M5 activity [GO:0043822]; rRNA binding [GO:0019843]; rRNA processing [GO:0006364]	cytoplasm [GO:0005737]	metal ion binding [GO:0046872]; ribonuclease M5 activity [GO:0043822]; rRNA binding [GO:0019843]	D09_orf178
P75045	Ribonuclease M5 (EC 3.1.26.8) (RNase M5) (Ribosomal RNA terminal maturase M5)	178	rRNA processing [GO:0006364]	cytoplasm [GO:0005737]; metal ion binding [GO:0046872]; ribonuclease M5 activity [GO:0043822]; rRNA binding [GO:0019843]; rRNA processing [GO:0006364]	cytoplasm [GO:0005737]	metal ion binding [GO:0046872]; ribonuclease M5 activity [GO:0043822]; rRNA binding [GO:0019843]	MP083
P75054	Signal recognition particle protein (EC 3.6.5.4) (Fifty-four homolog)	450	SRP-dependent cotranslational protein targeting to membrane [GO:0006614]	signal recognition particle [GO:0048500]; 7S RNA binding [GO:0008312]; GTP binding [GO:0005525]; GTPase activity [GO:0003924]; SRP-dependent cotranslational protein targeting to membrane [GO:0006614]	signal recognition particle [GO:0048500]	7S RNA binding [GO:0008312]; GTP binding [GO:0005525]; GTPase activity [GO:0003924]	ffh
P75054	Signal recognition particle protein (EC 3.6.5.4) (Fifty-four homolog)	450	SRP-dependent cotranslational protein targeting to membrane [GO:0006614]	signal recognition particle [GO:0048500]; 7S RNA binding [GO:0008312]; GTP binding [GO:0005525]; GTPase activity [GO:0003924]; SRP-dependent cotranslational protein targeting to membrane [GO:0006614]	signal recognition particle [GO:0048500]	7S RNA binding [GO:0008312]; GTP binding [GO:0005525]; GTPase activity [GO:0003924]	ffh
P75054	Signal recognition particle protein (EC 3.6.5.4) (Fifty-four homolog)	450	SRP-dependent cotranslational protein targeting to membrane [GO:0006614]	signal recognition particle [GO:0048500]; 7S RNA binding [GO:0008312]; GTP binding [GO:0005525]; GTPase activity [GO:0003924]; SRP-dependent cotranslational protein targeting to membrane [GO:0006614]	signal recognition particle [GO:0048500]	7S RNA binding [GO:0008312]; GTP binding [GO:0005525]; GTPase activity [GO:0003924]	MP093
P75055	tRNA N6-adenosine threonylcarbamoyltransferase (EC 2.3.1.234) (N6-L-threonylcarbamoyladenine synthase) (t(6)A synthase) (t(6)A37 threonylcarbamoyladenosine biosynthesis protein TsaD) (tRNA threonylcarbamoyladenosine biosynthesis protein TsaD)	319	tRNA threonylcarbamoyladenosine modification [GO:0002949]	cytoplasm [GO:0005737]; iron ion binding [GO:0005506]; N(6)-L-threonylcarbamoyladenine synthase activity [GO:0061711]; tRNA threonylcarbamoyladenosine modification [GO:0002949]	cytoplasm [GO:0005737]	iron ion binding [GO:0005506]; N(6)-L-threonylcarbamoyladenine synthase activity [GO:0061711]	tsaD
P75055	tRNA N6-adenosine threonylcarbamoyltransferase (EC 2.3.1.234) (N6-L-threonylcarbamoyladenine synthase) (t(6)A synthase) (t(6)A37 threonylcarbamoyladenosine biosynthesis protein TsaD) (tRNA threonylcarbamoyladenosine biosynthesis protein TsaD)	319	tRNA threonylcarbamoyladenosine modification [GO:0002949]	cytoplasm [GO:0005737]; iron ion binding [GO:0005506]; N(6)-L-threonylcarbamoyladenine synthase activity [GO:0061711]; tRNA threonylcarbamoyladenosine modification [GO:0002949]	cytoplasm [GO:0005737]	iron ion binding [GO:0005506]; N(6)-L-threonylcarbamoyladenine synthase activity [GO:0061711]	gcp
P75055	tRNA N6-adenosine threonylcarbamoyltransferase (EC 2.3.1.234) (N6-L-threonylcarbamoyladenine synthase) (t(6)A synthase) (t(6)A37 threonylcarbamoyladenosine biosynthesis protein TsaD) (tRNA threonylcarbamoyladenosine biosynthesis protein TsaD)	319	tRNA threonylcarbamoyladenosine modification [GO:0002949]	cytoplasm [GO:0005737]; iron ion binding [GO:0005506]; N(6)-L-threonylcarbamoyladenine synthase activity [GO:0061711]; tRNA threonylcarbamoyladenosine modification [GO:0002949]	cytoplasm [GO:0005737]	iron ion binding [GO:0005506]; N(6)-L-threonylcarbamoyladenine synthase activity [GO:0061711]	tsaD
P75055	tRNA N6-adenosine threonylcarbamoyltransferase (EC 2.3.1.234) (N6-L-threonylcarbamoyladenine synthase) (t(6)A synthase) (t(6)A37 threonylcarbamoyladenosine biosynthesis protein TsaD) (tRNA threonylcarbamoyladenosine biosynthesis protein TsaD)	319	tRNA threonylcarbamoyladenosine modification [GO:0002949]	cytoplasm [GO:0005737]; iron ion binding [GO:0005506]; N(6)-L-threonylcarbamoyladenine synthase activity [GO:0061711]; tRNA threonylcarbamoyladenosine modification [GO:0002949]	cytoplasm [GO:0005737]	iron ion binding [GO:0005506]; N(6)-L-threonylcarbamoyladenine synthase activity [GO:0061711]	MP095
P75068	Aspartate--tRNA ligase (EC 6.1.1.12) (Aspartyl-tRNA synthetase) (AspRS)	557	aspartyl-tRNA aminoacylation [GO:0006422]	cytoplasm [GO:0005737]; aspartate-tRNA ligase activity [GO:0004815]; ATP binding [GO:0005524]; nucleic acid binding [GO:0003676]; aspartyl-tRNA aminoacylation [GO:0006422]	cytoplasm [GO:0005737]	aspartate-tRNA ligase activity [GO:0004815]; ATP binding [GO:0005524]; nucleic acid binding [GO:0003676]	aspS
P75068	Aspartate--tRNA ligase (EC 6.1.1.12) (Aspartyl-tRNA synthetase) (AspRS)	557	aspartyl-tRNA aminoacylation [GO:0006422]	cytoplasm [GO:0005737]; aspartate-tRNA ligase activity [GO:0004815]; ATP binding [GO:0005524]; nucleic acid binding [GO:0003676]; aspartyl-tRNA aminoacylation [GO:0006422]	cytoplasm [GO:0005737]	aspartate-tRNA ligase activity [GO:0004815]; ATP binding [GO:0005524]; nucleic acid binding [GO:0003676]	aspS
P75068	Aspartate--tRNA ligase (EC 6.1.1.12) (Aspartyl-tRNA synthetase) (AspRS)	557	aspartyl-tRNA aminoacylation [GO:0006422]	cytoplasm [GO:0005737]; aspartate-tRNA ligase activity [GO:0004815]; ATP binding [GO:0005524]; nucleic acid binding [GO:0003676]; aspartyl-tRNA aminoacylation [GO:0006422]	cytoplasm [GO:0005737]	aspartate-tRNA ligase activity [GO:0004815]; ATP binding [GO:0005524]; nucleic acid binding [GO:0003676]	MP108
P75070	Thymidine kinase (EC 2.7.1.21)	191	DNA biosynthetic process [GO:0071897]; phosphorylation [GO:0016310]	cytoplasm [GO:0005737]; ATP binding [GO:0005524]; thymidine kinase activity [GO:0004797]; zinc ion binding [GO:0008270]; DNA biosynthetic process [GO:0071897]; phosphorylation [GO:0016310]	cytoplasm [GO:0005737]	ATP binding [GO:0005524]; thymidine kinase activity [GO:0004797]; zinc ion binding [GO:0008270]	tdk
P75070	Thymidine kinase (EC 2.7.1.21)	191	DNA biosynthetic process [GO:0071897]; phosphorylation [GO:0016310]	cytoplasm [GO:0005737]; ATP binding [GO:0005524]; thymidine kinase activity [GO:0004797]; zinc ion binding [GO:0008270]; DNA biosynthetic process [GO:0071897]; phosphorylation [GO:0016310]	cytoplasm [GO:0005737]	ATP binding [GO:0005524]; thymidine kinase activity [GO:0004797]; zinc ion binding [GO:0008270]	MPN_044
P75070	Thymidine kinase (EC 2.7.1.21)	191	DNA biosynthetic process [GO:0071897]; phosphorylation [GO:0016310]	cytoplasm [GO:0005737]; ATP binding [GO:0005524]; thymidine kinase activity [GO:0004797]; zinc ion binding [GO:0008270]; DNA biosynthetic process [GO:0071897]; phosphorylation [GO:0016310]	cytoplasm [GO:0005737]	ATP binding [GO:0005524]; thymidine kinase activity [GO:0004797]; zinc ion binding [GO:0008270]	MP110
P75089	Fructose-bisphosphate aldolase (FBP aldolase) (FBPA) (EC 4.1.2.13) (Fructose-1,6-bisphosphate aldolase)	288	fructose 1,6-bisphosphate metabolic process [GO:0030388]; glycolytic process [GO:0006096]	cytosol [GO:0005829]; fructose-bisphosphate aldolase activity [GO:0004332]; zinc ion binding [GO:0008270]; fructose 1,6-bisphosphate metabolic process [GO:0030388]; glycolytic process [GO:0006096]	cytosol [GO:0005829]	fructose-bisphosphate aldolase activity [GO:0004332]; zinc ion binding [GO:0008270]	fba
P75089	Fructose-bisphosphate aldolase (FBP aldolase) (FBPA) (EC 4.1.2.13) (Fructose-1,6-bisphosphate aldolase)	288	fructose 1,6-bisphosphate metabolic process [GO:0030388]; glycolytic process [GO:0006096]	cytosol [GO:0005829]; fructose-bisphosphate aldolase activity [GO:0004332]; zinc ion binding [GO:0008270]; fructose 1,6-bisphosphate metabolic process [GO:0030388]; glycolytic process [GO:0006096]	cytosol [GO:0005829]	fructose-bisphosphate aldolase activity [GO:0004332]; zinc ion binding [GO:0008270]	tsr
P75089	Fructose-bisphosphate aldolase (FBP aldolase) (FBPA) (EC 4.1.2.13) (Fructose-1,6-bisphosphate aldolase)	288	fructose 1,6-bisphosphate metabolic process [GO:0030388]; glycolytic process [GO:0006096]	cytosol [GO:0005829]; fructose-bisphosphate aldolase activity [GO:0004332]; zinc ion binding [GO:0008270]; fructose 1,6-bisphosphate metabolic process [GO:0030388]; glycolytic process [GO:0006096]	cytosol [GO:0005829]	fructose-bisphosphate aldolase activity [GO:0004332]; zinc ion binding [GO:0008270]	fba
P75089	Fructose-bisphosphate aldolase (FBP aldolase) (FBPA) (EC 4.1.2.13) (Fructose-1,6-bisphosphate aldolase)	288	fructose 1,6-bisphosphate metabolic process [GO:0030388]; glycolytic process [GO:0006096]	cytosol [GO:0005829]; fructose-bisphosphate aldolase activity [GO:0004332]; zinc ion binding [GO:0008270]; fructose 1,6-bisphosphate metabolic process [GO:0030388]; glycolytic process [GO:0006096]	cytosol [GO:0005829]	fructose-bisphosphate aldolase activity [GO:0004332]; zinc ion binding [GO:0008270]	MP129
P75091	Methionine--tRNA ligase (EC 6.1.1.10) (Methionyl-tRNA synthetase) (MetRS)	512	methionyl-tRNA aminoacylation [GO:0006431]	cytoplasm [GO:0005737]; ATP binding [GO:0005524]; metal ion binding [GO:0046872]; methionine-tRNA ligase activity [GO:0004825]; methionyl-tRNA aminoacylation [GO:0006431]	cytoplasm [GO:0005737]	ATP binding [GO:0005524]; metal ion binding [GO:0046872]; methionine-tRNA ligase activity [GO:0004825]	metG
P75091	Methionine--tRNA ligase (EC 6.1.1.10) (Methionyl-tRNA synthetase) (MetRS)	512	methionyl-tRNA aminoacylation [GO:0006431]	cytoplasm [GO:0005737]; ATP binding [GO:0005524]; metal ion binding [GO:0046872]; methionine-tRNA ligase activity [GO:0004825]; methionyl-tRNA aminoacylation [GO:0006431]	cytoplasm [GO:0005737]	ATP binding [GO:0005524]; metal ion binding [GO:0046872]; methionine-tRNA ligase activity [GO:0004825]	metS
P75091	Methionine--tRNA ligase (EC 6.1.1.10) (Methionyl-tRNA synthetase) (MetRS)	512	methionyl-tRNA aminoacylation [GO:0006431]	cytoplasm [GO:0005737]; ATP binding [GO:0005524]; metal ion binding [GO:0046872]; methionine-tRNA ligase activity [GO:0004825]; methionyl-tRNA aminoacylation [GO:0006431]	cytoplasm [GO:0005737]	ATP binding [GO:0005524]; metal ion binding [GO:0046872]; methionine-tRNA ligase activity [GO:0004825]	metG
P75091	Methionine--tRNA ligase (EC 6.1.1.10) (Methionyl-tRNA synthetase) (MetRS)	512	methionyl-tRNA aminoacylation [GO:0006431]	cytoplasm [GO:0005737]; ATP binding [GO:0005524]; metal ion binding [GO:0046872]; methionine-tRNA ligase activity [GO:0004825]; methionyl-tRNA aminoacylation [GO:0006431]	cytoplasm [GO:0005737]	ATP binding [GO:0005524]; metal ion binding [GO:0046872]; methionine-tRNA ligase activity [GO:0004825]	MP131
P75104	tRNA modification GTPase MnmE (EC 3.6.-.-)	442	tRNA modification [GO:0006400]	cytoplasm [GO:0005737]; GTP binding [GO:0005525]; GTPase activity [GO:0003924]; metal ion binding [GO:0046872]; tRNA modification [GO:0006400]	cytoplasm [GO:0005737]	GTP binding [GO:0005525]; GTPase activity [GO:0003924]; metal ion binding [GO:0046872]	mnmE
P75104	tRNA modification GTPase MnmE (EC 3.6.-.-)	442	tRNA modification [GO:0006400]	cytoplasm [GO:0005737]; GTP binding [GO:0005525]; GTPase activity [GO:0003924]; metal ion binding [GO:0046872]; tRNA modification [GO:0006400]	cytoplasm [GO:0005737]	GTP binding [GO:0005525]; GTPase activity [GO:0003924]; metal ion binding [GO:0046872]	thdF
P75104	tRNA modification GTPase MnmE (EC 3.6.-.-)	442	tRNA modification [GO:0006400]	cytoplasm [GO:0005737]; GTP binding [GO:0005525]; GTPase activity [GO:0003924]; metal ion binding [GO:0046872]; tRNA modification [GO:0006400]	cytoplasm [GO:0005737]	GTP binding [GO:0005525]; GTPase activity [GO:0003924]; metal ion binding [GO:0046872]	trmE
P75104	tRNA modification GTPase MnmE (EC 3.6.-.-)	442	tRNA modification [GO:0006400]	cytoplasm [GO:0005737]; GTP binding [GO:0005525]; GTPase activity [GO:0003924]; metal ion binding [GO:0046872]; tRNA modification [GO:0006400]	cytoplasm [GO:0005737]	GTP binding [GO:0005525]; GTPase activity [GO:0003924]; metal ion binding [GO:0046872]	mnmE
P75104	tRNA modification GTPase MnmE (EC 3.6.-.-)	442	tRNA modification [GO:0006400]	cytoplasm [GO:0005737]; GTP binding [GO:0005525]; GTPase activity [GO:0003924]; metal ion binding [GO:0046872]; tRNA modification [GO:0006400]	cytoplasm [GO:0005737]	GTP binding [GO:0005525]; GTPase activity [GO:0003924]; metal ion binding [GO:0046872]	MP146
P75107	Serine--tRNA ligase (EC 6.1.1.11) (Seryl-tRNA synthetase) (SerRS) (Seryl-tRNA(Ser/Sec) synthetase)	420	selenocysteine biosynthetic process [GO:0016260]; seryl-tRNA aminoacylation [GO:0006434]	cytoplasm [GO:0005737]; ATP binding [GO:0005524]; serine-tRNA ligase activity [GO:0004828]; selenocysteine biosynthetic process [GO:0016260]; seryl-tRNA aminoacylation [GO:0006434]	cytoplasm [GO:0005737]	ATP binding [GO:0005524]; serine-tRNA ligase activity [GO:0004828]	serS
P75107	Serine--tRNA ligase (EC 6.1.1.11) (Seryl-tRNA synthetase) (SerRS) (Seryl-tRNA(Ser/Sec) synthetase)	420	selenocysteine biosynthetic process [GO:0016260]; seryl-tRNA aminoacylation [GO:0006434]	cytoplasm [GO:0005737]; ATP binding [GO:0005524]; serine-tRNA ligase activity [GO:0004828]; selenocysteine biosynthetic process [GO:0016260]; seryl-tRNA aminoacylation [GO:0006434]	cytoplasm [GO:0005737]	ATP binding [GO:0005524]; serine-tRNA ligase activity [GO:0004828]	serS
P75107	Serine--tRNA ligase (EC 6.1.1.11) (Seryl-tRNA synthetase) (SerRS) (Seryl-tRNA(Ser/Sec) synthetase)	420	selenocysteine biosynthetic process [GO:0016260]; seryl-tRNA aminoacylation [GO:0006434]	cytoplasm [GO:0005737]; ATP binding [GO:0005524]; serine-tRNA ligase activity [GO:0004828]; selenocysteine biosynthetic process [GO:0016260]; seryl-tRNA aminoacylation [GO:0006434]	cytoplasm [GO:0005737]	ATP binding [GO:0005524]; serine-tRNA ligase activity [GO:0004828]	MP149
P75114	Glutamate--tRNA ligase (EC 6.1.1.17) (Glutamyl-tRNA synthetase) (GluRS)	484	glutamyl-tRNA aminoacylation [GO:0006424]	cytoplasm [GO:0005737]; ATP binding [GO:0005524]; glutamate-tRNA ligase activity [GO:0004818]; tRNA binding [GO:0000049]; zinc ion binding [GO:0008270]; glutamyl-tRNA aminoacylation [GO:0006424]	cytoplasm [GO:0005737]	ATP binding [GO:0005524]; glutamate-tRNA ligase activity [GO:0004818]; tRNA binding [GO:0000049]; zinc ion binding [GO:0008270]	gltX
P75114	Glutamate--tRNA ligase (EC 6.1.1.17) (Glutamyl-tRNA synthetase) (GluRS)	484	glutamyl-tRNA aminoacylation [GO:0006424]	cytoplasm [GO:0005737]; ATP binding [GO:0005524]; glutamate-tRNA ligase activity [GO:0004818]; tRNA binding [GO:0000049]; zinc ion binding [GO:0008270]; glutamyl-tRNA aminoacylation [GO:0006424]	cytoplasm [GO:0005737]	ATP binding [GO:0005524]; glutamate-tRNA ligase activity [GO:0004818]; tRNA binding [GO:0000049]; zinc ion binding [GO:0008270]	gltX
P75114	Glutamate--tRNA ligase (EC 6.1.1.17) (Glutamyl-tRNA synthetase) (GluRS)	484	glutamyl-tRNA aminoacylation [GO:0006424]	cytoplasm [GO:0005737]; ATP binding [GO:0005524]; glutamate-tRNA ligase activity [GO:0004818]; tRNA binding [GO:0000049]; zinc ion binding [GO:0008270]; glutamyl-tRNA aminoacylation [GO:0006424]	cytoplasm [GO:0005737]	ATP binding [GO:0005524]; glutamate-tRNA ligase activity [GO:0004818]; tRNA binding [GO:0000049]; zinc ion binding [GO:0008270]	MP164
P75119	Hypoxanthine-guanine phosphoribosyltransferase (HGPRT) (HGPRTase) (EC 2.4.2.8)	175	GMP salvage [GO:0032263]; IMP salvage [GO:0032264]; purine ribonucleoside salvage [GO:0006166]	cytoplasm [GO:0005737]; guanine phosphoribosyltransferase activity [GO:0052657]; hypoxanthine phosphoribosyltransferase activity [GO:0004422]; metal ion binding [GO:0046872]; nucleotide binding [GO:0000166]; GMP salvage [GO:0032263]; IMP salvage [GO:0032264]; purine ribonucleoside salvage [GO:0006166]	cytoplasm [GO:0005737]	guanine phosphoribosyltransferase activity [GO:0052657]; hypoxanthine phosphoribosyltransferase activity [GO:0004422]; metal ion binding [GO:0046872]; nucleotide binding [GO:0000166]	hpt
P75119	Hypoxanthine-guanine phosphoribosyltransferase (HGPRT) (HGPRTase) (EC 2.4.2.8)	175	GMP salvage [GO:0032263]; IMP salvage [GO:0032264]; purine ribonucleoside salvage [GO:0006166]	cytoplasm [GO:0005737]; guanine phosphoribosyltransferase activity [GO:0052657]; hypoxanthine phosphoribosyltransferase activity [GO:0004422]; metal ion binding [GO:0046872]; nucleotide binding [GO:0000166]; GMP salvage [GO:0032263]; IMP salvage [GO:0032264]; purine ribonucleoside salvage [GO:0006166]	cytoplasm [GO:0005737]	guanine phosphoribosyltransferase activity [GO:0052657]; hypoxanthine phosphoribosyltransferase activity [GO:0004422]; metal ion binding [GO:0046872]; nucleotide binding [GO:0000166]	hpt
P75119	Hypoxanthine-guanine phosphoribosyltransferase (HGPRT) (HGPRTase) (EC 2.4.2.8)	175	GMP salvage [GO:0032263]; IMP salvage [GO:0032264]; purine ribonucleoside salvage [GO:0006166]	cytoplasm [GO:0005737]; guanine phosphoribosyltransferase activity [GO:0052657]; hypoxanthine phosphoribosyltransferase activity [GO:0004422]; metal ion binding [GO:0046872]; nucleotide binding [GO:0000166]; GMP salvage [GO:0032263]; IMP salvage [GO:0032264]; purine ribonucleoside salvage [GO:0006166]	cytoplasm [GO:0005737]	guanine phosphoribosyltransferase activity [GO:0052657]; hypoxanthine phosphoribosyltransferase activity [GO:0004422]; metal ion binding [GO:0046872]; nucleotide binding [GO:0000166]	MP170
P75122	Tyrosine--tRNA ligase (EC 6.1.1.1) (Tyrosyl-tRNA synthetase) (TyrRS)	399	tyrosyl-tRNA aminoacylation [GO:0006437]	cytoplasm [GO:0005737]; ATP binding [GO:0005524]; RNA binding [GO:0003723]; tyrosine-tRNA ligase activity [GO:0004831]; tyrosyl-tRNA aminoacylation [GO:0006437]	cytoplasm [GO:0005737]	ATP binding [GO:0005524]; RNA binding [GO:0003723]; tyrosine-tRNA ligase activity [GO:0004831]	tyrS
P75122	Tyrosine--tRNA ligase (EC 6.1.1.1) (Tyrosyl-tRNA synthetase) (TyrRS)	399	tyrosyl-tRNA aminoacylation [GO:0006437]	cytoplasm [GO:0005737]; ATP binding [GO:0005524]; RNA binding [GO:0003723]; tyrosine-tRNA ligase activity [GO:0004831]; tyrosyl-tRNA aminoacylation [GO:0006437]	cytoplasm [GO:0005737]	ATP binding [GO:0005524]; RNA binding [GO:0003723]; tyrosine-tRNA ligase activity [GO:0004831]	tyrS
P75122	Tyrosine--tRNA ligase (EC 6.1.1.1) (Tyrosyl-tRNA synthetase) (TyrRS)	399	tyrosyl-tRNA aminoacylation [GO:0006437]	cytoplasm [GO:0005737]; ATP binding [GO:0005524]; RNA binding [GO:0003723]; tyrosine-tRNA ligase activity [GO:0004831]; tyrosyl-tRNA aminoacylation [GO:0006437]	cytoplasm [GO:0005737]	ATP binding [GO:0005524]; RNA binding [GO:0003723]; tyrosine-tRNA ligase activity [GO:0004831]	MP173
P75146	PTS system mannitol-specific EIICB component (EIICB-Mtl) (EII-Mtl) [Includes: Mannitol permease IIC component (PTS system mannitol-specific EIIC component); Mannitol-specific phosphotransferase enzyme IIB component (EC 2.7.1.197) (PTS system mannitol-specific EIIB component)]	488	phosphoenolpyruvate-dependent sugar phosphotransferase system [GO:0009401]; phosphorylation [GO:0016310]	plasma membrane [GO:0005886]; kinase activity [GO:0016301]; protein-N(PI)-phosphohistidine-mannitol phosphotransferase system transmembrane transporter activity [GO:0022872]; phosphoenolpyruvate-dependent sugar phosphotransferase system [GO:0009401]; phosphorylation [GO:0016310]	plasma membrane [GO:0005886]	kinase activity [GO:0016301]; protein-N(PI)-phosphohistidine-mannitol phosphotransferase system transmembrane transporter activity [GO:0022872]	mtlA
P75146	PTS system mannitol-specific EIICB component (EIICB-Mtl) (EII-Mtl) [Includes: Mannitol permease IIC component (PTS system mannitol-specific EIIC component); Mannitol-specific phosphotransferase enzyme IIB component (EC 2.7.1.197) (PTS system mannitol-specific EIIB component)]	488	phosphoenolpyruvate-dependent sugar phosphotransferase system [GO:0009401]; phosphorylation [GO:0016310]	plasma membrane [GO:0005886]; kinase activity [GO:0016301]; protein-N(PI)-phosphohistidine-mannitol phosphotransferase system transmembrane transporter activity [GO:0022872]; phosphoenolpyruvate-dependent sugar phosphotransferase system [GO:0009401]; phosphorylation [GO:0016310]	plasma membrane [GO:0005886]	kinase activity [GO:0016301]; protein-N(PI)-phosphohistidine-mannitol phosphotransferase system transmembrane transporter activity [GO:0022872]	MPN_RS03680
P75146	PTS system mannitol-specific EIICB component (EIICB-Mtl) (EII-Mtl) [Includes: Mannitol permease IIC component (PTS system mannitol-specific EIIC component); Mannitol-specific phosphotransferase enzyme IIB component (EC 2.7.1.197) (PTS system mannitol-specific EIIB component)]	488	phosphoenolpyruvate-dependent sugar phosphotransferase system [GO:0009401]; phosphorylation [GO:0016310]	plasma membrane [GO:0005886]; kinase activity [GO:0016301]; protein-N(PI)-phosphohistidine-mannitol phosphotransferase system transmembrane transporter activity [GO:0022872]; phosphoenolpyruvate-dependent sugar phosphotransferase system [GO:0009401]; phosphorylation [GO:0016310]	plasma membrane [GO:0005886]	kinase activity [GO:0016301]; protein-N(PI)-phosphohistidine-mannitol phosphotransferase system transmembrane transporter activity [GO:0022872]	MP191
P75160	Putative phosphatidate cytidylyltransferase (EC 2.7.7.41) (CDP-DAG synthase) (CDP-DG synthase) (CDP-diacylglycerol synthase) (CDS) (CDP-diglyceride pyrophosphorylase) (CDP-diglyceride synthase) (CTP:phosphatidate cytidylyltransferase)	395	CDP-diacylglycerol biosynthetic process [GO:0016024]	plasma membrane [GO:0005886]; phosphatidate cytidylyltransferase activity [GO:0004605]; CDP-diacylglycerol biosynthetic process [GO:0016024]	plasma membrane [GO:0005886]	phosphatidate cytidylyltransferase activity [GO:0004605]	cdsA
P75160	Putative phosphatidate cytidylyltransferase (EC 2.7.7.41) (CDP-DAG synthase) (CDP-DG synthase) (CDP-diacylglycerol synthase) (CDS) (CDP-diglyceride pyrophosphorylase) (CDP-diglyceride synthase) (CTP:phosphatidate cytidylyltransferase)	395	CDP-diacylglycerol biosynthetic process [GO:0016024]	plasma membrane [GO:0005886]; phosphatidate cytidylyltransferase activity [GO:0004605]; CDP-diacylglycerol biosynthetic process [GO:0016024]	plasma membrane [GO:0005886]	phosphatidate cytidylyltransferase activity [GO:0004605]	MPN_RS03605
P75160	Putative phosphatidate cytidylyltransferase (EC 2.7.7.41) (CDP-DAG synthase) (CDP-DG synthase) (CDP-diacylglycerol synthase) (CDS) (CDP-diglyceride pyrophosphorylase) (CDP-diglyceride synthase) (CTP:phosphatidate cytidylyltransferase)	395	CDP-diacylglycerol biosynthetic process [GO:0016024]	plasma membrane [GO:0005886]; phosphatidate cytidylyltransferase activity [GO:0004605]; CDP-diacylglycerol biosynthetic process [GO:0016024]	plasma membrane [GO:0005886]	phosphatidate cytidylyltransferase activity [GO:0004605]	MP205
P75165	Uridylate kinase (UK) (EC 2.7.4.22) (Uridine monophosphate kinase) (UMP kinase) (UMPK)	235	'de novo' CTP biosynthetic process [GO:0044210]; phosphorylation [GO:0016310]	cytoplasm [GO:0005737]; ATP binding [GO:0005524]; UMP kinase activity [GO:0033862]; 'de novo' CTP biosynthetic process [GO:0044210]; phosphorylation [GO:0016310]	cytoplasm [GO:0005737]	ATP binding [GO:0005524]; UMP kinase activity [GO:0033862]	pyrH
P75165	Uridylate kinase (UK) (EC 2.7.4.22) (Uridine monophosphate kinase) (UMP kinase) (UMPK)	235	'de novo' CTP biosynthetic process [GO:0044210]; phosphorylation [GO:0016310]	cytoplasm [GO:0005737]; ATP binding [GO:0005524]; UMP kinase activity [GO:0033862]; 'de novo' CTP biosynthetic process [GO:0044210]; phosphorylation [GO:0016310]	cytoplasm [GO:0005737]	ATP binding [GO:0005524]; UMP kinase activity [GO:0033862]	smbA
P75165	Uridylate kinase (UK) (EC 2.7.4.22) (Uridine monophosphate kinase) (UMP kinase) (UMPK)	235	'de novo' CTP biosynthetic process [GO:0044210]; phosphorylation [GO:0016310]	cytoplasm [GO:0005737]; ATP binding [GO:0005524]; UMP kinase activity [GO:0033862]; 'de novo' CTP biosynthetic process [GO:0044210]; phosphorylation [GO:0016310]	cytoplasm [GO:0005737]	ATP binding [GO:0005524]; UMP kinase activity [GO:0033862]	pyrH
P75165	Uridylate kinase (UK) (EC 2.7.4.22) (Uridine monophosphate kinase) (UMP kinase) (UMPK)	235	'de novo' CTP biosynthetic process [GO:0044210]; phosphorylation [GO:0016310]	cytoplasm [GO:0005737]; ATP binding [GO:0005524]; UMP kinase activity [GO:0033862]; 'de novo' CTP biosynthetic process [GO:0044210]; phosphorylation [GO:0016310]	cytoplasm [GO:0005737]	ATP binding [GO:0005524]; UMP kinase activity [GO:0033862]	MP210
P75168	Phosphoenolpyruvate-protein phosphotransferase (EC 2.7.3.9) (Phosphotransferase system, enzyme I)	572	phosphoenolpyruvate-dependent sugar phosphotransferase system [GO:0009401]; phosphorylation [GO:0016310]	cytoplasm [GO:0005737]; kinase activity [GO:0016301]; metal ion binding [GO:0046872]; phosphoenolpyruvate-protein phosphotransferase activity [GO:0008965]; phosphoenolpyruvate-dependent sugar phosphotransferase system [GO:0009401]; phosphorylation [GO:0016310]	cytoplasm [GO:0005737]	kinase activity [GO:0016301]; metal ion binding [GO:0046872]; phosphoenolpyruvate-protein phosphotransferase activity [GO:0008965]	ptsI
P75168	Phosphoenolpyruvate-protein phosphotransferase (EC 2.7.3.9) (Phosphotransferase system, enzyme I)	572	phosphoenolpyruvate-dependent sugar phosphotransferase system [GO:0009401]; phosphorylation [GO:0016310]	cytoplasm [GO:0005737]; kinase activity [GO:0016301]; metal ion binding [GO:0046872]; phosphoenolpyruvate-protein phosphotransferase activity [GO:0008965]; phosphoenolpyruvate-dependent sugar phosphotransferase system [GO:0009401]; phosphorylation [GO:0016310]	cytoplasm [GO:0005737]	kinase activity [GO:0016301]; metal ion binding [GO:0046872]; phosphoenolpyruvate-protein phosphotransferase activity [GO:0008965]	ptsP
P75168	Phosphoenolpyruvate-protein phosphotransferase (EC 2.7.3.9) (Phosphotransferase system, enzyme I)	572	phosphoenolpyruvate-dependent sugar phosphotransferase system [GO:0009401]; phosphorylation [GO:0016310]	cytoplasm [GO:0005737]; kinase activity [GO:0016301]; metal ion binding [GO:0046872]; phosphoenolpyruvate-protein phosphotransferase activity [GO:0008965]; phosphoenolpyruvate-dependent sugar phosphotransferase system [GO:0009401]; phosphorylation [GO:0016310]	cytoplasm [GO:0005737]	kinase activity [GO:0016301]; metal ion binding [GO:0046872]; phosphoenolpyruvate-protein phosphotransferase activity [GO:0008965]	MP215
P75176	UvrABC system protein A (UvrA protein) (Excinuclease ABC subunit A)	948	nucleotide-excision repair [GO:0006289]; SOS response [GO:0009432]	cytoplasm [GO:0005737]; excinuclease repair complex [GO:0009380]; ATP binding [GO:0005524]; ATP hydrolysis activity [GO:0016887]; DNA binding [GO:0003677]; excinuclease ABC activity [GO:0009381]; zinc ion binding [GO:0008270]; nucleotide-excision repair [GO:0006289]; SOS response [GO:0009432]	cytoplasm [GO:0005737]; excinuclease repair complex [GO:0009380]	ATP binding [GO:0005524]; ATP hydrolysis activity [GO:0016887]; DNA binding [GO:0003677]; excinuclease ABC activity [GO:0009381]; zinc ion binding [GO:0008270]	uvrA
P75176	UvrABC system protein A (UvrA protein) (Excinuclease ABC subunit A)	948	nucleotide-excision repair [GO:0006289]; SOS response [GO:0009432]	cytoplasm [GO:0005737]; excinuclease repair complex [GO:0009380]; ATP binding [GO:0005524]; ATP hydrolysis activity [GO:0016887]; DNA binding [GO:0003677]; excinuclease ABC activity [GO:0009381]; zinc ion binding [GO:0008270]; nucleotide-excision repair [GO:0006289]; SOS response [GO:0009432]	cytoplasm [GO:0005737]; excinuclease repair complex [GO:0009380]	ATP binding [GO:0005524]; ATP hydrolysis activity [GO:0016887]; DNA binding [GO:0003677]; excinuclease ABC activity [GO:0009381]; zinc ion binding [GO:0008270]	uvrA
P75176	UvrABC system protein A (UvrA protein) (Excinuclease ABC subunit A)	948	nucleotide-excision repair [GO:0006289]; SOS response [GO:0009432]	cytoplasm [GO:0005737]; excinuclease repair complex [GO:0009380]; ATP binding [GO:0005524]; ATP hydrolysis activity [GO:0016887]; DNA binding [GO:0003677]; excinuclease ABC activity [GO:0009381]; zinc ion binding [GO:0008270]; nucleotide-excision repair [GO:0006289]; SOS response [GO:0009432]	cytoplasm [GO:0005737]; excinuclease repair complex [GO:0009380]	ATP binding [GO:0005524]; ATP hydrolysis activity [GO:0016887]; DNA binding [GO:0003677]; excinuclease ABC activity [GO:0009381]; zinc ion binding [GO:0008270]	MP223
P75177	DNA polymerase III subunit gamma/tau (EC 2.7.7.7)	681	DNA replication [GO:0006260]	DNA polymerase III complex [GO:0009360]; ATP binding [GO:0005524]; DNA-directed DNA polymerase activity [GO:0003887]; DNA replication [GO:0006260]	DNA polymerase III complex [GO:0009360]	ATP binding [GO:0005524]; DNA-directed DNA polymerase activity [GO:0003887]	dnaX
P75177	DNA polymerase III subunit gamma/tau (EC 2.7.7.7)	681	DNA replication [GO:0006260]	DNA polymerase III complex [GO:0009360]; ATP binding [GO:0005524]; DNA-directed DNA polymerase activity [GO:0003887]; DNA replication [GO:0006260]	DNA polymerase III complex [GO:0009360]	ATP binding [GO:0005524]; DNA-directed DNA polymerase activity [GO:0003887]	dnaX
P75177	DNA polymerase III subunit gamma/tau (EC 2.7.7.7)	681	DNA replication [GO:0006260]	DNA polymerase III complex [GO:0009360]; ATP binding [GO:0005524]; DNA-directed DNA polymerase activity [GO:0003887]; DNA replication [GO:0006260]	DNA polymerase III complex [GO:0009360]	ATP binding [GO:0005524]; DNA-directed DNA polymerase activity [GO:0003887]	MP224
P75206	Probable cytosol aminopeptidase (EC 3.4.11.1) (Leucine aminopeptidase) (LAP) (EC 3.4.11.10) (Leucyl aminopeptidase)	445	proteolysis [GO:0006508]	cytoplasm [GO:0005737]; manganese ion binding [GO:0030145]; metalloaminopeptidase activity [GO:0070006]; proteolysis [GO:0006508]	cytoplasm [GO:0005737]	manganese ion binding [GO:0030145]; metalloaminopeptidase activity [GO:0070006]	pepA
P75206	Probable cytosol aminopeptidase (EC 3.4.11.1) (Leucine aminopeptidase) (LAP) (EC 3.4.11.10) (Leucyl aminopeptidase)	445	proteolysis [GO:0006508]	cytoplasm [GO:0005737]; manganese ion binding [GO:0030145]; metalloaminopeptidase activity [GO:0070006]; proteolysis [GO:0006508]	cytoplasm [GO:0005737]	manganese ion binding [GO:0030145]; metalloaminopeptidase activity [GO:0070006]	MPN_RS03275
P75206	Probable cytosol aminopeptidase (EC 3.4.11.1) (Leucine aminopeptidase) (LAP) (EC 3.4.11.10) (Leucyl aminopeptidase)	445	proteolysis [GO:0006508]	cytoplasm [GO:0005737]; manganese ion binding [GO:0030145]; metalloaminopeptidase activity [GO:0070006]; proteolysis [GO:0006508]	cytoplasm [GO:0005737]	manganese ion binding [GO:0030145]; metalloaminopeptidase activity [GO:0070006]	MP270
P75210	GTPase Era	291	ribosomal small subunit biogenesis [GO:0042274]	cytoplasm [GO:0005737]; plasma membrane [GO:0005886]; GTP binding [GO:0005525]; GTPase activity [GO:0003924]; small ribosomal subunit rRNA binding [GO:0070181]; ribosomal small subunit biogenesis [GO:0042274]	cytoplasm [GO:0005737]; plasma membrane [GO:0005886]	GTP binding [GO:0005525]; GTPase activity [GO:0003924]; small ribosomal subunit rRNA binding [GO:0070181]	era
P75210	GTPase Era	291	ribosomal small subunit biogenesis [GO:0042274]	cytoplasm [GO:0005737]; plasma membrane [GO:0005886]; GTP binding [GO:0005525]; GTPase activity [GO:0003924]; small ribosomal subunit rRNA binding [GO:0070181]; ribosomal small subunit biogenesis [GO:0042274]	cytoplasm [GO:0005737]; plasma membrane [GO:0005886]	GTP binding [GO:0005525]; GTPase activity [GO:0003924]; small ribosomal subunit rRNA binding [GO:0070181]	spg
P75210	GTPase Era	291	ribosomal small subunit biogenesis [GO:0042274]	cytoplasm [GO:0005737]; plasma membrane [GO:0005886]; GTP binding [GO:0005525]; GTPase activity [GO:0003924]; small ribosomal subunit rRNA binding [GO:0070181]; ribosomal small subunit biogenesis [GO:0042274]	cytoplasm [GO:0005737]; plasma membrane [GO:0005886]	GTP binding [GO:0005525]; GTPase activity [GO:0003924]; small ribosomal subunit rRNA binding [GO:0070181]	era
P75210	GTPase Era	291	ribosomal small subunit biogenesis [GO:0042274]	cytoplasm [GO:0005737]; plasma membrane [GO:0005886]; GTP binding [GO:0005525]; GTPase activity [GO:0003924]; small ribosomal subunit rRNA binding [GO:0070181]; ribosomal small subunit biogenesis [GO:0042274]	cytoplasm [GO:0005737]; plasma membrane [GO:0005886]	GTP binding [GO:0005525]; GTPase activity [GO:0003924]; small ribosomal subunit rRNA binding [GO:0070181]	MP274
P75215	GTPase Obg (EC 3.6.5.-) (GTP-binding protein Obg)	433	ribosome biogenesis [GO:0042254]	cytoplasm [GO:0005737]; GTP binding [GO:0005525]; GTPase activity [GO:0003924]; magnesium ion binding [GO:0000287]; ribosome biogenesis [GO:0042254]	cytoplasm [GO:0005737]	GTP binding [GO:0005525]; GTPase activity [GO:0003924]; magnesium ion binding [GO:0000287]	obg
P75215	GTPase Obg (EC 3.6.5.-) (GTP-binding protein Obg)	433	ribosome biogenesis [GO:0042254]	cytoplasm [GO:0005737]; GTP binding [GO:0005525]; GTPase activity [GO:0003924]; magnesium ion binding [GO:0000287]; ribosome biogenesis [GO:0042254]	cytoplasm [GO:0005737]	GTP binding [GO:0005525]; GTPase activity [GO:0003924]; magnesium ion binding [GO:0000287]	obgE
P75215	GTPase Obg (EC 3.6.5.-) (GTP-binding protein Obg)	433	ribosome biogenesis [GO:0042254]	cytoplasm [GO:0005737]; GTP binding [GO:0005525]; GTPase activity [GO:0003924]; magnesium ion binding [GO:0000287]; ribosome biogenesis [GO:0042254]	cytoplasm [GO:0005737]	GTP binding [GO:0005525]; GTPase activity [GO:0003924]; magnesium ion binding [GO:0000287]	MP279
P75216	NH(3)-dependent NAD(+) synthetase (EC 6.3.1.5)	248	NAD biosynthetic process [GO:0009435]	cytoplasm [GO:0005737]; ATP binding [GO:0005524]; glutaminase activity [GO:0004359]; metal ion binding [GO:0046872]; NAD+ synthase (glutamine-hydrolyzing) activity [GO:0003952]; NAD+ synthase activity [GO:0008795]; NAD biosynthetic process [GO:0009435]	cytoplasm [GO:0005737]	ATP binding [GO:0005524]; glutaminase activity [GO:0004359]; metal ion binding [GO:0046872]; NAD+ synthase (glutamine-hydrolyzing) activity [GO:0003952]; NAD+ synthase activity [GO:0008795]	nadE
P75216	NH(3)-dependent NAD(+) synthetase (EC 6.3.1.5)	248	NAD biosynthetic process [GO:0009435]	cytoplasm [GO:0005737]; ATP binding [GO:0005524]; glutaminase activity [GO:0004359]; metal ion binding [GO:0046872]; NAD+ synthase (glutamine-hydrolyzing) activity [GO:0003952]; NAD+ synthase activity [GO:0008795]; NAD biosynthetic process [GO:0009435]	cytoplasm [GO:0005737]	ATP binding [GO:0005524]; glutaminase activity [GO:0004359]; metal ion binding [GO:0046872]; NAD+ synthase (glutamine-hydrolyzing) activity [GO:0003952]; NAD+ synthase activity [GO:0008795]	nadE
P75216	NH(3)-dependent NAD(+) synthetase (EC 6.3.1.5)	248	NAD biosynthetic process [GO:0009435]	cytoplasm [GO:0005737]; ATP binding [GO:0005524]; glutaminase activity [GO:0004359]; metal ion binding [GO:0046872]; NAD+ synthase (glutamine-hydrolyzing) activity [GO:0003952]; NAD+ synthase activity [GO:0008795]; NAD biosynthetic process [GO:0009435]	cytoplasm [GO:0005737]	ATP binding [GO:0005524]; glutaminase activity [GO:0004359]; metal ion binding [GO:0046872]; NAD+ synthase (glutamine-hydrolyzing) activity [GO:0003952]; NAD+ synthase activity [GO:0008795]	MP280
P75217	Uridine kinase (EC 2.7.1.48) (Cytidine monophosphokinase) (Uridine monophosphokinase)	213	CTP salvage [GO:0044211]; phosphorylation [GO:0016310]; UMP salvage [GO:0044206]	cytoplasm [GO:0005737]; ATP binding [GO:0005524]; cytidine kinase activity [GO:0043771]; uridine kinase activity [GO:0004849]; CTP salvage [GO:0044211]; phosphorylation [GO:0016310]; UMP salvage [GO:0044206]	cytoplasm [GO:0005737]	ATP binding [GO:0005524]; cytidine kinase activity [GO:0043771]; uridine kinase activity [GO:0004849]	udk
P75217	Uridine kinase (EC 2.7.1.48) (Cytidine monophosphokinase) (Uridine monophosphokinase)	213	CTP salvage [GO:0044211]; phosphorylation [GO:0016310]; UMP salvage [GO:0044206]	cytoplasm [GO:0005737]; ATP binding [GO:0005524]; cytidine kinase activity [GO:0043771]; uridine kinase activity [GO:0004849]; CTP salvage [GO:0044211]; phosphorylation [GO:0016310]; UMP salvage [GO:0044206]	cytoplasm [GO:0005737]	ATP binding [GO:0005524]; cytidine kinase activity [GO:0043771]; uridine kinase activity [GO:0004849]	udk
P75217	Uridine kinase (EC 2.7.1.48) (Cytidine monophosphokinase) (Uridine monophosphokinase)	213	CTP salvage [GO:0044211]; phosphorylation [GO:0016310]; UMP salvage [GO:0044206]	cytoplasm [GO:0005737]; ATP binding [GO:0005524]; cytidine kinase activity [GO:0043771]; uridine kinase activity [GO:0004849]; CTP salvage [GO:0044211]; phosphorylation [GO:0016310]; UMP salvage [GO:0044206]	cytoplasm [GO:0005737]	ATP binding [GO:0005524]; cytidine kinase activity [GO:0043771]; uridine kinase activity [GO:0004849]	MP281
P75225	Threonine--tRNA ligase (EC 6.1.1.3) (Threonyl-tRNA synthetase) (ThrRS)	564	threonyl-tRNA aminoacylation [GO:0006435]	cytoplasm [GO:0005737]; ATP binding [GO:0005524]; metal ion binding [GO:0046872]; threonine-tRNA ligase activity [GO:0004829]; tRNA binding [GO:0000049]; threonyl-tRNA aminoacylation [GO:0006435]	cytoplasm [GO:0005737]	ATP binding [GO:0005524]; metal ion binding [GO:0046872]; threonine-tRNA ligase activity [GO:0004829]; tRNA binding [GO:0000049]	thrS
P75225	Threonine--tRNA ligase (EC 6.1.1.3) (Threonyl-tRNA synthetase) (ThrRS)	564	threonyl-tRNA aminoacylation [GO:0006435]	cytoplasm [GO:0005737]; ATP binding [GO:0005524]; metal ion binding [GO:0046872]; threonine-tRNA ligase activity [GO:0004829]; tRNA binding [GO:0000049]; threonyl-tRNA aminoacylation [GO:0006435]	cytoplasm [GO:0005737]	ATP binding [GO:0005524]; metal ion binding [GO:0046872]; threonine-tRNA ligase activity [GO:0004829]; tRNA binding [GO:0000049]	thrS
P75225	Threonine--tRNA ligase (EC 6.1.1.3) (Threonyl-tRNA synthetase) (ThrRS)	564	threonyl-tRNA aminoacylation [GO:0006435]	cytoplasm [GO:0005737]; ATP binding [GO:0005524]; metal ion binding [GO:0046872]; threonine-tRNA ligase activity [GO:0004829]; tRNA binding [GO:0000049]; threonyl-tRNA aminoacylation [GO:0006435]	cytoplasm [GO:0005737]	ATP binding [GO:0005524]; metal ion binding [GO:0046872]; threonine-tRNA ligase activity [GO:0004829]; tRNA binding [GO:0000049]	MP289
P75228	Probable tRNA sulfurtransferase (EC 2.8.1.4) (Sulfur carrier protein ThiS sulfurtransferase) (Thiamine biosynthesis protein ThiI) (tRNA 4-thiouridine synthase)	387	thiamine biosynthetic process [GO:0009228]; thiamine diphosphate biosynthetic process [GO:0009229]; tRNA thio-modification [GO:0034227]	cytoplasm [GO:0005737]; ATP binding [GO:0005524]; CCA tRNA nucleotidyltransferase activity [GO:0004810]; tRNA binding [GO:0000049]; tRNA U4 sulfurtransferase [GO:0140741]; thiamine biosynthetic process [GO:0009228]; thiamine diphosphate biosynthetic process [GO:0009229]; tRNA thio-modification [GO:0034227]	cytoplasm [GO:0005737]	ATP binding [GO:0005524]; CCA tRNA nucleotidyltransferase activity [GO:0004810]; tRNA binding [GO:0000049]; tRNA U4 sulfurtransferase [GO:0140741]	thiI
P75228	Probable tRNA sulfurtransferase (EC 2.8.1.4) (Sulfur carrier protein ThiS sulfurtransferase) (Thiamine biosynthesis protein ThiI) (tRNA 4-thiouridine synthase)	387	thiamine biosynthetic process [GO:0009228]; thiamine diphosphate biosynthetic process [GO:0009229]; tRNA thio-modification [GO:0034227]	cytoplasm [GO:0005737]; ATP binding [GO:0005524]; CCA tRNA nucleotidyltransferase activity [GO:0004810]; tRNA binding [GO:0000049]; tRNA U4 sulfurtransferase [GO:0140741]; thiamine biosynthetic process [GO:0009228]; thiamine diphosphate biosynthetic process [GO:0009229]; tRNA thio-modification [GO:0034227]	cytoplasm [GO:0005737]	ATP binding [GO:0005524]; CCA tRNA nucleotidyltransferase activity [GO:0004810]; tRNA binding [GO:0000049]; tRNA U4 sulfurtransferase [GO:0140741]	thiI
P75228	Probable tRNA sulfurtransferase (EC 2.8.1.4) (Sulfur carrier protein ThiS sulfurtransferase) (Thiamine biosynthesis protein ThiI) (tRNA 4-thiouridine synthase)	387	thiamine biosynthetic process [GO:0009228]; thiamine diphosphate biosynthetic process [GO:0009229]; tRNA thio-modification [GO:0034227]	cytoplasm [GO:0005737]; ATP binding [GO:0005524]; CCA tRNA nucleotidyltransferase activity [GO:0004810]; tRNA binding [GO:0000049]; tRNA U4 sulfurtransferase [GO:0140741]; thiamine biosynthetic process [GO:0009228]; thiamine diphosphate biosynthetic process [GO:0009229]; tRNA thio-modification [GO:0034227]	cytoplasm [GO:0005737]	ATP binding [GO:0005524]; CCA tRNA nucleotidyltransferase activity [GO:0004810]; tRNA binding [GO:0000049]; tRNA U4 sulfurtransferase [GO:0140741]	MP292
P75232	Phosphate acyltransferase (EC 2.3.1.274) (Acyl-ACP phosphotransacylase) (Acyl-[acyl-carrier-protein]--phosphate acyltransferase) (Phosphate-acyl-ACP acyltransferase)	328	fatty acid biosynthetic process [GO:0006633]; phospholipid biosynthetic process [GO:0008654]	cytoplasm [GO:0005737]; phosphate:acyl-[acyl carrier protein] acyltransferase activity [GO:0043811]; fatty acid biosynthetic process [GO:0006633]; phospholipid biosynthetic process [GO:0008654]	cytoplasm [GO:0005737]	phosphate:acyl-[acyl carrier protein] acyltransferase activity [GO:0043811]	plsX
P75232	Phosphate acyltransferase (EC 2.3.1.274) (Acyl-ACP phosphotransacylase) (Acyl-[acyl-carrier-protein]--phosphate acyltransferase) (Phosphate-acyl-ACP acyltransferase)	328	fatty acid biosynthetic process [GO:0006633]; phospholipid biosynthetic process [GO:0008654]	cytoplasm [GO:0005737]; phosphate:acyl-[acyl carrier protein] acyltransferase activity [GO:0043811]; fatty acid biosynthetic process [GO:0006633]; phospholipid biosynthetic process [GO:0008654]	cytoplasm [GO:0005737]	phosphate:acyl-[acyl carrier protein] acyltransferase activity [GO:0043811]	plsX
P75232	Phosphate acyltransferase (EC 2.3.1.274) (Acyl-ACP phosphotransacylase) (Acyl-[acyl-carrier-protein]--phosphate acyltransferase) (Phosphate-acyl-ACP acyltransferase)	328	fatty acid biosynthetic process [GO:0006633]; phospholipid biosynthetic process [GO:0008654]	cytoplasm [GO:0005737]; phosphate:acyl-[acyl carrier protein] acyltransferase activity [GO:0043811]; fatty acid biosynthetic process [GO:0006633]; phospholipid biosynthetic process [GO:0008654]	cytoplasm [GO:0005737]	phosphate:acyl-[acyl carrier protein] acyltransferase activity [GO:0043811]	MP296
P75233	Ribonuclease 3 (EC 3.1.26.3) (Ribonuclease III) (RNase III)	282	mRNA processing [GO:0006397]; rRNA processing [GO:0006364]; tRNA processing [GO:0008033]	cytoplasm [GO:0005737]; metal ion binding [GO:0046872]; ribonuclease III activity [GO:0004525]; RNA binding [GO:0003723]; mRNA processing [GO:0006397]; rRNA processing [GO:0006364]; tRNA processing [GO:0008033]	cytoplasm [GO:0005737]	metal ion binding [GO:0046872]; ribonuclease III activity [GO:0004525]; RNA binding [GO:0003723]	rnc
P75233	Ribonuclease 3 (EC 3.1.26.3) (Ribonuclease III) (RNase III)	282	mRNA processing [GO:0006397]; rRNA processing [GO:0006364]; tRNA processing [GO:0008033]	cytoplasm [GO:0005737]; metal ion binding [GO:0046872]; ribonuclease III activity [GO:0004525]; RNA binding [GO:0003723]; mRNA processing [GO:0006397]; rRNA processing [GO:0006364]; tRNA processing [GO:0008033]	cytoplasm [GO:0005737]	metal ion binding [GO:0046872]; ribonuclease III activity [GO:0004525]; RNA binding [GO:0003723]	rnc
P75233	Ribonuclease 3 (EC 3.1.26.3) (Ribonuclease III) (RNase III)	282	mRNA processing [GO:0006397]; rRNA processing [GO:0006364]; tRNA processing [GO:0008033]	cytoplasm [GO:0005737]; metal ion binding [GO:0046872]; ribonuclease III activity [GO:0004525]; RNA binding [GO:0003723]; mRNA processing [GO:0006397]; rRNA processing [GO:0006364]; tRNA processing [GO:0008033]	cytoplasm [GO:0005737]	metal ion binding [GO:0046872]; ribonuclease III activity [GO:0004525]; RNA binding [GO:0003723]	MP297
P75242	Holliday junction branch migration complex subunit RuvB (EC 3.6.4.12)	307	DNA recombination [GO:0006310]; DNA repair [GO:0006281]	cytoplasm [GO:0005737]; Holliday junction resolvase complex [GO:0048476]; ATP binding [GO:0005524]; ATP hydrolysis activity [GO:0016887]; four-way junction DNA binding [GO:0000400]; four-way junction helicase activity [GO:0009378]; DNA recombination [GO:0006310]; DNA repair [GO:0006281]	cytoplasm [GO:0005737]; Holliday junction resolvase complex [GO:0048476]	ATP binding [GO:0005524]; ATP hydrolysis activity [GO:0016887]; four-way junction DNA binding [GO:0000400]; four-way junction helicase activity [GO:0009378]	ruvB
P75242	Holliday junction branch migration complex subunit RuvB (EC 3.6.4.12)	307	DNA recombination [GO:0006310]; DNA repair [GO:0006281]	cytoplasm [GO:0005737]; Holliday junction resolvase complex [GO:0048476]; ATP binding [GO:0005524]; ATP hydrolysis activity [GO:0016887]; four-way junction DNA binding [GO:0000400]; four-way junction helicase activity [GO:0009378]; DNA recombination [GO:0006310]; DNA repair [GO:0006281]	cytoplasm [GO:0005737]; Holliday junction resolvase complex [GO:0048476]	ATP binding [GO:0005524]; ATP hydrolysis activity [GO:0016887]; four-way junction DNA binding [GO:0000400]; four-way junction helicase activity [GO:0009378]	ruvB
P75242	Holliday junction branch migration complex subunit RuvB (EC 3.6.4.12)	307	DNA recombination [GO:0006310]; DNA repair [GO:0006281]	cytoplasm [GO:0005737]; Holliday junction resolvase complex [GO:0048476]; ATP binding [GO:0005524]; ATP hydrolysis activity [GO:0016887]; four-way junction DNA binding [GO:0000400]; four-way junction helicase activity [GO:0009378]; DNA recombination [GO:0006310]; DNA repair [GO:0006281]	cytoplasm [GO:0005737]; Holliday junction resolvase complex [GO:0048476]	ATP binding [GO:0005524]; ATP hydrolysis activity [GO:0016887]; four-way junction DNA binding [GO:0000400]; four-way junction helicase activity [GO:0009378]	MP306
P75245	Acetate kinase (EC 2.7.2.1) (Acetokinase)	390	acetyl-CoA biosynthetic process [GO:0006085]; organic acid metabolic process [GO:0006082]; phosphorylation [GO:0016310]	cytosol [GO:0005829]; acetate kinase activity [GO:0008776]; ATP binding [GO:0005524]; magnesium ion binding [GO:0000287]; acetyl-CoA biosynthetic process [GO:0006085]; organic acid metabolic process [GO:0006082]; phosphorylation [GO:0016310]	cytosol [GO:0005829]	acetate kinase activity [GO:0008776]; ATP binding [GO:0005524]; magnesium ion binding [GO:0000287]	ackA
P75245	Acetate kinase (EC 2.7.2.1) (Acetokinase)	390	acetyl-CoA biosynthetic process [GO:0006085]; organic acid metabolic process [GO:0006082]; phosphorylation [GO:0016310]	cytosol [GO:0005829]; acetate kinase activity [GO:0008776]; ATP binding [GO:0005524]; magnesium ion binding [GO:0000287]; acetyl-CoA biosynthetic process [GO:0006085]; organic acid metabolic process [GO:0006082]; phosphorylation [GO:0016310]	cytosol [GO:0005829]	acetate kinase activity [GO:0008776]; ATP binding [GO:0005524]; magnesium ion binding [GO:0000287]	MPN_RS03070
P75245	Acetate kinase (EC 2.7.2.1) (Acetokinase)	390	acetyl-CoA biosynthetic process [GO:0006085]; organic acid metabolic process [GO:0006082]; phosphorylation [GO:0016310]	cytosol [GO:0005829]; acetate kinase activity [GO:0008776]; ATP binding [GO:0005524]; magnesium ion binding [GO:0000287]; acetyl-CoA biosynthetic process [GO:0006085]; organic acid metabolic process [GO:0006082]; phosphorylation [GO:0016310]	cytosol [GO:0005829]	acetate kinase activity [GO:0008776]; ATP binding [GO:0005524]; magnesium ion binding [GO:0000287]	MP309
P75250	Inorganic pyrophosphatase (EC 3.6.1.1) (Pyrophosphate phospho-hydrolase) (PPase)	184	phosphate-containing compound metabolic process [GO:0006796]	cytoplasm [GO:0005737]; inorganic diphosphate phosphatase activity [GO:0004427]; magnesium ion binding [GO:0000287]; phosphate-containing compound metabolic process [GO:0006796]	cytoplasm [GO:0005737]	inorganic diphosphate phosphatase activity [GO:0004427]; magnesium ion binding [GO:0000287]	ppa
P75250	Inorganic pyrophosphatase (EC 3.6.1.1) (Pyrophosphate phospho-hydrolase) (PPase)	184	phosphate-containing compound metabolic process [GO:0006796]	cytoplasm [GO:0005737]; inorganic diphosphate phosphatase activity [GO:0004427]; magnesium ion binding [GO:0000287]; phosphate-containing compound metabolic process [GO:0006796]	cytoplasm [GO:0005737]	inorganic diphosphate phosphatase activity [GO:0004427]; magnesium ion binding [GO:0000287]	MPN_RS03040
P75250	Inorganic pyrophosphatase (EC 3.6.1.1) (Pyrophosphate phospho-hydrolase) (PPase)	184	phosphate-containing compound metabolic process [GO:0006796]	cytoplasm [GO:0005737]; inorganic diphosphate phosphatase activity [GO:0004427]; magnesium ion binding [GO:0000287]; phosphate-containing compound metabolic process [GO:0006796]	cytoplasm [GO:0005737]	inorganic diphosphate phosphatase activity [GO:0004427]; magnesium ion binding [GO:0000287]	MP314
P75258	Isoleucine--tRNA ligase (EC 6.1.1.5) (Isoleucyl-tRNA synthetase) (IleRS)	861	isoleucyl-tRNA aminoacylation [GO:0006428]	cytoplasm [GO:0005737]; aminoacyl-tRNA editing activity [GO:0002161]; ATP binding [GO:0005524]; isoleucine-tRNA ligase activity [GO:0004822]; tRNA binding [GO:0000049]; isoleucyl-tRNA aminoacylation [GO:0006428]	cytoplasm [GO:0005737]	aminoacyl-tRNA editing activity [GO:0002161]; ATP binding [GO:0005524]; isoleucine-tRNA ligase activity [GO:0004822]; tRNA binding [GO:0000049]	ileS
P75258	Isoleucine--tRNA ligase (EC 6.1.1.5) (Isoleucyl-tRNA synthetase) (IleRS)	861	isoleucyl-tRNA aminoacylation [GO:0006428]	cytoplasm [GO:0005737]; aminoacyl-tRNA editing activity [GO:0002161]; ATP binding [GO:0005524]; isoleucine-tRNA ligase activity [GO:0004822]; tRNA binding [GO:0000049]; isoleucyl-tRNA aminoacylation [GO:0006428]	cytoplasm [GO:0005737]	aminoacyl-tRNA editing activity [GO:0002161]; ATP binding [GO:0005524]; isoleucine-tRNA ligase activity [GO:0004822]; tRNA binding [GO:0000049]	ileS
P75258	Isoleucine--tRNA ligase (EC 6.1.1.5) (Isoleucyl-tRNA synthetase) (IleRS)	861	isoleucyl-tRNA aminoacylation [GO:0006428]	cytoplasm [GO:0005737]; aminoacyl-tRNA editing activity [GO:0002161]; ATP binding [GO:0005524]; isoleucine-tRNA ligase activity [GO:0004822]; tRNA binding [GO:0000049]; isoleucyl-tRNA aminoacylation [GO:0006428]	cytoplasm [GO:0005737]	aminoacyl-tRNA editing activity [GO:0002161]; ATP binding [GO:0005524]; isoleucine-tRNA ligase activity [GO:0004822]; tRNA binding [GO:0000049]	MP322
P75271	DNA-directed RNA polymerase subunit beta' (RNAP subunit beta') (EC 2.7.7.6) (RNA polymerase subunit beta') (Transcriptase subunit beta')	1290	DNA-templated transcription [GO:0006351]	DNA-directed RNA polymerase complex [GO:0000428]; DNA binding [GO:0003677]; DNA-directed 5'-3' RNA polymerase activity [GO:0003899]; magnesium ion binding [GO:0000287]; zinc ion binding [GO:0008270]; DNA-templated transcription [GO:0006351]	DNA-directed RNA polymerase complex [GO:0000428]	DNA binding [GO:0003677]; DNA-directed 5'-3' RNA polymerase activity [GO:0003899]; magnesium ion binding [GO:0000287]; zinc ion binding [GO:0008270]	rpoC
P75271	DNA-directed RNA polymerase subunit beta' (RNAP subunit beta') (EC 2.7.7.6) (RNA polymerase subunit beta') (Transcriptase subunit beta')	1290	DNA-templated transcription [GO:0006351]	DNA-directed RNA polymerase complex [GO:0000428]; DNA binding [GO:0003677]; DNA-directed 5'-3' RNA polymerase activity [GO:0003899]; magnesium ion binding [GO:0000287]; zinc ion binding [GO:0008270]; DNA-templated transcription [GO:0006351]	DNA-directed RNA polymerase complex [GO:0000428]	DNA binding [GO:0003677]; DNA-directed 5'-3' RNA polymerase activity [GO:0003899]; magnesium ion binding [GO:0000287]; zinc ion binding [GO:0008270]	rpoC
P75271	DNA-directed RNA polymerase subunit beta' (RNAP subunit beta') (EC 2.7.7.6) (RNA polymerase subunit beta') (Transcriptase subunit beta')	1290	DNA-templated transcription [GO:0006351]	DNA-directed RNA polymerase complex [GO:0000428]; DNA binding [GO:0003677]; DNA-directed 5'-3' RNA polymerase activity [GO:0003899]; magnesium ion binding [GO:0000287]; zinc ion binding [GO:0008270]; DNA-templated transcription [GO:0006351]	DNA-directed RNA polymerase complex [GO:0000428]	DNA binding [GO:0003677]; DNA-directed 5'-3' RNA polymerase activity [GO:0003899]; magnesium ion binding [GO:0000287]; zinc ion binding [GO:0008270]	MP327
P75304	Valine--tRNA ligase (EC 6.1.1.9) (Valyl-tRNA synthetase) (ValRS)	838	valyl-tRNA aminoacylation [GO:0006438]	cytoplasm [GO:0005737]; aminoacyl-tRNA editing activity [GO:0002161]; ATP binding [GO:0005524]; valine-tRNA ligase activity [GO:0004832]; valyl-tRNA aminoacylation [GO:0006438]	cytoplasm [GO:0005737]	aminoacyl-tRNA editing activity [GO:0002161]; ATP binding [GO:0005524]; valine-tRNA ligase activity [GO:0004832]	valS
P75304	Valine--tRNA ligase (EC 6.1.1.9) (Valyl-tRNA synthetase) (ValRS)	838	valyl-tRNA aminoacylation [GO:0006438]	cytoplasm [GO:0005737]; aminoacyl-tRNA editing activity [GO:0002161]; ATP binding [GO:0005524]; valine-tRNA ligase activity [GO:0004832]; valyl-tRNA aminoacylation [GO:0006438]	cytoplasm [GO:0005737]	aminoacyl-tRNA editing activity [GO:0002161]; ATP binding [GO:0005524]; valine-tRNA ligase activity [GO:0004832]	valS
P75304	Valine--tRNA ligase (EC 6.1.1.9) (Valyl-tRNA synthetase) (ValRS)	838	valyl-tRNA aminoacylation [GO:0006438]	cytoplasm [GO:0005737]; aminoacyl-tRNA editing activity [GO:0002161]; ATP binding [GO:0005524]; valine-tRNA ligase activity [GO:0004832]; valyl-tRNA aminoacylation [GO:0006438]	cytoplasm [GO:0005737]	aminoacyl-tRNA editing activity [GO:0002161]; ATP binding [GO:0005524]; valine-tRNA ligase activity [GO:0004832]	MP361
P75308	Cytidylate kinase (CK) (EC 2.7.4.25) (Cytidine monophosphate kinase) (CMP kinase)	217	phosphorylation [GO:0016310]; pyrimidine nucleotide metabolic process [GO:0006220]	cytoplasm [GO:0005737]; ATP binding [GO:0005524]; CMP kinase activity [GO:0036430]; dCMP kinase activity [GO:0036431]; phosphorylation [GO:0016310]; pyrimidine nucleotide metabolic process [GO:0006220]	cytoplasm [GO:0005737]	ATP binding [GO:0005524]; CMP kinase activity [GO:0036430]; dCMP kinase activity [GO:0036431]	cmk
P75308	Cytidylate kinase (CK) (EC 2.7.4.25) (Cytidine monophosphate kinase) (CMP kinase)	217	phosphorylation [GO:0016310]; pyrimidine nucleotide metabolic process [GO:0006220]	cytoplasm [GO:0005737]; ATP binding [GO:0005524]; CMP kinase activity [GO:0036430]; dCMP kinase activity [GO:0036431]; phosphorylation [GO:0016310]; pyrimidine nucleotide metabolic process [GO:0006220]	cytoplasm [GO:0005737]	ATP binding [GO:0005524]; CMP kinase activity [GO:0036430]; dCMP kinase activity [GO:0036431]	cmk
P75308	Cytidylate kinase (CK) (EC 2.7.4.25) (Cytidine monophosphate kinase) (CMP kinase)	217	phosphorylation [GO:0016310]; pyrimidine nucleotide metabolic process [GO:0006220]	cytoplasm [GO:0005737]; ATP binding [GO:0005524]; CMP kinase activity [GO:0036430]; dCMP kinase activity [GO:0036431]; phosphorylation [GO:0016310]; pyrimidine nucleotide metabolic process [GO:0006220]	cytoplasm [GO:0005737]	ATP binding [GO:0005524]; CMP kinase activity [GO:0036430]; dCMP kinase activity [GO:0036431]	MP365
P75352	DNA topoisomerase 4 subunit A (EC 5.6.2.2) (Topoisomerase IV subunit A)	789	DNA topological change [GO:0006265]	chromosome [GO:0005694]; plasma membrane [GO:0005886]; ATP binding [GO:0005524]; DNA binding [GO:0003677]; DNA topoisomerase type II (double strand cut, ATP-hydrolyzing) activity [GO:0003918]; DNA topological change [GO:0006265]	chromosome [GO:0005694]; plasma membrane [GO:0005886]	ATP binding [GO:0005524]; DNA binding [GO:0003677]; DNA topoisomerase type II (double strand cut, ATP-hydrolyzing) activity [GO:0003918]	parC
P75352	DNA topoisomerase 4 subunit A (EC 5.6.2.2) (Topoisomerase IV subunit A)	789	DNA topological change [GO:0006265]	chromosome [GO:0005694]; plasma membrane [GO:0005886]; ATP binding [GO:0005524]; DNA binding [GO:0003677]; DNA topoisomerase type II (double strand cut, ATP-hydrolyzing) activity [GO:0003918]; DNA topological change [GO:0006265]	chromosome [GO:0005694]; plasma membrane [GO:0005886]	ATP binding [GO:0005524]; DNA binding [GO:0003677]; DNA topoisomerase type II (double strand cut, ATP-hydrolyzing) activity [GO:0003918]	parC
P75352	DNA topoisomerase 4 subunit A (EC 5.6.2.2) (Topoisomerase IV subunit A)	789	DNA topological change [GO:0006265]	chromosome [GO:0005694]; plasma membrane [GO:0005886]; ATP binding [GO:0005524]; DNA binding [GO:0003677]; DNA topoisomerase type II (double strand cut, ATP-hydrolyzing) activity [GO:0003918]; DNA topological change [GO:0006265]	chromosome [GO:0005694]; plasma membrane [GO:0005886]	ATP binding [GO:0005524]; DNA binding [GO:0003677]; DNA topoisomerase type II (double strand cut, ATP-hydrolyzing) activity [GO:0003918]	MP031
P75361	Chromosome partition protein Smc (Protein P115 homolog)	982	chromosome condensation [GO:0030261]; chromosome segregation [GO:0007059]; DNA replication [GO:0006260]; sister chromatid cohesion [GO:0007062]	chromosome [GO:0005694]; cytoplasm [GO:0005737]; ATP binding [GO:0005524]; ATP hydrolysis activity [GO:0016887]; DNA binding [GO:0003677]; chromosome condensation [GO:0030261]; chromosome segregation [GO:0007059]; DNA replication [GO:0006260]; sister chromatid cohesion [GO:0007062]	chromosome [GO:0005694]; cytoplasm [GO:0005737]	ATP binding [GO:0005524]; ATP hydrolysis activity [GO:0016887]; DNA binding [GO:0003677]	smc
P75361	Chromosome partition protein Smc (Protein P115 homolog)	982	chromosome condensation [GO:0030261]; chromosome segregation [GO:0007059]; DNA replication [GO:0006260]; sister chromatid cohesion [GO:0007062]	chromosome [GO:0005694]; cytoplasm [GO:0005737]; ATP binding [GO:0005524]; ATP hydrolysis activity [GO:0016887]; DNA binding [GO:0003677]; chromosome condensation [GO:0030261]; chromosome segregation [GO:0007059]; DNA replication [GO:0006260]; sister chromatid cohesion [GO:0007062]	chromosome [GO:0005694]; cytoplasm [GO:0005737]	ATP binding [GO:0005524]; ATP hydrolysis activity [GO:0016887]; DNA binding [GO:0003677]	p115
P75361	Chromosome partition protein Smc (Protein P115 homolog)	982	chromosome condensation [GO:0030261]; chromosome segregation [GO:0007059]; DNA replication [GO:0006260]; sister chromatid cohesion [GO:0007062]	chromosome [GO:0005694]; cytoplasm [GO:0005737]; ATP binding [GO:0005524]; ATP hydrolysis activity [GO:0016887]; DNA binding [GO:0003677]; chromosome condensation [GO:0030261]; chromosome segregation [GO:0007059]; DNA replication [GO:0006260]; sister chromatid cohesion [GO:0007062]	chromosome [GO:0005694]; cytoplasm [GO:0005737]	ATP binding [GO:0005524]; ATP hydrolysis activity [GO:0016887]; DNA binding [GO:0003677]	MPN_RS02415
P75361	Chromosome partition protein Smc (Protein P115 homolog)	982	chromosome condensation [GO:0030261]; chromosome segregation [GO:0007059]; DNA replication [GO:0006260]; sister chromatid cohesion [GO:0007062]	chromosome [GO:0005694]; cytoplasm [GO:0005737]; ATP binding [GO:0005524]; ATP hydrolysis activity [GO:0016887]; DNA binding [GO:0003677]; chromosome condensation [GO:0030261]; chromosome segregation [GO:0007059]; DNA replication [GO:0006260]; sister chromatid cohesion [GO:0007062]	chromosome [GO:0005694]; cytoplasm [GO:0005737]	ATP binding [GO:0005524]; ATP hydrolysis activity [GO:0016887]; DNA binding [GO:0003677]	MP415
P75362	Signal recognition particle receptor FtsY (SRP receptor) (EC 3.6.5.4)	348	SRP-dependent cotranslational protein targeting to membrane [GO:0006614]	cytoplasm [GO:0005737]; plasma membrane [GO:0005886]; GTP binding [GO:0005525]; GTPase activity [GO:0003924]; SRP-dependent cotranslational protein targeting to membrane [GO:0006614]	cytoplasm [GO:0005737]; plasma membrane [GO:0005886]	GTP binding [GO:0005525]; GTPase activity [GO:0003924]	ftsY
P75362	Signal recognition particle receptor FtsY (SRP receptor) (EC 3.6.5.4)	348	SRP-dependent cotranslational protein targeting to membrane [GO:0006614]	cytoplasm [GO:0005737]; plasma membrane [GO:0005886]; GTP binding [GO:0005525]; GTPase activity [GO:0003924]; SRP-dependent cotranslational protein targeting to membrane [GO:0006614]	cytoplasm [GO:0005737]; plasma membrane [GO:0005886]	GTP binding [GO:0005525]; GTPase activity [GO:0003924]	ftsY
P75362	Signal recognition particle receptor FtsY (SRP receptor) (EC 3.6.5.4)	348	SRP-dependent cotranslational protein targeting to membrane [GO:0006614]	cytoplasm [GO:0005737]; plasma membrane [GO:0005886]; GTP binding [GO:0005525]; GTPase activity [GO:0003924]; SRP-dependent cotranslational protein targeting to membrane [GO:0006614]	cytoplasm [GO:0005737]; plasma membrane [GO:0005886]	GTP binding [GO:0005525]; GTPase activity [GO:0003924]	MP416
P75365	tRNA-specific 2-thiouridylase MnmA (EC 2.8.1.13)	370	tRNA modification [GO:0006400]	cytoplasm [GO:0005737]; ATP binding [GO:0005524]; sulfurtransferase activity [GO:0016783]; tRNA binding [GO:0000049]; tRNA modification [GO:0006400]	cytoplasm [GO:0005737]	ATP binding [GO:0005524]; sulfurtransferase activity [GO:0016783]; tRNA binding [GO:0000049]	mnmA
P75365	tRNA-specific 2-thiouridylase MnmA (EC 2.8.1.13)	370	tRNA modification [GO:0006400]	cytoplasm [GO:0005737]; ATP binding [GO:0005524]; sulfurtransferase activity [GO:0016783]; tRNA binding [GO:0000049]; tRNA modification [GO:0006400]	cytoplasm [GO:0005737]	ATP binding [GO:0005524]; sulfurtransferase activity [GO:0016783]; tRNA binding [GO:0000049]	trmU
P75365	tRNA-specific 2-thiouridylase MnmA (EC 2.8.1.13)	370	tRNA modification [GO:0006400]	cytoplasm [GO:0005737]; ATP binding [GO:0005524]; sulfurtransferase activity [GO:0016783]; tRNA binding [GO:0000049]; tRNA modification [GO:0006400]	cytoplasm [GO:0005737]	ATP binding [GO:0005524]; sulfurtransferase activity [GO:0016783]; tRNA binding [GO:0000049]	mnmA
P75365	tRNA-specific 2-thiouridylase MnmA (EC 2.8.1.13)	370	tRNA modification [GO:0006400]	cytoplasm [GO:0005737]; ATP binding [GO:0005524]; sulfurtransferase activity [GO:0016783]; tRNA binding [GO:0000049]; tRNA modification [GO:0006400]	cytoplasm [GO:0005737]	ATP binding [GO:0005524]; sulfurtransferase activity [GO:0016783]; tRNA binding [GO:0000049]	MP419
P75368	Alanine--tRNA ligase (EC 6.1.1.7) (Alanyl-tRNA synthetase) (AlaRS)	900	alanyl-tRNA aminoacylation [GO:0006419]	cytoplasm [GO:0005737]; alanine-tRNA ligase activity [GO:0004813]; ATP binding [GO:0005524]; tRNA binding [GO:0000049]; zinc ion binding [GO:0008270]; alanyl-tRNA aminoacylation [GO:0006419]	cytoplasm [GO:0005737]	alanine-tRNA ligase activity [GO:0004813]; ATP binding [GO:0005524]; tRNA binding [GO:0000049]; zinc ion binding [GO:0008270]	alaS
P75368	Alanine--tRNA ligase (EC 6.1.1.7) (Alanyl-tRNA synthetase) (AlaRS)	900	alanyl-tRNA aminoacylation [GO:0006419]	cytoplasm [GO:0005737]; alanine-tRNA ligase activity [GO:0004813]; ATP binding [GO:0005524]; tRNA binding [GO:0000049]; zinc ion binding [GO:0008270]; alanyl-tRNA aminoacylation [GO:0006419]	cytoplasm [GO:0005737]	alanine-tRNA ligase activity [GO:0004813]; ATP binding [GO:0005524]; tRNA binding [GO:0000049]; zinc ion binding [GO:0008270]	alaS
P75368	Alanine--tRNA ligase (EC 6.1.1.7) (Alanyl-tRNA synthetase) (AlaRS)	900	alanyl-tRNA aminoacylation [GO:0006419]	cytoplasm [GO:0005737]; alanine-tRNA ligase activity [GO:0004813]; ATP binding [GO:0005524]; tRNA binding [GO:0000049]; zinc ion binding [GO:0008270]; alanyl-tRNA aminoacylation [GO:0006419]	cytoplasm [GO:0005737]	alanine-tRNA ligase activity [GO:0004813]; ATP binding [GO:0005524]; tRNA binding [GO:0000049]; zinc ion binding [GO:0008270]	MP422
P75390	Pyruvate dehydrogenase E1 component subunit alpha (EC 1.2.4.1)	358	glycolytic process [GO:0006096]	cell surface [GO:0009986]; cytosol [GO:0005829]; membrane [GO:0016020]; pyruvate dehydrogenase (acetyl-transferring) activity [GO:0004739]; glycolytic process [GO:0006096]	cell surface [GO:0009986]; cytosol [GO:0005829]; membrane [GO:0016020]	pyruvate dehydrogenase (acetyl-transferring) activity [GO:0004739]	pdhA
P75390	Pyruvate dehydrogenase E1 component subunit alpha (EC 1.2.4.1)	358	glycolytic process [GO:0006096]	cell surface [GO:0009986]; cytosol [GO:0005829]; membrane [GO:0016020]; pyruvate dehydrogenase (acetyl-transferring) activity [GO:0004739]; glycolytic process [GO:0006096]	cell surface [GO:0009986]; cytosol [GO:0005829]; membrane [GO:0016020]	pyruvate dehydrogenase (acetyl-transferring) activity [GO:0004739]	pdhA
P75390	Pyruvate dehydrogenase E1 component subunit alpha (EC 1.2.4.1)	358	glycolytic process [GO:0006096]	cell surface [GO:0009986]; cytosol [GO:0005829]; membrane [GO:0016020]; pyruvate dehydrogenase (acetyl-transferring) activity [GO:0004739]; glycolytic process [GO:0006096]	cell surface [GO:0009986]; cytosol [GO:0005829]; membrane [GO:0016020]	pyruvate dehydrogenase (acetyl-transferring) activity [GO:0004739]	MP445
P75394	Probable lipoate-protein ligase A (Lipoate--protein ligase) (EC 6.3.1.20)	339	protein lipoylation [GO:0009249]	cytoplasm [GO:0005737]; ATP binding [GO:0005524]; lipoate-protein ligase activity [GO:0016979]; protein lipoylation [GO:0009249]	cytoplasm [GO:0005737]	ATP binding [GO:0005524]; lipoate-protein ligase activity [GO:0016979]	lplA
P75394	Probable lipoate-protein ligase A (Lipoate--protein ligase) (EC 6.3.1.20)	339	protein lipoylation [GO:0009249]	cytoplasm [GO:0005737]; ATP binding [GO:0005524]; lipoate-protein ligase activity [GO:0016979]; protein lipoylation [GO:0009249]	cytoplasm [GO:0005737]	ATP binding [GO:0005524]; lipoate-protein ligase activity [GO:0016979]	MPN_RS02190
P75394	Probable lipoate-protein ligase A (Lipoate--protein ligase) (EC 6.3.1.20)	339	protein lipoylation [GO:0009249]	cytoplasm [GO:0005737]; ATP binding [GO:0005524]; lipoate-protein ligase activity [GO:0016979]; protein lipoylation [GO:0009249]	cytoplasm [GO:0005737]	ATP binding [GO:0005524]; lipoate-protein ligase activity [GO:0016979]	MP449
P75400	Dephospho-CoA kinase (EC 2.7.1.24) (Dephosphocoenzyme A kinase)	200	coenzyme A biosynthetic process [GO:0015937]; phosphorylation [GO:0016310]	cytoplasm [GO:0005737]; ATP binding [GO:0005524]; dephospho-CoA kinase activity [GO:0004140]; coenzyme A biosynthetic process [GO:0015937]; phosphorylation [GO:0016310]	cytoplasm [GO:0005737]	ATP binding [GO:0005524]; dephospho-CoA kinase activity [GO:0004140]	coaE
P75400	Dephospho-CoA kinase (EC 2.7.1.24) (Dephosphocoenzyme A kinase)	200	coenzyme A biosynthetic process [GO:0015937]; phosphorylation [GO:0016310]	cytoplasm [GO:0005737]; ATP binding [GO:0005524]; dephospho-CoA kinase activity [GO:0004140]; coenzyme A biosynthetic process [GO:0015937]; phosphorylation [GO:0016310]	cytoplasm [GO:0005737]	ATP binding [GO:0005524]; dephospho-CoA kinase activity [GO:0004140]	coaE
P75400	Dephospho-CoA kinase (EC 2.7.1.24) (Dephosphocoenzyme A kinase)	200	coenzyme A biosynthetic process [GO:0015937]; phosphorylation [GO:0016310]	cytoplasm [GO:0005737]; ATP binding [GO:0005524]; dephospho-CoA kinase activity [GO:0004140]; coenzyme A biosynthetic process [GO:0015937]; phosphorylation [GO:0016310]	cytoplasm [GO:0005737]	ATP binding [GO:0005524]; dephospho-CoA kinase activity [GO:0004140]	MP455
P75423	Cysteine--tRNA ligase (EC 6.1.1.16) (Cysteinyl-tRNA synthetase) (CysRS)	437	cysteinyl-tRNA aminoacylation [GO:0006423]	cytoplasm [GO:0005737]; ATP binding [GO:0005524]; cysteine-tRNA ligase activity [GO:0004817]; zinc ion binding [GO:0008270]; cysteinyl-tRNA aminoacylation [GO:0006423]	cytoplasm [GO:0005737]	ATP binding [GO:0005524]; cysteine-tRNA ligase activity [GO:0004817]; zinc ion binding [GO:0008270]	cysS
P75423	Cysteine--tRNA ligase (EC 6.1.1.16) (Cysteinyl-tRNA synthetase) (CysRS)	437	cysteinyl-tRNA aminoacylation [GO:0006423]	cytoplasm [GO:0005737]; ATP binding [GO:0005524]; cysteine-tRNA ligase activity [GO:0004817]; zinc ion binding [GO:0008270]; cysteinyl-tRNA aminoacylation [GO:0006423]	cytoplasm [GO:0005737]	ATP binding [GO:0005524]; cysteine-tRNA ligase activity [GO:0004817]; zinc ion binding [GO:0008270]	cysS
P75423	Cysteine--tRNA ligase (EC 6.1.1.16) (Cysteinyl-tRNA synthetase) (CysRS)	437	cysteinyl-tRNA aminoacylation [GO:0006423]	cytoplasm [GO:0005737]; ATP binding [GO:0005524]; cysteine-tRNA ligase activity [GO:0004817]; zinc ion binding [GO:0008270]; cysteinyl-tRNA aminoacylation [GO:0006423]	cytoplasm [GO:0005737]	ATP binding [GO:0005524]; cysteine-tRNA ligase activity [GO:0004817]; zinc ion binding [GO:0008270]	MP480
P75425	Glycine--tRNA ligase (EC 6.1.1.14) (Glycyl-tRNA synthetase) (GlyRS)	449	glycyl-tRNA aminoacylation [GO:0006426]	cytoplasm [GO:0005737]; ATP binding [GO:0005524]; glycine-tRNA ligase activity [GO:0004820]; protein dimerization activity [GO:0046983]; glycyl-tRNA aminoacylation [GO:0006426]	cytoplasm [GO:0005737]	ATP binding [GO:0005524]; glycine-tRNA ligase activity [GO:0004820]; protein dimerization activity [GO:0046983]	glyQS
P75425	Glycine--tRNA ligase (EC 6.1.1.14) (Glycyl-tRNA synthetase) (GlyRS)	449	glycyl-tRNA aminoacylation [GO:0006426]	cytoplasm [GO:0005737]; ATP binding [GO:0005524]; glycine-tRNA ligase activity [GO:0004820]; protein dimerization activity [GO:0046983]; glycyl-tRNA aminoacylation [GO:0006426]	cytoplasm [GO:0005737]	ATP binding [GO:0005524]; glycine-tRNA ligase activity [GO:0004820]; protein dimerization activity [GO:0046983]	glyS
P75425	Glycine--tRNA ligase (EC 6.1.1.14) (Glycyl-tRNA synthetase) (GlyRS)	449	glycyl-tRNA aminoacylation [GO:0006426]	cytoplasm [GO:0005737]; ATP binding [GO:0005524]; glycine-tRNA ligase activity [GO:0004820]; protein dimerization activity [GO:0046983]; glycyl-tRNA aminoacylation [GO:0006426]	cytoplasm [GO:0005737]	ATP binding [GO:0005524]; glycine-tRNA ligase activity [GO:0004820]; protein dimerization activity [GO:0046983]	glyS
P75425	Glycine--tRNA ligase (EC 6.1.1.14) (Glycyl-tRNA synthetase) (GlyRS)	449	glycyl-tRNA aminoacylation [GO:0006426]	cytoplasm [GO:0005737]; ATP binding [GO:0005524]; glycine-tRNA ligase activity [GO:0004820]; protein dimerization activity [GO:0046983]; glycyl-tRNA aminoacylation [GO:0006426]	cytoplasm [GO:0005737]	ATP binding [GO:0005524]; glycine-tRNA ligase activity [GO:0004820]; protein dimerization activity [GO:0046983]	MP482
P75428	Glycerol-3-phosphate acyltransferase (Acyl-PO4 G3P acyltransferase) (Acyl-phosphate--glycerol-3-phosphate acyltransferase) (G3P acyltransferase) (GPAT) (EC 2.3.1.275) (Lysophosphatidic acid synthase) (LPA synthase)	239	phospholipid biosynthetic process [GO:0008654]	plasma membrane [GO:0005886]; acyl-phosphate glycerol-3-phosphate acyltransferase activity [GO:0043772]; phospholipid biosynthetic process [GO:0008654]	plasma membrane [GO:0005886]	acyl-phosphate glycerol-3-phosphate acyltransferase activity [GO:0043772]	plsY
P75428	Glycerol-3-phosphate acyltransferase (Acyl-PO4 G3P acyltransferase) (Acyl-phosphate--glycerol-3-phosphate acyltransferase) (G3P acyltransferase) (GPAT) (EC 2.3.1.275) (Lysophosphatidic acid synthase) (LPA synthase)	239	phospholipid biosynthetic process [GO:0008654]	plasma membrane [GO:0005886]; acyl-phosphate glycerol-3-phosphate acyltransferase activity [GO:0043772]; phospholipid biosynthetic process [GO:0008654]	plasma membrane [GO:0005886]	acyl-phosphate glycerol-3-phosphate acyltransferase activity [GO:0043772]	plsY
P75428	Glycerol-3-phosphate acyltransferase (Acyl-PO4 G3P acyltransferase) (Acyl-phosphate--glycerol-3-phosphate acyltransferase) (G3P acyltransferase) (GPAT) (EC 2.3.1.275) (Lysophosphatidic acid synthase) (LPA synthase)	239	phospholipid biosynthetic process [GO:0008654]	plasma membrane [GO:0005886]; acyl-phosphate glycerol-3-phosphate acyltransferase activity [GO:0043772]; phospholipid biosynthetic process [GO:0008654]	plasma membrane [GO:0005886]	acyl-phosphate glycerol-3-phosphate acyltransferase activity [GO:0043772]	MP486
P75454	Trigger factor (TF) (EC 5.2.1.8) (PPIase)	444	cell cycle [GO:0007049]; cell division [GO:0051301]; protein folding [GO:0006457]; protein transport [GO:0015031]	cytoplasm [GO:0005737]; peptidyl-prolyl cis-trans isomerase activity [GO:0003755]; cell cycle [GO:0007049]; cell division [GO:0051301]; protein folding [GO:0006457]; protein transport [GO:0015031]	cytoplasm [GO:0005737]	peptidyl-prolyl cis-trans isomerase activity [GO:0003755]	tig
P75454	Trigger factor (TF) (EC 5.2.1.8) (PPIase)	444	cell cycle [GO:0007049]; cell division [GO:0051301]; protein folding [GO:0006457]; protein transport [GO:0015031]	cytoplasm [GO:0005737]; peptidyl-prolyl cis-trans isomerase activity [GO:0003755]; cell cycle [GO:0007049]; cell division [GO:0051301]; protein folding [GO:0006457]; protein transport [GO:0015031]	cytoplasm [GO:0005737]	peptidyl-prolyl cis-trans isomerase activity [GO:0003755]	tig
P75454	Trigger factor (TF) (EC 5.2.1.8) (PPIase)	444	cell cycle [GO:0007049]; cell division [GO:0051301]; protein folding [GO:0006457]; protein transport [GO:0015031]	cytoplasm [GO:0005737]; peptidyl-prolyl cis-trans isomerase activity [GO:0003755]; cell cycle [GO:0007049]; cell division [GO:0051301]; protein folding [GO:0006457]; protein transport [GO:0015031]	cytoplasm [GO:0005737]	peptidyl-prolyl cis-trans isomerase activity [GO:0003755]	MP505
P75461	Ribonucleoside-diphosphate reductase subunit beta (EC 1.17.4.1) (Ribonucleotide reductase small subunit)	339	deoxyribonucleotide biosynthetic process [GO:0009263]; DNA replication [GO:0006260]	ribonucleoside-diphosphate reductase complex [GO:0005971]; metal ion binding [GO:0046872]; ribonucleoside-diphosphate reductase activity, thioredoxin disulfide as acceptor [GO:0004748]; deoxyribonucleotide biosynthetic process [GO:0009263]; DNA replication [GO:0006260]	ribonucleoside-diphosphate reductase complex [GO:0005971]	metal ion binding [GO:0046872]; ribonucleoside-diphosphate reductase activity, thioredoxin disulfide as acceptor [GO:0004748]	nrdF
P75461	Ribonucleoside-diphosphate reductase subunit beta (EC 1.17.4.1) (Ribonucleotide reductase small subunit)	339	deoxyribonucleotide biosynthetic process [GO:0009263]; DNA replication [GO:0006260]	ribonucleoside-diphosphate reductase complex [GO:0005971]; metal ion binding [GO:0046872]; ribonucleoside-diphosphate reductase activity, thioredoxin disulfide as acceptor [GO:0004748]; deoxyribonucleotide biosynthetic process [GO:0009263]; DNA replication [GO:0006260]	ribonucleoside-diphosphate reductase complex [GO:0005971]	metal ion binding [GO:0046872]; ribonucleoside-diphosphate reductase activity, thioredoxin disulfide as acceptor [GO:0004748]	nrdF
P75461	Ribonucleoside-diphosphate reductase subunit beta (EC 1.17.4.1) (Ribonucleotide reductase small subunit)	339	deoxyribonucleotide biosynthetic process [GO:0009263]; DNA replication [GO:0006260]	ribonucleoside-diphosphate reductase complex [GO:0005971]; metal ion binding [GO:0046872]; ribonucleoside-diphosphate reductase activity, thioredoxin disulfide as acceptor [GO:0004748]; deoxyribonucleotide biosynthetic process [GO:0009263]; DNA replication [GO:0006260]	ribonucleoside-diphosphate reductase complex [GO:0005971]	metal ion binding [GO:0046872]; ribonucleoside-diphosphate reductase activity, thioredoxin disulfide as acceptor [GO:0004748]	MP514
P75473	Ornithine carbamoyltransferase, catabolic (OTCase) (EC 2.1.3.3)	346	arginine catabolic process to ornithine [GO:0019547]; arginine deiminase pathway [GO:0019546]	cytoplasm [GO:0005737]; amino acid binding [GO:0016597]; ornithine carbamoyltransferase activity [GO:0004585]; arginine catabolic process to ornithine [GO:0019547]; arginine deiminase pathway [GO:0019546]	cytoplasm [GO:0005737]	amino acid binding [GO:0016597]; ornithine carbamoyltransferase activity [GO:0004585]	arcB
P75473	Ornithine carbamoyltransferase, catabolic (OTCase) (EC 2.1.3.3)	346	arginine catabolic process to ornithine [GO:0019547]; arginine deiminase pathway [GO:0019546]	cytoplasm [GO:0005737]; amino acid binding [GO:0016597]; ornithine carbamoyltransferase activity [GO:0004585]; arginine catabolic process to ornithine [GO:0019547]; arginine deiminase pathway [GO:0019546]	cytoplasm [GO:0005737]	amino acid binding [GO:0016597]; ornithine carbamoyltransferase activity [GO:0004585]	argF
P75473	Ornithine carbamoyltransferase, catabolic (OTCase) (EC 2.1.3.3)	346	arginine catabolic process to ornithine [GO:0019547]; arginine deiminase pathway [GO:0019546]	cytoplasm [GO:0005737]; amino acid binding [GO:0016597]; ornithine carbamoyltransferase activity [GO:0004585]; arginine catabolic process to ornithine [GO:0019547]; arginine deiminase pathway [GO:0019546]	cytoplasm [GO:0005737]	amino acid binding [GO:0016597]; ornithine carbamoyltransferase activity [GO:0004585]	MP530
P75476	Probable ATP-dependent 6-phosphofructokinase (ATP-PFK) (Phosphofructokinase) (EC 2.7.1.11) (Phosphohexokinase)	328	fructose 6-phosphate metabolic process [GO:0006002]	cytosol [GO:0005829]; 6-phosphofructokinase activity [GO:0003872]; ATP binding [GO:0005524]; metal ion binding [GO:0046872]; fructose 6-phosphate metabolic process [GO:0006002]	cytosol [GO:0005829]	6-phosphofructokinase activity [GO:0003872]; ATP binding [GO:0005524]; metal ion binding [GO:0046872]	pfkA
P75476	Probable ATP-dependent 6-phosphofructokinase (ATP-PFK) (Phosphofructokinase) (EC 2.7.1.11) (Phosphohexokinase)	328	fructose 6-phosphate metabolic process [GO:0006002]	cytosol [GO:0005829]; 6-phosphofructokinase activity [GO:0003872]; ATP binding [GO:0005524]; metal ion binding [GO:0046872]; fructose 6-phosphate metabolic process [GO:0006002]	cytosol [GO:0005829]	6-phosphofructokinase activity [GO:0003872]; ATP binding [GO:0005524]; metal ion binding [GO:0046872]	pfk
P75476	Probable ATP-dependent 6-phosphofructokinase (ATP-PFK) (Phosphofructokinase) (EC 2.7.1.11) (Phosphohexokinase)	328	fructose 6-phosphate metabolic process [GO:0006002]	cytosol [GO:0005829]; 6-phosphofructokinase activity [GO:0003872]; ATP binding [GO:0005524]; metal ion binding [GO:0046872]; fructose 6-phosphate metabolic process [GO:0006002]	cytosol [GO:0005829]	6-phosphofructokinase activity [GO:0003872]; ATP binding [GO:0005524]; metal ion binding [GO:0046872]	MPN_RS01665
P75476	Probable ATP-dependent 6-phosphofructokinase (ATP-PFK) (Phosphofructokinase) (EC 2.7.1.11) (Phosphohexokinase)	328	fructose 6-phosphate metabolic process [GO:0006002]	cytosol [GO:0005829]; 6-phosphofructokinase activity [GO:0003872]; ATP binding [GO:0005524]; metal ion binding [GO:0046872]; fructose 6-phosphate metabolic process [GO:0006002]	cytosol [GO:0005829]	6-phosphofructokinase activity [GO:0003872]; ATP binding [GO:0005524]; metal ion binding [GO:0046872]	MP534
P75478	Segregation and condensation protein A	506	cell division [GO:0051301]; chromosome segregation [GO:0007059]; tetrahydrofolate biosynthetic process [GO:0046654]	cytoplasm [GO:0005737]; dihydrofolate reductase activity [GO:0004146]; cell division [GO:0051301]; chromosome segregation [GO:0007059]; tetrahydrofolate biosynthetic process [GO:0046654]	cytoplasm [GO:0005737]	dihydrofolate reductase activity [GO:0004146]	scpA
P75478	Segregation and condensation protein A	506	cell division [GO:0051301]; chromosome segregation [GO:0007059]; tetrahydrofolate biosynthetic process [GO:0046654]	cytoplasm [GO:0005737]; dihydrofolate reductase activity [GO:0004146]; cell division [GO:0051301]; chromosome segregation [GO:0007059]; tetrahydrofolate biosynthetic process [GO:0046654]	cytoplasm [GO:0005737]	dihydrofolate reductase activity [GO:0004146]	scpA
P75478	Segregation and condensation protein A	506	cell division [GO:0051301]; chromosome segregation [GO:0007059]; tetrahydrofolate biosynthetic process [GO:0046654]	cytoplasm [GO:0005737]; dihydrofolate reductase activity [GO:0004146]; cell division [GO:0051301]; chromosome segregation [GO:0007059]; tetrahydrofolate biosynthetic process [GO:0046654]	cytoplasm [GO:0005737]	dihydrofolate reductase activity [GO:0004146]	MP536
P75479	Probable 1-acyl-sn-glycerol-3-phosphate acyltransferase (1-AGP acyltransferase) (1-AGPAT) (EC 2.3.1.51) (Lysophosphatidic acid acyltransferase) (LPAAT)	266	CDP-diacylglycerol biosynthetic process [GO:0016024]	membrane [GO:0016020]; 1-acylglycerol-3-phosphate O-acyltransferase activity [GO:0003841]; CDP-diacylglycerol biosynthetic process [GO:0016024]	membrane [GO:0016020]	1-acylglycerol-3-phosphate O-acyltransferase activity [GO:0003841]	plsC
P75479	Probable 1-acyl-sn-glycerol-3-phosphate acyltransferase (1-AGP acyltransferase) (1-AGPAT) (EC 2.3.1.51) (Lysophosphatidic acid acyltransferase) (LPAAT)	266	CDP-diacylglycerol biosynthetic process [GO:0016024]	membrane [GO:0016020]; 1-acylglycerol-3-phosphate O-acyltransferase activity [GO:0003841]; CDP-diacylglycerol biosynthetic process [GO:0016024]	membrane [GO:0016020]	1-acylglycerol-3-phosphate O-acyltransferase activity [GO:0003841]	MPN_RS01650
P75479	Probable 1-acyl-sn-glycerol-3-phosphate acyltransferase (1-AGP acyltransferase) (1-AGPAT) (EC 2.3.1.51) (Lysophosphatidic acid acyltransferase) (LPAAT)	266	CDP-diacylglycerol biosynthetic process [GO:0016024]	membrane [GO:0016020]; 1-acylglycerol-3-phosphate O-acyltransferase activity [GO:0003841]; CDP-diacylglycerol biosynthetic process [GO:0016024]	membrane [GO:0016020]	1-acylglycerol-3-phosphate O-acyltransferase activity [GO:0003841]	MP537
P75484	Lipoprotein signal peptidase (EC 3.4.23.36) (Prolipoprotein signal peptidase) (Signal peptidase II) (SPase II)	184	proteolysis [GO:0006508]	plasma membrane [GO:0005886]; aspartic-type endopeptidase activity [GO:0004190]; proteolysis [GO:0006508]	plasma membrane [GO:0005886]	aspartic-type endopeptidase activity [GO:0004190]	lspA
P75484	Lipoprotein signal peptidase (EC 3.4.23.36) (Prolipoprotein signal peptidase) (Signal peptidase II) (SPase II)	184	proteolysis [GO:0006508]	plasma membrane [GO:0005886]; aspartic-type endopeptidase activity [GO:0004190]; proteolysis [GO:0006508]	plasma membrane [GO:0005886]	aspartic-type endopeptidase activity [GO:0004190]	lsp
P75484	Lipoprotein signal peptidase (EC 3.4.23.36) (Prolipoprotein signal peptidase) (Signal peptidase II) (SPase II)	184	proteolysis [GO:0006508]	plasma membrane [GO:0005886]; aspartic-type endopeptidase activity [GO:0004190]; proteolysis [GO:0006508]	plasma membrane [GO:0005886]	aspartic-type endopeptidase activity [GO:0004190]	lspA
P75484	Lipoprotein signal peptidase (EC 3.4.23.36) (Prolipoprotein signal peptidase) (Signal peptidase II) (SPase II)	184	proteolysis [GO:0006508]	plasma membrane [GO:0005886]; aspartic-type endopeptidase activity [GO:0004190]; proteolysis [GO:0006508]	plasma membrane [GO:0005886]	aspartic-type endopeptidase activity [GO:0004190]	MP542
P75498	Elongation factor 4 (EF-4) (EC 3.6.5.n1) (Ribosomal back-translocase LepA)	598	positive regulation of translation [GO:0045727]	plasma membrane [GO:0005886]; GTP binding [GO:0005525]; GTPase activity [GO:0003924]; ribosome binding [GO:0043022]; translation elongation factor activity [GO:0003746]; positive regulation of translation [GO:0045727]	plasma membrane [GO:0005886]	GTP binding [GO:0005525]; GTPase activity [GO:0003924]; ribosome binding [GO:0043022]; translation elongation factor activity [GO:0003746]	lepA
P75498	Elongation factor 4 (EF-4) (EC 3.6.5.n1) (Ribosomal back-translocase LepA)	598	positive regulation of translation [GO:0045727]	plasma membrane [GO:0005886]; GTP binding [GO:0005525]; GTPase activity [GO:0003924]; ribosome binding [GO:0043022]; translation elongation factor activity [GO:0003746]; positive regulation of translation [GO:0045727]	plasma membrane [GO:0005886]	GTP binding [GO:0005525]; GTPase activity [GO:0003924]; ribosome binding [GO:0043022]; translation elongation factor activity [GO:0003746]	lepA
P75498	Elongation factor 4 (EF-4) (EC 3.6.5.n1) (Ribosomal back-translocase LepA)	598	positive regulation of translation [GO:0045727]	plasma membrane [GO:0005886]; GTP binding [GO:0005525]; GTPase activity [GO:0003924]; ribosome binding [GO:0043022]; translation elongation factor activity [GO:0003746]; positive regulation of translation [GO:0045727]	plasma membrane [GO:0005886]	GTP binding [GO:0005525]; GTPase activity [GO:0003924]; ribosome binding [GO:0043022]; translation elongation factor activity [GO:0003746]	MP556
P75500	Lysine--tRNA ligase (EC 6.1.1.6) (Lysyl-tRNA synthetase) (LysRS)	489	lysyl-tRNA aminoacylation [GO:0006430]	cytoplasm [GO:0005737]; ATP binding [GO:0005524]; lysine-tRNA ligase activity [GO:0004824]; magnesium ion binding [GO:0000287]; nucleic acid binding [GO:0003676]; lysyl-tRNA aminoacylation [GO:0006430]	cytoplasm [GO:0005737]	ATP binding [GO:0005524]; lysine-tRNA ligase activity [GO:0004824]; magnesium ion binding [GO:0000287]; nucleic acid binding [GO:0003676]	lysS
P75500	Lysine--tRNA ligase (EC 6.1.1.6) (Lysyl-tRNA synthetase) (LysRS)	489	lysyl-tRNA aminoacylation [GO:0006430]	cytoplasm [GO:0005737]; ATP binding [GO:0005524]; lysine-tRNA ligase activity [GO:0004824]; magnesium ion binding [GO:0000287]; nucleic acid binding [GO:0003676]; lysyl-tRNA aminoacylation [GO:0006430]	cytoplasm [GO:0005737]	ATP binding [GO:0005524]; lysine-tRNA ligase activity [GO:0004824]; magnesium ion binding [GO:0000287]; nucleic acid binding [GO:0003676]	lysS
P75500	Lysine--tRNA ligase (EC 6.1.1.6) (Lysyl-tRNA synthetase) (LysRS)	489	lysyl-tRNA aminoacylation [GO:0006430]	cytoplasm [GO:0005737]; ATP binding [GO:0005524]; lysine-tRNA ligase activity [GO:0004824]; magnesium ion binding [GO:0000287]; nucleic acid binding [GO:0003676]; lysyl-tRNA aminoacylation [GO:0006430]	cytoplasm [GO:0005737]	ATP binding [GO:0005524]; lysine-tRNA ligase activity [GO:0004824]; magnesium ion binding [GO:0000287]; nucleic acid binding [GO:0003676]	MP558
P75508	NAD kinase (EC 2.7.1.23) (ATP-dependent NAD kinase)	259	NAD metabolic process [GO:0019674]; NADP biosynthetic process [GO:0006741]; phosphorylation [GO:0016310]	cytoplasm [GO:0005737]; ATP binding [GO:0005524]; metal ion binding [GO:0046872]; NAD binding [GO:0051287]; NAD+ kinase activity [GO:0003951]; NAD metabolic process [GO:0019674]; NADP biosynthetic process [GO:0006741]; phosphorylation [GO:0016310]	cytoplasm [GO:0005737]	ATP binding [GO:0005524]; metal ion binding [GO:0046872]; NAD binding [GO:0051287]; NAD+ kinase activity [GO:0003951]	nadK
P75508	NAD kinase (EC 2.7.1.23) (ATP-dependent NAD kinase)	259	NAD metabolic process [GO:0019674]; NADP biosynthetic process [GO:0006741]; phosphorylation [GO:0016310]	cytoplasm [GO:0005737]; ATP binding [GO:0005524]; metal ion binding [GO:0046872]; NAD binding [GO:0051287]; NAD+ kinase activity [GO:0003951]; NAD metabolic process [GO:0019674]; NADP biosynthetic process [GO:0006741]; phosphorylation [GO:0016310]	cytoplasm [GO:0005737]	ATP binding [GO:0005524]; metal ion binding [GO:0046872]; NAD binding [GO:0051287]; NAD+ kinase activity [GO:0003951]	MPN_RS01470
P75508	NAD kinase (EC 2.7.1.23) (ATP-dependent NAD kinase)	259	NAD metabolic process [GO:0019674]; NADP biosynthetic process [GO:0006741]; phosphorylation [GO:0016310]	cytoplasm [GO:0005737]; ATP binding [GO:0005524]; metal ion binding [GO:0046872]; NAD binding [GO:0051287]; NAD+ kinase activity [GO:0003951]; NAD metabolic process [GO:0019674]; NADP biosynthetic process [GO:0006741]; phosphorylation [GO:0016310]	cytoplasm [GO:0005737]	ATP binding [GO:0005524]; metal ion binding [GO:0046872]; NAD binding [GO:0051287]; NAD+ kinase activity [GO:0003951]	MP566
P75510	Tryptophan--tRNA ligase (EC 6.1.1.2) (Tryptophanyl-tRNA synthetase) (TrpRS)	346	tryptophanyl-tRNA aminoacylation [GO:0006436]	cytoplasm [GO:0005737]; ATP binding [GO:0005524]; tryptophan-tRNA ligase activity [GO:0004830]; tryptophanyl-tRNA aminoacylation [GO:0006436]	cytoplasm [GO:0005737]	ATP binding [GO:0005524]; tryptophan-tRNA ligase activity [GO:0004830]	trpS
P75510	Tryptophan--tRNA ligase (EC 6.1.1.2) (Tryptophanyl-tRNA synthetase) (TrpRS)	346	tryptophanyl-tRNA aminoacylation [GO:0006436]	cytoplasm [GO:0005737]; ATP binding [GO:0005524]; tryptophan-tRNA ligase activity [GO:0004830]; tryptophanyl-tRNA aminoacylation [GO:0006436]	cytoplasm [GO:0005737]	ATP binding [GO:0005524]; tryptophan-tRNA ligase activity [GO:0004830]	trpS
P75510	Tryptophan--tRNA ligase (EC 6.1.1.2) (Tryptophanyl-tRNA synthetase) (TrpRS)	346	tryptophanyl-tRNA aminoacylation [GO:0006436]	cytoplasm [GO:0005737]; ATP binding [GO:0005524]; tryptophan-tRNA ligase activity [GO:0004830]; tryptophanyl-tRNA aminoacylation [GO:0006436]	cytoplasm [GO:0005737]	ATP binding [GO:0005524]; tryptophan-tRNA ligase activity [GO:0004830]	MP568
P75523	Small ribosomal subunit biogenesis GTPase RsgA (EC 3.6.1.-)	278	ribosomal small subunit biogenesis [GO:0042274]	cytoplasm [GO:0005737]; GTP binding [GO:0005525]; GTPase activity [GO:0003924]; metal ion binding [GO:0046872]; rRNA binding [GO:0019843]; ribosomal small subunit biogenesis [GO:0042274]	cytoplasm [GO:0005737]	GTP binding [GO:0005525]; GTPase activity [GO:0003924]; metal ion binding [GO:0046872]; rRNA binding [GO:0019843]	rsgA
P75523	Small ribosomal subunit biogenesis GTPase RsgA (EC 3.6.1.-)	278	ribosomal small subunit biogenesis [GO:0042274]	cytoplasm [GO:0005737]; GTP binding [GO:0005525]; GTPase activity [GO:0003924]; metal ion binding [GO:0046872]; rRNA binding [GO:0019843]; ribosomal small subunit biogenesis [GO:0042274]	cytoplasm [GO:0005737]	GTP binding [GO:0005525]; GTPase activity [GO:0003924]; metal ion binding [GO:0046872]; rRNA binding [GO:0019843]	engC
P75523	Small ribosomal subunit biogenesis GTPase RsgA (EC 3.6.1.-)	278	ribosomal small subunit biogenesis [GO:0042274]	cytoplasm [GO:0005737]; GTP binding [GO:0005525]; GTPase activity [GO:0003924]; metal ion binding [GO:0046872]; rRNA binding [GO:0019843]; ribosomal small subunit biogenesis [GO:0042274]	cytoplasm [GO:0005737]	GTP binding [GO:0005525]; GTPase activity [GO:0003924]; metal ion binding [GO:0046872]; rRNA binding [GO:0019843]	rsgA
P75523	Small ribosomal subunit biogenesis GTPase RsgA (EC 3.6.1.-)	278	ribosomal small subunit biogenesis [GO:0042274]	cytoplasm [GO:0005737]; GTP binding [GO:0005525]; GTPase activity [GO:0003924]; metal ion binding [GO:0046872]; rRNA binding [GO:0019843]; ribosomal small subunit biogenesis [GO:0042274]	cytoplasm [GO:0005737]	GTP binding [GO:0005525]; GTPase activity [GO:0003924]; metal ion binding [GO:0046872]; rRNA binding [GO:0019843]	MP583
P75528	Diadenylate cyclase (DAC) (EC 2.7.7.85) (Cyclic-di-AMP synthase) (c-di-AMP synthase) (Diadenylyl cyclase)	202	cAMP biosynthetic process [GO:0006171]; second-messenger-mediated signaling [GO:0019932]	plasma membrane [GO:0005886]; adenylate cyclase activity [GO:0004016]; ATP binding [GO:0005524]; diadenylate cyclase activity [GO:0106408]; cAMP biosynthetic process [GO:0006171]; second-messenger-mediated signaling [GO:0019932]	plasma membrane [GO:0005886]	adenylate cyclase activity [GO:0004016]; ATP binding [GO:0005524]; diadenylate cyclase activity [GO:0106408]	dacB
P75528	Diadenylate cyclase (DAC) (EC 2.7.7.85) (Cyclic-di-AMP synthase) (c-di-AMP synthase) (Diadenylyl cyclase)	202	cAMP biosynthetic process [GO:0006171]; second-messenger-mediated signaling [GO:0019932]	plasma membrane [GO:0005886]; adenylate cyclase activity [GO:0004016]; ATP binding [GO:0005524]; diadenylate cyclase activity [GO:0106408]; cAMP biosynthetic process [GO:0006171]; second-messenger-mediated signaling [GO:0019932]	plasma membrane [GO:0005886]	adenylate cyclase activity [GO:0004016]; ATP binding [GO:0005524]; diadenylate cyclase activity [GO:0106408]	cdaM
P75528	Diadenylate cyclase (DAC) (EC 2.7.7.85) (Cyclic-di-AMP synthase) (c-di-AMP synthase) (Diadenylyl cyclase)	202	cAMP biosynthetic process [GO:0006171]; second-messenger-mediated signaling [GO:0019932]	plasma membrane [GO:0005886]; adenylate cyclase activity [GO:0004016]; ATP binding [GO:0005524]; diadenylate cyclase activity [GO:0106408]; cAMP biosynthetic process [GO:0006171]; second-messenger-mediated signaling [GO:0019932]	plasma membrane [GO:0005886]	adenylate cyclase activity [GO:0004016]; ATP binding [GO:0005524]; diadenylate cyclase activity [GO:0106408]	K04_orf202
P75528	Diadenylate cyclase (DAC) (EC 2.7.7.85) (Cyclic-di-AMP synthase) (c-di-AMP synthase) (Diadenylyl cyclase)	202	cAMP biosynthetic process [GO:0006171]; second-messenger-mediated signaling [GO:0019932]	plasma membrane [GO:0005886]; adenylate cyclase activity [GO:0004016]; ATP binding [GO:0005524]; diadenylate cyclase activity [GO:0106408]; cAMP biosynthetic process [GO:0006171]; second-messenger-mediated signaling [GO:0019932]	plasma membrane [GO:0005886]	adenylate cyclase activity [GO:0004016]; ATP binding [GO:0005524]; diadenylate cyclase activity [GO:0106408]	MP588
P75539	Replicative DNA helicase (EC 3.6.4.12)	473	DNA replication, synthesis of RNA primer [GO:0006269]	primosome complex [GO:1990077]; ATP binding [GO:0005524]; ATP hydrolysis activity [GO:0016887]; DNA binding [GO:0003677]; DNA helicase activity [GO:0003678]; DNA replication, synthesis of RNA primer [GO:0006269]	primosome complex [GO:1990077]	ATP binding [GO:0005524]; ATP hydrolysis activity [GO:0016887]; DNA binding [GO:0003677]; DNA helicase activity [GO:0003678]	dnaB
P75539	Replicative DNA helicase (EC 3.6.4.12)	473	DNA replication, synthesis of RNA primer [GO:0006269]	primosome complex [GO:1990077]; ATP binding [GO:0005524]; ATP hydrolysis activity [GO:0016887]; DNA binding [GO:0003677]; DNA helicase activity [GO:0003678]; DNA replication, synthesis of RNA primer [GO:0006269]	primosome complex [GO:1990077]	ATP binding [GO:0005524]; ATP hydrolysis activity [GO:0016887]; DNA binding [GO:0003677]; DNA helicase activity [GO:0003678]	MPN_RS01295
P75539	Replicative DNA helicase (EC 3.6.4.12)	473	DNA replication, synthesis of RNA primer [GO:0006269]	primosome complex [GO:1990077]; ATP binding [GO:0005524]; ATP hydrolysis activity [GO:0016887]; DNA binding [GO:0003677]; DNA helicase activity [GO:0003678]; DNA replication, synthesis of RNA primer [GO:0006269]	primosome complex [GO:1990077]	ATP binding [GO:0005524]; ATP hydrolysis activity [GO:0016887]; DNA binding [GO:0003677]; DNA helicase activity [GO:0003678]	MP599
P75558	UvrABC system protein B (Protein UvrB) (Excinuclease ABC subunit B)	657	nucleotide-excision repair [GO:0006289]; SOS response [GO:0009432]	cytoplasm [GO:0005737]; excinuclease repair complex [GO:0009380]; ATP binding [GO:0005524]; ATP hydrolysis activity [GO:0016887]; DNA binding [GO:0003677]; excinuclease ABC activity [GO:0009381]; nucleotide-excision repair [GO:0006289]; SOS response [GO:0009432]	cytoplasm [GO:0005737]; excinuclease repair complex [GO:0009380]	ATP binding [GO:0005524]; ATP hydrolysis activity [GO:0016887]; DNA binding [GO:0003677]; excinuclease ABC activity [GO:0009381]	uvrB
P75558	UvrABC system protein B (Protein UvrB) (Excinuclease ABC subunit B)	657	nucleotide-excision repair [GO:0006289]; SOS response [GO:0009432]	cytoplasm [GO:0005737]; excinuclease repair complex [GO:0009380]; ATP binding [GO:0005524]; ATP hydrolysis activity [GO:0016887]; DNA binding [GO:0003677]; excinuclease ABC activity [GO:0009381]; nucleotide-excision repair [GO:0006289]; SOS response [GO:0009432]	cytoplasm [GO:0005737]; excinuclease repair complex [GO:0009380]	ATP binding [GO:0005524]; ATP hydrolysis activity [GO:0016887]; DNA binding [GO:0003677]; excinuclease ABC activity [GO:0009381]	uvrB
P75558	UvrABC system protein B (Protein UvrB) (Excinuclease ABC subunit B)	657	nucleotide-excision repair [GO:0006289]; SOS response [GO:0009432]	cytoplasm [GO:0005737]; excinuclease repair complex [GO:0009380]; ATP binding [GO:0005524]; ATP hydrolysis activity [GO:0016887]; DNA binding [GO:0003677]; excinuclease ABC activity [GO:0009381]; nucleotide-excision repair [GO:0006289]; SOS response [GO:0009432]	cytoplasm [GO:0005737]; excinuclease repair complex [GO:0009380]	ATP binding [GO:0005524]; ATP hydrolysis activity [GO:0016887]; DNA binding [GO:0003677]; excinuclease ABC activity [GO:0009381]	MP620
P75559	Protein translocase subunit SecA (EC 7.4.2.8)	808	intracellular protein transmembrane transport [GO:0065002]; protein import [GO:0017038]; protein targeting [GO:0006605]	cytoplasm [GO:0005737]; plasma membrane [GO:0005886]; ATP binding [GO:0005524]; protein-exporting ATPase activity [GO:0008564]; intracellular protein transmembrane transport [GO:0065002]; protein import [GO:0017038]; protein targeting [GO:0006605]	cytoplasm [GO:0005737]; plasma membrane [GO:0005886]	ATP binding [GO:0005524]; protein-exporting ATPase activity [GO:0008564]	secA
P75559	Protein translocase subunit SecA (EC 7.4.2.8)	808	intracellular protein transmembrane transport [GO:0065002]; protein import [GO:0017038]; protein targeting [GO:0006605]	cytoplasm [GO:0005737]; plasma membrane [GO:0005886]; ATP binding [GO:0005524]; protein-exporting ATPase activity [GO:0008564]; intracellular protein transmembrane transport [GO:0065002]; protein import [GO:0017038]; protein targeting [GO:0006605]	cytoplasm [GO:0005737]; plasma membrane [GO:0005886]	ATP binding [GO:0005524]; protein-exporting ATPase activity [GO:0008564]	secA
P75559	Protein translocase subunit SecA (EC 7.4.2.8)	808	intracellular protein transmembrane transport [GO:0065002]; protein import [GO:0017038]; protein targeting [GO:0006605]	cytoplasm [GO:0005737]; plasma membrane [GO:0005886]; ATP binding [GO:0005524]; protein-exporting ATPase activity [GO:0008564]; intracellular protein transmembrane transport [GO:0065002]; protein import [GO:0017038]; protein targeting [GO:0006605]	cytoplasm [GO:0005737]; plasma membrane [GO:0005886]	ATP binding [GO:0005524]; protein-exporting ATPase activity [GO:0008564]	MP621
P75563	Phenylalanine--tRNA ligase beta subunit (EC 6.1.1.20) (Phenylalanyl-tRNA synthetase beta subunit) (PheRS)	805	phenylalanyl-tRNA aminoacylation [GO:0006432]	cytoplasm [GO:0005737]; ATP binding [GO:0005524]; magnesium ion binding [GO:0000287]; phenylalanine-tRNA ligase activity [GO:0004826]; tRNA binding [GO:0000049]; phenylalanyl-tRNA aminoacylation [GO:0006432]	cytoplasm [GO:0005737]	ATP binding [GO:0005524]; magnesium ion binding [GO:0000287]; phenylalanine-tRNA ligase activity [GO:0004826]; tRNA binding [GO:0000049]	pheT
P75563	Phenylalanine--tRNA ligase beta subunit (EC 6.1.1.20) (Phenylalanyl-tRNA synthetase beta subunit) (PheRS)	805	phenylalanyl-tRNA aminoacylation [GO:0006432]	cytoplasm [GO:0005737]; ATP binding [GO:0005524]; magnesium ion binding [GO:0000287]; phenylalanine-tRNA ligase activity [GO:0004826]; tRNA binding [GO:0000049]; phenylalanyl-tRNA aminoacylation [GO:0006432]	cytoplasm [GO:0005737]	ATP binding [GO:0005524]; magnesium ion binding [GO:0000287]; phenylalanine-tRNA ligase activity [GO:0004826]; tRNA binding [GO:0000049]	pheT
P75563	Phenylalanine--tRNA ligase beta subunit (EC 6.1.1.20) (Phenylalanyl-tRNA synthetase beta subunit) (PheRS)	805	phenylalanyl-tRNA aminoacylation [GO:0006432]	cytoplasm [GO:0005737]; ATP binding [GO:0005524]; magnesium ion binding [GO:0000287]; phenylalanine-tRNA ligase activity [GO:0004826]; tRNA binding [GO:0000049]; phenylalanyl-tRNA aminoacylation [GO:0006432]	cytoplasm [GO:0005737]	ATP binding [GO:0005524]; magnesium ion binding [GO:0000287]; phenylalanine-tRNA ligase activity [GO:0004826]; tRNA binding [GO:0000049]	MP048
P75564	Phenylalanine--tRNA ligase alpha subunit (EC 6.1.1.20) (Phenylalanyl-tRNA synthetase alpha subunit) (PheRS)	341	phenylalanyl-tRNA aminoacylation [GO:0006432]	cytoplasm [GO:0005737]; ATP binding [GO:0005524]; magnesium ion binding [GO:0000287]; phenylalanine-tRNA ligase activity [GO:0004826]; tRNA binding [GO:0000049]; phenylalanyl-tRNA aminoacylation [GO:0006432]	cytoplasm [GO:0005737]	ATP binding [GO:0005524]; magnesium ion binding [GO:0000287]; phenylalanine-tRNA ligase activity [GO:0004826]; tRNA binding [GO:0000049]	pheS
P75564	Phenylalanine--tRNA ligase alpha subunit (EC 6.1.1.20) (Phenylalanyl-tRNA synthetase alpha subunit) (PheRS)	341	phenylalanyl-tRNA aminoacylation [GO:0006432]	cytoplasm [GO:0005737]; ATP binding [GO:0005524]; magnesium ion binding [GO:0000287]; phenylalanine-tRNA ligase activity [GO:0004826]; tRNA binding [GO:0000049]; phenylalanyl-tRNA aminoacylation [GO:0006432]	cytoplasm [GO:0005737]	ATP binding [GO:0005524]; magnesium ion binding [GO:0000287]; phenylalanine-tRNA ligase activity [GO:0004826]; tRNA binding [GO:0000049]	pheS
P75564	Phenylalanine--tRNA ligase alpha subunit (EC 6.1.1.20) (Phenylalanyl-tRNA synthetase alpha subunit) (PheRS)	341	phenylalanyl-tRNA aminoacylation [GO:0006432]	cytoplasm [GO:0005737]; ATP binding [GO:0005524]; magnesium ion binding [GO:0000287]; phenylalanine-tRNA ligase activity [GO:0004826]; tRNA binding [GO:0000049]; phenylalanyl-tRNA aminoacylation [GO:0006432]	cytoplasm [GO:0005737]	ATP binding [GO:0005524]; magnesium ion binding [GO:0000287]; phenylalanine-tRNA ligase activity [GO:0004826]; tRNA binding [GO:0000049]	MP049
P75569	PTS system glucose-specific EIICBA component (EC 2.7.1.199) (EII-Glc/EIII-Glc) (EIICBA-Glc) (EIICBA-Glc 1) [Includes: Glucose permease IIC component (PTS system glucose-specific EIIC component); Glucose-specific phosphotransferase enzyme IIB component (PTS system glucose-specific EIIB component); Glucose-specific phosphotransferase enzyme IIA component (PTS system glucose-specific EIIA component)]	940	phosphoenolpyruvate-dependent sugar phosphotransferase system [GO:0009401]; phosphorylation [GO:0016310]	plasma membrane [GO:0005886]; kinase activity [GO:0016301]; protein-N(PI)-phosphohistidine-sugar phosphotransferase activity [GO:0008982]; phosphoenolpyruvate-dependent sugar phosphotransferase system [GO:0009401]; phosphorylation [GO:0016310]	plasma membrane [GO:0005886]	kinase activity [GO:0016301]; protein-N(PI)-phosphohistidine-sugar phosphotransferase activity [GO:0008982]	ptsG
P75569	PTS system glucose-specific EIICBA component (EC 2.7.1.199) (EII-Glc/EIII-Glc) (EIICBA-Glc) (EIICBA-Glc 1) [Includes: Glucose permease IIC component (PTS system glucose-specific EIIC component); Glucose-specific phosphotransferase enzyme IIB component (PTS system glucose-specific EIIB component); Glucose-specific phosphotransferase enzyme IIA component (PTS system glucose-specific EIIA component)]	940	phosphoenolpyruvate-dependent sugar phosphotransferase system [GO:0009401]; phosphorylation [GO:0016310]	plasma membrane [GO:0005886]; kinase activity [GO:0016301]; protein-N(PI)-phosphohistidine-sugar phosphotransferase activity [GO:0008982]; phosphoenolpyruvate-dependent sugar phosphotransferase system [GO:0009401]; phosphorylation [GO:0016310]	plasma membrane [GO:0005886]	kinase activity [GO:0016301]; protein-N(PI)-phosphohistidine-sugar phosphotransferase activity [GO:0008982]	MPN_RS01165
P75569	PTS system glucose-specific EIICBA component (EC 2.7.1.199) (EII-Glc/EIII-Glc) (EIICBA-Glc) (EIICBA-Glc 1) [Includes: Glucose permease IIC component (PTS system glucose-specific EIIC component); Glucose-specific phosphotransferase enzyme IIB component (PTS system glucose-specific EIIB component); Glucose-specific phosphotransferase enzyme IIA component (PTS system glucose-specific EIIA component)]	940	phosphoenolpyruvate-dependent sugar phosphotransferase system [GO:0009401]; phosphorylation [GO:0016310]	plasma membrane [GO:0005886]; kinase activity [GO:0016301]; protein-N(PI)-phosphohistidine-sugar phosphotransferase activity [GO:0008982]; phosphoenolpyruvate-dependent sugar phosphotransferase system [GO:0009401]; phosphorylation [GO:0016310]	plasma membrane [GO:0005886]	kinase activity [GO:0016301]; protein-N(PI)-phosphohistidine-sugar phosphotransferase activity [GO:0008982]	MP624
P75575	Large ribosomal subunit protein uL22 (50S ribosomal protein L22)	159	response to antibiotic [GO:0046677]; translation [GO:0006412]	large ribosomal subunit [GO:0015934]; rRNA binding [GO:0019843]; structural constituent of ribosome [GO:0003735]; response to antibiotic [GO:0046677]; translation [GO:0006412]	large ribosomal subunit [GO:0015934]	rRNA binding [GO:0019843]; structural constituent of ribosome [GO:0003735]	rplV
P75575	Large ribosomal subunit protein uL22 (50S ribosomal protein L22)	159	response to antibiotic [GO:0046677]; translation [GO:0006412]	large ribosomal subunit [GO:0015934]; rRNA binding [GO:0019843]; structural constituent of ribosome [GO:0003735]; response to antibiotic [GO:0046677]; translation [GO:0006412]	large ribosomal subunit [GO:0015934]	rRNA binding [GO:0019843]; structural constituent of ribosome [GO:0003735]	rplV
P75575	Large ribosomal subunit protein uL22 (50S ribosomal protein L22)	159	response to antibiotic [GO:0046677]; translation [GO:0006412]	large ribosomal subunit [GO:0015934]; rRNA binding [GO:0019843]; structural constituent of ribosome [GO:0003735]; response to antibiotic [GO:0046677]; translation [GO:0006412]	large ribosomal subunit [GO:0015934]	rRNA binding [GO:0019843]; structural constituent of ribosome [GO:0003735]	MP661
P75578	Large ribosomal subunit protein uL23 (50S ribosomal protein L23)	237	translation [GO:0006412]	ribonucleoprotein complex [GO:1990904]; ribosome [GO:0005840]; rRNA binding [GO:0019843]; structural constituent of ribosome [GO:0003735]; translation [GO:0006412]	ribonucleoprotein complex [GO:1990904]; ribosome [GO:0005840]	rRNA binding [GO:0019843]; structural constituent of ribosome [GO:0003735]	rplW
P75578	Large ribosomal subunit protein uL23 (50S ribosomal protein L23)	237	translation [GO:0006412]	ribonucleoprotein complex [GO:1990904]; ribosome [GO:0005840]; rRNA binding [GO:0019843]; structural constituent of ribosome [GO:0003735]; translation [GO:0006412]	ribonucleoprotein complex [GO:1990904]; ribosome [GO:0005840]	rRNA binding [GO:0019843]; structural constituent of ribosome [GO:0003735]	MPN_RS00945
P75578	Large ribosomal subunit protein uL23 (50S ribosomal protein L23)	237	translation [GO:0006412]	ribonucleoprotein complex [GO:1990904]; ribosome [GO:0005840]; rRNA binding [GO:0019843]; structural constituent of ribosome [GO:0003735]; translation [GO:0006412]	ribonucleoprotein complex [GO:1990904]; ribosome [GO:0005840]	rRNA binding [GO:0019843]; structural constituent of ribosome [GO:0003735]	MP664
P75579	Large ribosomal subunit protein uL4 (50S ribosomal protein L4)	212	response to antibiotic [GO:0046677]; translation [GO:0006412]	ribonucleoprotein complex [GO:1990904]; ribosome [GO:0005840]; rRNA binding [GO:0019843]; structural constituent of ribosome [GO:0003735]; response to antibiotic [GO:0046677]; translation [GO:0006412]	ribonucleoprotein complex [GO:1990904]; ribosome [GO:0005840]	rRNA binding [GO:0019843]; structural constituent of ribosome [GO:0003735]	rplD
P75579	Large ribosomal subunit protein uL4 (50S ribosomal protein L4)	212	response to antibiotic [GO:0046677]; translation [GO:0006412]	ribonucleoprotein complex [GO:1990904]; ribosome [GO:0005840]; rRNA binding [GO:0019843]; structural constituent of ribosome [GO:0003735]; response to antibiotic [GO:0046677]; translation [GO:0006412]	ribonucleoprotein complex [GO:1990904]; ribosome [GO:0005840]	rRNA binding [GO:0019843]; structural constituent of ribosome [GO:0003735]	rplD
P75579	Large ribosomal subunit protein uL4 (50S ribosomal protein L4)	212	response to antibiotic [GO:0046677]; translation [GO:0006412]	ribonucleoprotein complex [GO:1990904]; ribosome [GO:0005840]; rRNA binding [GO:0019843]; structural constituent of ribosome [GO:0003735]; response to antibiotic [GO:0046677]; translation [GO:0006412]	ribonucleoprotein complex [GO:1990904]; ribosome [GO:0005840]	rRNA binding [GO:0019843]; structural constituent of ribosome [GO:0003735]	MP665
P78003	S-adenosylmethionine synthase (AdoMet synthase) (EC 2.5.1.6) (MAT) (Methionine adenosyltransferase)	383	one-carbon metabolic process [GO:0006730]; S-adenosylmethionine biosynthetic process [GO:0006556]	cytoplasm [GO:0005737]; ATP binding [GO:0005524]; magnesium ion binding [GO:0000287]; methionine adenosyltransferase activity [GO:0004478]; one-carbon metabolic process [GO:0006730]; S-adenosylmethionine biosynthetic process [GO:0006556]	cytoplasm [GO:0005737]	ATP binding [GO:0005524]; magnesium ion binding [GO:0000287]; methionine adenosyltransferase activity [GO:0004478]	metK
P78003	S-adenosylmethionine synthase (AdoMet synthase) (EC 2.5.1.6) (MAT) (Methionine adenosyltransferase)	383	one-carbon metabolic process [GO:0006730]; S-adenosylmethionine biosynthetic process [GO:0006556]	cytoplasm [GO:0005737]; ATP binding [GO:0005524]; magnesium ion binding [GO:0000287]; methionine adenosyltransferase activity [GO:0004478]; one-carbon metabolic process [GO:0006730]; S-adenosylmethionine biosynthetic process [GO:0006556]	cytoplasm [GO:0005737]	ATP binding [GO:0005524]; magnesium ion binding [GO:0000287]; methionine adenosyltransferase activity [GO:0004478]	metX
P78003	S-adenosylmethionine synthase (AdoMet synthase) (EC 2.5.1.6) (MAT) (Methionine adenosyltransferase)	383	one-carbon metabolic process [GO:0006730]; S-adenosylmethionine biosynthetic process [GO:0006556]	cytoplasm [GO:0005737]; ATP binding [GO:0005524]; magnesium ion binding [GO:0000287]; methionine adenosyltransferase activity [GO:0004478]; one-carbon metabolic process [GO:0006730]; S-adenosylmethionine biosynthetic process [GO:0006556]	cytoplasm [GO:0005737]	ATP binding [GO:0005524]; magnesium ion binding [GO:0000287]; methionine adenosyltransferase activity [GO:0004478]	metK
P78003	S-adenosylmethionine synthase (AdoMet synthase) (EC 2.5.1.6) (MAT) (Methionine adenosyltransferase)	383	one-carbon metabolic process [GO:0006730]; S-adenosylmethionine biosynthetic process [GO:0006556]	cytoplasm [GO:0005737]; ATP binding [GO:0005524]; magnesium ion binding [GO:0000287]; methionine adenosyltransferase activity [GO:0004478]; one-carbon metabolic process [GO:0006730]; S-adenosylmethionine biosynthetic process [GO:0006556]	cytoplasm [GO:0005737]	ATP binding [GO:0005524]; magnesium ion binding [GO:0000287]; methionine adenosyltransferase activity [GO:0004478]	MP094
P78004	Chaperone protein DnaJ	390	DNA replication [GO:0006260]; protein folding [GO:0006457]; response to heat [GO:0009408]	cytoplasm [GO:0005737]; ATP binding [GO:0005524]; heat shock protein binding [GO:0031072]; unfolded protein binding [GO:0051082]; zinc ion binding [GO:0008270]; DNA replication [GO:0006260]; protein folding [GO:0006457]; response to heat [GO:0009408]	cytoplasm [GO:0005737]	ATP binding [GO:0005524]; heat shock protein binding [GO:0031072]; unfolded protein binding [GO:0051082]; zinc ion binding [GO:0008270]	dnaJ
P78004	Chaperone protein DnaJ	390	DNA replication [GO:0006260]; protein folding [GO:0006457]; response to heat [GO:0009408]	cytoplasm [GO:0005737]; ATP binding [GO:0005524]; heat shock protein binding [GO:0031072]; unfolded protein binding [GO:0051082]; zinc ion binding [GO:0008270]; DNA replication [GO:0006260]; protein folding [GO:0006457]; response to heat [GO:0009408]	cytoplasm [GO:0005737]	ATP binding [GO:0005524]; heat shock protein binding [GO:0031072]; unfolded protein binding [GO:0051082]; zinc ion binding [GO:0008270]	MPN_RS00120
P78004	Chaperone protein DnaJ	390	DNA replication [GO:0006260]; protein folding [GO:0006457]; response to heat [GO:0009408]	cytoplasm [GO:0005737]; ATP binding [GO:0005524]; heat shock protein binding [GO:0031072]; unfolded protein binding [GO:0051082]; zinc ion binding [GO:0008270]; DNA replication [GO:0006260]; protein folding [GO:0006457]; response to heat [GO:0009408]	cytoplasm [GO:0005737]	ATP binding [GO:0005524]; heat shock protein binding [GO:0031072]; unfolded protein binding [GO:0051082]; zinc ion binding [GO:0008270]	MP133
P78007	L-lactate dehydrogenase (L-LDH) (EC 1.1.1.27)	312	glycolytic process [GO:0006096]	cytoplasm [GO:0005737]; membrane [GO:0016020]; L-lactate dehydrogenase activity [GO:0004459]; glycolytic process [GO:0006096]	cytoplasm [GO:0005737]; membrane [GO:0016020]	L-lactate dehydrogenase activity [GO:0004459]	ldh
P78007	L-lactate dehydrogenase (L-LDH) (EC 1.1.1.27)	312	glycolytic process [GO:0006096]	cytoplasm [GO:0005737]; membrane [GO:0016020]; L-lactate dehydrogenase activity [GO:0004459]; glycolytic process [GO:0006096]	cytoplasm [GO:0005737]; membrane [GO:0016020]	L-lactate dehydrogenase activity [GO:0004459]	MPN_RS03805
P78007	L-lactate dehydrogenase (L-LDH) (EC 1.1.1.27)	312	glycolytic process [GO:0006096]	cytoplasm [GO:0005737]; membrane [GO:0016020]; L-lactate dehydrogenase activity [GO:0004459]; glycolytic process [GO:0006096]	cytoplasm [GO:0005737]; membrane [GO:0016020]	L-lactate dehydrogenase activity [GO:0004459]	MP168
P78010	Triosephosphate isomerase (TIM) (TPI) (EC 5.3.1.1) (Triose-phosphate isomerase)	244	gluconeogenesis [GO:0006094]; glycolytic process [GO:0006096]	cytoplasm [GO:0005737]; triose-phosphate isomerase activity [GO:0004807]; gluconeogenesis [GO:0006094]; glycolytic process [GO:0006096]	cytoplasm [GO:0005737]	triose-phosphate isomerase activity [GO:0004807]	tpiA
P78010	Triosephosphate isomerase (TIM) (TPI) (EC 5.3.1.1) (Triose-phosphate isomerase)	244	gluconeogenesis [GO:0006094]; glycolytic process [GO:0006096]	cytoplasm [GO:0005737]; triose-phosphate isomerase activity [GO:0004807]; gluconeogenesis [GO:0006094]; glycolytic process [GO:0006096]	cytoplasm [GO:0005737]	triose-phosphate isomerase activity [GO:0004807]	tim
P78010	Triosephosphate isomerase (TIM) (TPI) (EC 5.3.1.1) (Triose-phosphate isomerase)	244	gluconeogenesis [GO:0006094]; glycolytic process [GO:0006096]	cytoplasm [GO:0005737]; triose-phosphate isomerase activity [GO:0004807]; gluconeogenesis [GO:0006094]; glycolytic process [GO:0006096]	cytoplasm [GO:0005737]	triose-phosphate isomerase activity [GO:0004807]	tpi
P78010	Triosephosphate isomerase (TIM) (TPI) (EC 5.3.1.1) (Triose-phosphate isomerase)	244	gluconeogenesis [GO:0006094]; glycolytic process [GO:0006096]	cytoplasm [GO:0005737]; triose-phosphate isomerase activity [GO:0004807]; gluconeogenesis [GO:0006094]; glycolytic process [GO:0006096]	cytoplasm [GO:0005737]	triose-phosphate isomerase activity [GO:0004807]	tpiA
P78010	Triosephosphate isomerase (TIM) (TPI) (EC 5.3.1.1) (Triose-phosphate isomerase)	244	gluconeogenesis [GO:0006094]; glycolytic process [GO:0006096]	cytoplasm [GO:0005737]; triose-phosphate isomerase activity [GO:0004807]; gluconeogenesis [GO:0006094]; glycolytic process [GO:0006096]	cytoplasm [GO:0005737]	triose-phosphate isomerase activity [GO:0004807]	MP213
P78011	Serine hydroxymethyltransferase (SHMT) (Serine methylase) (EC 2.1.2.1)	406	glycine biosynthetic process from serine [GO:0019264]; tetrahydrofolate interconversion [GO:0035999]	cytoplasm [GO:0005737]; glycine hydroxymethyltransferase activity [GO:0004372]; pyridoxal phosphate binding [GO:0030170]; glycine biosynthetic process from serine [GO:0019264]; tetrahydrofolate interconversion [GO:0035999]	cytoplasm [GO:0005737]	glycine hydroxymethyltransferase activity [GO:0004372]; pyridoxal phosphate binding [GO:0030170]	glyA
P78011	Serine hydroxymethyltransferase (SHMT) (Serine methylase) (EC 2.1.2.1)	406	glycine biosynthetic process from serine [GO:0019264]; tetrahydrofolate interconversion [GO:0035999]	cytoplasm [GO:0005737]; glycine hydroxymethyltransferase activity [GO:0004372]; pyridoxal phosphate binding [GO:0030170]; glycine biosynthetic process from serine [GO:0019264]; tetrahydrofolate interconversion [GO:0035999]	cytoplasm [GO:0005737]	glycine hydroxymethyltransferase activity [GO:0004372]; pyridoxal phosphate binding [GO:0030170]	MPN_RS03295
P78011	Serine hydroxymethyltransferase (SHMT) (Serine methylase) (EC 2.1.2.1)	406	glycine biosynthetic process from serine [GO:0019264]; tetrahydrofolate interconversion [GO:0035999]	cytoplasm [GO:0005737]; glycine hydroxymethyltransferase activity [GO:0004372]; pyridoxal phosphate binding [GO:0030170]; glycine biosynthetic process from serine [GO:0019264]; tetrahydrofolate interconversion [GO:0035999]	cytoplasm [GO:0005737]	glycine hydroxymethyltransferase activity [GO:0004372]; pyridoxal phosphate binding [GO:0030170]	MP266
P78012	Chaperonin GroEL (EC 5.6.1.7) (60 kDa chaperonin) (Chaperonin-60) (Cpn60)	543	protein refolding [GO:0042026]	cytoplasm [GO:0005737]; ATP binding [GO:0005524]; ATP-dependent protein folding chaperone [GO:0140662]; isomerase activity [GO:0016853]; unfolded protein binding [GO:0051082]; protein refolding [GO:0042026]	cytoplasm [GO:0005737]	ATP binding [GO:0005524]; ATP-dependent protein folding chaperone [GO:0140662]; isomerase activity [GO:0016853]; unfolded protein binding [GO:0051082]	groEL
P78012	Chaperonin GroEL (EC 5.6.1.7) (60 kDa chaperonin) (Chaperonin-60) (Cpn60)	543	protein refolding [GO:0042026]	cytoplasm [GO:0005737]; ATP binding [GO:0005524]; ATP-dependent protein folding chaperone [GO:0140662]; isomerase activity [GO:0016853]; unfolded protein binding [GO:0051082]; protein refolding [GO:0042026]	cytoplasm [GO:0005737]	ATP binding [GO:0005524]; ATP-dependent protein folding chaperone [GO:0140662]; isomerase activity [GO:0016853]; unfolded protein binding [GO:0051082]	groL
P78012	Chaperonin GroEL (EC 5.6.1.7) (60 kDa chaperonin) (Chaperonin-60) (Cpn60)	543	protein refolding [GO:0042026]	cytoplasm [GO:0005737]; ATP binding [GO:0005524]; ATP-dependent protein folding chaperone [GO:0140662]; isomerase activity [GO:0016853]; unfolded protein binding [GO:0051082]; protein refolding [GO:0042026]	cytoplasm [GO:0005737]	ATP binding [GO:0005524]; ATP-dependent protein folding chaperone [GO:0140662]; isomerase activity [GO:0016853]; unfolded protein binding [GO:0051082]	mopA
P78012	Chaperonin GroEL (EC 5.6.1.7) (60 kDa chaperonin) (Chaperonin-60) (Cpn60)	543	protein refolding [GO:0042026]	cytoplasm [GO:0005737]; ATP binding [GO:0005524]; ATP-dependent protein folding chaperone [GO:0140662]; isomerase activity [GO:0016853]; unfolded protein binding [GO:0051082]; protein refolding [GO:0042026]	cytoplasm [GO:0005737]	ATP binding [GO:0005524]; ATP-dependent protein folding chaperone [GO:0140662]; isomerase activity [GO:0016853]; unfolded protein binding [GO:0051082]	groL
P78012	Chaperonin GroEL (EC 5.6.1.7) (60 kDa chaperonin) (Chaperonin-60) (Cpn60)	543	protein refolding [GO:0042026]	cytoplasm [GO:0005737]; ATP binding [GO:0005524]; ATP-dependent protein folding chaperone [GO:0140662]; isomerase activity [GO:0016853]; unfolded protein binding [GO:0051082]; protein refolding [GO:0042026]	cytoplasm [GO:0005737]	ATP binding [GO:0005524]; ATP-dependent protein folding chaperone [GO:0140662]; isomerase activity [GO:0016853]; unfolded protein binding [GO:0051082]	MP269
P78014	Protein RecA (Recombinase A)	336	DNA recombination [GO:0006310]; DNA repair [GO:0006281]; SOS response [GO:0009432]	cytoplasm [GO:0005737]; ATP binding [GO:0005524]; ATP-dependent DNA damage sensor activity [GO:0140664]; damaged DNA binding [GO:0003684]; single-stranded DNA binding [GO:0003697]; DNA recombination [GO:0006310]; DNA repair [GO:0006281]; SOS response [GO:0009432]	cytoplasm [GO:0005737]	ATP binding [GO:0005524]; ATP-dependent DNA damage sensor activity [GO:0140664]; damaged DNA binding [GO:0003684]; single-stranded DNA binding [GO:0003697]	recA
P78014	Protein RecA (Recombinase A)	336	DNA recombination [GO:0006310]; DNA repair [GO:0006281]; SOS response [GO:0009432]	cytoplasm [GO:0005737]; ATP binding [GO:0005524]; ATP-dependent DNA damage sensor activity [GO:0140664]; damaged DNA binding [GO:0003684]; single-stranded DNA binding [GO:0003697]; DNA recombination [GO:0006310]; DNA repair [GO:0006281]; SOS response [GO:0009432]	cytoplasm [GO:0005737]	ATP binding [GO:0005524]; ATP-dependent DNA damage sensor activity [GO:0140664]; damaged DNA binding [GO:0003684]; single-stranded DNA binding [GO:0003697]	recA
P78014	Protein RecA (Recombinase A)	336	DNA recombination [GO:0006310]; DNA repair [GO:0006281]; SOS response [GO:0009432]	cytoplasm [GO:0005737]; ATP binding [GO:0005524]; ATP-dependent DNA damage sensor activity [GO:0140664]; damaged DNA binding [GO:0003684]; single-stranded DNA binding [GO:0003697]; DNA recombination [GO:0006310]; DNA repair [GO:0006281]; SOS response [GO:0009432]	cytoplasm [GO:0005737]	ATP binding [GO:0005524]; ATP-dependent DNA damage sensor activity [GO:0140664]; damaged DNA binding [GO:0003684]; single-stranded DNA binding [GO:0003697]	MP352
P78016	DNA topoisomerase 4 subunit B (EC 5.6.2.2) (Topoisomerase IV subunit B)	635	DNA topological change [GO:0006265]	chromosome [GO:0005694]; ATP binding [GO:0005524]; DNA binding [GO:0003677]; DNA topoisomerase type II (double strand cut, ATP-hydrolyzing) activity [GO:0003918]; metal ion binding [GO:0046872]; DNA topological change [GO:0006265]	chromosome [GO:0005694]	ATP binding [GO:0005524]; DNA binding [GO:0003677]; DNA topoisomerase type II (double strand cut, ATP-hydrolyzing) activity [GO:0003918]; metal ion binding [GO:0046872]	parE
P78016	DNA topoisomerase 4 subunit B (EC 5.6.2.2) (Topoisomerase IV subunit B)	635	DNA topological change [GO:0006265]	chromosome [GO:0005694]; ATP binding [GO:0005524]; DNA binding [GO:0003677]; DNA topoisomerase type II (double strand cut, ATP-hydrolyzing) activity [GO:0003918]; metal ion binding [GO:0046872]; DNA topological change [GO:0006265]	chromosome [GO:0005694]	ATP binding [GO:0005524]; DNA binding [GO:0003677]; DNA topoisomerase type II (double strand cut, ATP-hydrolyzing) activity [GO:0003918]; metal ion binding [GO:0046872]	parE
P78016	DNA topoisomerase 4 subunit B (EC 5.6.2.2) (Topoisomerase IV subunit B)	635	DNA topological change [GO:0006265]	chromosome [GO:0005694]; ATP binding [GO:0005524]; DNA binding [GO:0003677]; DNA topoisomerase type II (double strand cut, ATP-hydrolyzing) activity [GO:0003918]; metal ion binding [GO:0046872]; DNA topological change [GO:0006265]	chromosome [GO:0005694]	ATP binding [GO:0005524]; DNA binding [GO:0003677]; DNA topoisomerase type II (double strand cut, ATP-hydrolyzing) activity [GO:0003918]; metal ion binding [GO:0046872]	MP032
P78022	RNA polymerase sigma factor SigA (Sigma-A)	499	DNA-templated transcription initiation [GO:0006352]	cytoplasm [GO:0005737]; DNA binding [GO:0003677]; sigma factor activity [GO:0016987]; DNA-templated transcription initiation [GO:0006352]	cytoplasm [GO:0005737]	DNA binding [GO:0003677]; sigma factor activity [GO:0016987]	sigA
P78022	RNA polymerase sigma factor SigA (Sigma-A)	499	DNA-templated transcription initiation [GO:0006352]	cytoplasm [GO:0005737]; DNA binding [GO:0003677]; sigma factor activity [GO:0016987]; DNA-templated transcription initiation [GO:0006352]	cytoplasm [GO:0005737]	DNA binding [GO:0003677]; sigma factor activity [GO:0016987]	rpoD
P78022	RNA polymerase sigma factor SigA (Sigma-A)	499	DNA-templated transcription initiation [GO:0006352]	cytoplasm [GO:0005737]; DNA binding [GO:0003677]; sigma factor activity [GO:0016987]; DNA-templated transcription initiation [GO:0006352]	cytoplasm [GO:0005737]	DNA binding [GO:0003677]; sigma factor activity [GO:0016987]	MPN_RS01970
P78022	RNA polymerase sigma factor SigA (Sigma-A)	499	DNA-templated transcription initiation [GO:0006352]	cytoplasm [GO:0005737]; DNA binding [GO:0003677]; sigma factor activity [GO:0016987]; DNA-templated transcription initiation [GO:0006352]	cytoplasm [GO:0005737]	DNA binding [GO:0003677]; sigma factor activity [GO:0016987]	MP484
P78025	Lon protease (EC 3.4.21.53) (ATP-dependent protease La)	795	cellular response to heat [GO:0034605]; protein quality control for misfolded or incompletely synthesized proteins [GO:0006515]	cytoplasm [GO:0005737]; ATP binding [GO:0005524]; ATP hydrolysis activity [GO:0016887]; ATP-dependent peptidase activity [GO:0004176]; sequence-specific DNA binding [GO:0043565]; serine-type endopeptidase activity [GO:0004252]; cellular response to heat [GO:0034605]; protein quality control for misfolded or incompletely synthesized proteins [GO:0006515]	cytoplasm [GO:0005737]	ATP binding [GO:0005524]; ATP hydrolysis activity [GO:0016887]; ATP-dependent peptidase activity [GO:0004176]; sequence-specific DNA binding [GO:0043565]; serine-type endopeptidase activity [GO:0004252]	lon
P78025	Lon protease (EC 3.4.21.53) (ATP-dependent protease La)	795	cellular response to heat [GO:0034605]; protein quality control for misfolded or incompletely synthesized proteins [GO:0006515]	cytoplasm [GO:0005737]; ATP binding [GO:0005524]; ATP hydrolysis activity [GO:0016887]; ATP-dependent peptidase activity [GO:0004176]; sequence-specific DNA binding [GO:0043565]; serine-type endopeptidase activity [GO:0004252]; cellular response to heat [GO:0034605]; protein quality control for misfolded or incompletely synthesized proteins [GO:0006515]	cytoplasm [GO:0005737]	ATP binding [GO:0005524]; ATP hydrolysis activity [GO:0016887]; ATP-dependent peptidase activity [GO:0004176]; sequence-specific DNA binding [GO:0043565]; serine-type endopeptidase activity [GO:0004252]	lon
P78025	Lon protease (EC 3.4.21.53) (ATP-dependent protease La)	795	cellular response to heat [GO:0034605]; protein quality control for misfolded or incompletely synthesized proteins [GO:0006515]	cytoplasm [GO:0005737]; ATP binding [GO:0005524]; ATP hydrolysis activity [GO:0016887]; ATP-dependent peptidase activity [GO:0004176]; sequence-specific DNA binding [GO:0043565]; serine-type endopeptidase activity [GO:0004252]; cellular response to heat [GO:0034605]; protein quality control for misfolded or incompletely synthesized proteins [GO:0006515]	cytoplasm [GO:0005737]	ATP binding [GO:0005524]; ATP hydrolysis activity [GO:0016887]; ATP-dependent peptidase activity [GO:0004176]; sequence-specific DNA binding [GO:0043565]; serine-type endopeptidase activity [GO:0004252]	MP504
P78029	Thymidylate synthase (TS) (TSase) (EC 2.1.1.45)	287	dTMP biosynthetic process [GO:0006231]; dTTP biosynthetic process [GO:0006235]; methylation [GO:0032259]	cytoplasm [GO:0005737]; thymidylate synthase activity [GO:0004799]; dTMP biosynthetic process [GO:0006231]; dTTP biosynthetic process [GO:0006235]; methylation [GO:0032259]	cytoplasm [GO:0005737]	thymidylate synthase activity [GO:0004799]	thyA
P78029	Thymidylate synthase (TS) (TSase) (EC 2.1.1.45)	287	dTMP biosynthetic process [GO:0006231]; dTTP biosynthetic process [GO:0006235]; methylation [GO:0032259]	cytoplasm [GO:0005737]; thymidylate synthase activity [GO:0004799]; dTMP biosynthetic process [GO:0006231]; dTTP biosynthetic process [GO:0006235]; methylation [GO:0032259]	cytoplasm [GO:0005737]	thymidylate synthase activity [GO:0004799]	MPN_RS01800
P78029	Thymidylate synthase (TS) (TSase) (EC 2.1.1.45)	287	dTMP biosynthetic process [GO:0006231]; dTTP biosynthetic process [GO:0006235]; methylation [GO:0032259]	cytoplasm [GO:0005737]; thymidylate synthase activity [GO:0004799]; dTMP biosynthetic process [GO:0006231]; dTTP biosynthetic process [GO:0006235]; methylation [GO:0032259]	cytoplasm [GO:0005737]	thymidylate synthase activity [GO:0004799]	MP516
P78033	Glucose-6-phosphate isomerase (GPI) (EC 5.3.1.9) (Phosphoglucose isomerase) (PGI) (Phosphohexose isomerase) (PHI)	430	carbohydrate derivative metabolic process [GO:1901135]; gluconeogenesis [GO:0006094]; glycolytic process [GO:0006096]	cytoplasm [GO:0005737]; carbohydrate derivative binding [GO:0097367]; glucose-6-phosphate isomerase activity [GO:0004347]; carbohydrate derivative metabolic process [GO:1901135]; gluconeogenesis [GO:0006094]; glycolytic process [GO:0006096]	cytoplasm [GO:0005737]	carbohydrate derivative binding [GO:0097367]; glucose-6-phosphate isomerase activity [GO:0004347]	pgi
P78033	Glucose-6-phosphate isomerase (GPI) (EC 5.3.1.9) (Phosphoglucose isomerase) (PGI) (Phosphohexose isomerase) (PHI)	430	carbohydrate derivative metabolic process [GO:1901135]; gluconeogenesis [GO:0006094]; glycolytic process [GO:0006096]	cytoplasm [GO:0005737]; carbohydrate derivative binding [GO:0097367]; glucose-6-phosphate isomerase activity [GO:0004347]; carbohydrate derivative metabolic process [GO:1901135]; gluconeogenesis [GO:0006094]; glycolytic process [GO:0006096]	cytoplasm [GO:0005737]	carbohydrate derivative binding [GO:0097367]; glucose-6-phosphate isomerase activity [GO:0004347]	MPN_RS01385
P78033	Glucose-6-phosphate isomerase (GPI) (EC 5.3.1.9) (Phosphoglucose isomerase) (PGI) (Phosphohexose isomerase) (PHI)	430	carbohydrate derivative metabolic process [GO:1901135]; gluconeogenesis [GO:0006094]; glycolytic process [GO:0006096]	cytoplasm [GO:0005737]; carbohydrate derivative binding [GO:0097367]; glucose-6-phosphate isomerase activity [GO:0004347]; carbohydrate derivative metabolic process [GO:1901135]; gluconeogenesis [GO:0006094]; glycolytic process [GO:0006096]	cytoplasm [GO:0005737]	carbohydrate derivative binding [GO:0097367]; glucose-6-phosphate isomerase activity [GO:0004347]	MP582
Q50295	DNA-directed RNA polymerase subunit alpha (RNAP subunit alpha) (EC 2.7.7.6) (RNA polymerase subunit alpha) (Transcriptase subunit alpha)	327	DNA-templated transcription [GO:0006351]	cytoplasm [GO:0005737]; DNA-directed RNA polymerase complex [GO:0000428]; DNA binding [GO:0003677]; DNA-directed 5'-3' RNA polymerase activity [GO:0003899]; protein dimerization activity [GO:0046983]; DNA-templated transcription [GO:0006351]	cytoplasm [GO:0005737]; DNA-directed RNA polymerase complex [GO:0000428]	DNA binding [GO:0003677]; DNA-directed 5'-3' RNA polymerase activity [GO:0003899]; protein dimerization activity [GO:0046983]	rpoA
Q50295	DNA-directed RNA polymerase subunit alpha (RNAP subunit alpha) (EC 2.7.7.6) (RNA polymerase subunit alpha) (Transcriptase subunit alpha)	327	DNA-templated transcription [GO:0006351]	cytoplasm [GO:0005737]; DNA-directed RNA polymerase complex [GO:0000428]; DNA binding [GO:0003677]; DNA-directed 5'-3' RNA polymerase activity [GO:0003899]; protein dimerization activity [GO:0046983]; DNA-templated transcription [GO:0006351]	cytoplasm [GO:0005737]; DNA-directed RNA polymerase complex [GO:0000428]	DNA binding [GO:0003677]; DNA-directed 5'-3' RNA polymerase activity [GO:0003899]; protein dimerization activity [GO:0046983]	rpoA
Q50295	DNA-directed RNA polymerase subunit alpha (RNAP subunit alpha) (EC 2.7.7.6) (RNA polymerase subunit alpha) (Transcriptase subunit alpha)	327	DNA-templated transcription [GO:0006351]	cytoplasm [GO:0005737]; DNA-directed RNA polymerase complex [GO:0000428]; DNA binding [GO:0003677]; DNA-directed 5'-3' RNA polymerase activity [GO:0003899]; protein dimerization activity [GO:0046983]; DNA-templated transcription [GO:0006351]	cytoplasm [GO:0005737]; DNA-directed RNA polymerase complex [GO:0000428]	DNA binding [GO:0003677]; DNA-directed 5'-3' RNA polymerase activity [GO:0003899]; protein dimerization activity [GO:0046983]	MP640
Q50299	Adenylate kinase (AK) (EC 2.7.4.3) (ATP-AMP transphosphorylase) (ATP:AMP phosphotransferase) (Adenylate monophosphate kinase)	215	AMP salvage [GO:0044209]; phosphorylation [GO:0016310]	cytoplasm [GO:0005737]; intracellular membrane-bounded organelle [GO:0043231]; adenylate kinase activity [GO:0004017]; ATP binding [GO:0005524]; zinc ion binding [GO:0008270]; AMP salvage [GO:0044209]; phosphorylation [GO:0016310]	cytoplasm [GO:0005737]; intracellular membrane-bounded organelle [GO:0043231]	adenylate kinase activity [GO:0004017]; ATP binding [GO:0005524]; zinc ion binding [GO:0008270]	adk
Q50299	Adenylate kinase (AK) (EC 2.7.4.3) (ATP-AMP transphosphorylase) (ATP:AMP phosphotransferase) (Adenylate monophosphate kinase)	215	AMP salvage [GO:0044209]; phosphorylation [GO:0016310]	cytoplasm [GO:0005737]; intracellular membrane-bounded organelle [GO:0043231]; adenylate kinase activity [GO:0004017]; ATP binding [GO:0005524]; zinc ion binding [GO:0008270]; AMP salvage [GO:0044209]; phosphorylation [GO:0016310]	cytoplasm [GO:0005737]; intracellular membrane-bounded organelle [GO:0043231]	adenylate kinase activity [GO:0004017]; ATP binding [GO:0005524]; zinc ion binding [GO:0008270]	MPN_RS01035
Q50299	Adenylate kinase (AK) (EC 2.7.4.3) (ATP-AMP transphosphorylase) (ATP:AMP phosphotransferase) (Adenylate monophosphate kinase)	215	AMP salvage [GO:0044209]; phosphorylation [GO:0016310]	cytoplasm [GO:0005737]; intracellular membrane-bounded organelle [GO:0043231]; adenylate kinase activity [GO:0004017]; ATP binding [GO:0005524]; zinc ion binding [GO:0008270]; AMP salvage [GO:0044209]; phosphorylation [GO:0016310]	cytoplasm [GO:0005737]; intracellular membrane-bounded organelle [GO:0043231]	adenylate kinase activity [GO:0004017]; ATP binding [GO:0005524]; zinc ion binding [GO:0008270]	MP646
Q50301	Small ribosomal subunit protein uS5 (30S ribosomal protein S5)	219	translation [GO:0006412]	small ribosomal subunit [GO:0015935]; rRNA binding [GO:0019843]; structural constituent of ribosome [GO:0003735]; translation [GO:0006412]	small ribosomal subunit [GO:0015935]	rRNA binding [GO:0019843]; structural constituent of ribosome [GO:0003735]	rpsE
Q50301	Small ribosomal subunit protein uS5 (30S ribosomal protein S5)	219	translation [GO:0006412]	small ribosomal subunit [GO:0015935]; rRNA binding [GO:0019843]; structural constituent of ribosome [GO:0003735]; translation [GO:0006412]	small ribosomal subunit [GO:0015935]	rRNA binding [GO:0019843]; structural constituent of ribosome [GO:0003735]	rpsE
Q50301	Small ribosomal subunit protein uS5 (30S ribosomal protein S5)	219	translation [GO:0006412]	small ribosomal subunit [GO:0015935]; rRNA binding [GO:0019843]; structural constituent of ribosome [GO:0003735]; translation [GO:0006412]	small ribosomal subunit [GO:0015935]	rRNA binding [GO:0019843]; structural constituent of ribosome [GO:0003735]	MP649
Q50305	Small ribosomal subunit protein uS14 (30S ribosomal protein S14 type Z)	61	translation [GO:0006412]	ribonucleoprotein complex [GO:1990904]; ribosome [GO:0005840]; rRNA binding [GO:0019843]; structural constituent of ribosome [GO:0003735]; zinc ion binding [GO:0008270]; translation [GO:0006412]	ribonucleoprotein complex [GO:1990904]; ribosome [GO:0005840]	rRNA binding [GO:0019843]; structural constituent of ribosome [GO:0003735]; zinc ion binding [GO:0008270]	rpsZ
Q50305	Small ribosomal subunit protein uS14 (30S ribosomal protein S14 type Z)	61	translation [GO:0006412]	ribonucleoprotein complex [GO:1990904]; ribosome [GO:0005840]; rRNA binding [GO:0019843]; structural constituent of ribosome [GO:0003735]; zinc ion binding [GO:0008270]; translation [GO:0006412]	ribonucleoprotein complex [GO:1990904]; ribosome [GO:0005840]	rRNA binding [GO:0019843]; structural constituent of ribosome [GO:0003735]; zinc ion binding [GO:0008270]	rpsN
Q50305	Small ribosomal subunit protein uS14 (30S ribosomal protein S14 type Z)	61	translation [GO:0006412]	ribonucleoprotein complex [GO:1990904]; ribosome [GO:0005840]; rRNA binding [GO:0019843]; structural constituent of ribosome [GO:0003735]; zinc ion binding [GO:0008270]; translation [GO:0006412]	ribonucleoprotein complex [GO:1990904]; ribosome [GO:0005840]	rRNA binding [GO:0019843]; structural constituent of ribosome [GO:0003735]; zinc ion binding [GO:0008270]	MPN_RS01000
Q50305	Small ribosomal subunit protein uS14 (30S ribosomal protein S14 type Z)	61	translation [GO:0006412]	ribonucleoprotein complex [GO:1990904]; ribosome [GO:0005840]; rRNA binding [GO:0019843]; structural constituent of ribosome [GO:0003735]; zinc ion binding [GO:0008270]; translation [GO:0006412]	ribonucleoprotein complex [GO:1990904]; ribosome [GO:0005840]	rRNA binding [GO:0019843]; structural constituent of ribosome [GO:0003735]; zinc ion binding [GO:0008270]	MP653
Q9EXD8	Ascorbate-specific PTS system EIIB component (EC 2.7.1.194) (Ascorbate-specific phosphotransferase enzyme IIB component)	95	phosphoenolpyruvate-dependent sugar phosphotransferase system [GO:0009401]; phosphorylation [GO:0016310]	cytoplasm [GO:0005737]; kinase activity [GO:0016301]; protein-N(PI)-phosphohistidine-sugar phosphotransferase activity [GO:0008982]; phosphoenolpyruvate-dependent sugar phosphotransferase system [GO:0009401]; phosphorylation [GO:0016310]	cytoplasm [GO:0005737]	kinase activity [GO:0016301]; protein-N(PI)-phosphohistidine-sugar phosphotransferase activity [GO:0008982]	ulaB
Q9EXD8	Ascorbate-specific PTS system EIIB component (EC 2.7.1.194) (Ascorbate-specific phosphotransferase enzyme IIB component)	95	phosphoenolpyruvate-dependent sugar phosphotransferase system [GO:0009401]; phosphorylation [GO:0016310]	cytoplasm [GO:0005737]; kinase activity [GO:0016301]; protein-N(PI)-phosphohistidine-sugar phosphotransferase activity [GO:0008982]; phosphoenolpyruvate-dependent sugar phosphotransferase system [GO:0009401]; phosphorylation [GO:0016310]	cytoplasm [GO:0005737]	kinase activity [GO:0016301]; protein-N(PI)-phosphohistidine-sugar phosphotransferase activity [GO:0008982]	sgaB
Q9EXD8	Ascorbate-specific PTS system EIIB component (EC 2.7.1.194) (Ascorbate-specific phosphotransferase enzyme IIB component)	95	phosphoenolpyruvate-dependent sugar phosphotransferase system [GO:0009401]; phosphorylation [GO:0016310]	cytoplasm [GO:0005737]; kinase activity [GO:0016301]; protein-N(PI)-phosphohistidine-sugar phosphotransferase activity [GO:0008982]; phosphoenolpyruvate-dependent sugar phosphotransferase system [GO:0009401]; phosphorylation [GO:0016310]	cytoplasm [GO:0005737]	kinase activity [GO:0016301]; protein-N(PI)-phosphohistidine-sugar phosphotransferase activity [GO:0008982]	MPN_RS02820
Q9EXD8	Ascorbate-specific PTS system EIIB component (EC 2.7.1.194) (Ascorbate-specific phosphotransferase enzyme IIB component)	95	phosphoenolpyruvate-dependent sugar phosphotransferase system [GO:0009401]; phosphorylation [GO:0016310]	cytoplasm [GO:0005737]; kinase activity [GO:0016301]; protein-N(PI)-phosphohistidine-sugar phosphotransferase activity [GO:0008982]; phosphoenolpyruvate-dependent sugar phosphotransferase system [GO:0009401]; phosphorylation [GO:0016310]	cytoplasm [GO:0005737]	kinase activity [GO:0016301]; protein-N(PI)-phosphohistidine-sugar phosphotransferase activity [GO:0008982]	MP347.1
P41204	Large ribosomal subunit protein uL16 (50S ribosomal protein L16)	139	translation [GO:0006412]	ribonucleoprotein complex [GO:1990904]; ribosome [GO:0005840]; rRNA binding [GO:0019843]; structural constituent of ribosome [GO:0003735]; tRNA binding [GO:0000049]; translation [GO:0006412]	ribonucleoprotein complex [GO:1990904]; ribosome [GO:0005840]	rRNA binding [GO:0019843]; structural constituent of ribosome [GO:0003735]; tRNA binding [GO:0000049]	rplP
P41204	Large ribosomal subunit protein uL16 (50S ribosomal protein L16)	139	translation [GO:0006412]	ribonucleoprotein complex [GO:1990904]; ribosome [GO:0005840]; rRNA binding [GO:0019843]; structural constituent of ribosome [GO:0003735]; tRNA binding [GO:0000049]; translation [GO:0006412]	ribonucleoprotein complex [GO:1990904]; ribosome [GO:0005840]	rRNA binding [GO:0019843]; structural constituent of ribosome [GO:0003735]; tRNA binding [GO:0000049]	rplP
P41204	Large ribosomal subunit protein uL16 (50S ribosomal protein L16)	139	translation [GO:0006412]	ribonucleoprotein complex [GO:1990904]; ribosome [GO:0005840]; rRNA binding [GO:0019843]; structural constituent of ribosome [GO:0003735]; tRNA binding [GO:0000049]; translation [GO:0006412]	ribonucleoprotein complex [GO:1990904]; ribosome [GO:0005840]	rRNA binding [GO:0019843]; structural constituent of ribosome [GO:0003735]; tRNA binding [GO:0000049]	MP659
P46775	Small ribosomal subunit protein uS4 (30S ribosomal protein S4)	205	translation [GO:0006412]	small ribosomal subunit [GO:0015935]; rRNA binding [GO:0019843]; structural constituent of ribosome [GO:0003735]; translation [GO:0006412]	small ribosomal subunit [GO:0015935]	rRNA binding [GO:0019843]; structural constituent of ribosome [GO:0003735]	rpsD
P46775	Small ribosomal subunit protein uS4 (30S ribosomal protein S4)	205	translation [GO:0006412]	small ribosomal subunit [GO:0015935]; rRNA binding [GO:0019843]; structural constituent of ribosome [GO:0003735]; translation [GO:0006412]	small ribosomal subunit [GO:0015935]	rRNA binding [GO:0019843]; structural constituent of ribosome [GO:0003735]	rps4
P46775	Small ribosomal subunit protein uS4 (30S ribosomal protein S4)	205	translation [GO:0006412]	small ribosomal subunit [GO:0015935]; rRNA binding [GO:0019843]; structural constituent of ribosome [GO:0003735]; translation [GO:0006412]	small ribosomal subunit [GO:0015935]	rRNA binding [GO:0019843]; structural constituent of ribosome [GO:0003735]	rpsD
P46775	Small ribosomal subunit protein uS4 (30S ribosomal protein S4)	205	translation [GO:0006412]	small ribosomal subunit [GO:0015935]; rRNA binding [GO:0019843]; structural constituent of ribosome [GO:0003735]; translation [GO:0006412]	small ribosomal subunit [GO:0015935]	rRNA binding [GO:0019843]; structural constituent of ribosome [GO:0003735]	MP395
P52864	Large ribosomal subunit protein bL36 (50S ribosomal protein L36)	37	translation [GO:0006412]	ribonucleoprotein complex [GO:1990904]; ribosome [GO:0005840]; structural constituent of ribosome [GO:0003735]; translation [GO:0006412]	ribonucleoprotein complex [GO:1990904]; ribosome [GO:0005840]	structural constituent of ribosome [GO:0003735]	rpmJ
P52864	Large ribosomal subunit protein bL36 (50S ribosomal protein L36)	37	translation [GO:0006412]	ribonucleoprotein complex [GO:1990904]; ribosome [GO:0005840]; structural constituent of ribosome [GO:0003735]; translation [GO:0006412]	ribonucleoprotein complex [GO:1990904]; ribosome [GO:0005840]	structural constituent of ribosome [GO:0003735]	rpmJ
P52864	Large ribosomal subunit protein bL36 (50S ribosomal protein L36)	37	translation [GO:0006412]	ribonucleoprotein complex [GO:1990904]; ribosome [GO:0005840]; structural constituent of ribosome [GO:0003735]; translation [GO:0006412]	ribonucleoprotein complex [GO:1990904]; ribosome [GO:0005840]	structural constituent of ribosome [GO:0003735]	MP643
P56850	Large ribosomal subunit protein bL33B (50S ribosomal protein L33 2)	48	translation [GO:0006412]	ribonucleoprotein complex [GO:1990904]; ribosome [GO:0005840]; structural constituent of ribosome [GO:0003735]; translation [GO:0006412]	ribonucleoprotein complex [GO:1990904]; ribosome [GO:0005840]	structural constituent of ribosome [GO:0003735]	rpmG2
P56850	Large ribosomal subunit protein bL33B (50S ribosomal protein L33 2)	48	translation [GO:0006412]	ribonucleoprotein complex [GO:1990904]; ribosome [GO:0005840]; structural constituent of ribosome [GO:0003735]; translation [GO:0006412]	ribonucleoprotein complex [GO:1990904]; ribosome [GO:0005840]	structural constituent of ribosome [GO:0003735]	rpmG
P56850	Large ribosomal subunit protein bL33B (50S ribosomal protein L33 2)	48	translation [GO:0006412]	ribonucleoprotein complex [GO:1990904]; ribosome [GO:0005840]; structural constituent of ribosome [GO:0003735]; translation [GO:0006412]	ribonucleoprotein complex [GO:1990904]; ribosome [GO:0005840]	structural constituent of ribosome [GO:0003735]	MP085.1
P57079	Small ribosomal subunit protein bS21 (30S ribosomal protein S21)	60	translation [GO:0006412]	ribonucleoprotein complex [GO:1990904]; ribosome [GO:0005840]; structural constituent of ribosome [GO:0003735]; translation [GO:0006412]	ribonucleoprotein complex [GO:1990904]; ribosome [GO:0005840]	structural constituent of ribosome [GO:0003735]	rpsU
P57079	Small ribosomal subunit protein bS21 (30S ribosomal protein S21)	60	translation [GO:0006412]	ribonucleoprotein complex [GO:1990904]; ribosome [GO:0005840]; structural constituent of ribosome [GO:0003735]; translation [GO:0006412]	ribonucleoprotein complex [GO:1990904]; ribosome [GO:0005840]	structural constituent of ribosome [GO:0003735]	rpsU
P57079	Small ribosomal subunit protein bS21 (30S ribosomal protein S21)	60	translation [GO:0006412]	ribonucleoprotein complex [GO:1990904]; ribosome [GO:0005840]; structural constituent of ribosome [GO:0003735]; translation [GO:0006412]	ribonucleoprotein complex [GO:1990904]; ribosome [GO:0005840]	structural constituent of ribosome [GO:0003735]	MP539.1
P57114	Putative pre-16S rRNA nuclease (EC 3.1.-.-)	140	rRNA 5'-end processing [GO:0000967]	cytoplasm [GO:0005737]; nuclease activity [GO:0004518]; rRNA 5'-end processing [GO:0000967]	cytoplasm [GO:0005737]	nuclease activity [GO:0004518]	ruvX
P57114	Putative pre-16S rRNA nuclease (EC 3.1.-.-)	140	rRNA 5'-end processing [GO:0000967]	cytoplasm [GO:0005737]; nuclease activity [GO:0004518]; rRNA 5'-end processing [GO:0000967]	cytoplasm [GO:0005737]	nuclease activity [GO:0004518]	MP422.1
P75043	SsrA-binding protein (Small protein B)	147	trans-translation [GO:0070929]	cytoplasm [GO:0005737]; RNA binding [GO:0003723]; trans-translation [GO:0070929]	cytoplasm [GO:0005737]	RNA binding [GO:0003723]	smpB
P75043	SsrA-binding protein (Small protein B)	147	trans-translation [GO:0070929]	cytoplasm [GO:0005737]; RNA binding [GO:0003723]; trans-translation [GO:0070929]	cytoplasm [GO:0005737]	RNA binding [GO:0003723]	smpB
P75043	SsrA-binding protein (Small protein B)	147	trans-translation [GO:0070929]	cytoplasm [GO:0005737]; RNA binding [GO:0003723]; trans-translation [GO:0070929]	cytoplasm [GO:0005737]	RNA binding [GO:0003723]	MP081
P75069	Histidine--tRNA ligase (EC 6.1.1.21) (Histidyl-tRNA synthetase) (HisRS)	414	histidyl-tRNA aminoacylation [GO:0006427]	cytoplasm [GO:0005737]; ATP binding [GO:0005524]; histidine-tRNA ligase activity [GO:0004821]; histidyl-tRNA aminoacylation [GO:0006427]	cytoplasm [GO:0005737]	ATP binding [GO:0005524]; histidine-tRNA ligase activity [GO:0004821]	hisS
P75069	Histidine--tRNA ligase (EC 6.1.1.21) (Histidyl-tRNA synthetase) (HisRS)	414	histidyl-tRNA aminoacylation [GO:0006427]	cytoplasm [GO:0005737]; ATP binding [GO:0005524]; histidine-tRNA ligase activity [GO:0004821]; histidyl-tRNA aminoacylation [GO:0006427]	cytoplasm [GO:0005737]	ATP binding [GO:0005524]; histidine-tRNA ligase activity [GO:0004821]	hisS
P75069	Histidine--tRNA ligase (EC 6.1.1.21) (Histidyl-tRNA synthetase) (HisRS)	414	histidyl-tRNA aminoacylation [GO:0006427]	cytoplasm [GO:0005737]; ATP binding [GO:0005524]; histidine-tRNA ligase activity [GO:0004821]; histidyl-tRNA aminoacylation [GO:0006427]	cytoplasm [GO:0005737]	ATP binding [GO:0005524]; histidine-tRNA ligase activity [GO:0004821]	MP109
P75080	DNA polymerase III PolC-type (PolIII) (EC 2.7.7.7)	1443	DNA-templated DNA replication [GO:0006261]	cytoplasm [GO:0005737]; 3'-5' exonuclease activity [GO:0008408]; DNA binding [GO:0003677]; DNA-directed DNA polymerase activity [GO:0003887]; DNA-templated DNA replication [GO:0006261]	cytoplasm [GO:0005737]	3'-5' exonuclease activity [GO:0008408]; DNA binding [GO:0003677]; DNA-directed DNA polymerase activity [GO:0003887]	polC
P75080	DNA polymerase III PolC-type (PolIII) (EC 2.7.7.7)	1443	DNA-templated DNA replication [GO:0006261]	cytoplasm [GO:0005737]; 3'-5' exonuclease activity [GO:0008408]; DNA binding [GO:0003677]; DNA-directed DNA polymerase activity [GO:0003887]; DNA-templated DNA replication [GO:0006261]	cytoplasm [GO:0005737]	3'-5' exonuclease activity [GO:0008408]; DNA binding [GO:0003677]; DNA-directed DNA polymerase activity [GO:0003887]	polC
P75080	DNA polymerase III PolC-type (PolIII) (EC 2.7.7.7)	1443	DNA-templated DNA replication [GO:0006261]	cytoplasm [GO:0005737]; 3'-5' exonuclease activity [GO:0008408]; DNA binding [GO:0003677]; DNA-directed DNA polymerase activity [GO:0003887]; DNA-templated DNA replication [GO:0006261]	cytoplasm [GO:0005737]	3'-5' exonuclease activity [GO:0008408]; DNA binding [GO:0003677]; DNA-directed DNA polymerase activity [GO:0003887]	MP120
P75090	Probable DNA-directed RNA polymerase subunit delta (RNAP delta factor)	144	DNA-templated transcription [GO:0006351]; regulation of DNA-templated transcription [GO:0006355]	DNA-directed RNA polymerase complex [GO:0000428]; DNA-directed 5'-3' RNA polymerase activity [GO:0003899]; DNA-templated transcription [GO:0006351]; regulation of DNA-templated transcription [GO:0006355]	DNA-directed RNA polymerase complex [GO:0000428]	DNA-directed 5'-3' RNA polymerase activity [GO:0003899]	rpoE
P75090	Probable DNA-directed RNA polymerase subunit delta (RNAP delta factor)	144	DNA-templated transcription [GO:0006351]; regulation of DNA-templated transcription [GO:0006355]	DNA-directed RNA polymerase complex [GO:0000428]; DNA-directed 5'-3' RNA polymerase activity [GO:0003899]; DNA-templated transcription [GO:0006351]; regulation of DNA-templated transcription [GO:0006355]	DNA-directed RNA polymerase complex [GO:0000428]	DNA-directed 5'-3' RNA polymerase activity [GO:0003899]	rpoE
P75090	Probable DNA-directed RNA polymerase subunit delta (RNAP delta factor)	144	DNA-templated transcription [GO:0006351]; regulation of DNA-templated transcription [GO:0006355]	DNA-directed RNA polymerase complex [GO:0000428]; DNA-directed 5'-3' RNA polymerase activity [GO:0003899]; DNA-templated transcription [GO:0006351]; regulation of DNA-templated transcription [GO:0006355]	DNA-directed RNA polymerase complex [GO:0000428]	DNA-directed 5'-3' RNA polymerase activity [GO:0003899]	MP130
P75092	Putative proline iminopeptidase (PIP) (EC 3.4.11.5) (Prolyl aminopeptidase) (PAP)	309	proteolysis [GO:0006508]	cytoplasm [GO:0005737]; aminopeptidase activity [GO:0004177]; proteolysis [GO:0006508]	cytoplasm [GO:0005737]	aminopeptidase activity [GO:0004177]	pip
P75092	Putative proline iminopeptidase (PIP) (EC 3.4.11.5) (Prolyl aminopeptidase) (PAP)	309	proteolysis [GO:0006508]	cytoplasm [GO:0005737]; aminopeptidase activity [GO:0004177]; proteolysis [GO:0006508]	cytoplasm [GO:0005737]	aminopeptidase activity [GO:0004177]	pip
P75092	Putative proline iminopeptidase (PIP) (EC 3.4.11.5) (Prolyl aminopeptidase) (PAP)	309	proteolysis [GO:0006508]	cytoplasm [GO:0005737]; aminopeptidase activity [GO:0004177]; proteolysis [GO:0006508]	cytoplasm [GO:0005737]	aminopeptidase activity [GO:0004177]	MP132
P75112	Membrane protein insertase YidC (Foldase YidC) (Membrane integrase YidC) (Membrane protein YidC)	385	protein transport [GO:0015031]	plasma membrane [GO:0005886]; membrane insertase activity [GO:0032977]; protein transport [GO:0015031]	plasma membrane [GO:0005886]	membrane insertase activity [GO:0032977]	yidC
P75112	Membrane protein insertase YidC (Foldase YidC) (Membrane integrase YidC) (Membrane protein YidC)	385	protein transport [GO:0015031]	plasma membrane [GO:0005886]; membrane insertase activity [GO:0032977]; protein transport [GO:0015031]	plasma membrane [GO:0005886]	membrane insertase activity [GO:0032977]	yidC
P75112	Membrane protein insertase YidC (Foldase YidC) (Membrane integrase YidC) (Membrane protein YidC)	385	protein transport [GO:0015031]	plasma membrane [GO:0005886]; membrane insertase activity [GO:0032977]; protein transport [GO:0015031]	plasma membrane [GO:0005886]	membrane insertase activity [GO:0032977]	MP162
P75131	Small ribosomal subunit protein bS16 (30S ribosomal protein S16)	88	translation [GO:0006412]	cytoplasm [GO:0005737]; ribonucleoprotein complex [GO:1990904]; ribosome [GO:0005840]; structural constituent of ribosome [GO:0003735]; translation [GO:0006412]	cytoplasm [GO:0005737]; ribonucleoprotein complex [GO:1990904]; ribosome [GO:0005840]	structural constituent of ribosome [GO:0003735]	rpsP
P75131	Small ribosomal subunit protein bS16 (30S ribosomal protein S16)	88	translation [GO:0006412]	cytoplasm [GO:0005737]; ribonucleoprotein complex [GO:1990904]; ribosome [GO:0005840]; structural constituent of ribosome [GO:0003735]; translation [GO:0006412]	cytoplasm [GO:0005737]; ribonucleoprotein complex [GO:1990904]; ribosome [GO:0005840]	structural constituent of ribosome [GO:0003735]	rpsP
P75131	Small ribosomal subunit protein bS16 (30S ribosomal protein S16)	88	translation [GO:0006412]	cytoplasm [GO:0005737]; ribonucleoprotein complex [GO:1990904]; ribosome [GO:0005840]; structural constituent of ribosome [GO:0003735]; translation [GO:0006412]	cytoplasm [GO:0005737]; ribonucleoprotein complex [GO:1990904]; ribosome [GO:0005840]	structural constituent of ribosome [GO:0003735]	MP182
P75133	Large ribosomal subunit protein bL19 (50S ribosomal protein L19)	119	translation [GO:0006412]	ribonucleoprotein complex [GO:1990904]; ribosome [GO:0005840]; structural constituent of ribosome [GO:0003735]; translation [GO:0006412]	ribonucleoprotein complex [GO:1990904]; ribosome [GO:0005840]	structural constituent of ribosome [GO:0003735]	rplS
P75133	Large ribosomal subunit protein bL19 (50S ribosomal protein L19)	119	translation [GO:0006412]	ribonucleoprotein complex [GO:1990904]; ribosome [GO:0005840]; structural constituent of ribosome [GO:0003735]; translation [GO:0006412]	ribonucleoprotein complex [GO:1990904]; ribosome [GO:0005840]	structural constituent of ribosome [GO:0003735]	rplS
P75133	Large ribosomal subunit protein bL19 (50S ribosomal protein L19)	119	translation [GO:0006412]	ribonucleoprotein complex [GO:1990904]; ribosome [GO:0005840]; structural constituent of ribosome [GO:0003735]; translation [GO:0006412]	ribonucleoprotein complex [GO:1990904]; ribosome [GO:0005840]	structural constituent of ribosome [GO:0003735]	MP184
P75135	Probable ribosome biogenesis GTPase A	271	ribosome biogenesis [GO:0042254]	cytoplasm [GO:0005737]; GTP binding [GO:0005525]; hydrolase activity [GO:0016787]; ribosome biogenesis [GO:0042254]	cytoplasm [GO:0005737]	GTP binding [GO:0005525]; hydrolase activity [GO:0016787]	rbgA
P75135	Probable ribosome biogenesis GTPase A	271	ribosome biogenesis [GO:0042254]	cytoplasm [GO:0005737]; GTP binding [GO:0005525]; hydrolase activity [GO:0016787]; ribosome biogenesis [GO:0042254]	cytoplasm [GO:0005737]	GTP binding [GO:0005525]; hydrolase activity [GO:0016787]	ylqF
P75135	Probable ribosome biogenesis GTPase A	271	ribosome biogenesis [GO:0042254]	cytoplasm [GO:0005737]; GTP binding [GO:0005525]; hydrolase activity [GO:0016787]; ribosome biogenesis [GO:0042254]	cytoplasm [GO:0005737]	GTP binding [GO:0005525]; hydrolase activity [GO:0016787]	K05_orf271
P75135	Probable ribosome biogenesis GTPase A	271	ribosome biogenesis [GO:0042254]	cytoplasm [GO:0005737]; GTP binding [GO:0005525]; hydrolase activity [GO:0016787]; ribosome biogenesis [GO:0042254]	cytoplasm [GO:0005737]	GTP binding [GO:0005525]; hydrolase activity [GO:0016787]	MP186
P75145	Mannitol-specific phosphotransferase enzyme IIA component (EIIA) (EIII) (PTS system mannitol-specific EIIA component)	143	phosphoenolpyruvate-dependent sugar phosphotransferase system [GO:0009401]; phosphorylation [GO:0016310]	cytoplasm [GO:0005737]; kinase activity [GO:0016301]; phosphoenolpyruvate-dependent sugar phosphotransferase system [GO:0009401]; phosphorylation [GO:0016310]	cytoplasm [GO:0005737]	kinase activity [GO:0016301]	mtlF
P75145	Mannitol-specific phosphotransferase enzyme IIA component (EIIA) (EIII) (PTS system mannitol-specific EIIA component)	143	phosphoenolpyruvate-dependent sugar phosphotransferase system [GO:0009401]; phosphorylation [GO:0016310]	cytoplasm [GO:0005737]; kinase activity [GO:0016301]; phosphoenolpyruvate-dependent sugar phosphotransferase system [GO:0009401]; phosphorylation [GO:0016310]	cytoplasm [GO:0005737]	kinase activity [GO:0016301]	MPN_RS03690
P75145	Mannitol-specific phosphotransferase enzyme IIA component (EIIA) (EIII) (PTS system mannitol-specific EIIA component)	143	phosphoenolpyruvate-dependent sugar phosphotransferase system [GO:0009401]; phosphorylation [GO:0016310]	cytoplasm [GO:0005737]; kinase activity [GO:0016301]; phosphoenolpyruvate-dependent sugar phosphotransferase system [GO:0009401]; phosphorylation [GO:0016310]	cytoplasm [GO:0005737]	kinase activity [GO:0016301]	MP189
P75171	Large ribosomal subunit protein bL28 (50S ribosomal protein L28)	65	translation [GO:0006412]	ribonucleoprotein complex [GO:1990904]; ribosome [GO:0005840]; structural constituent of ribosome [GO:0003735]; translation [GO:0006412]	ribonucleoprotein complex [GO:1990904]; ribosome [GO:0005840]	structural constituent of ribosome [GO:0003735]	rpmB
P75171	Large ribosomal subunit protein bL28 (50S ribosomal protein L28)	65	translation [GO:0006412]	ribonucleoprotein complex [GO:1990904]; ribosome [GO:0005840]; structural constituent of ribosome [GO:0003735]; translation [GO:0006412]	ribonucleoprotein complex [GO:1990904]; ribosome [GO:0005840]	structural constituent of ribosome [GO:0003735]	rpmB
P75171	Large ribosomal subunit protein bL28 (50S ribosomal protein L28)	65	translation [GO:0006412]	ribonucleoprotein complex [GO:1990904]; ribosome [GO:0005840]; structural constituent of ribosome [GO:0003735]; translation [GO:0006412]	ribonucleoprotein complex [GO:1990904]; ribosome [GO:0005840]	structural constituent of ribosome [GO:0003735]	MP218
P75173	Small ribosomal subunit protein uS15 (30S ribosomal protein S15)	86	translation [GO:0006412]	cytoplasm [GO:0005737]; ribonucleoprotein complex [GO:1990904]; ribosome [GO:0005840]; rRNA binding [GO:0019843]; structural constituent of ribosome [GO:0003735]; translation [GO:0006412]	cytoplasm [GO:0005737]; ribonucleoprotein complex [GO:1990904]; ribosome [GO:0005840]	rRNA binding [GO:0019843]; structural constituent of ribosome [GO:0003735]	rpsO
P75173	Small ribosomal subunit protein uS15 (30S ribosomal protein S15)	86	translation [GO:0006412]	cytoplasm [GO:0005737]; ribonucleoprotein complex [GO:1990904]; ribosome [GO:0005840]; rRNA binding [GO:0019843]; structural constituent of ribosome [GO:0003735]; translation [GO:0006412]	cytoplasm [GO:0005737]; ribonucleoprotein complex [GO:1990904]; ribosome [GO:0005840]	rRNA binding [GO:0019843]; structural constituent of ribosome [GO:0003735]	rpsO
P75173	Small ribosomal subunit protein uS15 (30S ribosomal protein S15)	86	translation [GO:0006412]	cytoplasm [GO:0005737]; ribonucleoprotein complex [GO:1990904]; ribosome [GO:0005840]; rRNA binding [GO:0019843]; structural constituent of ribosome [GO:0003735]; translation [GO:0006412]	cytoplasm [GO:0005737]; ribonucleoprotein complex [GO:1990904]; ribosome [GO:0005840]	rRNA binding [GO:0019843]; structural constituent of ribosome [GO:0003735]	MP220
P75178	Large ribosomal subunit protein uL13 (50S ribosomal protein L13)	146	translation [GO:0006412]	ribonucleoprotein complex [GO:1990904]; ribosome [GO:0005840]; structural constituent of ribosome [GO:0003735]; translation [GO:0006412]	ribonucleoprotein complex [GO:1990904]; ribosome [GO:0005840]	structural constituent of ribosome [GO:0003735]	rplM
P75178	Large ribosomal subunit protein uL13 (50S ribosomal protein L13)	146	translation [GO:0006412]	ribonucleoprotein complex [GO:1990904]; ribosome [GO:0005840]; structural constituent of ribosome [GO:0003735]; translation [GO:0006412]	ribonucleoprotein complex [GO:1990904]; ribosome [GO:0005840]	structural constituent of ribosome [GO:0003735]	rplM
P75178	Large ribosomal subunit protein uL13 (50S ribosomal protein L13)	146	translation [GO:0006412]	ribonucleoprotein complex [GO:1990904]; ribosome [GO:0005840]; structural constituent of ribosome [GO:0003735]; translation [GO:0006412]	ribonucleoprotein complex [GO:1990904]; ribosome [GO:0005840]	structural constituent of ribosome [GO:0003735]	MP225
P75179	Small ribosomal subunit protein uS9 (30S ribosomal protein S9)	132	translation [GO:0006412]	ribonucleoprotein complex [GO:1990904]; ribosome [GO:0005840]; structural constituent of ribosome [GO:0003735]; translation [GO:0006412]	ribonucleoprotein complex [GO:1990904]; ribosome [GO:0005840]	structural constituent of ribosome [GO:0003735]	rpsI
P75179	Small ribosomal subunit protein uS9 (30S ribosomal protein S9)	132	translation [GO:0006412]	ribonucleoprotein complex [GO:1990904]; ribosome [GO:0005840]; structural constituent of ribosome [GO:0003735]; translation [GO:0006412]	ribonucleoprotein complex [GO:1990904]; ribosome [GO:0005840]	structural constituent of ribosome [GO:0003735]	rpsI
P75179	Small ribosomal subunit protein uS9 (30S ribosomal protein S9)	132	translation [GO:0006412]	ribonucleoprotein complex [GO:1990904]; ribosome [GO:0005840]; structural constituent of ribosome [GO:0003735]; translation [GO:0006412]	ribonucleoprotein complex [GO:1990904]; ribosome [GO:0005840]	structural constituent of ribosome [GO:0003735]	MP226
P75185	Phosphate transport system permease protein PstA homolog	651	phosphate ion transmembrane transport [GO:0035435]	plasma membrane [GO:0005886]; inorganic phosphate transmembrane transporter activity [GO:0005315]; phosphate ion transmembrane transport [GO:0035435]	plasma membrane [GO:0005886]	inorganic phosphate transmembrane transporter activity [GO:0005315]	pstA
P75185	Phosphate transport system permease protein PstA homolog	651	phosphate ion transmembrane transport [GO:0035435]	plasma membrane [GO:0005886]; inorganic phosphate transmembrane transporter activity [GO:0005315]; phosphate ion transmembrane transport [GO:0035435]	plasma membrane [GO:0005886]	inorganic phosphate transmembrane transporter activity [GO:0005315]	pstA
P75185	Phosphate transport system permease protein PstA homolog	651	phosphate ion transmembrane transport [GO:0035435]	plasma membrane [GO:0005886]; inorganic phosphate transmembrane transporter activity [GO:0005315]; phosphate ion transmembrane transport [GO:0035435]	plasma membrane [GO:0005886]	inorganic phosphate transmembrane transporter activity [GO:0005315]	MP232
P75207	Putative ABC transporter ATP-binding MG390 homolog	660	proteolysis [GO:0006508]	plasma membrane [GO:0005886]; ATP binding [GO:0005524]; cysteine-type peptidase activity [GO:0008234]; proteolysis [GO:0006508]	plasma membrane [GO:0005886]	ATP binding [GO:0005524]; cysteine-type peptidase activity [GO:0008234]	MPN_RS03270
P75207	Putative ABC transporter ATP-binding MG390 homolog	660	proteolysis [GO:0006508]	plasma membrane [GO:0005886]; ATP binding [GO:0005524]; cysteine-type peptidase activity [GO:0008234]; proteolysis [GO:0006508]	plasma membrane [GO:0005886]	ATP binding [GO:0005524]; cysteine-type peptidase activity [GO:0008234]	D02_orf660
P75207	Putative ABC transporter ATP-binding MG390 homolog	660	proteolysis [GO:0006508]	plasma membrane [GO:0005886]; ATP binding [GO:0005524]; cysteine-type peptidase activity [GO:0008234]; proteolysis [GO:0006508]	plasma membrane [GO:0005886]	ATP binding [GO:0005524]; cysteine-type peptidase activity [GO:0008234]	MP271
P75209	Endoribonuclease YbeY (EC 3.1.-.-)	154	rRNA processing [GO:0006364]	cytoplasm [GO:0005737]; metalloendopeptidase activity [GO:0004222]; RNA endonuclease activity [GO:0004521]; zinc ion binding [GO:0008270]; rRNA processing [GO:0006364]	cytoplasm [GO:0005737]	metalloendopeptidase activity [GO:0004222]; RNA endonuclease activity [GO:0004521]; zinc ion binding [GO:0008270]	ybeY
P75209	Endoribonuclease YbeY (EC 3.1.-.-)	154	rRNA processing [GO:0006364]	cytoplasm [GO:0005737]; metalloendopeptidase activity [GO:0004222]; RNA endonuclease activity [GO:0004521]; zinc ion binding [GO:0008270]; rRNA processing [GO:0006364]	cytoplasm [GO:0005737]	metalloendopeptidase activity [GO:0004222]; RNA endonuclease activity [GO:0004521]; zinc ion binding [GO:0008270]	ybeY
P75209	Endoribonuclease YbeY (EC 3.1.-.-)	154	rRNA processing [GO:0006364]	cytoplasm [GO:0005737]; metalloendopeptidase activity [GO:0004222]; RNA endonuclease activity [GO:0004521]; zinc ion binding [GO:0008270]; rRNA processing [GO:0006364]	cytoplasm [GO:0005737]	metalloendopeptidase activity [GO:0004222]; RNA endonuclease activity [GO:0004521]; zinc ion binding [GO:0008270]	MP273
P75221	tRNA uridine 5-carboxymethylaminomethyl modification enzyme MnmG (Glucose-inhibited division protein A)	612	tRNA wobble uridine modification [GO:0002098]	cytoplasm [GO:0005737]; flavin adenine dinucleotide binding [GO:0050660]; tRNA wobble uridine modification [GO:0002098]	cytoplasm [GO:0005737]	flavin adenine dinucleotide binding [GO:0050660]	mnmG
P75221	tRNA uridine 5-carboxymethylaminomethyl modification enzyme MnmG (Glucose-inhibited division protein A)	612	tRNA wobble uridine modification [GO:0002098]	cytoplasm [GO:0005737]; flavin adenine dinucleotide binding [GO:0050660]; tRNA wobble uridine modification [GO:0002098]	cytoplasm [GO:0005737]	flavin adenine dinucleotide binding [GO:0050660]	gidA
P75221	tRNA uridine 5-carboxymethylaminomethyl modification enzyme MnmG (Glucose-inhibited division protein A)	612	tRNA wobble uridine modification [GO:0002098]	cytoplasm [GO:0005737]; flavin adenine dinucleotide binding [GO:0050660]; tRNA wobble uridine modification [GO:0002098]	cytoplasm [GO:0005737]	flavin adenine dinucleotide binding [GO:0050660]	mnmG
P75221	tRNA uridine 5-carboxymethylaminomethyl modification enzyme MnmG (Glucose-inhibited division protein A)	612	tRNA wobble uridine modification [GO:0002098]	cytoplasm [GO:0005737]; flavin adenine dinucleotide binding [GO:0050660]; tRNA wobble uridine modification [GO:0002098]	cytoplasm [GO:0005737]	flavin adenine dinucleotide binding [GO:0050660]	MP285
P75222	Arginine--tRNA ligase (EC 6.1.1.19) (Arginyl-tRNA synthetase) (ArgRS)	537	arginyl-tRNA aminoacylation [GO:0006420]	cytoplasm [GO:0005737]; arginine-tRNA ligase activity [GO:0004814]; ATP binding [GO:0005524]; arginyl-tRNA aminoacylation [GO:0006420]	cytoplasm [GO:0005737]	arginine-tRNA ligase activity [GO:0004814]; ATP binding [GO:0005524]	argS
P75222	Arginine--tRNA ligase (EC 6.1.1.19) (Arginyl-tRNA synthetase) (ArgRS)	537	arginyl-tRNA aminoacylation [GO:0006420]	cytoplasm [GO:0005737]; arginine-tRNA ligase activity [GO:0004814]; ATP binding [GO:0005524]; arginyl-tRNA aminoacylation [GO:0006420]	cytoplasm [GO:0005737]	arginine-tRNA ligase activity [GO:0004814]; ATP binding [GO:0005524]	argS
P75222	Arginine--tRNA ligase (EC 6.1.1.19) (Arginyl-tRNA synthetase) (ArgRS)	537	arginyl-tRNA aminoacylation [GO:0006420]	cytoplasm [GO:0005737]; arginine-tRNA ligase activity [GO:0004814]; ATP binding [GO:0005524]; arginyl-tRNA aminoacylation [GO:0006420]	cytoplasm [GO:0005737]	arginine-tRNA ligase activity [GO:0004814]; ATP binding [GO:0005524]	MP286
P75237	Small ribosomal subunit protein bS20 (30S ribosomal protein S20)	87	translation [GO:0006412]	ribonucleoprotein complex [GO:1990904]; ribosome [GO:0005840]; rRNA binding [GO:0019843]; structural constituent of ribosome [GO:0003735]; translation [GO:0006412]	ribonucleoprotein complex [GO:1990904]; ribosome [GO:0005840]	rRNA binding [GO:0019843]; structural constituent of ribosome [GO:0003735]	rpsT
P75237	Small ribosomal subunit protein bS20 (30S ribosomal protein S20)	87	translation [GO:0006412]	ribonucleoprotein complex [GO:1990904]; ribosome [GO:0005840]; rRNA binding [GO:0019843]; structural constituent of ribosome [GO:0003735]; translation [GO:0006412]	ribonucleoprotein complex [GO:1990904]; ribosome [GO:0005840]	rRNA binding [GO:0019843]; structural constituent of ribosome [GO:0003735]	rpsT
P75237	Small ribosomal subunit protein bS20 (30S ribosomal protein S20)	87	translation [GO:0006412]	ribonucleoprotein complex [GO:1990904]; ribosome [GO:0005840]; rRNA binding [GO:0019843]; structural constituent of ribosome [GO:0003735]; translation [GO:0006412]	ribonucleoprotein complex [GO:1990904]; ribosome [GO:0005840]	rRNA binding [GO:0019843]; structural constituent of ribosome [GO:0003735]	MP301
P75238	Large ribosomal subunit protein bL32 (50S ribosomal protein L32)	57	translation [GO:0006412]	large ribosomal subunit [GO:0015934]; structural constituent of ribosome [GO:0003735]; translation [GO:0006412]	large ribosomal subunit [GO:0015934]	structural constituent of ribosome [GO:0003735]	rpmF
P75238	Large ribosomal subunit protein bL32 (50S ribosomal protein L32)	57	translation [GO:0006412]	large ribosomal subunit [GO:0015934]; structural constituent of ribosome [GO:0003735]; translation [GO:0006412]	large ribosomal subunit [GO:0015934]	structural constituent of ribosome [GO:0003735]	rpmF
P75238	Large ribosomal subunit protein bL32 (50S ribosomal protein L32)	57	translation [GO:0006412]	large ribosomal subunit [GO:0015934]; structural constituent of ribosome [GO:0003735]; translation [GO:0006412]	large ribosomal subunit [GO:0015934]	structural constituent of ribosome [GO:0003735]	MP302
P75239	Large ribosomal subunit protein bL12 (50S ribosomal protein L7/L12)	122	translation [GO:0006412]	ribonucleoprotein complex [GO:1990904]; ribosome [GO:0005840]; structural constituent of ribosome [GO:0003735]; translation [GO:0006412]	ribonucleoprotein complex [GO:1990904]; ribosome [GO:0005840]	structural constituent of ribosome [GO:0003735]	rplL
P75239	Large ribosomal subunit protein bL12 (50S ribosomal protein L7/L12)	122	translation [GO:0006412]	ribonucleoprotein complex [GO:1990904]; ribosome [GO:0005840]; structural constituent of ribosome [GO:0003735]; translation [GO:0006412]	ribonucleoprotein complex [GO:1990904]; ribosome [GO:0005840]	structural constituent of ribosome [GO:0003735]	rplL
P75239	Large ribosomal subunit protein bL12 (50S ribosomal protein L7/L12)	122	translation [GO:0006412]	ribonucleoprotein complex [GO:1990904]; ribosome [GO:0005840]; structural constituent of ribosome [GO:0003735]; translation [GO:0006412]	ribonucleoprotein complex [GO:1990904]; ribosome [GO:0005840]	structural constituent of ribosome [GO:0003735]	MP303
P75240	Large ribosomal subunit protein uL10 (50S ribosomal protein L10)	161	translation [GO:0006412]	large ribosomal subunit [GO:0015934]; large ribosomal subunit rRNA binding [GO:0070180]; structural constituent of ribosome [GO:0003735]; translation [GO:0006412]	large ribosomal subunit [GO:0015934]	large ribosomal subunit rRNA binding [GO:0070180]; structural constituent of ribosome [GO:0003735]	rplJ
P75240	Large ribosomal subunit protein uL10 (50S ribosomal protein L10)	161	translation [GO:0006412]	large ribosomal subunit [GO:0015934]; large ribosomal subunit rRNA binding [GO:0070180]; structural constituent of ribosome [GO:0003735]; translation [GO:0006412]	large ribosomal subunit [GO:0015934]	large ribosomal subunit rRNA binding [GO:0070180]; structural constituent of ribosome [GO:0003735]	rplJ
P75240	Large ribosomal subunit protein uL10 (50S ribosomal protein L10)	161	translation [GO:0006412]	large ribosomal subunit [GO:0015934]; large ribosomal subunit rRNA binding [GO:0070180]; structural constituent of ribosome [GO:0003735]; translation [GO:0006412]	large ribosomal subunit [GO:0015934]	large ribosomal subunit rRNA binding [GO:0070180]; structural constituent of ribosome [GO:0003735]	MP304
P75243	Holliday junction branch migration complex subunit RuvA	206	DNA recombination [GO:0006310]; DNA repair [GO:0006281]	cytoplasm [GO:0005737]; Holliday junction helicase complex [GO:0009379]; Holliday junction resolvase complex [GO:0048476]; ATP binding [GO:0005524]; four-way junction DNA binding [GO:0000400]; four-way junction helicase activity [GO:0009378]; DNA recombination [GO:0006310]; DNA repair [GO:0006281]	cytoplasm [GO:0005737]; Holliday junction helicase complex [GO:0009379]; Holliday junction resolvase complex [GO:0048476]	ATP binding [GO:0005524]; four-way junction DNA binding [GO:0000400]; four-way junction helicase activity [GO:0009378]	ruvA
P75243	Holliday junction branch migration complex subunit RuvA	206	DNA recombination [GO:0006310]; DNA repair [GO:0006281]	cytoplasm [GO:0005737]; Holliday junction helicase complex [GO:0009379]; Holliday junction resolvase complex [GO:0048476]; ATP binding [GO:0005524]; four-way junction DNA binding [GO:0000400]; four-way junction helicase activity [GO:0009378]; DNA recombination [GO:0006310]; DNA repair [GO:0006281]	cytoplasm [GO:0005737]; Holliday junction helicase complex [GO:0009379]; Holliday junction resolvase complex [GO:0048476]	ATP binding [GO:0005524]; four-way junction DNA binding [GO:0000400]; four-way junction helicase activity [GO:0009378]	ruvA
P75243	Holliday junction branch migration complex subunit RuvA	206	DNA recombination [GO:0006310]; DNA repair [GO:0006281]	cytoplasm [GO:0005737]; Holliday junction helicase complex [GO:0009379]; Holliday junction resolvase complex [GO:0048476]; ATP binding [GO:0005524]; four-way junction DNA binding [GO:0000400]; four-way junction helicase activity [GO:0009378]; DNA recombination [GO:0006310]; DNA repair [GO:0006281]	cytoplasm [GO:0005737]; Holliday junction helicase complex [GO:0009379]; Holliday junction resolvase complex [GO:0048476]	ATP binding [GO:0005524]; four-way junction DNA binding [GO:0000400]; four-way junction helicase activity [GO:0009378]	MP307
P75292	Ascorbate-specific PTS system EIIA component (Ascorbate-specific phosphotransferase enzyme IIA component)	159	phosphoenolpyruvate-dependent sugar phosphotransferase system [GO:0009401]; phosphorylation [GO:0016310]	cytoplasm [GO:0005737]; kinase activity [GO:0016301]; phosphoenolpyruvate-dependent sugar phosphotransferase system [GO:0009401]; phosphorylation [GO:0016310]	cytoplasm [GO:0005737]	kinase activity [GO:0016301]	ulaC
P75292	Ascorbate-specific PTS system EIIA component (Ascorbate-specific phosphotransferase enzyme IIA component)	159	phosphoenolpyruvate-dependent sugar phosphotransferase system [GO:0009401]; phosphorylation [GO:0016310]	cytoplasm [GO:0005737]; kinase activity [GO:0016301]; phosphoenolpyruvate-dependent sugar phosphotransferase system [GO:0009401]; phosphorylation [GO:0016310]	cytoplasm [GO:0005737]	kinase activity [GO:0016301]	sgaA
P75292	Ascorbate-specific PTS system EIIA component (Ascorbate-specific phosphotransferase enzyme IIA component)	159	phosphoenolpyruvate-dependent sugar phosphotransferase system [GO:0009401]; phosphorylation [GO:0016310]	cytoplasm [GO:0005737]; kinase activity [GO:0016301]; phosphoenolpyruvate-dependent sugar phosphotransferase system [GO:0009401]; phosphorylation [GO:0016310]	cytoplasm [GO:0005737]	kinase activity [GO:0016301]	MPN_RS02815
P75292	Ascorbate-specific PTS system EIIA component (Ascorbate-specific phosphotransferase enzyme IIA component)	159	phosphoenolpyruvate-dependent sugar phosphotransferase system [GO:0009401]; phosphorylation [GO:0016310]	cytoplasm [GO:0005737]; kinase activity [GO:0016301]; phosphoenolpyruvate-dependent sugar phosphotransferase system [GO:0009401]; phosphorylation [GO:0016310]	cytoplasm [GO:0005737]	kinase activity [GO:0016301]	MP348
P75323	Uncharacterized cation transporter MG322 homolog	565	metal ion transport [GO:0030001]	plasma membrane [GO:0005886]; monoatomic cation transmembrane transporter activity [GO:0008324]; metal ion transport [GO:0030001]	plasma membrane [GO:0005886]	monoatomic cation transmembrane transporter activity [GO:0008324]	MPN_RS02625
P75323	Uncharacterized cation transporter MG322 homolog	565	metal ion transport [GO:0030001]	plasma membrane [GO:0005886]; monoatomic cation transmembrane transporter activity [GO:0008324]; metal ion transport [GO:0030001]	plasma membrane [GO:0005886]	monoatomic cation transmembrane transporter activity [GO:0008324]	H08_orf565
P75323	Uncharacterized cation transporter MG322 homolog	565	metal ion transport [GO:0030001]	plasma membrane [GO:0005886]; monoatomic cation transmembrane transporter activity [GO:0008324]; metal ion transport [GO:0030001]	plasma membrane [GO:0005886]	monoatomic cation transmembrane transporter activity [GO:0008324]	MP381
P75350	UvrABC system protein C (Protein UvrC) (Excinuclease ABC subunit C)	586	nucleotide-excision repair [GO:0006289]; SOS response [GO:0009432]	cytoplasm [GO:0005737]; excinuclease repair complex [GO:0009380]; DNA binding [GO:0003677]; excinuclease ABC activity [GO:0009381]; nucleotide-excision repair [GO:0006289]; SOS response [GO:0009432]	cytoplasm [GO:0005737]; excinuclease repair complex [GO:0009380]	DNA binding [GO:0003677]; excinuclease ABC activity [GO:0009381]	uvrC
P75350	UvrABC system protein C (Protein UvrC) (Excinuclease ABC subunit C)	586	nucleotide-excision repair [GO:0006289]; SOS response [GO:0009432]	cytoplasm [GO:0005737]; excinuclease repair complex [GO:0009380]; DNA binding [GO:0003677]; excinuclease ABC activity [GO:0009381]; nucleotide-excision repair [GO:0006289]; SOS response [GO:0009432]	cytoplasm [GO:0005737]; excinuclease repair complex [GO:0009380]	DNA binding [GO:0003677]; excinuclease ABC activity [GO:0009381]	uvrC
P75350	UvrABC system protein C (Protein UvrC) (Excinuclease ABC subunit C)	586	nucleotide-excision repair [GO:0006289]; SOS response [GO:0009432]	cytoplasm [GO:0005737]; excinuclease repair complex [GO:0009380]; DNA binding [GO:0003677]; excinuclease ABC activity [GO:0009381]; nucleotide-excision repair [GO:0006289]; SOS response [GO:0009432]	cytoplasm [GO:0005737]; excinuclease repair complex [GO:0009380]	DNA binding [GO:0003677]; excinuclease ABC activity [GO:0009381]	MP029
P75355	Putative ABC transporter ATP-binding protein MG304 homolog	270	transmembrane transport [GO:0055085]	membrane [GO:0016020]; ATP binding [GO:0005524]; ATP hydrolysis activity [GO:0016887]; transmembrane transport [GO:0055085]	membrane [GO:0016020]	ATP binding [GO:0005524]; ATP hydrolysis activity [GO:0016887]	MPN_RS02450
P75355	Putative ABC transporter ATP-binding protein MG304 homolog	270	transmembrane transport [GO:0055085]	membrane [GO:0016020]; ATP binding [GO:0005524]; ATP hydrolysis activity [GO:0016887]; transmembrane transport [GO:0055085]	membrane [GO:0016020]	ATP binding [GO:0005524]; ATP hydrolysis activity [GO:0016887]	A05_orf270L
P75355	Putative ABC transporter ATP-binding protein MG304 homolog	270	transmembrane transport [GO:0055085]	membrane [GO:0016020]; ATP binding [GO:0005524]; ATP hydrolysis activity [GO:0016887]; transmembrane transport [GO:0055085]	membrane [GO:0016020]	ATP binding [GO:0005524]; ATP hydrolysis activity [GO:0016887]	MP408
P75356	Putative ABC transporter ATP-binding protein MG303 homolog	353	transmembrane transport [GO:0055085]	membrane [GO:0016020]; ATP binding [GO:0005524]; ATP hydrolysis activity [GO:0016887]; transmembrane transport [GO:0055085]	membrane [GO:0016020]	ATP binding [GO:0005524]; ATP hydrolysis activity [GO:0016887]	MPN_RS02445
P75356	Putative ABC transporter ATP-binding protein MG303 homolog	353	transmembrane transport [GO:0055085]	membrane [GO:0016020]; ATP binding [GO:0005524]; ATP hydrolysis activity [GO:0016887]; transmembrane transport [GO:0055085]	membrane [GO:0016020]	ATP binding [GO:0005524]; ATP hydrolysis activity [GO:0016887]	A05_orf382
P75356	Putative ABC transporter ATP-binding protein MG303 homolog	353	transmembrane transport [GO:0055085]	membrane [GO:0016020]; ATP binding [GO:0005524]; ATP hydrolysis activity [GO:0016887]; transmembrane transport [GO:0055085]	membrane [GO:0016020]	ATP binding [GO:0005524]; ATP hydrolysis activity [GO:0016887]	MP409
P75359	Phosphate acetyltransferase (EC 2.3.1.8) (Phosphotransacetylase)	320	acetyl-CoA biosynthetic process [GO:0006085]	cytoplasm [GO:0005737]; phosphate acetyltransferase activity [GO:0008959]; acetyl-CoA biosynthetic process [GO:0006085]	cytoplasm [GO:0005737]	phosphate acetyltransferase activity [GO:0008959]	pta
P75359	Phosphate acetyltransferase (EC 2.3.1.8) (Phosphotransacetylase)	320	acetyl-CoA biosynthetic process [GO:0006085]	cytoplasm [GO:0005737]; phosphate acetyltransferase activity [GO:0008959]; acetyl-CoA biosynthetic process [GO:0006085]	cytoplasm [GO:0005737]	phosphate acetyltransferase activity [GO:0008959]	pta
P75359	Phosphate acetyltransferase (EC 2.3.1.8) (Phosphotransacetylase)	320	acetyl-CoA biosynthetic process [GO:0006085]	cytoplasm [GO:0005737]; phosphate acetyltransferase activity [GO:0008959]; acetyl-CoA biosynthetic process [GO:0006085]	cytoplasm [GO:0005737]	phosphate acetyltransferase activity [GO:0008959]	MP413
P75382	Proline--tRNA ligase (EC 6.1.1.15) (Prolyl-tRNA synthetase) (ProRS)	483	prolyl-tRNA aminoacylation [GO:0006433]	cytoplasm [GO:0005737]; ATP binding [GO:0005524]; proline-tRNA ligase activity [GO:0004827]; prolyl-tRNA aminoacylation [GO:0006433]	cytoplasm [GO:0005737]	ATP binding [GO:0005524]; proline-tRNA ligase activity [GO:0004827]	proS
P75382	Proline--tRNA ligase (EC 6.1.1.15) (Prolyl-tRNA synthetase) (ProRS)	483	prolyl-tRNA aminoacylation [GO:0006433]	cytoplasm [GO:0005737]; ATP binding [GO:0005524]; proline-tRNA ligase activity [GO:0004827]; prolyl-tRNA aminoacylation [GO:0006433]	cytoplasm [GO:0005737]	ATP binding [GO:0005524]; proline-tRNA ligase activity [GO:0004827]	proS
P75382	Proline--tRNA ligase (EC 6.1.1.15) (Prolyl-tRNA synthetase) (ProRS)	483	prolyl-tRNA aminoacylation [GO:0006433]	cytoplasm [GO:0005737]; ATP binding [GO:0005524]; proline-tRNA ligase activity [GO:0004827]; prolyl-tRNA aminoacylation [GO:0006433]	cytoplasm [GO:0005737]	ATP binding [GO:0005524]; proline-tRNA ligase activity [GO:0004827]	MP436
P75388	Adenine phosphoribosyltransferase (APRT) (EC 2.4.2.7)	177	adenine salvage [GO:0006168]; AMP salvage [GO:0044209]; purine ribonucleoside salvage [GO:0006166]	cytoplasm [GO:0005737]; adenine phosphoribosyltransferase activity [GO:0003999]; adenine salvage [GO:0006168]; AMP salvage [GO:0044209]; purine ribonucleoside salvage [GO:0006166]	cytoplasm [GO:0005737]	adenine phosphoribosyltransferase activity [GO:0003999]	apt
P75388	Adenine phosphoribosyltransferase (APRT) (EC 2.4.2.7)	177	adenine salvage [GO:0006168]; AMP salvage [GO:0044209]; purine ribonucleoside salvage [GO:0006166]	cytoplasm [GO:0005737]; adenine phosphoribosyltransferase activity [GO:0003999]; adenine salvage [GO:0006168]; AMP salvage [GO:0044209]; purine ribonucleoside salvage [GO:0006166]	cytoplasm [GO:0005737]	adenine phosphoribosyltransferase activity [GO:0003999]	apt
P75388	Adenine phosphoribosyltransferase (APRT) (EC 2.4.2.7)	177	adenine salvage [GO:0006168]; AMP salvage [GO:0044209]; purine ribonucleoside salvage [GO:0006166]	cytoplasm [GO:0005737]; adenine phosphoribosyltransferase activity [GO:0003999]; adenine salvage [GO:0006168]; AMP salvage [GO:0044209]; purine ribonucleoside salvage [GO:0006166]	cytoplasm [GO:0005737]	adenine phosphoribosyltransferase activity [GO:0003999]	MP443
P75398	Leucine--tRNA ligase (EC 6.1.1.4) (Leucyl-tRNA synthetase) (LeuRS)	793	leucyl-tRNA aminoacylation [GO:0006429]	cytoplasm [GO:0005737]; aminoacyl-tRNA editing activity [GO:0002161]; ATP binding [GO:0005524]; leucine-tRNA ligase activity [GO:0004823]; leucyl-tRNA aminoacylation [GO:0006429]	cytoplasm [GO:0005737]	aminoacyl-tRNA editing activity [GO:0002161]; ATP binding [GO:0005524]; leucine-tRNA ligase activity [GO:0004823]	leuS
P75398	Leucine--tRNA ligase (EC 6.1.1.4) (Leucyl-tRNA synthetase) (LeuRS)	793	leucyl-tRNA aminoacylation [GO:0006429]	cytoplasm [GO:0005737]; aminoacyl-tRNA editing activity [GO:0002161]; ATP binding [GO:0005524]; leucine-tRNA ligase activity [GO:0004823]; leucyl-tRNA aminoacylation [GO:0006429]	cytoplasm [GO:0005737]	aminoacyl-tRNA editing activity [GO:0002161]; ATP binding [GO:0005524]; leucine-tRNA ligase activity [GO:0004823]	leuS
P75398	Leucine--tRNA ligase (EC 6.1.1.4) (Leucyl-tRNA synthetase) (LeuRS)	793	leucyl-tRNA aminoacylation [GO:0006429]	cytoplasm [GO:0005737]; aminoacyl-tRNA editing activity [GO:0002161]; ATP binding [GO:0005524]; leucine-tRNA ligase activity [GO:0004823]; leucyl-tRNA aminoacylation [GO:0006429]	cytoplasm [GO:0005737]	aminoacyl-tRNA editing activity [GO:0002161]; ATP binding [GO:0005524]; leucine-tRNA ligase activity [GO:0004823]	MP453
P75404	DNA polymerase III subunit alpha (EC 2.7.7.7)	872	DNA replication [GO:0006260]	cytoplasm [GO:0005737]; 3'-5' exonuclease activity [GO:0008408]; DNA-directed DNA polymerase activity [GO:0003887]; DNA replication [GO:0006260]	cytoplasm [GO:0005737]	3'-5' exonuclease activity [GO:0008408]; DNA-directed DNA polymerase activity [GO:0003887]	dnaE
P75404	DNA polymerase III subunit alpha (EC 2.7.7.7)	872	DNA replication [GO:0006260]	cytoplasm [GO:0005737]; 3'-5' exonuclease activity [GO:0008408]; DNA-directed DNA polymerase activity [GO:0003887]; DNA replication [GO:0006260]	cytoplasm [GO:0005737]	3'-5' exonuclease activity [GO:0008408]; DNA-directed DNA polymerase activity [GO:0003887]	MPN_RS02130
P75404	DNA polymerase III subunit alpha (EC 2.7.7.7)	872	DNA replication [GO:0006260]	cytoplasm [GO:0005737]; 3'-5' exonuclease activity [GO:0008408]; DNA-directed DNA polymerase activity [GO:0003887]; DNA replication [GO:0006260]	cytoplasm [GO:0005737]	3'-5' exonuclease activity [GO:0008408]; DNA-directed DNA polymerase activity [GO:0003887]	MP459
P75424	Uncharacterized tRNA/rRNA methyltransferase MG252 homolog (EC 2.1.1.-)	242	RNA processing [GO:0006396]	cytoplasm [GO:0005737]; RNA binding [GO:0003723]; RNA methyltransferase activity [GO:0008173]; RNA processing [GO:0006396]	cytoplasm [GO:0005737]	RNA binding [GO:0003723]; RNA methyltransferase activity [GO:0008173]	rlmB
P75424	Uncharacterized tRNA/rRNA methyltransferase MG252 homolog (EC 2.1.1.-)	242	RNA processing [GO:0006396]	cytoplasm [GO:0005737]; RNA binding [GO:0003723]; RNA methyltransferase activity [GO:0008173]; RNA processing [GO:0006396]	cytoplasm [GO:0005737]	RNA binding [GO:0003723]; RNA methyltransferase activity [GO:0008173]	H91_orf242a
P75424	Uncharacterized tRNA/rRNA methyltransferase MG252 homolog (EC 2.1.1.-)	242	RNA processing [GO:0006396]	cytoplasm [GO:0005737]; RNA binding [GO:0003723]; RNA methyltransferase activity [GO:0008173]; RNA processing [GO:0006396]	cytoplasm [GO:0005737]	RNA binding [GO:0003723]; RNA methyltransferase activity [GO:0008173]	MP481
P75447	Large ribosomal subunit protein bL35 (50S ribosomal protein L35)	59	translation [GO:0006412]	ribonucleoprotein complex [GO:1990904]; ribosome [GO:0005840]; structural constituent of ribosome [GO:0003735]; translation [GO:0006412]	ribonucleoprotein complex [GO:1990904]; ribosome [GO:0005840]	structural constituent of ribosome [GO:0003735]	rpmI
P75447	Large ribosomal subunit protein bL35 (50S ribosomal protein L35)	59	translation [GO:0006412]	ribonucleoprotein complex [GO:1990904]; ribosome [GO:0005840]; structural constituent of ribosome [GO:0003735]; translation [GO:0006412]	ribonucleoprotein complex [GO:1990904]; ribosome [GO:0005840]	structural constituent of ribosome [GO:0003735]	rpmI
P75447	Large ribosomal subunit protein bL35 (50S ribosomal protein L35)	59	translation [GO:0006412]	ribonucleoprotein complex [GO:1990904]; ribosome [GO:0005840]; structural constituent of ribosome [GO:0003735]; translation [GO:0006412]	ribonucleoprotein complex [GO:1990904]; ribosome [GO:0005840]	structural constituent of ribosome [GO:0003735]	MP038
P75458	Large ribosomal subunit protein bL27 (50S ribosomal protein L27)	104	translation [GO:0006412]	ribonucleoprotein complex [GO:1990904]; ribosome [GO:0005840]; structural constituent of ribosome [GO:0003735]; translation [GO:0006412]	ribonucleoprotein complex [GO:1990904]; ribosome [GO:0005840]	structural constituent of ribosome [GO:0003735]	rpmA
P75458	Large ribosomal subunit protein bL27 (50S ribosomal protein L27)	104	translation [GO:0006412]	ribonucleoprotein complex [GO:1990904]; ribosome [GO:0005840]; structural constituent of ribosome [GO:0003735]; translation [GO:0006412]	ribonucleoprotein complex [GO:1990904]; ribosome [GO:0005840]	structural constituent of ribosome [GO:0003735]	rpmA
P75458	Large ribosomal subunit protein bL27 (50S ribosomal protein L27)	104	translation [GO:0006412]	ribonucleoprotein complex [GO:1990904]; ribosome [GO:0005840]; structural constituent of ribosome [GO:0003735]; translation [GO:0006412]	ribonucleoprotein complex [GO:1990904]; ribosome [GO:0005840]	structural constituent of ribosome [GO:0003735]	MP509
P75464	Cell division protein FtsZ	380	division septum assembly [GO:0000917]; FtsZ-dependent cytokinesis [GO:0043093]; protein polymerization [GO:0051258]	cell division site [GO:0032153]; cytoplasm [GO:0005737]; GTP binding [GO:0005525]; GTPase activity [GO:0003924]; division septum assembly [GO:0000917]; FtsZ-dependent cytokinesis [GO:0043093]; protein polymerization [GO:0051258]	cell division site [GO:0032153]; cytoplasm [GO:0005737]	GTP binding [GO:0005525]; GTPase activity [GO:0003924]	ftsZ
P75464	Cell division protein FtsZ	380	division septum assembly [GO:0000917]; FtsZ-dependent cytokinesis [GO:0043093]; protein polymerization [GO:0051258]	cell division site [GO:0032153]; cytoplasm [GO:0005737]; GTP binding [GO:0005525]; GTPase activity [GO:0003924]; division septum assembly [GO:0000917]; FtsZ-dependent cytokinesis [GO:0043093]; protein polymerization [GO:0051258]	cell division site [GO:0032153]; cytoplasm [GO:0005737]	GTP binding [GO:0005525]; GTPase activity [GO:0003924]	ftsZ
P75464	Cell division protein FtsZ	380	division septum assembly [GO:0000917]; FtsZ-dependent cytokinesis [GO:0043093]; protein polymerization [GO:0051258]	cell division site [GO:0032153]; cytoplasm [GO:0005737]; GTP binding [GO:0005525]; GTPase activity [GO:0003924]; division septum assembly [GO:0000917]; FtsZ-dependent cytokinesis [GO:0043093]; protein polymerization [GO:0051258]	cell division site [GO:0032153]; cytoplasm [GO:0005737]	GTP binding [GO:0005525]; GTPase activity [GO:0003924]	MP519
P75466	Ribosomal RNA small subunit methyltransferase H (EC 2.1.1.199) (16S rRNA m(4)C1402 methyltransferase) (rRNA (cytosine-N(4)-)-methyltransferase RsmH)	308	rRNA base methylation [GO:0070475]	cytoplasm [GO:0005737]; rRNA (cytosine-N4-)-methyltransferase activity [GO:0071424]; rRNA base methylation [GO:0070475]	cytoplasm [GO:0005737]	rRNA (cytosine-N4-)-methyltransferase activity [GO:0071424]	rsmH
P75466	Ribosomal RNA small subunit methyltransferase H (EC 2.1.1.199) (16S rRNA m(4)C1402 methyltransferase) (rRNA (cytosine-N(4)-)-methyltransferase RsmH)	308	rRNA base methylation [GO:0070475]	cytoplasm [GO:0005737]; rRNA (cytosine-N4-)-methyltransferase activity [GO:0071424]; rRNA base methylation [GO:0070475]	cytoplasm [GO:0005737]	rRNA (cytosine-N4-)-methyltransferase activity [GO:0071424]	mraW
P75466	Ribosomal RNA small subunit methyltransferase H (EC 2.1.1.199) (16S rRNA m(4)C1402 methyltransferase) (rRNA (cytosine-N(4)-)-methyltransferase RsmH)	308	rRNA base methylation [GO:0070475]	cytoplasm [GO:0005737]; rRNA (cytosine-N4-)-methyltransferase activity [GO:0071424]; rRNA base methylation [GO:0070475]	cytoplasm [GO:0005737]	rRNA (cytosine-N4-)-methyltransferase activity [GO:0071424]	rsmH
P75466	Ribosomal RNA small subunit methyltransferase H (EC 2.1.1.199) (16S rRNA m(4)C1402 methyltransferase) (rRNA (cytosine-N(4)-)-methyltransferase RsmH)	308	rRNA base methylation [GO:0070475]	cytoplasm [GO:0005737]; rRNA (cytosine-N4-)-methyltransferase activity [GO:0071424]; rRNA base methylation [GO:0070475]	cytoplasm [GO:0005737]	rRNA (cytosine-N4-)-methyltransferase activity [GO:0071424]	MP521
P75475	Putative arginine deiminase (ADI) (EC 3.5.3.6) (Arginine dihydrolase) (AD)	404	arginine catabolic process to ornithine [GO:0019547]	cytoplasm [GO:0005737]; arginine deiminase activity [GO:0016990]; arginine catabolic process to ornithine [GO:0019547]	cytoplasm [GO:0005737]	arginine deiminase activity [GO:0016990]	arcA
P75475	Putative arginine deiminase (ADI) (EC 3.5.3.6) (Arginine dihydrolase) (AD)	404	arginine catabolic process to ornithine [GO:0019547]	cytoplasm [GO:0005737]; arginine deiminase activity [GO:0016990]; arginine catabolic process to ornithine [GO:0019547]	cytoplasm [GO:0005737]	arginine deiminase activity [GO:0016990]	MPN_304/MPN_305
P75475	Putative arginine deiminase (ADI) (EC 3.5.3.6) (Arginine dihydrolase) (AD)	404	arginine catabolic process to ornithine [GO:0019547]	cytoplasm [GO:0005737]; arginine deiminase activity [GO:0016990]; arginine catabolic process to ornithine [GO:0019547]	cytoplasm [GO:0005737]	arginine deiminase activity [GO:0016990]	MP531/MP532
P75480	Holo-[acyl-carrier-protein] synthase (Holo-ACP synthase) (EC 2.7.8.7) (4'-phosphopantetheinyl transferase AcpS)	119	fatty acid biosynthetic process [GO:0006633]	cytoplasm [GO:0005737]; holo-[acyl-carrier-protein] synthase activity [GO:0008897]; magnesium ion binding [GO:0000287]; fatty acid biosynthetic process [GO:0006633]	cytoplasm [GO:0005737]	holo-[acyl-carrier-protein] synthase activity [GO:0008897]; magnesium ion binding [GO:0000287]	acpS
P75480	Holo-[acyl-carrier-protein] synthase (Holo-ACP synthase) (EC 2.7.8.7) (4'-phosphopantetheinyl transferase AcpS)	119	fatty acid biosynthetic process [GO:0006633]	cytoplasm [GO:0005737]; holo-[acyl-carrier-protein] synthase activity [GO:0008897]; magnesium ion binding [GO:0000287]; fatty acid biosynthetic process [GO:0006633]	cytoplasm [GO:0005737]	holo-[acyl-carrier-protein] synthase activity [GO:0008897]; magnesium ion binding [GO:0000287]	MPN_RS01645
P75480	Holo-[acyl-carrier-protein] synthase (Holo-ACP synthase) (EC 2.7.8.7) (4'-phosphopantetheinyl transferase AcpS)	119	fatty acid biosynthetic process [GO:0006633]	cytoplasm [GO:0005737]; holo-[acyl-carrier-protein] synthase activity [GO:0008897]; magnesium ion binding [GO:0000287]; fatty acid biosynthetic process [GO:0006633]	cytoplasm [GO:0005737]	holo-[acyl-carrier-protein] synthase activity [GO:0008897]; magnesium ion binding [GO:0000287]	MP538
P75497	Ribonuclease J (RNase J) (EC 3.1.-.-)	569	rRNA processing [GO:0006364]	cytoplasm [GO:0005737]; 5'-3' RNA exonuclease activity [GO:0004534]; RNA binding [GO:0003723]; RNA endonuclease activity [GO:0004521]; zinc ion binding [GO:0008270]; rRNA processing [GO:0006364]	cytoplasm [GO:0005737]	5'-3' RNA exonuclease activity [GO:0004534]; RNA binding [GO:0003723]; RNA endonuclease activity [GO:0004521]; zinc ion binding [GO:0008270]	rnj
P75497	Ribonuclease J (RNase J) (EC 3.1.-.-)	569	rRNA processing [GO:0006364]	cytoplasm [GO:0005737]; 5'-3' RNA exonuclease activity [GO:0004534]; RNA binding [GO:0003723]; RNA endonuclease activity [GO:0004521]; zinc ion binding [GO:0008270]; rRNA processing [GO:0006364]	cytoplasm [GO:0005737]	5'-3' RNA exonuclease activity [GO:0004534]; RNA binding [GO:0003723]; RNA endonuclease activity [GO:0004521]; zinc ion binding [GO:0008270]	MPN_RS01545
P75497	Ribonuclease J (RNase J) (EC 3.1.-.-)	569	rRNA processing [GO:0006364]	cytoplasm [GO:0005737]; 5'-3' RNA exonuclease activity [GO:0004534]; RNA binding [GO:0003723]; RNA endonuclease activity [GO:0004521]; zinc ion binding [GO:0008270]; rRNA processing [GO:0006364]	cytoplasm [GO:0005737]	5'-3' RNA exonuclease activity [GO:0004534]; RNA binding [GO:0003723]; RNA endonuclease activity [GO:0004521]; zinc ion binding [GO:0008270]	A65_orf569
P75497	Ribonuclease J (RNase J) (EC 3.1.-.-)	569	rRNA processing [GO:0006364]	cytoplasm [GO:0005737]; 5'-3' RNA exonuclease activity [GO:0004534]; RNA binding [GO:0003723]; RNA endonuclease activity [GO:0004521]; zinc ion binding [GO:0008270]; rRNA processing [GO:0006364]	cytoplasm [GO:0005737]	5'-3' RNA exonuclease activity [GO:0004534]; RNA binding [GO:0003723]; RNA endonuclease activity [GO:0004521]; zinc ion binding [GO:0008270]	MP555
P75506	Ribonuclease Y (RNase Y) (EC 3.1.-.-)	493	mRNA catabolic process [GO:0006402]	plasma membrane [GO:0005886]; RNA binding [GO:0003723]; RNA endonuclease activity [GO:0004521]; mRNA catabolic process [GO:0006402]	plasma membrane [GO:0005886]	RNA binding [GO:0003723]; RNA endonuclease activity [GO:0004521]	rny
P75506	Ribonuclease Y (RNase Y) (EC 3.1.-.-)	493	mRNA catabolic process [GO:0006402]	plasma membrane [GO:0005886]; RNA binding [GO:0003723]; RNA endonuclease activity [GO:0004521]; mRNA catabolic process [GO:0006402]	plasma membrane [GO:0005886]	RNA binding [GO:0003723]; RNA endonuclease activity [GO:0004521]	MPN_RS01480
P75506	Ribonuclease Y (RNase Y) (EC 3.1.-.-)	493	mRNA catabolic process [GO:0006402]	plasma membrane [GO:0005886]; RNA binding [GO:0003723]; RNA endonuclease activity [GO:0004521]; mRNA catabolic process [GO:0006402]	plasma membrane [GO:0005886]	RNA binding [GO:0003723]; RNA endonuclease activity [GO:0004521]	A65_orf493
P75506	Ribonuclease Y (RNase Y) (EC 3.1.-.-)	493	mRNA catabolic process [GO:0006402]	plasma membrane [GO:0005886]; RNA binding [GO:0003723]; RNA endonuclease activity [GO:0004521]; mRNA catabolic process [GO:0006402]	plasma membrane [GO:0005886]	RNA binding [GO:0003723]; RNA endonuclease activity [GO:0004521]	MP564
P75507	Putative phosphotransferase enzyme IIB component MPN_RS01475 (EC 2.7.1.-) (Putative PTS system EIIB component)	117	phosphoenolpyruvate-dependent sugar phosphotransferase system [GO:0009401]	membrane [GO:0016020]; protein-N(PI)-phosphohistidine-sugar phosphotransferase activity [GO:0008982]; phosphoenolpyruvate-dependent sugar phosphotransferase system [GO:0009401]	membrane [GO:0016020]	protein-N(PI)-phosphohistidine-sugar phosphotransferase activity [GO:0008982]	MPN_RS01475
P75507	Putative phosphotransferase enzyme IIB component MPN_268 (EC 2.7.1.-) (Putative PTS system EIIB component)	117	phosphoenolpyruvate-dependent sugar phosphotransferase system [GO:0009401]	membrane [GO:0016020]; protein-N(PI)-phosphohistidine-sugar phosphotransferase activity [GO:0008982]; phosphoenolpyruvate-dependent sugar phosphotransferase system [GO:0009401]	membrane [GO:0016020]	protein-N(PI)-phosphohistidine-sugar phosphotransferase activity [GO:0008982]	A65_orf117
P75507	Putative phosphotransferase enzyme IIB component MPN_268 (EC 2.7.1.-) (Putative PTS system EIIB component)	117	phosphoenolpyruvate-dependent sugar phosphotransferase system [GO:0009401]	membrane [GO:0016020]; protein-N(PI)-phosphohistidine-sugar phosphotransferase activity [GO:0008982]; phosphoenolpyruvate-dependent sugar phosphotransferase system [GO:0009401]	membrane [GO:0016020]	protein-N(PI)-phosphohistidine-sugar phosphotransferase activity [GO:0008982]	MP565
P75516	Putative carbohydrate transport ATP-binding protein MPN_RS01425	572	carbohydrate transport [GO:0008643]	plasma membrane [GO:0005886]; ATP binding [GO:0005524]; ATP hydrolysis activity [GO:0016887]; carbohydrate transport [GO:0008643]	plasma membrane [GO:0005886]	ATP binding [GO:0005524]; ATP hydrolysis activity [GO:0016887]	MPN_RS01425
P75516	Putative carbohydrate transport ATP-binding protein MPN_258	572	carbohydrate transport [GO:0008643]	plasma membrane [GO:0005886]; ATP binding [GO:0005524]; ATP hydrolysis activity [GO:0016887]; carbohydrate transport [GO:0008643]	plasma membrane [GO:0005886]	ATP binding [GO:0005524]; ATP hydrolysis activity [GO:0016887]	MP575
P75520	CDP-diacylglycerol--glycerol-3-phosphate 3-phosphatidyltransferase (EC 2.7.8.5) (Phosphatidylglycerophosphate synthase) (PGP synthase)	227	phosphatidylglycerol biosynthetic process [GO:0006655]	plasma membrane [GO:0005886]; CDP-diacylglycerol-glycerol-3-phosphate 3-phosphatidyltransferase activity [GO:0008444]; phosphatidylglycerol biosynthetic process [GO:0006655]	plasma membrane [GO:0005886]	CDP-diacylglycerol-glycerol-3-phosphate 3-phosphatidyltransferase activity [GO:0008444]	pgsA
P75520	CDP-diacylglycerol--glycerol-3-phosphate 3-phosphatidyltransferase (EC 2.7.8.5) (Phosphatidylglycerophosphate synthase) (PGP synthase)	227	phosphatidylglycerol biosynthetic process [GO:0006655]	plasma membrane [GO:0005886]; CDP-diacylglycerol-glycerol-3-phosphate 3-phosphatidyltransferase activity [GO:0008444]; phosphatidylglycerol biosynthetic process [GO:0006655]	plasma membrane [GO:0005886]	CDP-diacylglycerol-glycerol-3-phosphate 3-phosphatidyltransferase activity [GO:0008444]	pgsA
P75520	CDP-diacylglycerol--glycerol-3-phosphate 3-phosphatidyltransferase (EC 2.7.8.5) (Phosphatidylglycerophosphate synthase) (PGP synthase)	227	phosphatidylglycerol biosynthetic process [GO:0006655]	plasma membrane [GO:0005886]; CDP-diacylglycerol-glycerol-3-phosphate 3-phosphatidyltransferase activity [GO:0008444]; phosphatidylglycerol biosynthetic process [GO:0006655]	plasma membrane [GO:0005886]	CDP-diacylglycerol-glycerol-3-phosphate 3-phosphatidyltransferase activity [GO:0008444]	MP579
P75521	Asparagine--tRNA ligase (EC 6.1.1.22) (Asparaginyl-tRNA synthetase) (AsnRS)	455	asparaginyl-tRNA aminoacylation [GO:0006421]	cytoplasm [GO:0005737]; asparagine-tRNA ligase activity [GO:0004816]; ATP binding [GO:0005524]; nucleic acid binding [GO:0003676]; asparaginyl-tRNA aminoacylation [GO:0006421]	cytoplasm [GO:0005737]	asparagine-tRNA ligase activity [GO:0004816]; ATP binding [GO:0005524]; nucleic acid binding [GO:0003676]	asnS
P75521	Asparagine--tRNA ligase (EC 6.1.1.22) (Asparaginyl-tRNA synthetase) (AsnRS)	455	asparaginyl-tRNA aminoacylation [GO:0006421]	cytoplasm [GO:0005737]; asparagine-tRNA ligase activity [GO:0004816]; ATP binding [GO:0005524]; nucleic acid binding [GO:0003676]; asparaginyl-tRNA aminoacylation [GO:0006421]	cytoplasm [GO:0005737]	asparagine-tRNA ligase activity [GO:0004816]; ATP binding [GO:0005524]; nucleic acid binding [GO:0003676]	asnS
P75521	Asparagine--tRNA ligase (EC 6.1.1.22) (Asparaginyl-tRNA synthetase) (AsnRS)	455	asparaginyl-tRNA aminoacylation [GO:0006421]	cytoplasm [GO:0005737]; asparagine-tRNA ligase activity [GO:0004816]; ATP binding [GO:0005524]; nucleic acid binding [GO:0003676]; asparaginyl-tRNA aminoacylation [GO:0006421]	cytoplasm [GO:0005737]	asparagine-tRNA ligase activity [GO:0004816]; ATP binding [GO:0005524]; nucleic acid binding [GO:0003676]	MP580
P75526	Guanylate kinase (EC 2.7.4.8) (GMP kinase)	239	phosphorylation [GO:0016310]	cytoplasm [GO:0005737]; ATP binding [GO:0005524]; guanylate kinase activity [GO:0004385]; phosphorylation [GO:0016310]	cytoplasm [GO:0005737]	ATP binding [GO:0005524]; guanylate kinase activity [GO:0004385]	gmk
P75526	Guanylate kinase (EC 2.7.4.8) (GMP kinase)	239	phosphorylation [GO:0016310]	cytoplasm [GO:0005737]; ATP binding [GO:0005524]; guanylate kinase activity [GO:0004385]; phosphorylation [GO:0016310]	cytoplasm [GO:0005737]	ATP binding [GO:0005524]; guanylate kinase activity [GO:0004385]	gmk
P75526	Guanylate kinase (EC 2.7.4.8) (GMP kinase)	239	phosphorylation [GO:0016310]	cytoplasm [GO:0005737]; ATP binding [GO:0005524]; guanylate kinase activity [GO:0004385]; phosphorylation [GO:0016310]	cytoplasm [GO:0005737]	ATP binding [GO:0005524]; guanylate kinase activity [GO:0004385]	MP586
P75531	Thioredoxin reductase (TRXR) (EC 1.8.1.9)	315	removal of superoxide radicals [GO:0019430]	cytoplasm [GO:0005737]; thioredoxin-disulfide reductase activity [GO:0004791]; removal of superoxide radicals [GO:0019430]	cytoplasm [GO:0005737]	thioredoxin-disulfide reductase activity [GO:0004791]	trxB
P75531	Thioredoxin reductase (TRXR) (EC 1.8.1.9)	315	removal of superoxide radicals [GO:0019430]	cytoplasm [GO:0005737]; thioredoxin-disulfide reductase activity [GO:0004791]; removal of superoxide radicals [GO:0019430]	cytoplasm [GO:0005737]	thioredoxin-disulfide reductase activity [GO:0004791]	trxB
P75531	Thioredoxin reductase (TRXR) (EC 1.8.1.9)	315	removal of superoxide radicals [GO:0019430]	cytoplasm [GO:0005737]; thioredoxin-disulfide reductase activity [GO:0004791]; removal of superoxide radicals [GO:0019430]	cytoplasm [GO:0005737]	thioredoxin-disulfide reductase activity [GO:0004791]	MP591
P75534	Glutamyl-tRNA(Gln) amidotransferase subunit A (Glu-ADT subunit A) (EC 6.3.5.7)	478	translation [GO:0006412]	glutamyl-tRNA(Gln) amidotransferase complex [GO:0030956]; ATP binding [GO:0005524]; glutaminyl-tRNA synthase (glutamine-hydrolyzing) activity [GO:0050567]; translation [GO:0006412]	glutamyl-tRNA(Gln) amidotransferase complex [GO:0030956]	ATP binding [GO:0005524]; glutaminyl-tRNA synthase (glutamine-hydrolyzing) activity [GO:0050567]	gatA
P75534	Glutamyl-tRNA(Gln) amidotransferase subunit A (Glu-ADT subunit A) (EC 6.3.5.7)	478	translation [GO:0006412]	glutamyl-tRNA(Gln) amidotransferase complex [GO:0030956]; ATP binding [GO:0005524]; glutaminyl-tRNA synthase (glutamine-hydrolyzing) activity [GO:0050567]; translation [GO:0006412]	glutamyl-tRNA(Gln) amidotransferase complex [GO:0030956]	ATP binding [GO:0005524]; glutaminyl-tRNA synthase (glutamine-hydrolyzing) activity [GO:0050567]	gatA
P75534	Glutamyl-tRNA(Gln) amidotransferase subunit A (Glu-ADT subunit A) (EC 6.3.5.7)	478	translation [GO:0006412]	glutamyl-tRNA(Gln) amidotransferase complex [GO:0030956]; ATP binding [GO:0005524]; glutaminyl-tRNA synthase (glutamine-hydrolyzing) activity [GO:0050567]; translation [GO:0006412]	glutamyl-tRNA(Gln) amidotransferase complex [GO:0030956]	ATP binding [GO:0005524]; glutaminyl-tRNA synthase (glutamine-hydrolyzing) activity [GO:0050567]	MP594
P75536	Uracil-DNA glycosylase (UDG) (EC 3.2.2.27)	240	base-excision repair [GO:0006284]	cytoplasm [GO:0005737]; uracil DNA N-glycosylase activity [GO:0004844]; base-excision repair [GO:0006284]	cytoplasm [GO:0005737]	uracil DNA N-glycosylase activity [GO:0004844]	ung
P75536	Uracil-DNA glycosylase (UDG) (EC 3.2.2.27)	240	base-excision repair [GO:0006284]	cytoplasm [GO:0005737]; uracil DNA N-glycosylase activity [GO:0004844]; base-excision repair [GO:0006284]	cytoplasm [GO:0005737]	uracil DNA N-glycosylase activity [GO:0004844]	ung
P75536	Uracil-DNA glycosylase (UDG) (EC 3.2.2.27)	240	base-excision repair [GO:0006284]	cytoplasm [GO:0005737]; uracil DNA N-glycosylase activity [GO:0004844]; base-excision repair [GO:0006284]	cytoplasm [GO:0005737]	uracil DNA N-glycosylase activity [GO:0004844]	MP596
P75540	Large ribosomal subunit protein bL9 (50S ribosomal protein L9)	149	translation [GO:0006412]	ribonucleoprotein complex [GO:1990904]; ribosome [GO:0005840]; rRNA binding [GO:0019843]; structural constituent of ribosome [GO:0003735]; translation [GO:0006412]	ribonucleoprotein complex [GO:1990904]; ribosome [GO:0005840]	rRNA binding [GO:0019843]; structural constituent of ribosome [GO:0003735]	rplI
P75540	Large ribosomal subunit protein bL9 (50S ribosomal protein L9)	149	translation [GO:0006412]	ribonucleoprotein complex [GO:1990904]; ribosome [GO:0005840]; rRNA binding [GO:0019843]; structural constituent of ribosome [GO:0003735]; translation [GO:0006412]	ribonucleoprotein complex [GO:1990904]; ribosome [GO:0005840]	rRNA binding [GO:0019843]; structural constituent of ribosome [GO:0003735]	rplI
P75540	Large ribosomal subunit protein bL9 (50S ribosomal protein L9)	149	translation [GO:0006412]	ribonucleoprotein complex [GO:1990904]; ribosome [GO:0005840]; rRNA binding [GO:0019843]; structural constituent of ribosome [GO:0003735]; translation [GO:0006412]	ribonucleoprotein complex [GO:1990904]; ribosome [GO:0005840]	rRNA binding [GO:0019843]; structural constituent of ribosome [GO:0003735]	MP600
P75541	Small ribosomal subunit protein bS18 (30S ribosomal protein S18)	104	translation [GO:0006412]	ribonucleoprotein complex [GO:1990904]; ribosome [GO:0005840]; rRNA binding [GO:0019843]; structural constituent of ribosome [GO:0003735]; translation [GO:0006412]	ribonucleoprotein complex [GO:1990904]; ribosome [GO:0005840]	rRNA binding [GO:0019843]; structural constituent of ribosome [GO:0003735]	rpsR
P75541	Small ribosomal subunit protein bS18 (30S ribosomal protein S18)	104	translation [GO:0006412]	ribonucleoprotein complex [GO:1990904]; ribosome [GO:0005840]; rRNA binding [GO:0019843]; structural constituent of ribosome [GO:0003735]; translation [GO:0006412]	ribonucleoprotein complex [GO:1990904]; ribosome [GO:0005840]	rRNA binding [GO:0019843]; structural constituent of ribosome [GO:0003735]	rpsR
P75541	Small ribosomal subunit protein bS18 (30S ribosomal protein S18)	104	translation [GO:0006412]	ribonucleoprotein complex [GO:1990904]; ribosome [GO:0005840]; rRNA binding [GO:0019843]; structural constituent of ribosome [GO:0003735]; translation [GO:0006412]	ribonucleoprotein complex [GO:1990904]; ribosome [GO:0005840]	rRNA binding [GO:0019843]; structural constituent of ribosome [GO:0003735]	MP601
P75543	Small ribosomal subunit protein bS6 (30S ribosomal protein S6)	215	translation [GO:0006412]	ribonucleoprotein complex [GO:1990904]; ribosome [GO:0005840]; rRNA binding [GO:0019843]; structural constituent of ribosome [GO:0003735]; translation [GO:0006412]	ribonucleoprotein complex [GO:1990904]; ribosome [GO:0005840]	rRNA binding [GO:0019843]; structural constituent of ribosome [GO:0003735]	rpsF
P75543	Small ribosomal subunit protein bS6 (30S ribosomal protein S6)	215	translation [GO:0006412]	ribonucleoprotein complex [GO:1990904]; ribosome [GO:0005840]; rRNA binding [GO:0019843]; structural constituent of ribosome [GO:0003735]; translation [GO:0006412]	ribonucleoprotein complex [GO:1990904]; ribosome [GO:0005840]	rRNA binding [GO:0019843]; structural constituent of ribosome [GO:0003735]	rpsF
P75543	Small ribosomal subunit protein bS6 (30S ribosomal protein S6)	215	translation [GO:0006412]	ribonucleoprotein complex [GO:1990904]; ribosome [GO:0005840]; rRNA binding [GO:0019843]; structural constituent of ribosome [GO:0003735]; translation [GO:0006412]	ribonucleoprotein complex [GO:1990904]; ribosome [GO:0005840]	rRNA binding [GO:0019843]; structural constituent of ribosome [GO:0003735]	MP603
P75545	Small ribosomal subunit protein uS7 (30S ribosomal protein S7)	155	translation [GO:0006412]	small ribosomal subunit [GO:0015935]; rRNA binding [GO:0019843]; structural constituent of ribosome [GO:0003735]; tRNA binding [GO:0000049]; translation [GO:0006412]	small ribosomal subunit [GO:0015935]	rRNA binding [GO:0019843]; structural constituent of ribosome [GO:0003735]; tRNA binding [GO:0000049]	rpsG
P75545	Small ribosomal subunit protein uS7 (30S ribosomal protein S7)	155	translation [GO:0006412]	small ribosomal subunit [GO:0015935]; rRNA binding [GO:0019843]; structural constituent of ribosome [GO:0003735]; tRNA binding [GO:0000049]; translation [GO:0006412]	small ribosomal subunit [GO:0015935]	rRNA binding [GO:0019843]; structural constituent of ribosome [GO:0003735]; tRNA binding [GO:0000049]	rpsG
P75545	Small ribosomal subunit protein uS7 (30S ribosomal protein S7)	155	translation [GO:0006412]	small ribosomal subunit [GO:0015935]; rRNA binding [GO:0019843]; structural constituent of ribosome [GO:0003735]; tRNA binding [GO:0000049]; translation [GO:0006412]	small ribosomal subunit [GO:0015935]	rRNA binding [GO:0019843]; structural constituent of ribosome [GO:0003735]; tRNA binding [GO:0000049]	MP605
P75546	Small ribosomal subunit protein uS12 (30S ribosomal protein S12)	139	translation [GO:0006412]	small ribosomal subunit [GO:0015935]; rRNA binding [GO:0019843]; structural constituent of ribosome [GO:0003735]; tRNA binding [GO:0000049]; translation [GO:0006412]	small ribosomal subunit [GO:0015935]	rRNA binding [GO:0019843]; structural constituent of ribosome [GO:0003735]; tRNA binding [GO:0000049]	rpsL
P75546	Small ribosomal subunit protein uS12 (30S ribosomal protein S12)	139	translation [GO:0006412]	small ribosomal subunit [GO:0015935]; rRNA binding [GO:0019843]; structural constituent of ribosome [GO:0003735]; tRNA binding [GO:0000049]; translation [GO:0006412]	small ribosomal subunit [GO:0015935]	rRNA binding [GO:0019843]; structural constituent of ribosome [GO:0003735]; tRNA binding [GO:0000049]	rpsL
P75546	Small ribosomal subunit protein uS12 (30S ribosomal protein S12)	139	translation [GO:0006412]	small ribosomal subunit [GO:0015935]; rRNA binding [GO:0019843]; structural constituent of ribosome [GO:0003735]; tRNA binding [GO:0000049]; translation [GO:0006412]	small ribosomal subunit [GO:0015935]	rRNA binding [GO:0019843]; structural constituent of ribosome [GO:0003735]; tRNA binding [GO:0000049]	MP606
P75547	Phosphatidylglycerol--prolipoprotein diacylglyceryl transferase (EC 2.5.1.145)	389	lipoprotein biosynthetic process [GO:0042158]	plasma membrane [GO:0005886]; phosphatidylglycerol-prolipoprotein diacylglyceryl transferase activity [GO:0008961]; lipoprotein biosynthetic process [GO:0042158]	plasma membrane [GO:0005886]	phosphatidylglycerol-prolipoprotein diacylglyceryl transferase activity [GO:0008961]	lgt
P75547	Phosphatidylglycerol--prolipoprotein diacylglyceryl transferase (EC 2.5.1.145)	389	lipoprotein biosynthetic process [GO:0042158]	plasma membrane [GO:0005886]; phosphatidylglycerol-prolipoprotein diacylglyceryl transferase activity [GO:0008961]; lipoprotein biosynthetic process [GO:0042158]	plasma membrane [GO:0005886]	phosphatidylglycerol-prolipoprotein diacylglyceryl transferase activity [GO:0008961]	lgt
P75547	Phosphatidylglycerol--prolipoprotein diacylglyceryl transferase (EC 2.5.1.145)	389	lipoprotein biosynthetic process [GO:0042158]	plasma membrane [GO:0005886]; phosphatidylglycerol-prolipoprotein diacylglyceryl transferase activity [GO:0008961]; lipoprotein biosynthetic process [GO:0042158]	plasma membrane [GO:0005886]	phosphatidylglycerol-prolipoprotein diacylglyceryl transferase activity [GO:0008961]	MP607
P75549	tRNA(Ile)-lysidine synthase (EC 6.3.4.19) (tRNA(Ile)-2-lysyl-cytidine synthase) (tRNA(Ile)-lysidine synthetase)	289	tRNA modification [GO:0006400]	cytoplasm [GO:0005737]; ATP binding [GO:0005524]; ligase activity, forming carbon-nitrogen bonds [GO:0016879]; tRNA modification [GO:0006400]	cytoplasm [GO:0005737]	ATP binding [GO:0005524]; ligase activity, forming carbon-nitrogen bonds [GO:0016879]	tilS
P75549	tRNA(Ile)-lysidine synthase (EC 6.3.4.19) (tRNA(Ile)-2-lysyl-cytidine synthase) (tRNA(Ile)-lysidine synthetase)	289	tRNA modification [GO:0006400]	cytoplasm [GO:0005737]; ATP binding [GO:0005524]; ligase activity, forming carbon-nitrogen bonds [GO:0016879]; tRNA modification [GO:0006400]	cytoplasm [GO:0005737]	ATP binding [GO:0005524]; ligase activity, forming carbon-nitrogen bonds [GO:0016879]	MPN_222
P75549	tRNA(Ile)-lysidine synthase (EC 6.3.4.19) (tRNA(Ile)-2-lysyl-cytidine synthase) (tRNA(Ile)-lysidine synthetase)	289	tRNA modification [GO:0006400]	cytoplasm [GO:0005737]; ATP binding [GO:0005524]; ligase activity, forming carbon-nitrogen bonds [GO:0016879]; tRNA modification [GO:0006400]	cytoplasm [GO:0005737]	ATP binding [GO:0005524]; ligase activity, forming carbon-nitrogen bonds [GO:0016879]	MP609
P75550	Large ribosomal subunit protein uL11 (50S ribosomal protein L11)	137	translation [GO:0006412]	ribonucleoprotein complex [GO:1990904]; ribosome [GO:0005840]; large ribosomal subunit rRNA binding [GO:0070180]; structural constituent of ribosome [GO:0003735]; translation [GO:0006412]	ribonucleoprotein complex [GO:1990904]; ribosome [GO:0005840]	large ribosomal subunit rRNA binding [GO:0070180]; structural constituent of ribosome [GO:0003735]	rplK
P75550	Large ribosomal subunit protein uL11 (50S ribosomal protein L11)	137	translation [GO:0006412]	ribonucleoprotein complex [GO:1990904]; ribosome [GO:0005840]; large ribosomal subunit rRNA binding [GO:0070180]; structural constituent of ribosome [GO:0003735]; translation [GO:0006412]	ribonucleoprotein complex [GO:1990904]; ribosome [GO:0005840]	large ribosomal subunit rRNA binding [GO:0070180]; structural constituent of ribosome [GO:0003735]	rplK
P75550	Large ribosomal subunit protein uL11 (50S ribosomal protein L11)	137	translation [GO:0006412]	ribonucleoprotein complex [GO:1990904]; ribosome [GO:0005840]; large ribosomal subunit rRNA binding [GO:0070180]; structural constituent of ribosome [GO:0003735]; translation [GO:0006412]	ribonucleoprotein complex [GO:1990904]; ribosome [GO:0005840]	large ribosomal subunit rRNA binding [GO:0070180]; structural constituent of ribosome [GO:0003735]	MP612
P75551	Oligopeptide transport ATP-binding protein OppF	851	peptide transport [GO:0015833]; protein transport [GO:0015031]	plasma membrane [GO:0005886]; ATP binding [GO:0005524]; ATP hydrolysis activity [GO:0016887]; peptide transport [GO:0015833]; protein transport [GO:0015031]	plasma membrane [GO:0005886]	ATP binding [GO:0005524]; ATP hydrolysis activity [GO:0016887]	oppF
P75551	Oligopeptide transport ATP-binding protein OppF	851	peptide transport [GO:0015833]; protein transport [GO:0015031]	plasma membrane [GO:0005886]; ATP binding [GO:0005524]; ATP hydrolysis activity [GO:0016887]; peptide transport [GO:0015833]; protein transport [GO:0015031]	plasma membrane [GO:0005886]	ATP binding [GO:0005524]; ATP hydrolysis activity [GO:0016887]	MPN_RS01225
P75551	Oligopeptide transport ATP-binding protein OppF	851	peptide transport [GO:0015833]; protein transport [GO:0015031]	plasma membrane [GO:0005886]; ATP binding [GO:0005524]; ATP hydrolysis activity [GO:0016887]; peptide transport [GO:0015833]; protein transport [GO:0015031]	plasma membrane [GO:0005886]	ATP binding [GO:0005524]; ATP hydrolysis activity [GO:0016887]	MP613
P75552	Oligopeptide transport ATP-binding protein OppD	423	peptide transport [GO:0015833]; protein transport [GO:0015031]	plasma membrane [GO:0005886]; ATP binding [GO:0005524]; ATP hydrolysis activity [GO:0016887]; peptide transport [GO:0015833]; protein transport [GO:0015031]	plasma membrane [GO:0005886]	ATP binding [GO:0005524]; ATP hydrolysis activity [GO:0016887]	oppD
P75552	Oligopeptide transport ATP-binding protein OppD	423	peptide transport [GO:0015833]; protein transport [GO:0015031]	plasma membrane [GO:0005886]; ATP binding [GO:0005524]; ATP hydrolysis activity [GO:0016887]; peptide transport [GO:0015833]; protein transport [GO:0015031]	plasma membrane [GO:0005886]	ATP binding [GO:0005524]; ATP hydrolysis activity [GO:0016887]	MPN_RS01220
P75552	Oligopeptide transport ATP-binding protein OppD	423	peptide transport [GO:0015833]; protein transport [GO:0015031]	plasma membrane [GO:0005886]; ATP binding [GO:0005524]; ATP hydrolysis activity [GO:0016887]; peptide transport [GO:0015833]; protein transport [GO:0015031]	plasma membrane [GO:0005886]	ATP binding [GO:0005524]; ATP hydrolysis activity [GO:0016887]	MP614
P75560	Small ribosomal subunit protein uS2 (30S ribosomal protein S2)	294	translation [GO:0006412]	small ribosomal subunit [GO:0015935]; structural constituent of ribosome [GO:0003735]; translation [GO:0006412]	small ribosomal subunit [GO:0015935]	structural constituent of ribosome [GO:0003735]	rpsB
P75560	Small ribosomal subunit protein uS2 (30S ribosomal protein S2)	294	translation [GO:0006412]	small ribosomal subunit [GO:0015935]; structural constituent of ribosome [GO:0003735]; translation [GO:0006412]	small ribosomal subunit [GO:0015935]	structural constituent of ribosome [GO:0003735]	rpsB
P75560	Small ribosomal subunit protein uS2 (30S ribosomal protein S2)	294	translation [GO:0006412]	small ribosomal subunit [GO:0015935]; structural constituent of ribosome [GO:0003735]; translation [GO:0006412]	small ribosomal subunit [GO:0015935]	structural constituent of ribosome [GO:0003735]	MP623
P75576	Small ribosomal subunit protein uS19 (30S ribosomal protein S19)	87	translation [GO:0006412]	cytoplasm [GO:0005737]; small ribosomal subunit [GO:0015935]; rRNA binding [GO:0019843]; structural constituent of ribosome [GO:0003735]; translation [GO:0006412]	cytoplasm [GO:0005737]; small ribosomal subunit [GO:0015935]	rRNA binding [GO:0019843]; structural constituent of ribosome [GO:0003735]	rpsS
P75576	Small ribosomal subunit protein uS19 (30S ribosomal protein S19)	87	translation [GO:0006412]	cytoplasm [GO:0005737]; small ribosomal subunit [GO:0015935]; rRNA binding [GO:0019843]; structural constituent of ribosome [GO:0003735]; translation [GO:0006412]	cytoplasm [GO:0005737]; small ribosomal subunit [GO:0015935]	rRNA binding [GO:0019843]; structural constituent of ribosome [GO:0003735]	rpsS
P75576	Small ribosomal subunit protein uS19 (30S ribosomal protein S19)	87	translation [GO:0006412]	cytoplasm [GO:0005737]; small ribosomal subunit [GO:0015935]; rRNA binding [GO:0019843]; structural constituent of ribosome [GO:0003735]; translation [GO:0006412]	cytoplasm [GO:0005737]; small ribosomal subunit [GO:0015935]	rRNA binding [GO:0019843]; structural constituent of ribosome [GO:0003735]	MP662
P75577	Large ribosomal subunit protein uL2 (50S ribosomal protein L2)	287	translation [GO:0006412]	large ribosomal subunit [GO:0015934]; rRNA binding [GO:0019843]; structural constituent of ribosome [GO:0003735]; transferase activity [GO:0016740]; translation [GO:0006412]	large ribosomal subunit [GO:0015934]	rRNA binding [GO:0019843]; structural constituent of ribosome [GO:0003735]; transferase activity [GO:0016740]	rplB
P75577	Large ribosomal subunit protein uL2 (50S ribosomal protein L2)	287	translation [GO:0006412]	large ribosomal subunit [GO:0015934]; rRNA binding [GO:0019843]; structural constituent of ribosome [GO:0003735]; transferase activity [GO:0016740]; translation [GO:0006412]	large ribosomal subunit [GO:0015934]	rRNA binding [GO:0019843]; structural constituent of ribosome [GO:0003735]; transferase activity [GO:0016740]	rplB
P75577	Large ribosomal subunit protein uL2 (50S ribosomal protein L2)	287	translation [GO:0006412]	large ribosomal subunit [GO:0015934]; rRNA binding [GO:0019843]; structural constituent of ribosome [GO:0003735]; transferase activity [GO:0016740]; translation [GO:0006412]	large ribosomal subunit [GO:0015934]	rRNA binding [GO:0019843]; structural constituent of ribosome [GO:0003735]; transferase activity [GO:0016740]	MP663
P75580	Large ribosomal subunit protein uL3 (50S ribosomal protein L3)	287	translation [GO:0006412]	ribonucleoprotein complex [GO:1990904]; ribosome [GO:0005840]; rRNA binding [GO:0019843]; structural constituent of ribosome [GO:0003735]; translation [GO:0006412]	ribonucleoprotein complex [GO:1990904]; ribosome [GO:0005840]	rRNA binding [GO:0019843]; structural constituent of ribosome [GO:0003735]	rplC
P75580	Large ribosomal subunit protein uL3 (50S ribosomal protein L3)	287	translation [GO:0006412]	ribonucleoprotein complex [GO:1990904]; ribosome [GO:0005840]; rRNA binding [GO:0019843]; structural constituent of ribosome [GO:0003735]; translation [GO:0006412]	ribonucleoprotein complex [GO:1990904]; ribosome [GO:0005840]	rRNA binding [GO:0019843]; structural constituent of ribosome [GO:0003735]	rplC
P75580	Large ribosomal subunit protein uL3 (50S ribosomal protein L3)	287	translation [GO:0006412]	ribonucleoprotein complex [GO:1990904]; ribosome [GO:0005840]; rRNA binding [GO:0019843]; structural constituent of ribosome [GO:0003735]; translation [GO:0006412]	ribonucleoprotein complex [GO:1990904]; ribosome [GO:0005840]	rRNA binding [GO:0019843]; structural constituent of ribosome [GO:0003735]	MP666
P75581	Small ribosomal subunit protein uS10 (30S ribosomal protein S10)	108	translation [GO:0006412]	ribonucleoprotein complex [GO:1990904]; ribosome [GO:0005840]; structural constituent of ribosome [GO:0003735]; tRNA binding [GO:0000049]; translation [GO:0006412]	ribonucleoprotein complex [GO:1990904]; ribosome [GO:0005840]	structural constituent of ribosome [GO:0003735]; tRNA binding [GO:0000049]	rpsJ
P75581	Small ribosomal subunit protein uS10 (30S ribosomal protein S10)	108	translation [GO:0006412]	ribonucleoprotein complex [GO:1990904]; ribosome [GO:0005840]; structural constituent of ribosome [GO:0003735]; tRNA binding [GO:0000049]; translation [GO:0006412]	ribonucleoprotein complex [GO:1990904]; ribosome [GO:0005840]	structural constituent of ribosome [GO:0003735]; tRNA binding [GO:0000049]	rpsJ
P75581	Small ribosomal subunit protein uS10 (30S ribosomal protein S10)	108	translation [GO:0006412]	ribonucleoprotein complex [GO:1990904]; ribosome [GO:0005840]; structural constituent of ribosome [GO:0003735]; tRNA binding [GO:0000049]; translation [GO:0006412]	ribonucleoprotein complex [GO:1990904]; ribosome [GO:0005840]	structural constituent of ribosome [GO:0003735]; tRNA binding [GO:0000049]	MP667
P75591	Transcription termination/antitermination protein NusA	540	DNA-templated transcription termination [GO:0006353]; transcription antitermination [GO:0031564]	cytoplasm [GO:0005737]; DNA-binding transcription factor activity [GO:0003700]; RNA binding [GO:0003723]; DNA-templated transcription termination [GO:0006353]; transcription antitermination [GO:0031564]	cytoplasm [GO:0005737]	DNA-binding transcription factor activity [GO:0003700]; RNA binding [GO:0003723]	nusA
P75591	Transcription termination/antitermination protein NusA	540	DNA-templated transcription termination [GO:0006353]; transcription antitermination [GO:0031564]	cytoplasm [GO:0005737]; DNA-binding transcription factor activity [GO:0003700]; RNA binding [GO:0003723]; DNA-templated transcription termination [GO:0006353]; transcription antitermination [GO:0031564]	cytoplasm [GO:0005737]	DNA-binding transcription factor activity [GO:0003700]; RNA binding [GO:0003723]	nusA
P75591	Transcription termination/antitermination protein NusA	540	DNA-templated transcription termination [GO:0006353]; transcription antitermination [GO:0031564]	cytoplasm [GO:0005737]; DNA-binding transcription factor activity [GO:0003700]; RNA binding [GO:0003723]; DNA-templated transcription termination [GO:0006353]; transcription antitermination [GO:0031564]	cytoplasm [GO:0005737]	DNA-binding transcription factor activity [GO:0003700]; RNA binding [GO:0003723]	MP677
P78006	Large ribosomal subunit protein bL34 (50S ribosomal protein L34)	48	translation [GO:0006412]	ribonucleoprotein complex [GO:1990904]; ribosome [GO:0005840]; structural constituent of ribosome [GO:0003735]; translation [GO:0006412]	ribonucleoprotein complex [GO:1990904]; ribosome [GO:0005840]	structural constituent of ribosome [GO:0003735]	rpmH
P78006	Large ribosomal subunit protein bL34 (50S ribosomal protein L34)	48	translation [GO:0006412]	ribonucleoprotein complex [GO:1990904]; ribosome [GO:0005840]; structural constituent of ribosome [GO:0003735]; translation [GO:0006412]	ribonucleoprotein complex [GO:1990904]; ribosome [GO:0005840]	structural constituent of ribosome [GO:0003735]	rpmH
P78006	Large ribosomal subunit protein bL34 (50S ribosomal protein L34)	48	translation [GO:0006412]	ribonucleoprotein complex [GO:1990904]; ribosome [GO:0005840]; structural constituent of ribosome [GO:0003735]; translation [GO:0006412]	ribonucleoprotein complex [GO:1990904]; ribosome [GO:0005840]	structural constituent of ribosome [GO:0003735]	MP160
P78013	DNA-directed RNA polymerase subunit beta (RNAP subunit beta) (EC 2.7.7.6) (RNA polymerase subunit beta) (Transcriptase subunit beta)	1391	DNA-templated transcription [GO:0006351]	DNA-directed RNA polymerase complex [GO:0000428]; DNA binding [GO:0003677]; DNA-directed 5'-3' RNA polymerase activity [GO:0003899]; ribonucleoside binding [GO:0032549]; DNA-templated transcription [GO:0006351]	DNA-directed RNA polymerase complex [GO:0000428]	DNA binding [GO:0003677]; DNA-directed 5'-3' RNA polymerase activity [GO:0003899]; ribonucleoside binding [GO:0032549]	rpoB
P78013	DNA-directed RNA polymerase subunit beta (RNAP subunit beta) (EC 2.7.7.6) (RNA polymerase subunit beta) (Transcriptase subunit beta)	1391	DNA-templated transcription [GO:0006351]	DNA-directed RNA polymerase complex [GO:0000428]; DNA binding [GO:0003677]; DNA-directed 5'-3' RNA polymerase activity [GO:0003899]; ribonucleoside binding [GO:0032549]; DNA-templated transcription [GO:0006351]	DNA-directed RNA polymerase complex [GO:0000428]	DNA binding [GO:0003677]; DNA-directed 5'-3' RNA polymerase activity [GO:0003899]; ribonucleoside binding [GO:0032549]	MPN_RS02950
P78013	DNA-directed RNA polymerase subunit beta (RNAP subunit beta) (EC 2.7.7.6) (RNA polymerase subunit beta) (Transcriptase subunit beta)	1391	DNA-templated transcription [GO:0006351]	DNA-directed RNA polymerase complex [GO:0000428]; DNA binding [GO:0003677]; DNA-directed 5'-3' RNA polymerase activity [GO:0003899]; ribonucleoside binding [GO:0032549]; DNA-templated transcription [GO:0006351]	DNA-directed RNA polymerase complex [GO:0000428]	DNA binding [GO:0003677]; DNA-directed 5'-3' RNA polymerase activity [GO:0003899]; ribonucleoside binding [GO:0032549]	MP326
P78015	Large ribosomal subunit protein bL33A (50S ribosomal protein L33 1)	53	translation [GO:0006412]	cytoplasm [GO:0005737]; ribonucleoprotein complex [GO:1990904]; ribosome [GO:0005840]; structural constituent of ribosome [GO:0003735]; translation [GO:0006412]	cytoplasm [GO:0005737]; ribonucleoprotein complex [GO:1990904]; ribosome [GO:0005840]	structural constituent of ribosome [GO:0003735]	rpmG1
P78015	Large ribosomal subunit protein bL33A (50S ribosomal protein L33 1)	53	translation [GO:0006412]	cytoplasm [GO:0005737]; ribonucleoprotein complex [GO:1990904]; ribosome [GO:0005840]; structural constituent of ribosome [GO:0003735]; translation [GO:0006412]	cytoplasm [GO:0005737]; ribonucleoprotein complex [GO:1990904]; ribosome [GO:0005840]	structural constituent of ribosome [GO:0003735]	rpmG
P78015	Large ribosomal subunit protein bL33A (50S ribosomal protein L33 1)	53	translation [GO:0006412]	cytoplasm [GO:0005737]; ribonucleoprotein complex [GO:1990904]; ribosome [GO:0005840]; structural constituent of ribosome [GO:0003735]; translation [GO:0006412]	cytoplasm [GO:0005737]; ribonucleoprotein complex [GO:1990904]; ribosome [GO:0005840]	structural constituent of ribosome [GO:0003735]	rpmG
P78015	Large ribosomal subunit protein bL33A (50S ribosomal protein L33 1)	53	translation [GO:0006412]	cytoplasm [GO:0005737]; ribonucleoprotein complex [GO:1990904]; ribosome [GO:0005840]; structural constituent of ribosome [GO:0003735]; translation [GO:0006412]	cytoplasm [GO:0005737]; ribonucleoprotein complex [GO:1990904]; ribosome [GO:0005840]	structural constituent of ribosome [GO:0003735]	MP370
P78017	Protein GrpE (HSP-70 cofactor)	217	protein folding [GO:0006457]	cytoplasm [GO:0005737]; adenyl-nucleotide exchange factor activity [GO:0000774]; protein homodimerization activity [GO:0042803]; protein-folding chaperone binding [GO:0051087]; protein folding [GO:0006457]	cytoplasm [GO:0005737]	adenyl-nucleotide exchange factor activity [GO:0000774]; protein homodimerization activity [GO:0042803]; protein-folding chaperone binding [GO:0051087]	grpE
P78017	Protein GrpE (HSP-70 cofactor)	217	protein folding [GO:0006457]	cytoplasm [GO:0005737]; adenyl-nucleotide exchange factor activity [GO:0000774]; protein homodimerization activity [GO:0042803]; protein-folding chaperone binding [GO:0051087]; protein folding [GO:0006457]	cytoplasm [GO:0005737]	adenyl-nucleotide exchange factor activity [GO:0000774]; protein homodimerization activity [GO:0042803]; protein-folding chaperone binding [GO:0051087]	MPN_RS00680
P78017	Protein GrpE (HSP-70 cofactor)	217	protein folding [GO:0006457]	cytoplasm [GO:0005737]; adenyl-nucleotide exchange factor activity [GO:0000774]; protein homodimerization activity [GO:0042803]; protein-folding chaperone binding [GO:0051087]; protein folding [GO:0006457]	cytoplasm [GO:0005737]	adenyl-nucleotide exchange factor activity [GO:0000774]; protein homodimerization activity [GO:0042803]; protein-folding chaperone binding [GO:0051087]	MP034
P78018	Phosphoglycerate kinase (EC 2.7.2.3)	409	glycolytic process [GO:0006096]; phosphorylation [GO:0016310]	cytoplasm [GO:0005737]; ATP binding [GO:0005524]; phosphoglycerate kinase activity [GO:0004618]; glycolytic process [GO:0006096]; phosphorylation [GO:0016310]	cytoplasm [GO:0005737]	ATP binding [GO:0005524]; phosphoglycerate kinase activity [GO:0004618]	pgk
P78018	Phosphoglycerate kinase (EC 2.7.2.3)	409	glycolytic process [GO:0006096]; phosphorylation [GO:0016310]	cytoplasm [GO:0005737]; ATP binding [GO:0005524]; phosphoglycerate kinase activity [GO:0004618]; glycolytic process [GO:0006096]; phosphorylation [GO:0016310]	cytoplasm [GO:0005737]	ATP binding [GO:0005524]; phosphoglycerate kinase activity [GO:0004618]	pgk
P78018	Phosphoglycerate kinase (EC 2.7.2.3)	409	glycolytic process [GO:0006096]; phosphorylation [GO:0016310]	cytoplasm [GO:0005737]; ATP binding [GO:0005524]; phosphoglycerate kinase activity [GO:0004618]; glycolytic process [GO:0006096]; phosphorylation [GO:0016310]	cytoplasm [GO:0005737]	ATP binding [GO:0005524]; phosphoglycerate kinase activity [GO:0004618]	MP412
P78020	Large ribosomal subunit protein bL31 (50S ribosomal protein L31)	97	translation [GO:0006412]	ribonucleoprotein complex [GO:1990904]; ribosome [GO:0005840]; rRNA binding [GO:0019843]; structural constituent of ribosome [GO:0003735]; translation [GO:0006412]	ribonucleoprotein complex [GO:1990904]; ribosome [GO:0005840]	rRNA binding [GO:0019843]; structural constituent of ribosome [GO:0003735]	rpmE
P78020	Large ribosomal subunit protein bL31 (50S ribosomal protein L31)	97	translation [GO:0006412]	ribonucleoprotein complex [GO:1990904]; ribosome [GO:0005840]; rRNA binding [GO:0019843]; structural constituent of ribosome [GO:0003735]; translation [GO:0006412]	ribonucleoprotein complex [GO:1990904]; ribosome [GO:0005840]	rRNA binding [GO:0019843]; structural constituent of ribosome [GO:0003735]	rpmE
P78020	Large ribosomal subunit protein bL31 (50S ribosomal protein L31)	97	translation [GO:0006412]	ribonucleoprotein complex [GO:1990904]; ribosome [GO:0005840]; rRNA binding [GO:0019843]; structural constituent of ribosome [GO:0003735]; translation [GO:0006412]	ribonucleoprotein complex [GO:1990904]; ribosome [GO:0005840]	rRNA binding [GO:0019843]; structural constituent of ribosome [GO:0003735]	MP476
P78023	Large ribosomal subunit protein bL20 (50S ribosomal protein L20)	127	ribosomal large subunit assembly [GO:0000027]; translation [GO:0006412]	ribonucleoprotein complex [GO:1990904]; ribosome [GO:0005840]; rRNA binding [GO:0019843]; structural constituent of ribosome [GO:0003735]; ribosomal large subunit assembly [GO:0000027]; translation [GO:0006412]	ribonucleoprotein complex [GO:1990904]; ribosome [GO:0005840]	rRNA binding [GO:0019843]; structural constituent of ribosome [GO:0003735]	rplT
P78023	Large ribosomal subunit protein bL20 (50S ribosomal protein L20)	127	ribosomal large subunit assembly [GO:0000027]; translation [GO:0006412]	ribonucleoprotein complex [GO:1990904]; ribosome [GO:0005840]; rRNA binding [GO:0019843]; structural constituent of ribosome [GO:0003735]; ribosomal large subunit assembly [GO:0000027]; translation [GO:0006412]	ribonucleoprotein complex [GO:1990904]; ribosome [GO:0005840]	rRNA binding [GO:0019843]; structural constituent of ribosome [GO:0003735]	rplT
P78023	Large ribosomal subunit protein bL20 (50S ribosomal protein L20)	127	ribosomal large subunit assembly [GO:0000027]; translation [GO:0006412]	ribonucleoprotein complex [GO:1990904]; ribosome [GO:0005840]; rRNA binding [GO:0019843]; structural constituent of ribosome [GO:0003735]; ribosomal large subunit assembly [GO:0000027]; translation [GO:0006412]	ribonucleoprotein complex [GO:1990904]; ribosome [GO:0005840]	rRNA binding [GO:0019843]; structural constituent of ribosome [GO:0003735]	MP037
P78026	Large ribosomal subunit protein bL21 (50S ribosomal protein L21)	100	translation [GO:0006412]	cytoplasm [GO:0005737]; ribonucleoprotein complex [GO:1990904]; ribosome [GO:0005840]; rRNA binding [GO:0019843]; structural constituent of ribosome [GO:0003735]; translation [GO:0006412]	cytoplasm [GO:0005737]; ribonucleoprotein complex [GO:1990904]; ribosome [GO:0005840]	rRNA binding [GO:0019843]; structural constituent of ribosome [GO:0003735]	rplU
P78026	Large ribosomal subunit protein bL21 (50S ribosomal protein L21)	100	translation [GO:0006412]	cytoplasm [GO:0005737]; ribonucleoprotein complex [GO:1990904]; ribosome [GO:0005840]; rRNA binding [GO:0019843]; structural constituent of ribosome [GO:0003735]; translation [GO:0006412]	cytoplasm [GO:0005737]; ribonucleoprotein complex [GO:1990904]; ribosome [GO:0005840]	rRNA binding [GO:0019843]; structural constituent of ribosome [GO:0003735]	rplU
P78026	Large ribosomal subunit protein bL21 (50S ribosomal protein L21)	100	translation [GO:0006412]	cytoplasm [GO:0005737]; ribonucleoprotein complex [GO:1990904]; ribosome [GO:0005840]; rRNA binding [GO:0019843]; structural constituent of ribosome [GO:0003735]; translation [GO:0006412]	cytoplasm [GO:0005737]; ribonucleoprotein complex [GO:1990904]; ribosome [GO:0005840]	rRNA binding [GO:0019843]; structural constituent of ribosome [GO:0003735]	MP511
P78034	Peptidyl-tRNA hydrolase (PTH) (EC 3.1.1.29)	188	translation [GO:0006412]	cytoplasm [GO:0005737]; aminoacyl-tRNA hydrolase activity [GO:0004045]; translation [GO:0006412]	cytoplasm [GO:0005737]	aminoacyl-tRNA hydrolase activity [GO:0004045]	pth
P78034	Peptidyl-tRNA hydrolase (PTH) (EC 3.1.1.29)	188	translation [GO:0006412]	cytoplasm [GO:0005737]; aminoacyl-tRNA hydrolase activity [GO:0004045]; translation [GO:0006412]	cytoplasm [GO:0005737]	aminoacyl-tRNA hydrolase activity [GO:0004045]	pth
P78034	Peptidyl-tRNA hydrolase (PTH) (EC 3.1.1.29)	188	translation [GO:0006412]	cytoplasm [GO:0005737]; aminoacyl-tRNA hydrolase activity [GO:0004045]; translation [GO:0006412]	cytoplasm [GO:0005737]	aminoacyl-tRNA hydrolase activity [GO:0004045]	MP610
P78035	Large ribosomal subunit protein uL1 (50S ribosomal protein L1)	226	regulation of translation [GO:0006417]; translation [GO:0006412]	large ribosomal subunit [GO:0015934]; rRNA binding [GO:0019843]; structural constituent of ribosome [GO:0003735]; tRNA binding [GO:0000049]; regulation of translation [GO:0006417]; translation [GO:0006412]	large ribosomal subunit [GO:0015934]	rRNA binding [GO:0019843]; structural constituent of ribosome [GO:0003735]; tRNA binding [GO:0000049]	rplA
P78035	Large ribosomal subunit protein uL1 (50S ribosomal protein L1)	226	regulation of translation [GO:0006417]; translation [GO:0006412]	large ribosomal subunit [GO:0015934]; rRNA binding [GO:0019843]; structural constituent of ribosome [GO:0003735]; tRNA binding [GO:0000049]; regulation of translation [GO:0006417]; translation [GO:0006412]	large ribosomal subunit [GO:0015934]	rRNA binding [GO:0019843]; structural constituent of ribosome [GO:0003735]; tRNA binding [GO:0000049]	rplA
P78035	Large ribosomal subunit protein uL1 (50S ribosomal protein L1)	226	regulation of translation [GO:0006417]; translation [GO:0006412]	large ribosomal subunit [GO:0015934]; rRNA binding [GO:0019843]; structural constituent of ribosome [GO:0003735]; tRNA binding [GO:0000049]; regulation of translation [GO:0006417]; translation [GO:0006412]	large ribosomal subunit [GO:0015934]	rRNA binding [GO:0019843]; structural constituent of ribosome [GO:0003735]; tRNA binding [GO:0000049]	MP611
Q50293	Energy-coupling factor transporter ATP-binding protein EcfA2 (ECF transporter A component EcfA2) (EC 3.6.3.-)	303	transmembrane transport [GO:0055085]	plasma membrane [GO:0005886]; ATP binding [GO:0005524]; ATP hydrolysis activity [GO:0016887]; transmembrane transport [GO:0055085]	plasma membrane [GO:0005886]	ATP binding [GO:0005524]; ATP hydrolysis activity [GO:0016887]	ecfA2
Q50293	Energy-coupling factor transporter ATP-binding protein EcfA2 (ECF transporter A component EcfA2) (EC 3.6.3.-)	303	transmembrane transport [GO:0055085]	plasma membrane [GO:0005886]; ATP binding [GO:0005524]; ATP hydrolysis activity [GO:0016887]; transmembrane transport [GO:0055085]	plasma membrane [GO:0005886]	ATP binding [GO:0005524]; ATP hydrolysis activity [GO:0016887]	cbiO2
Q50293	Energy-coupling factor transporter ATP-binding protein EcfA2 (ECF transporter A component EcfA2) (EC 3.6.3.-)	303	transmembrane transport [GO:0055085]	plasma membrane [GO:0005886]; ATP binding [GO:0005524]; ATP hydrolysis activity [GO:0016887]; transmembrane transport [GO:0055085]	plasma membrane [GO:0005886]	ATP binding [GO:0005524]; ATP hydrolysis activity [GO:0016887]	MPN_RS01080
Q50293	Energy-coupling factor transporter ATP-binding protein EcfA2 (ECF transporter A component EcfA2) (EC 3.6.3.-)	303	transmembrane transport [GO:0055085]	plasma membrane [GO:0005886]; ATP binding [GO:0005524]; ATP hydrolysis activity [GO:0016887]; transmembrane transport [GO:0055085]	plasma membrane [GO:0005886]	ATP binding [GO:0005524]; ATP hydrolysis activity [GO:0016887]	GT9_orf303
Q50293	Energy-coupling factor transporter ATP-binding protein EcfA2 (ECF transporter A component EcfA2) (EC 3.6.3.-)	303	transmembrane transport [GO:0055085]	plasma membrane [GO:0005886]; ATP binding [GO:0005524]; ATP hydrolysis activity [GO:0016887]; transmembrane transport [GO:0055085]	plasma membrane [GO:0005886]	ATP binding [GO:0005524]; ATP hydrolysis activity [GO:0016887]	MP637
Q50294	Energy-coupling factor transporter ATP-binding protein EcfA1 (ECF transporter A component EcfA1) (EC 7.-.-.-)	274	transmembrane transport [GO:0055085]	plasma membrane [GO:0005886]; ATP binding [GO:0005524]; ATP hydrolysis activity [GO:0016887]; transmembrane transport [GO:0055085]	plasma membrane [GO:0005886]	ATP binding [GO:0005524]; ATP hydrolysis activity [GO:0016887]	ecfA1
Q50294	Energy-coupling factor transporter ATP-binding protein EcfA1 (ECF transporter A component EcfA1) (EC 7.-.-.-)	274	transmembrane transport [GO:0055085]	plasma membrane [GO:0005886]; ATP binding [GO:0005524]; ATP hydrolysis activity [GO:0016887]; transmembrane transport [GO:0055085]	plasma membrane [GO:0005886]	ATP binding [GO:0005524]; ATP hydrolysis activity [GO:0016887]	cbiO1
Q50294	Energy-coupling factor transporter ATP-binding protein EcfA1 (ECF transporter A component EcfA1) (EC 7.-.-.-)	274	transmembrane transport [GO:0055085]	plasma membrane [GO:0005886]; ATP binding [GO:0005524]; ATP hydrolysis activity [GO:0016887]; transmembrane transport [GO:0055085]	plasma membrane [GO:0005886]	ATP binding [GO:0005524]; ATP hydrolysis activity [GO:0016887]	MPN_RS01075
Q50294	Energy-coupling factor transporter ATP-binding protein EcfA1 (ECF transporter A component EcfA1) (EC 7.-.-.-)	274	transmembrane transport [GO:0055085]	plasma membrane [GO:0005886]; ATP binding [GO:0005524]; ATP hydrolysis activity [GO:0016887]; transmembrane transport [GO:0055085]	plasma membrane [GO:0005886]	ATP binding [GO:0005524]; ATP hydrolysis activity [GO:0016887]	GT9_orf274
Q50294	Energy-coupling factor transporter ATP-binding protein EcfA1 (ECF transporter A component EcfA1) (EC 7.-.-.-)	274	transmembrane transport [GO:0055085]	plasma membrane [GO:0005886]; ATP binding [GO:0005524]; ATP hydrolysis activity [GO:0016887]; transmembrane transport [GO:0055085]	plasma membrane [GO:0005886]	ATP binding [GO:0005524]; ATP hydrolysis activity [GO:0016887]	MP638
Q50296	Small ribosomal subunit protein uS11 (30S ribosomal protein S11)	121	translation [GO:0006412]	ribonucleoprotein complex [GO:1990904]; ribosome [GO:0005840]; rRNA binding [GO:0019843]; structural constituent of ribosome [GO:0003735]; translation [GO:0006412]	ribonucleoprotein complex [GO:1990904]; ribosome [GO:0005840]	rRNA binding [GO:0019843]; structural constituent of ribosome [GO:0003735]	rpsK
Q50296	Small ribosomal subunit protein uS11 (30S ribosomal protein S11)	121	translation [GO:0006412]	ribonucleoprotein complex [GO:1990904]; ribosome [GO:0005840]; rRNA binding [GO:0019843]; structural constituent of ribosome [GO:0003735]; translation [GO:0006412]	ribonucleoprotein complex [GO:1990904]; ribosome [GO:0005840]	rRNA binding [GO:0019843]; structural constituent of ribosome [GO:0003735]	rpsK
Q50296	Small ribosomal subunit protein uS11 (30S ribosomal protein S11)	121	translation [GO:0006412]	ribonucleoprotein complex [GO:1990904]; ribosome [GO:0005840]; rRNA binding [GO:0019843]; structural constituent of ribosome [GO:0003735]; translation [GO:0006412]	ribonucleoprotein complex [GO:1990904]; ribosome [GO:0005840]	rRNA binding [GO:0019843]; structural constituent of ribosome [GO:0003735]	MP641
Q50297	Small ribosomal subunit protein uS13 (30S ribosomal protein S13)	124	translation [GO:0006412]	ribonucleoprotein complex [GO:1990904]; ribosome [GO:0005840]; rRNA binding [GO:0019843]; structural constituent of ribosome [GO:0003735]; tRNA binding [GO:0000049]; translation [GO:0006412]	ribonucleoprotein complex [GO:1990904]; ribosome [GO:0005840]	rRNA binding [GO:0019843]; structural constituent of ribosome [GO:0003735]; tRNA binding [GO:0000049]	rpsM
Q50297	Small ribosomal subunit protein uS13 (30S ribosomal protein S13)	124	translation [GO:0006412]	ribonucleoprotein complex [GO:1990904]; ribosome [GO:0005840]; rRNA binding [GO:0019843]; structural constituent of ribosome [GO:0003735]; tRNA binding [GO:0000049]; translation [GO:0006412]	ribonucleoprotein complex [GO:1990904]; ribosome [GO:0005840]	rRNA binding [GO:0019843]; structural constituent of ribosome [GO:0003735]; tRNA binding [GO:0000049]	rpsM
Q50297	Small ribosomal subunit protein uS13 (30S ribosomal protein S13)	124	translation [GO:0006412]	ribonucleoprotein complex [GO:1990904]; ribosome [GO:0005840]; rRNA binding [GO:0019843]; structural constituent of ribosome [GO:0003735]; tRNA binding [GO:0000049]; translation [GO:0006412]	ribonucleoprotein complex [GO:1990904]; ribosome [GO:0005840]	rRNA binding [GO:0019843]; structural constituent of ribosome [GO:0003735]; tRNA binding [GO:0000049]	MP642
Q50300	Large ribosomal subunit protein uL15 (50S ribosomal protein L15)	151	translation [GO:0006412]	large ribosomal subunit [GO:0015934]; rRNA binding [GO:0019843]; structural constituent of ribosome [GO:0003735]; translation [GO:0006412]	large ribosomal subunit [GO:0015934]	rRNA binding [GO:0019843]; structural constituent of ribosome [GO:0003735]	rplO
Q50300	Large ribosomal subunit protein uL15 (50S ribosomal protein L15)	151	translation [GO:0006412]	large ribosomal subunit [GO:0015934]; rRNA binding [GO:0019843]; structural constituent of ribosome [GO:0003735]; translation [GO:0006412]	large ribosomal subunit [GO:0015934]	rRNA binding [GO:0019843]; structural constituent of ribosome [GO:0003735]	rplO
Q50300	Large ribosomal subunit protein uL15 (50S ribosomal protein L15)	151	translation [GO:0006412]	large ribosomal subunit [GO:0015934]; rRNA binding [GO:0019843]; structural constituent of ribosome [GO:0003735]; translation [GO:0006412]	large ribosomal subunit [GO:0015934]	rRNA binding [GO:0019843]; structural constituent of ribosome [GO:0003735]	MP648
Q50302	Large ribosomal subunit protein uL18 (50S ribosomal protein L18)	116	translation [GO:0006412]	cytoplasm [GO:0005737]; ribonucleoprotein complex [GO:1990904]; ribosome [GO:0005840]; rRNA binding [GO:0019843]; structural constituent of ribosome [GO:0003735]; translation [GO:0006412]	cytoplasm [GO:0005737]; ribonucleoprotein complex [GO:1990904]; ribosome [GO:0005840]	rRNA binding [GO:0019843]; structural constituent of ribosome [GO:0003735]	rplR
Q50302	Large ribosomal subunit protein uL18 (50S ribosomal protein L18)	116	translation [GO:0006412]	cytoplasm [GO:0005737]; ribonucleoprotein complex [GO:1990904]; ribosome [GO:0005840]; rRNA binding [GO:0019843]; structural constituent of ribosome [GO:0003735]; translation [GO:0006412]	cytoplasm [GO:0005737]; ribonucleoprotein complex [GO:1990904]; ribosome [GO:0005840]	rRNA binding [GO:0019843]; structural constituent of ribosome [GO:0003735]	rplR
Q50302	Large ribosomal subunit protein uL18 (50S ribosomal protein L18)	116	translation [GO:0006412]	cytoplasm [GO:0005737]; ribonucleoprotein complex [GO:1990904]; ribosome [GO:0005840]; rRNA binding [GO:0019843]; structural constituent of ribosome [GO:0003735]; translation [GO:0006412]	cytoplasm [GO:0005737]; ribonucleoprotein complex [GO:1990904]; ribosome [GO:0005840]	rRNA binding [GO:0019843]; structural constituent of ribosome [GO:0003735]	MP650
Q50303	Large ribosomal subunit protein uL6 (50S ribosomal protein L6)	184	translation [GO:0006412]	ribonucleoprotein complex [GO:1990904]; ribosome [GO:0005840]; rRNA binding [GO:0019843]; structural constituent of ribosome [GO:0003735]; translation [GO:0006412]	ribonucleoprotein complex [GO:1990904]; ribosome [GO:0005840]	rRNA binding [GO:0019843]; structural constituent of ribosome [GO:0003735]	rplF
Q50303	Large ribosomal subunit protein uL6 (50S ribosomal protein L6)	184	translation [GO:0006412]	ribonucleoprotein complex [GO:1990904]; ribosome [GO:0005840]; rRNA binding [GO:0019843]; structural constituent of ribosome [GO:0003735]; translation [GO:0006412]	ribonucleoprotein complex [GO:1990904]; ribosome [GO:0005840]	rRNA binding [GO:0019843]; structural constituent of ribosome [GO:0003735]	rplF
Q50303	Large ribosomal subunit protein uL6 (50S ribosomal protein L6)	184	translation [GO:0006412]	ribonucleoprotein complex [GO:1990904]; ribosome [GO:0005840]; rRNA binding [GO:0019843]; structural constituent of ribosome [GO:0003735]; translation [GO:0006412]	ribonucleoprotein complex [GO:1990904]; ribosome [GO:0005840]	rRNA binding [GO:0019843]; structural constituent of ribosome [GO:0003735]	MP651
Q50304	Small ribosomal subunit protein uS8 (30S ribosomal protein S8)	142	translation [GO:0006412]	ribonucleoprotein complex [GO:1990904]; ribosome [GO:0005840]; rRNA binding [GO:0019843]; structural constituent of ribosome [GO:0003735]; translation [GO:0006412]	ribonucleoprotein complex [GO:1990904]; ribosome [GO:0005840]	rRNA binding [GO:0019843]; structural constituent of ribosome [GO:0003735]	rpsH
Q50304	Small ribosomal subunit protein uS8 (30S ribosomal protein S8)	142	translation [GO:0006412]	ribonucleoprotein complex [GO:1990904]; ribosome [GO:0005840]; rRNA binding [GO:0019843]; structural constituent of ribosome [GO:0003735]; translation [GO:0006412]	ribonucleoprotein complex [GO:1990904]; ribosome [GO:0005840]	rRNA binding [GO:0019843]; structural constituent of ribosome [GO:0003735]	MPN_179
Q50304	Small ribosomal subunit protein uS8 (30S ribosomal protein S8)	142	translation [GO:0006412]	ribonucleoprotein complex [GO:1990904]; ribosome [GO:0005840]; rRNA binding [GO:0019843]; structural constituent of ribosome [GO:0003735]; translation [GO:0006412]	ribonucleoprotein complex [GO:1990904]; ribosome [GO:0005840]	rRNA binding [GO:0019843]; structural constituent of ribosome [GO:0003735]	MP652
Q50306	Large ribosomal subunit protein uL5 (50S ribosomal protein L5)	180	translation [GO:0006412]	ribonucleoprotein complex [GO:1990904]; ribosome [GO:0005840]; rRNA binding [GO:0019843]; structural constituent of ribosome [GO:0003735]; tRNA binding [GO:0000049]; translation [GO:0006412]	ribonucleoprotein complex [GO:1990904]; ribosome [GO:0005840]	rRNA binding [GO:0019843]; structural constituent of ribosome [GO:0003735]; tRNA binding [GO:0000049]	rplE
Q50306	Large ribosomal subunit protein uL5 (50S ribosomal protein L5)	180	translation [GO:0006412]	ribonucleoprotein complex [GO:1990904]; ribosome [GO:0005840]; rRNA binding [GO:0019843]; structural constituent of ribosome [GO:0003735]; tRNA binding [GO:0000049]; translation [GO:0006412]	ribonucleoprotein complex [GO:1990904]; ribosome [GO:0005840]	rRNA binding [GO:0019843]; structural constituent of ribosome [GO:0003735]; tRNA binding [GO:0000049]	rplE
Q50306	Large ribosomal subunit protein uL5 (50S ribosomal protein L5)	180	translation [GO:0006412]	ribonucleoprotein complex [GO:1990904]; ribosome [GO:0005840]; rRNA binding [GO:0019843]; structural constituent of ribosome [GO:0003735]; tRNA binding [GO:0000049]; translation [GO:0006412]	ribonucleoprotein complex [GO:1990904]; ribosome [GO:0005840]	rRNA binding [GO:0019843]; structural constituent of ribosome [GO:0003735]; tRNA binding [GO:0000049]	MP654
Q50307	Large ribosomal subunit protein uL24 (50S ribosomal protein L24)	111	translation [GO:0006412]	ribonucleoprotein complex [GO:1990904]; ribosome [GO:0005840]; rRNA binding [GO:0019843]; structural constituent of ribosome [GO:0003735]; translation [GO:0006412]	ribonucleoprotein complex [GO:1990904]; ribosome [GO:0005840]	rRNA binding [GO:0019843]; structural constituent of ribosome [GO:0003735]	rplX
Q50307	Large ribosomal subunit protein uL24 (50S ribosomal protein L24)	111	translation [GO:0006412]	ribonucleoprotein complex [GO:1990904]; ribosome [GO:0005840]; rRNA binding [GO:0019843]; structural constituent of ribosome [GO:0003735]; translation [GO:0006412]	ribonucleoprotein complex [GO:1990904]; ribosome [GO:0005840]	rRNA binding [GO:0019843]; structural constituent of ribosome [GO:0003735]	rplX
Q50307	Large ribosomal subunit protein uL24 (50S ribosomal protein L24)	111	translation [GO:0006412]	ribonucleoprotein complex [GO:1990904]; ribosome [GO:0005840]; rRNA binding [GO:0019843]; structural constituent of ribosome [GO:0003735]; translation [GO:0006412]	ribonucleoprotein complex [GO:1990904]; ribosome [GO:0005840]	rRNA binding [GO:0019843]; structural constituent of ribosome [GO:0003735]	MP655
Q50308	Large ribosomal subunit protein uL14 (50S ribosomal protein L14)	122	translation [GO:0006412]	large ribosomal subunit [GO:0015934]; rRNA binding [GO:0019843]; structural constituent of ribosome [GO:0003735]; translation [GO:0006412]	large ribosomal subunit [GO:0015934]	rRNA binding [GO:0019843]; structural constituent of ribosome [GO:0003735]	rplN
Q50308	Large ribosomal subunit protein uL14 (50S ribosomal protein L14)	122	translation [GO:0006412]	large ribosomal subunit [GO:0015934]; rRNA binding [GO:0019843]; structural constituent of ribosome [GO:0003735]; translation [GO:0006412]	large ribosomal subunit [GO:0015934]	rRNA binding [GO:0019843]; structural constituent of ribosome [GO:0003735]	rplN
Q50308	Large ribosomal subunit protein uL14 (50S ribosomal protein L14)	122	translation [GO:0006412]	large ribosomal subunit [GO:0015934]; rRNA binding [GO:0019843]; structural constituent of ribosome [GO:0003735]; translation [GO:0006412]	large ribosomal subunit [GO:0015934]	rRNA binding [GO:0019843]; structural constituent of ribosome [GO:0003735]	MP656
Q50309	Small ribosomal subunit protein uS17 (30S ribosomal protein S17)	85	translation [GO:0006412]	ribonucleoprotein complex [GO:1990904]; ribosome [GO:0005840]; rRNA binding [GO:0019843]; structural constituent of ribosome [GO:0003735]; translation [GO:0006412]	ribonucleoprotein complex [GO:1990904]; ribosome [GO:0005840]	rRNA binding [GO:0019843]; structural constituent of ribosome [GO:0003735]	rpsQ
Q50309	Small ribosomal subunit protein uS17 (30S ribosomal protein S17)	85	translation [GO:0006412]	ribonucleoprotein complex [GO:1990904]; ribosome [GO:0005840]; rRNA binding [GO:0019843]; structural constituent of ribosome [GO:0003735]; translation [GO:0006412]	ribonucleoprotein complex [GO:1990904]; ribosome [GO:0005840]	rRNA binding [GO:0019843]; structural constituent of ribosome [GO:0003735]	rpsQ
Q50309	Small ribosomal subunit protein uS17 (30S ribosomal protein S17)	85	translation [GO:0006412]	ribonucleoprotein complex [GO:1990904]; ribosome [GO:0005840]; rRNA binding [GO:0019843]; structural constituent of ribosome [GO:0003735]; translation [GO:0006412]	ribonucleoprotein complex [GO:1990904]; ribosome [GO:0005840]	rRNA binding [GO:0019843]; structural constituent of ribosome [GO:0003735]	MP657
Q50310	Large ribosomal subunit protein uL29 (50S ribosomal protein L29)	111	translation [GO:0006412]	ribonucleoprotein complex [GO:1990904]; ribosome [GO:0005840]; structural constituent of ribosome [GO:0003735]; translation [GO:0006412]	ribonucleoprotein complex [GO:1990904]; ribosome [GO:0005840]	structural constituent of ribosome [GO:0003735]	rpmC
Q50310	Large ribosomal subunit protein uL29 (50S ribosomal protein L29)	111	translation [GO:0006412]	ribonucleoprotein complex [GO:1990904]; ribosome [GO:0005840]; structural constituent of ribosome [GO:0003735]; translation [GO:0006412]	ribonucleoprotein complex [GO:1990904]; ribosome [GO:0005840]	structural constituent of ribosome [GO:0003735]	rpmC
Q50310	Large ribosomal subunit protein uL29 (50S ribosomal protein L29)	111	translation [GO:0006412]	ribonucleoprotein complex [GO:1990904]; ribosome [GO:0005840]; structural constituent of ribosome [GO:0003735]; translation [GO:0006412]	ribonucleoprotein complex [GO:1990904]; ribosome [GO:0005840]	structural constituent of ribosome [GO:0003735]	MP658
Q50313	Beta sliding clamp (Beta clamp) (Sliding clamp) (Beta-clamp processivity factor) (DNA polymerase III beta sliding clamp subunit) (DNA polymerase III subunit beta)	380	DNA replication [GO:0006260]	cytoplasm [GO:0005737]; DNA polymerase III complex [GO:0009360]; 3'-5' exonuclease activity [GO:0008408]; DNA binding [GO:0003677]; DNA-directed DNA polymerase activity [GO:0003887]; DNA replication [GO:0006260]	cytoplasm [GO:0005737]; DNA polymerase III complex [GO:0009360]	3'-5' exonuclease activity [GO:0008408]; DNA binding [GO:0003677]; DNA-directed DNA polymerase activity [GO:0003887]	dnaN
Q50313	Beta sliding clamp (Beta clamp) (Sliding clamp) (Beta-clamp processivity factor) (DNA polymerase III beta sliding clamp subunit) (DNA polymerase III subunit beta)	380	DNA replication [GO:0006260]	cytoplasm [GO:0005737]; DNA polymerase III complex [GO:0009360]; 3'-5' exonuclease activity [GO:0008408]; DNA binding [GO:0003677]; DNA-directed DNA polymerase activity [GO:0003887]; DNA replication [GO:0006260]	cytoplasm [GO:0005737]; DNA polymerase III complex [GO:0009360]	3'-5' exonuclease activity [GO:0008408]; DNA binding [GO:0003677]; DNA-directed DNA polymerase activity [GO:0003887]	dnaN
Q50313	Beta sliding clamp (Beta clamp) (Sliding clamp) (Beta-clamp processivity factor) (DNA polymerase III beta sliding clamp subunit) (DNA polymerase III subunit beta)	380	DNA replication [GO:0006260]	cytoplasm [GO:0005737]; DNA polymerase III complex [GO:0009360]; 3'-5' exonuclease activity [GO:0008408]; DNA binding [GO:0003677]; DNA-directed DNA polymerase activity [GO:0003887]; DNA replication [GO:0006260]	cytoplasm [GO:0005737]; DNA polymerase III complex [GO:0009360]	3'-5' exonuclease activity [GO:0008408]; DNA binding [GO:0003677]; DNA-directed DNA polymerase activity [GO:0003887]	MP153
Q50330	ATP synthase gamma chain (ATP synthase F1 sector gamma subunit) (F-ATPase gamma subunit)	279	proton motive force-driven plasma membrane ATP synthesis [GO:0042777]	plasma membrane [GO:0005886]; proton-transporting ATP synthase complex, catalytic core F(1) [GO:0045261]; ATP binding [GO:0005524]; proton-transporting ATP synthase activity, rotational mechanism [GO:0046933]; proton motive force-driven plasma membrane ATP synthesis [GO:0042777]	plasma membrane [GO:0005886]; proton-transporting ATP synthase complex, catalytic core F(1) [GO:0045261]	ATP binding [GO:0005524]; proton-transporting ATP synthase activity, rotational mechanism [GO:0046933]	atpG
Q50330	ATP synthase gamma chain (ATP synthase F1 sector gamma subunit) (F-ATPase gamma subunit)	279	proton motive force-driven plasma membrane ATP synthesis [GO:0042777]	plasma membrane [GO:0005886]; proton-transporting ATP synthase complex, catalytic core F(1) [GO:0045261]; ATP binding [GO:0005524]; proton-transporting ATP synthase activity, rotational mechanism [GO:0046933]; proton motive force-driven plasma membrane ATP synthesis [GO:0042777]	plasma membrane [GO:0005886]; proton-transporting ATP synthase complex, catalytic core F(1) [GO:0045261]	ATP binding [GO:0005524]; proton-transporting ATP synthase activity, rotational mechanism [GO:0046933]	atpG
Q50330	ATP synthase gamma chain (ATP synthase F1 sector gamma subunit) (F-ATPase gamma subunit)	279	proton motive force-driven plasma membrane ATP synthesis [GO:0042777]	plasma membrane [GO:0005886]; proton-transporting ATP synthase complex, catalytic core F(1) [GO:0045261]; ATP binding [GO:0005524]; proton-transporting ATP synthase activity, rotational mechanism [GO:0046933]; proton motive force-driven plasma membrane ATP synthesis [GO:0042777]	plasma membrane [GO:0005886]; proton-transporting ATP synthase complex, catalytic core F(1) [GO:0045261]	ATP binding [GO:0005524]; proton-transporting ATP synthase activity, rotational mechanism [GO:0046933]	MP243
Q59547	Large ribosomal subunit protein bL17 (50S ribosomal protein L17)	124	translation [GO:0006412]	ribonucleoprotein complex [GO:1990904]; ribosome [GO:0005840]; structural constituent of ribosome [GO:0003735]; translation [GO:0006412]	ribonucleoprotein complex [GO:1990904]; ribosome [GO:0005840]	structural constituent of ribosome [GO:0003735]	rplQ
Q59547	Large ribosomal subunit protein bL17 (50S ribosomal protein L17)	124	translation [GO:0006412]	ribonucleoprotein complex [GO:1990904]; ribosome [GO:0005840]; structural constituent of ribosome [GO:0003735]; translation [GO:0006412]	ribonucleoprotein complex [GO:1990904]; ribosome [GO:0005840]	structural constituent of ribosome [GO:0003735]	rplQ
Q59547	Large ribosomal subunit protein bL17 (50S ribosomal protein L17)	124	translation [GO:0006412]	ribonucleoprotein complex [GO:1990904]; ribosome [GO:0005840]; structural constituent of ribosome [GO:0003735]; translation [GO:0006412]	ribonucleoprotein complex [GO:1990904]; ribosome [GO:0005840]	structural constituent of ribosome [GO:0003735]	MP639
Q59549	Chromosomal replication initiator protein DnaA	439	DNA replication initiation [GO:0006270]; regulation of DNA replication [GO:0006275]	cytoplasm [GO:0005737]; ATP binding [GO:0005524]; DNA replication origin binding [GO:0003688]; DNA replication initiation [GO:0006270]; regulation of DNA replication [GO:0006275]	cytoplasm [GO:0005737]	ATP binding [GO:0005524]; DNA replication origin binding [GO:0003688]	dnaA
Q59549	Chromosomal replication initiator protein DnaA	439	DNA replication initiation [GO:0006270]; regulation of DNA replication [GO:0006275]	cytoplasm [GO:0005737]; ATP binding [GO:0005524]; DNA replication origin binding [GO:0003688]; DNA replication initiation [GO:0006270]; regulation of DNA replication [GO:0006275]	cytoplasm [GO:0005737]	ATP binding [GO:0005524]; DNA replication origin binding [GO:0003688]	dnaA
Q59549	Chromosomal replication initiator protein DnaA	439	DNA replication initiation [GO:0006270]; regulation of DNA replication [GO:0006275]	cytoplasm [GO:0005737]; ATP binding [GO:0005524]; DNA replication origin binding [GO:0003688]; DNA replication initiation [GO:0006270]; regulation of DNA replication [GO:0006275]	cytoplasm [GO:0005737]	ATP binding [GO:0005524]; DNA replication origin binding [GO:0003688]	MP156
Q9EXD0	Probable protein-export membrane protein SecG	76	protein secretion [GO:0009306]	plasma membrane [GO:0005886]; protein-transporting ATPase activity [GO:0015450]; protein secretion [GO:0009306]	plasma membrane [GO:0005886]	protein-transporting ATPase activity [GO:0015450]	secG
Q9EXD0	Probable protein-export membrane protein SecG	76	protein secretion [GO:0009306]	plasma membrane [GO:0005886]; protein-transporting ATPase activity [GO:0015450]; protein secretion [GO:0009306]	plasma membrane [GO:0005886]	protein-transporting ATPase activity [GO:0015450]	secG
Q9EXD0	Probable protein-export membrane protein SecG	76	protein secretion [GO:0009306]	plasma membrane [GO:0005886]; protein-transporting ATPase activity [GO:0015450]; protein secretion [GO:0009306]	plasma membrane [GO:0005886]	protein-transporting ATPase activity [GO:0015450]	MP589.1
P75048	Uncharacterized protein MG055 homolog	125	protein secretion [GO:0009306]	membrane [GO:0016020]; protein transmembrane transporter activity [GO:0008320]; protein secretion [GO:0009306]	membrane [GO:0016020]	protein transmembrane transporter activity [GO:0008320]	secE
P75048	Uncharacterized protein MG055 homolog	125	protein secretion [GO:0009306]	membrane [GO:0016020]; protein transmembrane transporter activity [GO:0008320]; protein secretion [GO:0009306]	membrane [GO:0016020]	protein transmembrane transporter activity [GO:0008320]	D09_orf125
P75048	Uncharacterized protein MG055 homolog	125	protein secretion [GO:0009306]	membrane [GO:0016020]; protein transmembrane transporter activity [GO:0008320]; protein secretion [GO:0009306]	membrane [GO:0016020]	protein transmembrane transporter activity [GO:0008320]	MP086
P75306	Probable transcriptional regulatory protein MPN_RS02730	235	regulation of DNA-templated transcription [GO:0006355]	cytoplasm [GO:0005737]; DNA binding [GO:0003677]; regulation of DNA-templated transcription [GO:0006355]	cytoplasm [GO:0005737]	DNA binding [GO:0003677]	MPN_RS02730
P75306	Probable transcriptional regulatory protein MPN_478	235	regulation of DNA-templated transcription [GO:0006355]	cytoplasm [GO:0005737]; DNA binding [GO:0003677]; regulation of DNA-templated transcription [GO:0006355]	cytoplasm [GO:0005737]	DNA binding [GO:0003677]	MP363
P75306	Probable transcriptional regulatory protein MPN_478	235	regulation of DNA-templated transcription [GO:0006355]	cytoplasm [GO:0005737]; DNA binding [GO:0003677]; regulation of DNA-templated transcription [GO:0006355]	cytoplasm [GO:0005737]	DNA binding [GO:0003677]	P01_orf235
