# Supplementary material for: CNN4Essential: a convolutional neural network model for predicting bacterial gene essentiality based on multi-feature fusion
Source: BMC Genomics. 2026 Apr 6;27:496. doi: 10.1186/s12864-026-12819-3 (PMC13188266; doi:10.1186/s12864-026-12819-3)
Supplement: Supplementary file 1 — Supplementary Material 1. [file 12864_2026_12819_MOESM1_ESM.zip › Mycoplasma pneumoniae/GO/word2vec_embeddings.tsv]

Gene Names	0	1	2	3	4	5	6	7	8	9	10	11	12	13	14	15	16	17	18	19	20	21	22	23	24	25	26	27	28	29	30	31	32	33	34	35	36	37	38	39	40	41	42	43	44	45	46	47	48
glpD	-0.38764203	0.016040827	-0.008453368	0.027800625	-0.046648082	-0.218607307	0.33628347	0.683467675	-0.464270316	-0.238297518	-0.13317822	-0.182249232	0.252109823	0.225602978	-0.00136563	-0.34367079	0.29579716	0.167806232	-0.36582474	-0.437830732	0.204620836	0.058726428	0.257825836	-0.459419405	0.086584837	-0.023991748	0.085256492	-0.317776104	-0.511897181	0.091969325	0.178688992	0.013228507	0.222320749	-0.498300209	0.093114188	0.142363936	-0.155793122	-0.087936214	-0.058911591	-0.649968044	-0.110667958	-0.205083228	-0.467413412	-0.126249355	0.333258584	0.09839156	-0.296158705	0.078044414	0.12733871
glpO	-0.38764203	0.016040827	-0.008453368	0.027800625	-0.046648082	-0.218607307	0.33628347	0.683467675	-0.464270316	-0.238297518	-0.13317822	-0.182249232	0.252109823	0.225602978	-0.00136563	-0.34367079	0.29579716	0.167806232	-0.36582474	-0.437830732	0.204620836	0.058726428	0.257825836	-0.459419405	0.086584837	-0.023991748	0.085256492	-0.317776104	-0.511897181	0.091969325	0.178688992	0.013228507	0.222320749	-0.498300209	0.093114188	0.142363936	-0.155793122	-0.087936214	-0.058911591	-0.649968044	-0.110667958	-0.205083228	-0.467413412	-0.126249355	0.333258584	0.09839156	-0.296158705	0.078044414	0.12733871
D09_orf384	-0.38764203	0.016040827	-0.008453368	0.027800625	-0.046648082	-0.218607307	0.33628347	0.683467675	-0.464270316	-0.238297518	-0.13317822	-0.182249232	0.252109823	0.225602978	-0.00136563	-0.34367079	0.29579716	0.167806232	-0.36582474	-0.437830732	0.204620836	0.058726428	0.257825836	-0.459419405	0.086584837	-0.023991748	0.085256492	-0.317776104	-0.511897181	0.091969325	0.178688992	0.013228507	0.222320749	-0.498300209	0.093114188	0.142363936	-0.155793122	-0.087936214	-0.058911591	-0.649968044	-0.110667958	-0.205083228	-0.467413412	-0.126249355	0.333258584	0.09839156	-0.296158705	0.078044414	0.12733871
MP103	-0.38764203	0.016040827	-0.008453368	0.027800625	-0.046648082	-0.218607307	0.33628347	0.683467675	-0.464270316	-0.238297518	-0.13317822	-0.182249232	0.252109823	0.225602978	-0.00136563	-0.34367079	0.29579716	0.167806232	-0.36582474	-0.437830732	0.204620836	0.058726428	0.257825836	-0.459419405	0.086584837	-0.023991748	0.085256492	-0.317776104	-0.511897181	0.091969325	0.178688992	0.013228507	0.222320749	-0.498300209	0.093114188	0.142363936	-0.155793122	-0.087936214	-0.058911591	-0.649968044	-0.110667958	-0.205083228	-0.467413412	-0.126249355	0.333258584	0.09839156	-0.296158705	0.078044414	0.12733871
gapA	-0.360596091	0.018380301	-0.00675847	0.025061253	-0.050541759	-0.208579542	0.316334985	0.648582183	-0.441089813	-0.22816629	-0.128152128	-0.173145877	0.244232102	0.216010301	0.004459692	-0.327242855	0.280013733	0.163470541	-0.348044696	-0.414433014	0.194876515	0.054573822	0.235890328	-0.440651356	0.076342203	-0.019001882	0.080810499	-0.301245058	-0.480491199	0.086681493	0.166581049	0.01428752	0.210406243	-0.475256092	0.090772457	0.13424757	-0.146681193	-0.084249184	-0.058631519	-0.614867927	-0.104512507	-0.195851926	-0.435583131	-0.117996074	0.315871812	0.091226308	-0.279198576	0.071224951	0.119953225
gap	-0.360596091	0.018380301	-0.00675847	0.025061253	-0.050541759	-0.208579542	0.316334985	0.648582183	-0.441089813	-0.22816629	-0.128152128	-0.173145877	0.244232102	0.216010301	0.004459692	-0.327242855	0.280013733	0.163470541	-0.348044696	-0.414433014	0.194876515	0.054573822	0.235890328	-0.440651356	0.076342203	-0.019001882	0.080810499	-0.301245058	-0.480491199	0.086681493	0.166581049	0.01428752	0.210406243	-0.475256092	0.090772457	0.13424757	-0.146681193	-0.084249184	-0.058631519	-0.614867927	-0.104512507	-0.195851926	-0.435583131	-0.117996074	0.315871812	0.091226308	-0.279198576	0.071224951	0.119953225
gap	-0.360596091	0.018380301	-0.00675847	0.025061253	-0.050541759	-0.208579542	0.316334985	0.648582183	-0.441089813	-0.22816629	-0.128152128	-0.173145877	0.244232102	0.216010301	0.004459692	-0.327242855	0.280013733	0.163470541	-0.348044696	-0.414433014	0.194876515	0.054573822	0.235890328	-0.440651356	0.076342203	-0.019001882	0.080810499	-0.301245058	-0.480491199	0.086681493	0.166581049	0.01428752	0.210406243	-0.475256092	0.090772457	0.13424757	-0.146681193	-0.084249184	-0.058631519	-0.614867927	-0.104512507	-0.195851926	-0.435583131	-0.117996074	0.315871812	0.091226308	-0.279198576	0.071224951	0.119953225
MP411	-0.360596091	0.018380301	-0.00675847	0.025061253	-0.050541759	-0.208579542	0.316334985	0.648582183	-0.441089813	-0.22816629	-0.128152128	-0.173145877	0.244232102	0.216010301	0.004459692	-0.327242855	0.280013733	0.163470541	-0.348044696	-0.414433014	0.194876515	0.054573822	0.235890328	-0.440651356	0.076342203	-0.019001882	0.080810499	-0.301245058	-0.480491199	0.086681493	0.166581049	0.01428752	0.210406243	-0.475256092	0.090772457	0.13424757	-0.146681193	-0.084249184	-0.058631519	-0.614867927	-0.104512507	-0.195851926	-0.435583131	-0.117996074	0.315871812	0.091226308	-0.279198576	0.071224951	0.119953225
cards	-0.323776022	0.025376286	-0.001926082	0.02904248	-0.046521722	-0.191762419	0.290024217	0.592369269	-0.407301471	-0.211998555	-0.115644232	-0.158057594	0.222876594	0.199287276	0.009341727	-0.294815626	0.264610534	0.153066752	-0.319082696	-0.379759746	0.177436052	0.044966193	0.209118543	-0.407418	0.063686884	-0.016393056	0.064603481	-0.270793142	-0.428728665	0.080355074	0.152912127	0.008013558	0.185506067	-0.438122168	0.081499036	0.119408626	-0.125819565	-0.072063322	-0.053215341	-0.555844932	-0.088534079	-0.180652548	-0.3901148	-0.102958042	0.282782264	0.080243327	-0.254183909	0.062010181	0.112193602
MPN_RS02090	-0.323776022	0.025376286	-0.001926082	0.02904248	-0.046521722	-0.191762419	0.290024217	0.592369269	-0.407301471	-0.211998555	-0.115644232	-0.158057594	0.222876594	0.199287276	0.009341727	-0.294815626	0.264610534	0.153066752	-0.319082696	-0.379759746	0.177436052	0.044966193	0.209118543	-0.407418	0.063686884	-0.016393056	0.064603481	-0.270793142	-0.428728665	0.080355074	0.152912127	0.008013558	0.185506067	-0.438122168	0.081499036	0.119408626	-0.125819565	-0.072063322	-0.053215341	-0.555844932	-0.088534079	-0.180652548	-0.3901148	-0.102958042	0.282782264	0.080243327	-0.254183909	0.062010181	0.112193602
MP464	-0.323776022	0.025376286	-0.001926082	0.02904248	-0.046521722	-0.191762419	0.290024217	0.592369269	-0.407301471	-0.211998555	-0.115644232	-0.158057594	0.222876594	0.199287276	0.009341727	-0.294815626	0.264610534	0.153066752	-0.319082696	-0.379759746	0.177436052	0.044966193	0.209118543	-0.407418	0.063686884	-0.016393056	0.064603481	-0.270793142	-0.428728665	0.080355074	0.152912127	0.008013558	0.185506067	-0.438122168	0.081499036	0.119408626	-0.125819565	-0.072063322	-0.053215341	-0.555844932	-0.088534079	-0.180652548	-0.3901148	-0.102958042	0.282782264	0.080243327	-0.254183909	0.062010181	0.112193602
prs	-0.374799157	0.017650161	-0.009822643	0.026223314	-0.04691089	-0.210795277	0.323384726	0.663446013	-0.449479461	-0.232898538	-0.126403489	-0.173720411	0.246033669	0.219829516	0.007734798	-0.335964366	0.287316918	0.164364312	-0.356808667	-0.422142236	0.19400352	0.053999479	0.245569365	-0.447204675	0.084962016	-0.023760014	0.083903294	-0.305185565	-0.493741267	0.088183733	0.169296339	0.011478144	0.214063657	-0.483216353	0.091220556	0.136939692	-0.150402539	-0.085403333	-0.0554444	-0.626917249	-0.108535924	-0.196410069	-0.44745006	-0.119917383	0.322763574	0.093070379	-0.288324893	0.078421044	0.120024042
prsA	-0.374799157	0.017650161	-0.009822643	0.026223314	-0.04691089	-0.210795277	0.323384726	0.663446013	-0.449479461	-0.232898538	-0.126403489	-0.173720411	0.246033669	0.219829516	0.007734798	-0.335964366	0.287316918	0.164364312	-0.356808667	-0.422142236	0.19400352	0.053999479	0.245569365	-0.447204675	0.084962016	-0.023760014	0.083903294	-0.305185565	-0.493741267	0.088183733	0.169296339	0.011478144	0.214063657	-0.483216353	0.091220556	0.136939692	-0.150402539	-0.085403333	-0.0554444	-0.626917249	-0.108535924	-0.196410069	-0.44745006	-0.119917383	0.322763574	0.093070379	-0.288324893	0.078421044	0.120024042
prs	-0.374799157	0.017650161	-0.009822643	0.026223314	-0.04691089	-0.210795277	0.323384726	0.663446013	-0.449479461	-0.232898538	-0.126403489	-0.173720411	0.246033669	0.219829516	0.007734798	-0.335964366	0.287316918	0.164364312	-0.356808667	-0.422142236	0.19400352	0.053999479	0.245569365	-0.447204675	0.084962016	-0.023760014	0.083903294	-0.305185565	-0.493741267	0.088183733	0.169296339	0.011478144	0.214063657	-0.483216353	0.091220556	0.136939692	-0.150402539	-0.085403333	-0.0554444	-0.626917249	-0.108535924	-0.196410069	-0.44745006	-0.119917383	0.322763574	0.093070379	-0.288324893	0.078421044	0.120024042
MP082	-0.374799157	0.017650161	-0.009822643	0.026223314	-0.04691089	-0.210795277	0.323384726	0.663446013	-0.449479461	-0.232898538	-0.126403489	-0.173720411	0.246033669	0.219829516	0.007734798	-0.335964366	0.287316918	0.164364312	-0.356808667	-0.422142236	0.19400352	0.053999479	0.245569365	-0.447204675	0.084962016	-0.023760014	0.083903294	-0.305185565	-0.493741267	0.088183733	0.169296339	0.011478144	0.214063657	-0.483216353	0.091220556	0.136939692	-0.150402539	-0.085403333	-0.0554444	-0.626917249	-0.108535924	-0.196410069	-0.44745006	-0.119917383	0.322763574	0.093070379	-0.288324893	0.078421044	0.120024042
ftsH	-0.386647997	0.019326348	-0.011039828	0.031249997	-0.044099567	-0.214000444	0.335413483	0.680503794	-0.458000837	-0.236793709	-0.127252764	-0.173914671	0.253880055	0.225202018	0.004747398	-0.343067558	0.297244675	0.166285576	-0.367295114	-0.429704122	0.200567898	0.055410378	0.253820696	-0.455075562	0.088576459	-0.031696558	0.085236725	-0.313535415	-0.507455775	0.08870299	0.179217267	0.008095229	0.219291347	-0.495464818	0.091912483	0.141825643	-0.156866449	-0.084325484	-0.05498068	-0.644236572	-0.109883745	-0.201059138	-0.461044501	-0.123601363	0.330345408	0.096288482	-0.293841284	0.07978615	0.123331376
ftsH	-0.386647997	0.019326348	-0.011039828	0.031249997	-0.044099567	-0.214000444	0.335413483	0.680503794	-0.458000837	-0.236793709	-0.127252764	-0.173914671	0.253880055	0.225202018	0.004747398	-0.343067558	0.297244675	0.166285576	-0.367295114	-0.429704122	0.200567898	0.055410378	0.253820696	-0.455075562	0.088576459	-0.031696558	0.085236725	-0.313535415	-0.507455775	0.08870299	0.179217267	0.008095229	0.219291347	-0.495464818	0.091912483	0.141825643	-0.156866449	-0.084325484	-0.05498068	-0.644236572	-0.109883745	-0.201059138	-0.461044501	-0.123601363	0.330345408	0.096288482	-0.293841284	0.07978615	0.123331376
MP171	-0.386647997	0.019326348	-0.011039828	0.031249997	-0.044099567	-0.214000444	0.335413483	0.680503794	-0.458000837	-0.236793709	-0.127252764	-0.173914671	0.253880055	0.225202018	0.004747398	-0.343067558	0.297244675	0.166285576	-0.367295114	-0.429704122	0.200567898	0.055410378	0.253820696	-0.455075562	0.088576459	-0.031696558	0.085236725	-0.313535415	-0.507455775	0.08870299	0.179217267	0.008095229	0.219291347	-0.495464818	0.091912483	0.141825643	-0.156866449	-0.084325484	-0.05498068	-0.644236572	-0.109883745	-0.201059138	-0.461044501	-0.123601363	0.330345408	0.096288482	-0.293841284	0.07978615	0.123331376
gpmI	-0.344643968	0.023573809	-0.001638813	0.030075821	-0.049909473	-0.202363496	0.307480582	0.630252361	-0.430639162	-0.224411056	-0.123167008	-0.166921179	0.236001713	0.210019397	0.00849366	-0.314082543	0.278278756	0.161390172	-0.338870315	-0.40461388	0.18754137	0.05118021	0.225328966	-0.429771769	0.070966059	-0.01699069	0.07105631	-0.28785129	-0.458219161	0.084854647	0.159572983	0.009046191	0.202048797	-0.462263407	0.087645329	0.129341331	-0.13425927	-0.077614299	-0.057051569	-0.591852941	-0.095574808	-0.191604494	-0.417236623	-0.110012567	0.302070006	0.086311025	-0.271827467	0.067523675	0.116792172
pgm	-0.344643968	0.023573809	-0.001638813	0.030075821	-0.049909473	-0.202363496	0.307480582	0.630252361	-0.430639162	-0.224411056	-0.123167008	-0.166921179	0.236001713	0.210019397	0.00849366	-0.314082543	0.278278756	0.161390172	-0.338870315	-0.40461388	0.18754137	0.05118021	0.225328966	-0.429771769	0.070966059	-0.01699069	0.07105631	-0.28785129	-0.458219161	0.084854647	0.159572983	0.009046191	0.202048797	-0.462263407	0.087645329	0.129341331	-0.13425927	-0.077614299	-0.057051569	-0.591852941	-0.095574808	-0.191604494	-0.417236623	-0.110012567	0.302070006	0.086311025	-0.271827467	0.067523675	0.116792172
gpmI	-0.344643968	0.023573809	-0.001638813	0.030075821	-0.049909473	-0.202363496	0.307480582	0.630252361	-0.430639162	-0.224411056	-0.123167008	-0.166921179	0.236001713	0.210019397	0.00849366	-0.314082543	0.278278756	0.161390172	-0.338870315	-0.40461388	0.18754137	0.05118021	0.225328966	-0.429771769	0.070966059	-0.01699069	0.07105631	-0.28785129	-0.458219161	0.084854647	0.159572983	0.009046191	0.202048797	-0.462263407	0.087645329	0.129341331	-0.13425927	-0.077614299	-0.057051569	-0.591852941	-0.095574808	-0.191604494	-0.417236623	-0.110012567	0.302070006	0.086311025	-0.271827467	0.067523675	0.116792172
MP214	-0.344643968	0.023573809	-0.001638813	0.030075821	-0.049909473	-0.202363496	0.307480582	0.630252361	-0.430639162	-0.224411056	-0.123167008	-0.166921179	0.236001713	0.210019397	0.00849366	-0.314082543	0.278278756	0.161390172	-0.338870315	-0.40461388	0.18754137	0.05118021	0.225328966	-0.429771769	0.070966059	-0.01699069	0.07105631	-0.28785129	-0.458219161	0.084854647	0.159572983	0.009046191	0.202048797	-0.462263407	0.087645329	0.129341331	-0.13425927	-0.077614299	-0.057051569	-0.591852941	-0.095574808	-0.191604494	-0.417236623	-0.110012567	0.302070006	0.086311025	-0.271827467	0.067523675	0.116792172
eno	-0.33850783	0.027603786	-0.001420402	0.031184395	-0.048626567	-0.200874665	0.305044499	0.622365052	-0.426934602	-0.224488942	-0.119320913	-0.165813283	0.233312506	0.208849737	0.01247228	-0.309390612	0.277757949	0.161887109	-0.336632009	-0.397426214	0.185595007	0.048283952	0.21846018	-0.426015561	0.067238861	-0.01836353	0.069308814	-0.284781353	-0.44695807	0.082364086	0.157682091	0.007763665	0.196294338	-0.458742646	0.085554125	0.124859368	-0.130805193	-0.076367672	-0.054337345	-0.581461991	-0.091244507	-0.188611708	-0.40782846	-0.106988252	0.296201679	0.083484796	-0.26774839	0.067077559	0.115826112
eno	-0.33850783	0.027603786	-0.001420402	0.031184395	-0.048626567	-0.200874665	0.305044499	0.622365052	-0.426934602	-0.224488942	-0.119320913	-0.165813283	0.233312506	0.208849737	0.01247228	-0.309390612	0.277757949	0.161887109	-0.336632009	-0.397426214	0.185595007	0.048283952	0.21846018	-0.426015561	0.067238861	-0.01836353	0.069308814	-0.284781353	-0.44695807	0.082364086	0.157682091	0.007763665	0.196294338	-0.458742646	0.085554125	0.124859368	-0.130805193	-0.076367672	-0.054337345	-0.581461991	-0.091244507	-0.188611708	-0.40782846	-0.106988252	0.296201679	0.083484796	-0.26774839	0.067077559	0.115826112
MP236	-0.33850783	0.027603786	-0.001420402	0.031184395	-0.048626567	-0.200874665	0.305044499	0.622365052	-0.426934602	-0.224488942	-0.119320913	-0.165813283	0.233312506	0.208849737	0.01247228	-0.309390612	0.277757949	0.161887109	-0.336632009	-0.397426214	0.185595007	0.048283952	0.21846018	-0.426015561	0.067238861	-0.01836353	0.069308814	-0.284781353	-0.44695807	0.082364086	0.157682091	0.007763665	0.196294338	-0.458742646	0.085554125	0.124859368	-0.130805193	-0.076367672	-0.054337345	-0.581461991	-0.091244507	-0.188611708	-0.40782846	-0.106988252	0.296201679	0.083484796	-0.26774839	0.067077559	0.115826112
yibD	-0.366041021	0.010389292	-0.0081023	0.022030427	-0.043214269	-0.205255876	0.314534955	0.644390259	-0.435811327	-0.220942489	-0.13002522	-0.175800021	0.237708017	0.212609164	-0.001419697	-0.327230757	0.273418783	0.154216489	-0.342661102	-0.415438319	0.194181074	0.058805594	0.244950046	-0.431583941	0.082825915	-0.018536862	0.082588546	-0.301601753	-0.485870769	0.088243661	0.166597373	0.017208135	0.214232135	-0.467160885	0.089320133	0.135738741	-0.14928471	-0.083058465	-0.056503085	-0.614848218	-0.110681552	-0.193732691	-0.44299293	-0.119412805	0.315743963	0.093763858	-0.280264442	0.073232828	0.120154477
MP359	-0.366041021	0.010389292	-0.0081023	0.022030427	-0.043214269	-0.205255876	0.314534955	0.644390259	-0.435811327	-0.220942489	-0.13002522	-0.175800021	0.237708017	0.212609164	-0.001419697	-0.327230757	0.273418783	0.154216489	-0.342661102	-0.415438319	0.194181074	0.058805594	0.244950046	-0.431583941	0.082825915	-0.018536862	0.082588546	-0.301601753	-0.485870769	0.088243661	0.166597373	0.017208135	0.214232135	-0.467160885	0.089320133	0.135738741	-0.14928471	-0.083058465	-0.056503085	-0.614848218	-0.110681552	-0.193732691	-0.44299293	-0.119412805	0.315743963	0.093763858	-0.280264442	0.073232828	0.120154477
P01_orf341	-0.366041021	0.010389292	-0.0081023	0.022030427	-0.043214269	-0.205255876	0.314534955	0.644390259	-0.435811327	-0.220942489	-0.13002522	-0.175800021	0.237708017	0.212609164	-0.001419697	-0.327230757	0.273418783	0.154216489	-0.342661102	-0.415438319	0.194181074	0.058805594	0.244950046	-0.431583941	0.082825915	-0.018536862	0.082588546	-0.301601753	-0.485870769	0.088243661	0.166597373	0.017208135	0.214232135	-0.467160885	0.089320133	0.135738741	-0.14928471	-0.083058465	-0.056503085	-0.614848218	-0.110681552	-0.193732691	-0.44299293	-0.119412805	0.315743963	0.093763858	-0.280264442	0.073232828	0.120154477
pdhB	-0.335115081	0.024676145	-0.000372031	0.029747544	-0.048886153	-0.1997868	0.300636838	0.617230207	-0.424316959	-0.220444007	-0.12379209	-0.166364249	0.23238025	0.207364024	0.008717085	-0.306482061	0.272638696	0.158878192	-0.331497393	-0.397829515	0.187315239	0.049971123	0.2173385	-0.425109773	0.065567231	-0.014918051	0.068707646	-0.282735183	-0.447096355	0.08417422	0.158144859	0.00930445	0.195019914	-0.455772509	0.08590569	0.125689052	-0.131024993	-0.076297589	-0.057947987	-0.580686642	-0.093194442	-0.18877386	-0.406106847	-0.105984021	0.294902749	0.084411501	-0.264666559	0.062447223	0.117120027
pdhB	-0.335115081	0.024676145	-0.000372031	0.029747544	-0.048886153	-0.1997868	0.300636838	0.617230207	-0.424316959	-0.220444007	-0.12379209	-0.166364249	0.23238025	0.207364024	0.008717085	-0.306482061	0.272638696	0.158878192	-0.331497393	-0.397829515	0.187315239	0.049971123	0.2173385	-0.425109773	0.065567231	-0.014918051	0.068707646	-0.282735183	-0.447096355	0.08417422	0.158144859	0.00930445	0.195019914	-0.455772509	0.08590569	0.125689052	-0.131024993	-0.076297589	-0.057947987	-0.580686642	-0.093194442	-0.18877386	-0.406106847	-0.105984021	0.294902749	0.084411501	-0.264666559	0.062447223	0.117120027
MP446	-0.335115081	0.024676145	-0.000372031	0.029747544	-0.048886153	-0.1997868	0.300636838	0.617230207	-0.424316959	-0.220444007	-0.12379209	-0.166364249	0.23238025	0.207364024	0.008717085	-0.306482061	0.272638696	0.158878192	-0.331497393	-0.397829515	0.187315239	0.049971123	0.2173385	-0.425109773	0.065567231	-0.014918051	0.068707646	-0.282735183	-0.447096355	0.08417422	0.158144859	0.00930445	0.195019914	-0.455772509	0.08590569	0.125689052	-0.131024993	-0.076297589	-0.057947987	-0.580686642	-0.093194442	-0.18877386	-0.406106847	-0.105984021	0.294902749	0.084411501	-0.264666559	0.062447223	0.117120027
pdhC	-0.374231281	0.019748748	-0.005587918	0.028587809	-0.051348936	-0.21865987	0.330944193	0.674563791	-0.462066835	-0.235777085	-0.134992074	-0.182318163	0.253041143	0.223697017	0.006320948	-0.338533477	0.293124043	0.170375263	-0.362113167	-0.433157875	0.204623326	0.057627655	0.246168057	-0.45991168	0.079685371	-0.018999231	0.080367487	-0.313746745	-0.496451908	0.089867959	0.172515153	0.013638132	0.219007542	-0.493278827	0.093477125	0.138419569	-0.149274421	-0.084869066	-0.058627879	-0.637973205	-0.105811082	-0.201556903	-0.452723956	-0.121040388	0.324439961	0.095383304	-0.292491455	0.073666948	0.126650843
MPN_RS02200	-0.374231281	0.019748748	-0.005587918	0.028587809	-0.051348936	-0.21865987	0.330944193	0.674563791	-0.462066835	-0.235777085	-0.134992074	-0.182318163	0.253041143	0.223697017	0.006320948	-0.338533477	0.293124043	0.170375263	-0.362113167	-0.433157875	0.204623326	0.057627655	0.246168057	-0.45991168	0.079685371	-0.018999231	0.080367487	-0.313746745	-0.496451908	0.089867959	0.172515153	0.013638132	0.219007542	-0.493278827	0.093477125	0.138419569	-0.149274421	-0.084869066	-0.058627879	-0.637973205	-0.105811082	-0.201556903	-0.452723956	-0.121040388	0.324439961	0.095383304	-0.292491455	0.073666948	0.126650843
MP447	-0.374231281	0.019748748	-0.005587918	0.028587809	-0.051348936	-0.21865987	0.330944193	0.674563791	-0.462066835	-0.235777085	-0.134992074	-0.182318163	0.253041143	0.223697017	0.006320948	-0.338533477	0.293124043	0.170375263	-0.362113167	-0.433157875	0.204623326	0.057627655	0.246168057	-0.45991168	0.079685371	-0.018999231	0.080367487	-0.313746745	-0.496451908	0.089867959	0.172515153	0.013638132	0.219007542	-0.493278827	0.093477125	0.138419569	-0.149274421	-0.084869066	-0.058627879	-0.637973205	-0.105811082	-0.201556903	-0.452723956	-0.121040388	0.324439961	0.095383304	-0.292491455	0.073666948	0.126650843
pdhD	-0.359860874	0.021326772	-0.003630201	0.028112922	-0.049147408	-0.20905634	0.31923872	0.648512764	-0.443000044	-0.229654665	-0.128378087	-0.174752833	0.242384229	0.214830557	0.00708824	-0.325981015	0.282906104	0.162886729	-0.34946013	-0.415156581	0.195828165	0.056117544	0.237164724	-0.44114121	0.075526663	-0.019329377	0.07614077	-0.300412925	-0.477534543	0.086487412	0.167437061	0.011885475	0.209097035	-0.476455922	0.090781046	0.134008568	-0.14090925	-0.081149611	-0.057236732	-0.613234957	-0.10164429	-0.194624156	-0.434288836	-0.116442153	0.312116971	0.090664864	-0.281440625	0.071973502	0.121339335
lpdA	-0.359860874	0.021326772	-0.003630201	0.028112922	-0.049147408	-0.20905634	0.31923872	0.648512764	-0.443000044	-0.229654665	-0.128378087	-0.174752833	0.242384229	0.214830557	0.00708824	-0.325981015	0.282906104	0.162886729	-0.34946013	-0.415156581	0.195828165	0.056117544	0.237164724	-0.44114121	0.075526663	-0.019329377	0.07614077	-0.300412925	-0.477534543	0.086487412	0.167437061	0.011885475	0.209097035	-0.476455922	0.090781046	0.134008568	-0.14090925	-0.081149611	-0.057236732	-0.613234957	-0.10164429	-0.194624156	-0.434288836	-0.116442153	0.312116971	0.090664864	-0.281440625	0.071973502	0.121339335
MP448	-0.359860874	0.021326772	-0.003630201	0.028112922	-0.049147408	-0.20905634	0.31923872	0.648512764	-0.443000044	-0.229654665	-0.128378087	-0.174752833	0.242384229	0.214830557	0.00708824	-0.325981015	0.282906104	0.162886729	-0.34946013	-0.415156581	0.195828165	0.056117544	0.237164724	-0.44114121	0.075526663	-0.019329377	0.07614077	-0.300412925	-0.477534543	0.086487412	0.167437061	0.011885475	0.209097035	-0.476455922	0.090781046	0.134008568	-0.14090925	-0.081149611	-0.057236732	-0.613234957	-0.10164429	-0.194624156	-0.434288836	-0.116442153	0.312116971	0.090664864	-0.281440625	0.071973502	0.121339335
pyk	-0.376799683	0.022010084	-0.010447324	0.032675129	-0.045789106	-0.209478543	0.327104713	0.667493695	-0.449594322	-0.236333721	-0.122133611	-0.169217133	0.247268873	0.222481384	0.009901369	-0.334474908	0.291645373	0.166793519	-0.360143713	-0.420413215	0.193416499	0.051386205	0.244732414	-0.449137767	0.08540531	-0.029110157	0.082099794	-0.305640238	-0.493216219	0.087293327	0.171853466	0.004901779	0.211354528	-0.48842038	0.09142784	0.135972698	-0.150299987	-0.082844912	-0.053888283	-0.62653041	-0.103908765	-0.197192429	-0.448209393	-0.118716619	0.321989859	0.090934456	-0.287743126	0.07874614	0.121642628
pyk	-0.376799683	0.022010084	-0.010447324	0.032675129	-0.045789106	-0.209478543	0.327104713	0.667493695	-0.449594322	-0.236333721	-0.122133611	-0.169217133	0.247268873	0.222481384	0.009901369	-0.334474908	0.291645373	0.166793519	-0.360143713	-0.420413215	0.193416499	0.051386205	0.244732414	-0.449137767	0.08540531	-0.029110157	0.082099794	-0.305640238	-0.493216219	0.087293327	0.171853466	0.004901779	0.211354528	-0.48842038	0.09142784	0.135972698	-0.150299987	-0.082844912	-0.053888283	-0.62653041	-0.103908765	-0.197192429	-0.448209393	-0.118716619	0.321989859	0.090934456	-0.287743126	0.07874614	0.121642628
MP533	-0.376799683	0.022010084	-0.010447324	0.032675129	-0.045789106	-0.209478543	0.327104713	0.667493695	-0.449594322	-0.236333721	-0.122133611	-0.169217133	0.247268873	0.222481384	0.009901369	-0.334474908	0.291645373	0.166793519	-0.360143713	-0.420413215	0.193416499	0.051386205	0.244732414	-0.449137767	0.08540531	-0.029110157	0.082099794	-0.305640238	-0.493216219	0.087293327	0.171853466	0.004901779	0.211354528	-0.48842038	0.09142784	0.135972698	-0.150299987	-0.082844912	-0.053888283	-0.62653041	-0.103908765	-0.197192429	-0.448209393	-0.118716619	0.321989859	0.090934456	-0.287743126	0.07874614	0.121642628
topA	-0.345074147	0.013198379	-0.007789884	0.018591235	-0.04121247	-0.194066109	0.293926997	0.608598375	-0.404527799	-0.213225537	-0.11680448	-0.160139442	0.226800512	0.201485188	0.002575299	-0.309611155	0.260410053	0.149438146	-0.326087417	-0.382635187	0.180632602	0.047947677	0.222287617	-0.406299016	0.074025488	-0.024345206	0.080887224	-0.281633455	-0.455803253	0.079426444	0.157222521	0.013652277	0.195951626	-0.444220897	0.082093781	0.124479347	-0.145296736	-0.083586896	-0.050609512	-0.57668531	-0.10065832	-0.182000362	-0.411365019	-0.114906318	0.299799984	0.085118063	-0.259285744	0.072779759	0.105980603
topA	-0.345074147	0.013198379	-0.007789884	0.018591235	-0.04121247	-0.194066109	0.293926997	0.608598375	-0.404527799	-0.213225537	-0.11680448	-0.160139442	0.226800512	0.201485188	0.002575299	-0.309611155	0.260410053	0.149438146	-0.326087417	-0.382635187	0.180632602	0.047947677	0.222287617	-0.406299016	0.074025488	-0.024345206	0.080887224	-0.281633455	-0.455803253	0.079426444	0.157222521	0.013652277	0.195951626	-0.444220897	0.082093781	0.124479347	-0.145296736	-0.083586896	-0.050609512	-0.57668531	-0.10065832	-0.182000362	-0.411365019	-0.114906318	0.299799984	0.085118063	-0.259285744	0.072779759	0.105980603
MP572	-0.345074147	0.013198379	-0.007789884	0.018591235	-0.04121247	-0.194066109	0.293926997	0.608598375	-0.404527799	-0.213225537	-0.11680448	-0.160139442	0.226800512	0.201485188	0.002575299	-0.309611155	0.260410053	0.149438146	-0.326087417	-0.382635187	0.180632602	0.047947677	0.222287617	-0.406299016	0.074025488	-0.024345206	0.080887224	-0.281633455	-0.455803253	0.079426444	0.157222521	0.013652277	0.195951626	-0.444220897	0.082093781	0.124479347	-0.145296736	-0.083586896	-0.050609512	-0.57668531	-0.10065832	-0.182000362	-0.411365019	-0.114906318	0.299799984	0.085118063	-0.259285744	0.072779759	0.105980603
deoC	-0.344401525	0.018033404	-0.004958631	0.022149794	-0.047372066	-0.19848513	0.301312444	0.618329012	-0.421368467	-0.218880997	-0.121116759	-0.16515056	0.229918876	0.203587666	0.003220187	-0.310118995	0.268998911	0.154559025	-0.329865459	-0.397494614	0.184346358	0.05083358	0.226643493	-0.419026572	0.074003983	-0.016572577	0.075025983	-0.285068102	-0.455330837	0.083144472	0.157131177	0.015538772	0.202178812	-0.450282142	0.084661789	0.130732679	-0.13523611	-0.08212711	-0.0566035	-0.584957125	-0.099586572	-0.187611258	-0.414407293	-0.11139161	0.299259109	0.087932514	-0.267880725	0.070170342	0.113987879
deoC	-0.344401525	0.018033404	-0.004958631	0.022149794	-0.047372066	-0.19848513	0.301312444	0.618329012	-0.421368467	-0.218880997	-0.121116759	-0.16515056	0.229918876	0.203587666	0.003220187	-0.310118995	0.268998911	0.154559025	-0.329865459	-0.397494614	0.184346358	0.05083358	0.226643493	-0.419026572	0.074003983	-0.016572577	0.075025983	-0.285068102	-0.455330837	0.083144472	0.157131177	0.015538772	0.202178812	-0.450282142	0.084661789	0.130732679	-0.13523611	-0.08212711	-0.0566035	-0.584957125	-0.099586572	-0.187611258	-0.414407293	-0.11139161	0.299259109	0.087932514	-0.267880725	0.070170342	0.113987879
MP091	-0.344401525	0.018033404	-0.004958631	0.022149794	-0.047372066	-0.19848513	0.301312444	0.618329012	-0.421368467	-0.218880997	-0.121116759	-0.16515056	0.229918876	0.203587666	0.003220187	-0.310118995	0.268998911	0.154559025	-0.329865459	-0.397494614	0.184346358	0.05083358	0.226643493	-0.419026572	0.074003983	-0.016572577	0.075025983	-0.285068102	-0.455330837	0.083144472	0.157131177	0.015538772	0.202178812	-0.450282142	0.084661789	0.130732679	-0.13523611	-0.08212711	-0.0566035	-0.584957125	-0.099586572	-0.187611258	-0.414407293	-0.11139161	0.299259109	0.087932514	-0.267880725	0.070170342	0.113987879
gyrA	-0.370834145	0.018296595	-0.005552561	0.027675892	-0.045733956	-0.20817659	0.322350456	0.660753377	-0.44248972	-0.2324628	-0.124524169	-0.171705954	0.244068416	0.216752053	0.00622044	-0.330275882	0.290695407	0.162226363	-0.354339258	-0.416241895	0.193031838	0.051797176	0.240615869	-0.442340876	0.080671306	-0.023895683	0.076990553	-0.299196496	-0.486379062	0.089596307	0.172120603	0.008633352	0.208118066	-0.48062756	0.088467344	0.134167688	-0.149533693	-0.086840191	-0.054338743	-0.619377215	-0.105082606	-0.195761698	-0.440860868	-0.120608009	0.32133503	0.092660159	-0.283183677	0.076802363	0.113678767
gyrA	-0.370834145	0.018296595	-0.005552561	0.027675892	-0.045733956	-0.20817659	0.322350456	0.660753377	-0.44248972	-0.2324628	-0.124524169	-0.171705954	0.244068416	0.216752053	0.00622044	-0.330275882	0.290695407	0.162226363	-0.354339258	-0.416241895	0.193031838	0.051797176	0.240615869	-0.442340876	0.080671306	-0.023895683	0.076990553	-0.299196496	-0.486379062	0.089596307	0.172120603	0.008633352	0.208118066	-0.48062756	0.088467344	0.134167688	-0.149533693	-0.086840191	-0.054338743	-0.619377215	-0.105082606	-0.195761698	-0.440860868	-0.120608009	0.32133503	0.092660159	-0.283183677	0.076802363	0.113678767
MP150	-0.370834145	0.018296595	-0.005552561	0.027675892	-0.045733956	-0.20817659	0.322350456	0.660753377	-0.44248972	-0.2324628	-0.124524169	-0.171705954	0.244068416	0.216752053	0.00622044	-0.330275882	0.290695407	0.162226363	-0.354339258	-0.416241895	0.193031838	0.051797176	0.240615869	-0.442340876	0.080671306	-0.023895683	0.076990553	-0.299196496	-0.486379062	0.089596307	0.172120603	0.008633352	0.208118066	-0.48062756	0.088467344	0.134167688	-0.149533693	-0.086840191	-0.054338743	-0.619377215	-0.105082606	-0.195761698	-0.440860868	-0.120608009	0.32133503	0.092660159	-0.283183677	0.076802363	0.113678767
gyrB	-0.372761842	0.016017258	-0.008715942	0.023033935	-0.044818956	-0.208424103	0.319230066	0.658208204	-0.438987968	-0.230384377	-0.124940114	-0.172273514	0.244868115	0.217145219	0.004435497	-0.332523657	0.283462025	0.161334689	-0.352958588	-0.41427402	0.192949258	0.052170417	0.240270707	-0.439576686	0.080724894	-0.026466469	0.084785753	-0.302982823	-0.490665834	0.086749539	0.171621085	0.011924949	0.210891951	-0.478793765	0.088233099	0.135009199	-0.154431642	-0.088491852	-0.054404481	-0.621758835	-0.107596037	-0.195781844	-0.442406877	-0.12301824	0.322999187	0.09292316	-0.281613125	0.077435296	0.114394861
gyrB	-0.372761842	0.016017258	-0.008715942	0.023033935	-0.044818956	-0.208424103	0.319230066	0.658208204	-0.438987968	-0.230384377	-0.124940114	-0.172273514	0.244868115	0.217145219	0.004435497	-0.332523657	0.283462025	0.161334689	-0.352958588	-0.41427402	0.192949258	0.052170417	0.240270707	-0.439576686	0.080724894	-0.026466469	0.084785753	-0.302982823	-0.490665834	0.086749539	0.171621085	0.011924949	0.210891951	-0.478793765	0.088233099	0.135009199	-0.154431642	-0.088491852	-0.054404481	-0.621758835	-0.107596037	-0.195781844	-0.442406877	-0.12301824	0.322999187	0.09292316	-0.281613125	0.077435296	0.114394861
MP151	-0.372761842	0.016017258	-0.008715942	0.023033935	-0.044818956	-0.208424103	0.319230066	0.658208204	-0.438987968	-0.230384377	-0.124940114	-0.172273514	0.244868115	0.217145219	0.004435497	-0.332523657	0.283462025	0.161334689	-0.352958588	-0.41427402	0.192949258	0.052170417	0.240270707	-0.439576686	0.080724894	-0.026466469	0.084785753	-0.302982823	-0.490665834	0.086749539	0.171621085	0.011924949	0.210891951	-0.478793765	0.088233099	0.135009199	-0.154431642	-0.088491852	-0.054404481	-0.621758835	-0.107596037	-0.195781844	-0.442406877	-0.12301824	0.322999187	0.09292316	-0.281613125	0.077435296	0.114394861
rpsC	-0.251786876	0.096628886	0.053928801	0.07042548	-0.085028385	-0.218673027	0.304661933	0.625446356	-0.463633961	-0.272051192	-0.128825036	-0.174074102	0.24291979	0.232829713	0.051995583	-0.272604023	0.342855628	0.206745699	-0.343715588	-0.426791113	0.202266149	0.032835708	0.142492916	-0.480142235	-0.001680954	0.019882052	-0.003427704	-0.246492783	-0.352056228	0.094915518	0.149481989	-0.016078323	0.156565574	-0.498994085	0.097631493	0.111736727	-0.051166565	-0.053441926	-0.079075041	-0.531436712	-0.033661567	-0.222496972	-0.329520856	-0.0609753	0.255316483	0.051672505	-0.263621354	0.016767604	0.134126448
rpsC	-0.251786876	0.096628886	0.053928801	0.07042548	-0.085028385	-0.218673027	0.304661933	0.625446356	-0.463633961	-0.272051192	-0.128825036	-0.174074102	0.24291979	0.232829713	0.051995583	-0.272604023	0.342855628	0.206745699	-0.343715588	-0.426791113	0.202266149	0.032835708	0.142492916	-0.480142235	-0.001680954	0.019882052	-0.003427704	-0.246492783	-0.352056228	0.094915518	0.149481989	-0.016078323	0.156565574	-0.498994085	0.097631493	0.111736727	-0.051166565	-0.053441926	-0.079075041	-0.531436712	-0.033661567	-0.222496972	-0.329520856	-0.0609753	0.255316483	0.051672505	-0.263621354	0.016767604	0.134126448
MP660	-0.251786876	0.096628886	0.053928801	0.07042548	-0.085028385	-0.218673027	0.304661933	0.625446356	-0.463633961	-0.272051192	-0.128825036	-0.174074102	0.24291979	0.232829713	0.051995583	-0.272604023	0.342855628	0.206745699	-0.343715588	-0.426791113	0.202266149	0.032835708	0.142492916	-0.480142235	-0.001680954	0.019882052	-0.003427704	-0.246492783	-0.352056228	0.094915518	0.149481989	-0.016078323	0.156565574	-0.498994085	0.097631493	0.111736727	-0.051166565	-0.053441926	-0.079075041	-0.531436712	-0.033661567	-0.222496972	-0.329520856	-0.0609753	0.255316483	0.051672505	-0.263621354	0.016767604	0.134126448
fruA	-0.348203183	0.009123136	-0.009608744	0.019026788	-0.040349939	-0.194588089	0.293078562	0.608889103	-0.408936618	-0.211968203	-0.122556953	-0.162648604	0.22608879	0.205551001	0.000425028	-0.309822863	0.252410297	0.149691661	-0.320880868	-0.38760632	0.184991465	0.048791745	0.230046875	-0.408498163	0.079280955	-0.019244019	0.082415263	-0.282982072	-0.46669263	0.07867896	0.156267739	0.01875314	0.19775581	-0.441788266	0.085575902	0.126018281	-0.143425547	-0.083626347	-0.053377958	-0.581589057	-0.104601632	-0.178209494	-0.421504904	-0.113585535	0.300503697	0.086509504	-0.259112978	0.075366511	0.114371641
MPN_RS00425	-0.348203183	0.009123136	-0.009608744	0.019026788	-0.040349939	-0.194588089	0.293078562	0.608889103	-0.408936618	-0.211968203	-0.122556953	-0.162648604	0.22608879	0.205551001	0.000425028	-0.309822863	0.252410297	0.149691661	-0.320880868	-0.38760632	0.184991465	0.048791745	0.230046875	-0.408498163	0.079280955	-0.019244019	0.082415263	-0.282982072	-0.46669263	0.07867896	0.156267739	0.01875314	0.19775581	-0.441788266	0.085575902	0.126018281	-0.143425547	-0.083626347	-0.053377958	-0.581589057	-0.104601632	-0.178209494	-0.421504904	-0.113585535	0.300503697	0.086509504	-0.259112978	0.075366511	0.114371641
MP077	-0.348203183	0.009123136	-0.009608744	0.019026788	-0.040349939	-0.194588089	0.293078562	0.608889103	-0.408936618	-0.211968203	-0.122556953	-0.162648604	0.22608879	0.205551001	0.000425028	-0.309822863	0.252410297	0.149691661	-0.320880868	-0.38760632	0.184991465	0.048791745	0.230046875	-0.408498163	0.079280955	-0.019244019	0.082415263	-0.282982072	-0.46669263	0.07867896	0.156267739	0.01875314	0.19775581	-0.441788266	0.085575902	0.126018281	-0.143425547	-0.083626347	-0.053377958	-0.581589057	-0.104601632	-0.178209494	-0.421504904	-0.113585535	0.300503697	0.086509504	-0.259112978	0.075366511	0.114371641
rnmV	-0.345173018	0.044240097	0.006977297	0.041224552	-0.055439374	-0.211715609	0.322341533	0.660315904	-0.45337731	-0.246369349	-0.121520063	-0.171118287	0.249945315	0.22740668	0.018839685	-0.323483541	0.306968934	0.178594168	-0.359163775	-0.42308007	0.194554784	0.043410258	0.217777211	-0.457442671	0.061575316	-0.01832776	0.064112573	-0.293264919	-0.457227438	0.08729487	0.168673568	0.000249714	0.19983644	-0.494263008	0.092810835	0.130473279	-0.126277208	-0.075953185	-0.061598876	-0.607086311	-0.084305349	-0.204032851	-0.418701684	-0.106375586	0.303071701	0.080325225	-0.281901803	0.063143988	0.122767929
rnmV	-0.345173018	0.044240097	0.006977297	0.041224552	-0.055439374	-0.211715609	0.322341533	0.660315904	-0.45337731	-0.246369349	-0.121520063	-0.171118287	0.249945315	0.22740668	0.018839685	-0.323483541	0.306968934	0.178594168	-0.359163775	-0.42308007	0.194554784	0.043410258	0.217777211	-0.457442671	0.061575316	-0.01832776	0.064112573	-0.293264919	-0.457227438	0.08729487	0.168673568	0.000249714	0.19983644	-0.494263008	0.092810835	0.130473279	-0.126277208	-0.075953185	-0.061598876	-0.607086311	-0.084305349	-0.204032851	-0.418701684	-0.106375586	0.303071701	0.080325225	-0.281901803	0.063143988	0.122767929
D09_orf178	-0.345173018	0.044240097	0.006977297	0.041224552	-0.055439374	-0.211715609	0.322341533	0.660315904	-0.45337731	-0.246369349	-0.121520063	-0.171118287	0.249945315	0.22740668	0.018839685	-0.323483541	0.306968934	0.178594168	-0.359163775	-0.42308007	0.194554784	0.043410258	0.217777211	-0.457442671	0.061575316	-0.01832776	0.064112573	-0.293264919	-0.457227438	0.08729487	0.168673568	0.000249714	0.19983644	-0.494263008	0.092810835	0.130473279	-0.126277208	-0.075953185	-0.061598876	-0.607086311	-0.084305349	-0.204032851	-0.418701684	-0.106375586	0.303071701	0.080325225	-0.281901803	0.063143988	0.122767929
MP083	-0.345173018	0.044240097	0.006977297	0.041224552	-0.055439374	-0.211715609	0.322341533	0.660315904	-0.45337731	-0.246369349	-0.121520063	-0.171118287	0.249945315	0.22740668	0.018839685	-0.323483541	0.306968934	0.178594168	-0.359163775	-0.42308007	0.194554784	0.043410258	0.217777211	-0.457442671	0.061575316	-0.01832776	0.064112573	-0.293264919	-0.457227438	0.08729487	0.168673568	0.000249714	0.19983644	-0.494263008	0.092810835	0.130473279	-0.126277208	-0.075953185	-0.061598876	-0.607086311	-0.084305349	-0.204032851	-0.418701684	-0.106375586	0.303071701	0.080325225	-0.281901803	0.063143988	0.122767929
ffh	-0.321447098	0.022131808	-0.005642266	0.026379552	-0.040886858	-0.187759041	0.283030396	0.580583623	-0.392322453	-0.206787425	-0.109766242	-0.153109691	0.215682646	0.195808347	0.007712937	-0.290642799	0.254366083	0.146362443	-0.3121794	-0.369687988	0.172800759	0.044279797	0.210916746	-0.392633663	0.066954292	-0.020178993	0.069266772	-0.265653285	-0.424277583	0.077874457	0.149505984	0.007376269	0.18412546	-0.42775426	0.079512139	0.117974144	-0.128030588	-0.073346725	-0.051074665	-0.546714976	-0.089302331	-0.174617977	-0.384807366	-0.104398999	0.279050834	0.081002782	-0.250014672	0.061727268	0.107446428
ffh	-0.321447098	0.022131808	-0.005642266	0.026379552	-0.040886858	-0.187759041	0.283030396	0.580583623	-0.392322453	-0.206787425	-0.109766242	-0.153109691	0.215682646	0.195808347	0.007712937	-0.290642799	0.254366083	0.146362443	-0.3121794	-0.369687988	0.172800759	0.044279797	0.210916746	-0.392633663	0.066954292	-0.020178993	0.069266772	-0.265653285	-0.424277583	0.077874457	0.149505984	0.007376269	0.18412546	-0.42775426	0.079512139	0.117974144	-0.128030588	-0.073346725	-0.051074665	-0.546714976	-0.089302331	-0.174617977	-0.384807366	-0.104398999	0.279050834	0.081002782	-0.250014672	0.061727268	0.107446428
MP093	-0.321447098	0.022131808	-0.005642266	0.026379552	-0.040886858	-0.187759041	0.283030396	0.580583623	-0.392322453	-0.206787425	-0.109766242	-0.153109691	0.215682646	0.195808347	0.007712937	-0.290642799	0.254366083	0.146362443	-0.3121794	-0.369687988	0.172800759	0.044279797	0.210916746	-0.392633663	0.066954292	-0.020178993	0.069266772	-0.265653285	-0.424277583	0.077874457	0.149505984	0.007376269	0.18412546	-0.42775426	0.079512139	0.117974144	-0.128030588	-0.073346725	-0.051074665	-0.546714976	-0.089302331	-0.174617977	-0.384807366	-0.104398999	0.279050834	0.081002782	-0.250014672	0.061727268	0.107446428
tsaD	-0.330445469	0.018601589	-0.006535868	0.025890123	-0.045883451	-0.190128694	0.288325022	0.592934764	-0.399352553	-0.209798024	-0.112584765	-0.155972803	0.220649228	0.198075736	0.005708015	-0.300665354	0.257118819	0.149344197	-0.319940318	-0.376254258	0.176127434	0.045818649	0.215477037	-0.398691058	0.068794299	-0.022387851	0.074068538	-0.274610204	-0.440912315	0.075930275	0.153449758	0.010130223	0.189980256	-0.435218415	0.082413105	0.121389574	-0.134855979	-0.076557245	-0.051697006	-0.559312703	-0.092177247	-0.179171049	-0.39693112	-0.10984802	0.289174366	0.080307821	-0.253902671	0.068017963	0.108160501
gcp	-0.330445469	0.018601589	-0.006535868	0.025890123	-0.045883451	-0.190128694	0.288325022	0.592934764	-0.399352553	-0.209798024	-0.112584765	-0.155972803	0.220649228	0.198075736	0.005708015	-0.300665354	0.257118819	0.149344197	-0.319940318	-0.376254258	0.176127434	0.045818649	0.215477037	-0.398691058	0.068794299	-0.022387851	0.074068538	-0.274610204	-0.440912315	0.075930275	0.153449758	0.010130223	0.189980256	-0.435218415	0.082413105	0.121389574	-0.134855979	-0.076557245	-0.051697006	-0.559312703	-0.092177247	-0.179171049	-0.39693112	-0.10984802	0.289174366	0.080307821	-0.253902671	0.068017963	0.108160501
tsaD	-0.330445469	0.018601589	-0.006535868	0.025890123	-0.045883451	-0.190128694	0.288325022	0.592934764	-0.399352553	-0.209798024	-0.112584765	-0.155972803	0.220649228	0.198075736	0.005708015	-0.300665354	0.257118819	0.149344197	-0.319940318	-0.376254258	0.176127434	0.045818649	0.215477037	-0.398691058	0.068794299	-0.022387851	0.074068538	-0.274610204	-0.440912315	0.075930275	0.153449758	0.010130223	0.189980256	-0.435218415	0.082413105	0.121389574	-0.134855979	-0.076557245	-0.051697006	-0.559312703	-0.092177247	-0.179171049	-0.39693112	-0.10984802	0.289174366	0.080307821	-0.253902671	0.068017963	0.108160501
MP095	-0.330445469	0.018601589	-0.006535868	0.025890123	-0.045883451	-0.190128694	0.288325022	0.592934764	-0.399352553	-0.209798024	-0.112584765	-0.155972803	0.220649228	0.198075736	0.005708015	-0.300665354	0.257118819	0.149344197	-0.319940318	-0.376254258	0.176127434	0.045818649	0.215477037	-0.398691058	0.068794299	-0.022387851	0.074068538	-0.274610204	-0.440912315	0.075930275	0.153449758	0.010130223	0.189980256	-0.435218415	0.082413105	0.121389574	-0.134855979	-0.076557245	-0.051697006	-0.559312703	-0.092177247	-0.179171049	-0.39693112	-0.10984802	0.289174366	0.080307821	-0.253902671	0.068017963	0.108160501
aspS	-0.363663964	0.023372453	-0.008232194	0.032339154	-0.045659712	-0.205250274	0.31985128	0.646317914	-0.437177456	-0.23029326	-0.117664549	-0.165051354	0.238191099	0.214523127	0.008627605	-0.322515466	0.286746365	0.160594269	-0.351173776	-0.407693831	0.187045578	0.049182438	0.237268489	-0.434374449	0.08154987	-0.028110404	0.076857922	-0.296883162	-0.474981893	0.084290026	0.170345392	0.003988763	0.205482413	-0.473550254	0.087894461	0.132544769	-0.143323371	-0.079776807	-0.053234973	-0.605343477	-0.099289988	-0.190629068	-0.431370659	-0.115865102	0.311878832	0.090387505	-0.277678164	0.075575568	0.115727642
aspS	-0.363663964	0.023372453	-0.008232194	0.032339154	-0.045659712	-0.205250274	0.31985128	0.646317914	-0.437177456	-0.23029326	-0.117664549	-0.165051354	0.238191099	0.214523127	0.008627605	-0.322515466	0.286746365	0.160594269	-0.351173776	-0.407693831	0.187045578	0.049182438	0.237268489	-0.434374449	0.08154987	-0.028110404	0.076857922	-0.296883162	-0.474981893	0.084290026	0.170345392	0.003988763	0.205482413	-0.473550254	0.087894461	0.132544769	-0.143323371	-0.079776807	-0.053234973	-0.605343477	-0.099289988	-0.190629068	-0.431370659	-0.115865102	0.311878832	0.090387505	-0.277678164	0.075575568	0.115727642
MP108	-0.363663964	0.023372453	-0.008232194	0.032339154	-0.045659712	-0.205250274	0.31985128	0.646317914	-0.437177456	-0.23029326	-0.117664549	-0.165051354	0.238191099	0.214523127	0.008627605	-0.322515466	0.286746365	0.160594269	-0.351173776	-0.407693831	0.187045578	0.049182438	0.237268489	-0.434374449	0.08154987	-0.028110404	0.076857922	-0.296883162	-0.474981893	0.084290026	0.170345392	0.003988763	0.205482413	-0.473550254	0.087894461	0.132544769	-0.143323371	-0.079776807	-0.053234973	-0.605343477	-0.099289988	-0.190629068	-0.431370659	-0.115865102	0.311878832	0.090387505	-0.277678164	0.075575568	0.115727642
tdk	-0.399043128	0.018547565	-0.01182359	0.02943255	-0.048583782	-0.222228576	0.344381243	0.703881162	-0.47308719	-0.247484236	-0.12948047	-0.179870277	0.260205884	0.23251391	0.007541849	-0.354707194	0.305329912	0.172277958	-0.378966996	-0.443417694	0.204000123	0.056034029	0.261885111	-0.470956064	0.092088103	-0.028628897	0.088191625	-0.322510469	-0.523148698	0.093032803	0.181314707	0.009252681	0.226029904	-0.512110583	0.095430094	0.144747848	-0.161210187	-0.089011329	-0.056149431	-0.662509058	-0.112783444	-0.206700217	-0.47496677	-0.127898279	0.341303104	0.09763857	-0.303325975	0.085360957	0.125708926
MPN_044	-0.399043128	0.018547565	-0.01182359	0.02943255	-0.048583782	-0.222228576	0.344381243	0.703881162	-0.47308719	-0.247484236	-0.12948047	-0.179870277	0.260205884	0.23251391	0.007541849	-0.354707194	0.305329912	0.172277958	-0.378966996	-0.443417694	0.204000123	0.056034029	0.261885111	-0.470956064	0.092088103	-0.028628897	0.088191625	-0.322510469	-0.523148698	0.093032803	0.181314707	0.009252681	0.226029904	-0.512110583	0.095430094	0.144747848	-0.161210187	-0.089011329	-0.056149431	-0.662509058	-0.112783444	-0.206700217	-0.47496677	-0.127898279	0.341303104	0.09763857	-0.303325975	0.085360957	0.125708926
MP110	-0.399043128	0.018547565	-0.01182359	0.02943255	-0.048583782	-0.222228576	0.344381243	0.703881162	-0.47308719	-0.247484236	-0.12948047	-0.179870277	0.260205884	0.23251391	0.007541849	-0.354707194	0.305329912	0.172277958	-0.378966996	-0.443417694	0.204000123	0.056034029	0.261885111	-0.470956064	0.092088103	-0.028628897	0.088191625	-0.322510469	-0.523148698	0.093032803	0.181314707	0.009252681	0.226029904	-0.512110583	0.095430094	0.144747848	-0.161210187	-0.089011329	-0.056149431	-0.662509058	-0.112783444	-0.206700217	-0.47496677	-0.127898279	0.341303104	0.09763857	-0.303325975	0.085360957	0.125708926
fba	-0.353071802	0.019268518	-0.006149098	0.027077994	-0.048489975	-0.204874691	0.309480998	0.637275825	-0.43481835	-0.224790451	-0.122161711	-0.168491373	0.238491544	0.210886519	0.008651723	-0.320956315	0.277139472	0.16062199	-0.344009379	-0.405628135	0.190606418	0.052878028	0.232529044	-0.430590489	0.076191411	-0.021222304	0.077087113	-0.294659141	-0.467348013	0.084977426	0.161385989	0.011344194	0.20850754	-0.465182788	0.090011485	0.131635291	-0.141329489	-0.078848741	-0.05553071	-0.600999683	-0.100963722	-0.191797313	-0.426130555	-0.112767466	0.305402993	0.086973064	-0.276429405	0.073295666	0.117328809
tsr	-0.353071802	0.019268518	-0.006149098	0.027077994	-0.048489975	-0.204874691	0.309480998	0.637275825	-0.43481835	-0.224790451	-0.122161711	-0.168491373	0.238491544	0.210886519	0.008651723	-0.320956315	0.277139472	0.16062199	-0.344009379	-0.405628135	0.190606418	0.052878028	0.232529044	-0.430590489	0.076191411	-0.021222304	0.077087113	-0.294659141	-0.467348013	0.084977426	0.161385989	0.011344194	0.20850754	-0.465182788	0.090011485	0.131635291	-0.141329489	-0.078848741	-0.05553071	-0.600999683	-0.100963722	-0.191797313	-0.426130555	-0.112767466	0.305402993	0.086973064	-0.276429405	0.073295666	0.117328809
fba	-0.353071802	0.019268518	-0.006149098	0.027077994	-0.048489975	-0.204874691	0.309480998	0.637275825	-0.43481835	-0.224790451	-0.122161711	-0.168491373	0.238491544	0.210886519	0.008651723	-0.320956315	0.277139472	0.16062199	-0.344009379	-0.405628135	0.190606418	0.052878028	0.232529044	-0.430590489	0.076191411	-0.021222304	0.077087113	-0.294659141	-0.467348013	0.084977426	0.161385989	0.011344194	0.20850754	-0.465182788	0.090011485	0.131635291	-0.141329489	-0.078848741	-0.05553071	-0.600999683	-0.100963722	-0.191797313	-0.426130555	-0.112767466	0.305402993	0.086973064	-0.276429405	0.073295666	0.117328809
MP129	-0.353071802	0.019268518	-0.006149098	0.027077994	-0.048489975	-0.204874691	0.309480998	0.637275825	-0.43481835	-0.224790451	-0.122161711	-0.168491373	0.238491544	0.210886519	0.008651723	-0.320956315	0.277139472	0.16062199	-0.344009379	-0.405628135	0.190606418	0.052878028	0.232529044	-0.430590489	0.076191411	-0.021222304	0.077087113	-0.294659141	-0.467348013	0.084977426	0.161385989	0.011344194	0.20850754	-0.465182788	0.090011485	0.131635291	-0.141329489	-0.078848741	-0.05553071	-0.600999683	-0.100963722	-0.191797313	-0.426130555	-0.112767466	0.305402993	0.086973064	-0.276429405	0.073295666	0.117328809
metG	-0.386886949	0.022788567	-0.011307301	0.032914691	-0.045526846	-0.213343494	0.335238042	0.68079637	-0.456469524	-0.241812432	-0.120934011	-0.172863207	0.252525907	0.226589564	0.008326701	-0.342582457	0.298708	0.169189459	-0.368323159	-0.426698192	0.195610172	0.051025058	0.249944893	-0.45485901	0.08697647	-0.033103482	0.086056682	-0.314281859	-0.502767923	0.087145929	0.177729601	0.004723626	0.217021336	-0.497377251	0.091054248	0.140265763	-0.153852283	-0.082849396	-0.054829254	-0.639932457	-0.105253522	-0.198667938	-0.456344	-0.124230181	0.327476745	0.093951962	-0.292532108	0.083053435	0.121005858
metS	-0.386886949	0.022788567	-0.011307301	0.032914691	-0.045526846	-0.213343494	0.335238042	0.68079637	-0.456469524	-0.241812432	-0.120934011	-0.172863207	0.252525907	0.226589564	0.008326701	-0.342582457	0.298708	0.169189459	-0.368323159	-0.426698192	0.195610172	0.051025058	0.249944893	-0.45485901	0.08697647	-0.033103482	0.086056682	-0.314281859	-0.502767923	0.087145929	0.177729601	0.004723626	0.217021336	-0.497377251	0.091054248	0.140265763	-0.153852283	-0.082849396	-0.054829254	-0.639932457	-0.105253522	-0.198667938	-0.456344	-0.124230181	0.327476745	0.093951962	-0.292532108	0.083053435	0.121005858
metG	-0.386886949	0.022788567	-0.011307301	0.032914691	-0.045526846	-0.213343494	0.335238042	0.68079637	-0.456469524	-0.241812432	-0.120934011	-0.172863207	0.252525907	0.226589564	0.008326701	-0.342582457	0.298708	0.169189459	-0.368323159	-0.426698192	0.195610172	0.051025058	0.249944893	-0.45485901	0.08697647	-0.033103482	0.086056682	-0.314281859	-0.502767923	0.087145929	0.177729601	0.004723626	0.217021336	-0.497377251	0.091054248	0.140265763	-0.153852283	-0.082849396	-0.054829254	-0.639932457	-0.105253522	-0.198667938	-0.456344	-0.124230181	0.327476745	0.093951962	-0.292532108	0.083053435	0.121005858
MP131	-0.386886949	0.022788567	-0.011307301	0.032914691	-0.045526846	-0.213343494	0.335238042	0.68079637	-0.456469524	-0.241812432	-0.120934011	-0.172863207	0.252525907	0.226589564	0.008326701	-0.342582457	0.298708	0.169189459	-0.368323159	-0.426698192	0.195610172	0.051025058	0.249944893	-0.45485901	0.08697647	-0.033103482	0.086056682	-0.314281859	-0.502767923	0.087145929	0.177729601	0.004723626	0.217021336	-0.497377251	0.091054248	0.140265763	-0.153852283	-0.082849396	-0.054829254	-0.639932457	-0.105253522	-0.198667938	-0.456344	-0.124230181	0.327476745	0.093951962	-0.292532108	0.083053435	0.121005858
mnmE	-0.385153119	0.030174906	-0.00968913	0.034349294	-0.049438856	-0.219320271	0.338430224	0.691954339	-0.466307618	-0.24913616	-0.123352177	-0.178048999	0.256143767	0.233251251	0.012278063	-0.34753461	0.306241478	0.177019384	-0.373792356	-0.436766676	0.19854215	0.048448054	0.24687647	-0.464887088	0.08073083	-0.031168396	0.083349001	-0.31830842	-0.503474288	0.088726003	0.178548924	0.004456466	0.216848869	-0.509441035	0.09311258	0.137718441	-0.151500462	-0.082349265	-0.057517734	-0.647132975	-0.102138745	-0.206197992	-0.45835278	-0.123386793	0.327809821	0.094635823	-0.296553784	0.078253329	0.125224702
thdF	-0.385153119	0.030174906	-0.00968913	0.034349294	-0.049438856	-0.219320271	0.338430224	0.691954339	-0.466307618	-0.24913616	-0.123352177	-0.178048999	0.256143767	0.233251251	0.012278063	-0.34753461	0.306241478	0.177019384	-0.373792356	-0.436766676	0.19854215	0.048448054	0.24687647	-0.464887088	0.08073083	-0.031168396	0.083349001	-0.31830842	-0.503474288	0.088726003	0.178548924	0.004456466	0.216848869	-0.509441035	0.09311258	0.137718441	-0.151500462	-0.082349265	-0.057517734	-0.647132975	-0.102138745	-0.206197992	-0.45835278	-0.123386793	0.327809821	0.094635823	-0.296553784	0.078253329	0.125224702
trmE	-0.385153119	0.030174906	-0.00968913	0.034349294	-0.049438856	-0.219320271	0.338430224	0.691954339	-0.466307618	-0.24913616	-0.123352177	-0.178048999	0.256143767	0.233251251	0.012278063	-0.34753461	0.306241478	0.177019384	-0.373792356	-0.436766676	0.19854215	0.048448054	0.24687647	-0.464887088	0.08073083	-0.031168396	0.083349001	-0.31830842	-0.503474288	0.088726003	0.178548924	0.004456466	0.216848869	-0.509441035	0.09311258	0.137718441	-0.151500462	-0.082349265	-0.057517734	-0.647132975	-0.102138745	-0.206197992	-0.45835278	-0.123386793	0.327809821	0.094635823	-0.296553784	0.078253329	0.125224702
mnmE	-0.385153119	0.030174906	-0.00968913	0.034349294	-0.049438856	-0.219320271	0.338430224	0.691954339	-0.466307618	-0.24913616	-0.123352177	-0.178048999	0.256143767	0.233251251	0.012278063	-0.34753461	0.306241478	0.177019384	-0.373792356	-0.436766676	0.19854215	0.048448054	0.24687647	-0.464887088	0.08073083	-0.031168396	0.083349001	-0.31830842	-0.503474288	0.088726003	0.178548924	0.004456466	0.216848869	-0.509441035	0.09311258	0.137718441	-0.151500462	-0.082349265	-0.057517734	-0.647132975	-0.102138745	-0.206197992	-0.45835278	-0.123386793	0.327809821	0.094635823	-0.296553784	0.078253329	0.125224702
MP146	-0.385153119	0.030174906	-0.00968913	0.034349294	-0.049438856	-0.219320271	0.338430224	0.691954339	-0.466307618	-0.24913616	-0.123352177	-0.178048999	0.256143767	0.233251251	0.012278063	-0.34753461	0.306241478	0.177019384	-0.373792356	-0.436766676	0.19854215	0.048448054	0.24687647	-0.464887088	0.08073083	-0.031168396	0.083349001	-0.31830842	-0.503474288	0.088726003	0.178548924	0.004456466	0.216848869	-0.509441035	0.09311258	0.137718441	-0.151500462	-0.082349265	-0.057517734	-0.647132975	-0.102138745	-0.206197992	-0.45835278	-0.123386793	0.327809821	0.094635823	-0.296553784	0.078253329	0.125224702
serS	-0.373871506	0.019913692	-0.009229668	0.029859833	-0.048026039	-0.21095829	0.326666683	0.662898933	-0.449107651	-0.23416162	-0.123767264	-0.172176258	0.245924233	0.218766101	0.006585101	-0.333379747	0.29168114	0.164436306	-0.357021341	-0.420406217	0.193407575	0.054194607	0.245234926	-0.446097794	0.084212425	-0.025065762	0.08085613	-0.305017254	-0.49162045	0.087796463	0.172324481	0.009076066	0.213260533	-0.484201475	0.090701969	0.137613443	-0.148355	-0.08406505	-0.054516419	-0.623881747	-0.105656877	-0.196295765	-0.446066239	-0.121125714	0.322019051	0.093844633	-0.286821008	0.07864906	0.120617399
serS	-0.373871506	0.019913692	-0.009229668	0.029859833	-0.048026039	-0.21095829	0.326666683	0.662898933	-0.449107651	-0.23416162	-0.123767264	-0.172176258	0.245924233	0.218766101	0.006585101	-0.333379747	0.29168114	0.164436306	-0.357021341	-0.420406217	0.193407575	0.054194607	0.245234926	-0.446097794	0.084212425	-0.025065762	0.08085613	-0.305017254	-0.49162045	0.087796463	0.172324481	0.009076066	0.213260533	-0.484201475	0.090701969	0.137613443	-0.148355	-0.08406505	-0.054516419	-0.623881747	-0.105656877	-0.196295765	-0.446066239	-0.121125714	0.322019051	0.093844633	-0.286821008	0.07864906	0.120617399
MP149	-0.373871506	0.019913692	-0.009229668	0.029859833	-0.048026039	-0.21095829	0.326666683	0.662898933	-0.449107651	-0.23416162	-0.123767264	-0.172176258	0.245924233	0.218766101	0.006585101	-0.333379747	0.29168114	0.164436306	-0.357021341	-0.420406217	0.193407575	0.054194607	0.245234926	-0.446097794	0.084212425	-0.025065762	0.08085613	-0.305017254	-0.49162045	0.087796463	0.172324481	0.009076066	0.213260533	-0.484201475	0.090701969	0.137613443	-0.148355	-0.08406505	-0.054516419	-0.623881747	-0.105656877	-0.196295765	-0.446066239	-0.121125714	0.322019051	0.093844633	-0.286821008	0.07864906	0.120617399
gltX	-0.379955186	0.028251687	-0.008457449	0.037380458	-0.04860906	-0.214422832	0.336443339	0.682683526	-0.461081645	-0.244043421	-0.121309455	-0.17275144	0.254455842	0.227797602	0.012173141	-0.341535858	0.303870984	0.170855762	-0.371420215	-0.429434752	0.198326021	0.049021009	0.245710208	-0.459245403	0.082077918	-0.032022284	0.079721696	-0.312065119	-0.497651211	0.088536402	0.178177688	0.002633904	0.213880627	-0.50259694	0.092903151	0.139291342	-0.148867641	-0.080140319	-0.055410763	-0.637470519	-0.102896287	-0.202705358	-0.451822349	-0.118749865	0.326404581	0.092224877	-0.292057519	0.078422404	0.123104244
gltX	-0.379955186	0.028251687	-0.008457449	0.037380458	-0.04860906	-0.214422832	0.336443339	0.682683526	-0.461081645	-0.244043421	-0.121309455	-0.17275144	0.254455842	0.227797602	0.012173141	-0.341535858	0.303870984	0.170855762	-0.371420215	-0.429434752	0.198326021	0.049021009	0.245710208	-0.459245403	0.082077918	-0.032022284	0.079721696	-0.312065119	-0.497651211	0.088536402	0.178177688	0.002633904	0.213880627	-0.50259694	0.092903151	0.139291342	-0.148867641	-0.080140319	-0.055410763	-0.637470519	-0.102896287	-0.202705358	-0.451822349	-0.118749865	0.326404581	0.092224877	-0.292057519	0.078422404	0.123104244
MP164	-0.379955186	0.028251687	-0.008457449	0.037380458	-0.04860906	-0.214422832	0.336443339	0.682683526	-0.461081645	-0.244043421	-0.121309455	-0.17275144	0.254455842	0.227797602	0.012173141	-0.341535858	0.303870984	0.170855762	-0.371420215	-0.429434752	0.198326021	0.049021009	0.245710208	-0.459245403	0.082077918	-0.032022284	0.079721696	-0.312065119	-0.497651211	0.088536402	0.178177688	0.002633904	0.213880627	-0.50259694	0.092903151	0.139291342	-0.148867641	-0.080140319	-0.055410763	-0.637470519	-0.102896287	-0.202705358	-0.451822349	-0.118749865	0.326404581	0.092224877	-0.292057519	0.078422404	0.123104244
hpt	-0.342045829	0.026916171	-0.00341889	0.028813235	-0.046167389	-0.199416633	0.302208165	0.622060192	-0.420938625	-0.223637824	-0.116984366	-0.163408049	0.231717464	0.209957015	0.009771911	-0.30894901	0.275016024	0.160106816	-0.335136295	-0.395294464	0.182295328	0.047448056	0.220263678	-0.421881656	0.069756731	-0.021511967	0.073098897	-0.283957749	-0.450758042	0.082200656	0.159750876	0.005977694	0.194385592	-0.458272186	0.085183702	0.127730945	-0.133132515	-0.076332849	-0.052881263	-0.57994508	-0.092495608	-0.18666393	-0.411703253	-0.10871775	0.298332835	0.084179918	-0.266072094	0.068682004	0.113307676
hpt	-0.342045829	0.026916171	-0.00341889	0.028813235	-0.046167389	-0.199416633	0.302208165	0.622060192	-0.420938625	-0.223637824	-0.116984366	-0.163408049	0.231717464	0.209957015	0.009771911	-0.30894901	0.275016024	0.160106816	-0.335136295	-0.395294464	0.182295328	0.047448056	0.220263678	-0.421881656	0.069756731	-0.021511967	0.073098897	-0.283957749	-0.450758042	0.082200656	0.159750876	0.005977694	0.194385592	-0.458272186	0.085183702	0.127730945	-0.133132515	-0.076332849	-0.052881263	-0.57994508	-0.092495608	-0.18666393	-0.411703253	-0.10871775	0.298332835	0.084179918	-0.266072094	0.068682004	0.113307676
MP170	-0.342045829	0.026916171	-0.00341889	0.028813235	-0.046167389	-0.199416633	0.302208165	0.622060192	-0.420938625	-0.223637824	-0.116984366	-0.163408049	0.231717464	0.209957015	0.009771911	-0.30894901	0.275016024	0.160106816	-0.335136295	-0.395294464	0.182295328	0.047448056	0.220263678	-0.421881656	0.069756731	-0.021511967	0.073098897	-0.283957749	-0.450758042	0.082200656	0.159750876	0.005977694	0.194385592	-0.458272186	0.085183702	0.127730945	-0.133132515	-0.076332849	-0.052881263	-0.57994508	-0.092495608	-0.18666393	-0.411703253	-0.10871775	0.298332835	0.084179918	-0.266072094	0.068682004	0.113307676
tyrS	-0.383469605	0.022926739	-0.006461023	0.033314693	-0.047577988	-0.214255915	0.33432671	0.678885544	-0.457576271	-0.241196837	-0.122880964	-0.174027636	0.251767304	0.224792136	0.010424721	-0.339642063	0.299874394	0.16842236	-0.366475061	-0.428064382	0.197208939	0.053036356	0.250614469	-0.455656282	0.085351289	-0.028330433	0.08190026	-0.310711587	-0.499599728	0.090134384	0.177895838	0.00612787	0.21479943	-0.497053496	0.091564285	0.140888911	-0.150749598	-0.083845402	-0.054758498	-0.637268153	-0.104743238	-0.200836135	-0.452191128	-0.121293939	0.328404817	0.095508648	-0.291716241	0.080219113	0.122103631
tyrS	-0.383469605	0.022926739	-0.006461023	0.033314693	-0.047577988	-0.214255915	0.33432671	0.678885544	-0.457576271	-0.241196837	-0.122880964	-0.174027636	0.251767304	0.224792136	0.010424721	-0.339642063	0.299874394	0.16842236	-0.366475061	-0.428064382	0.197208939	0.053036356	0.250614469	-0.455656282	0.085351289	-0.028330433	0.08190026	-0.310711587	-0.499599728	0.090134384	0.177895838	0.00612787	0.21479943	-0.497053496	0.091564285	0.140888911	-0.150749598	-0.083845402	-0.054758498	-0.637268153	-0.104743238	-0.200836135	-0.452191128	-0.121293939	0.328404817	0.095508648	-0.291716241	0.080219113	0.122103631
MP173	-0.383469605	0.022926739	-0.006461023	0.033314693	-0.047577988	-0.214255915	0.33432671	0.678885544	-0.457576271	-0.241196837	-0.122880964	-0.174027636	0.251767304	0.224792136	0.010424721	-0.339642063	0.299874394	0.16842236	-0.366475061	-0.428064382	0.197208939	0.053036356	0.250614469	-0.455656282	0.085351289	-0.028330433	0.08190026	-0.310711587	-0.499599728	0.090134384	0.177895838	0.00612787	0.21479943	-0.497053496	0.091564285	0.140888911	-0.150749598	-0.083845402	-0.054758498	-0.637268153	-0.104743238	-0.200836135	-0.452191128	-0.121293939	0.328404817	0.095508648	-0.291716241	0.080219113	0.122103631
mtlA	-0.366980159	0.00688577	-0.010684306	0.017831384	-0.040970163	-0.204376288	0.307007173	0.636748769	-0.426529836	-0.221010932	-0.129598117	-0.171130602	0.236331979	0.215110629	-0.001555488	-0.325411144	0.259893166	0.15543461	-0.333925211	-0.406203922	0.194680604	0.051870108	0.242867968	-0.425282415	0.083421084	-0.019935101	0.087841472	-0.295885714	-0.491473961	0.082535539	0.16280173	0.021992609	0.207447984	-0.460353897	0.089090787	0.131839358	-0.152127463	-0.088142691	-0.055879799	-0.610636468	-0.111858633	-0.184570332	-0.444185313	-0.120747628	0.315682736	0.091332802	-0.270581139	0.079709468	0.120722712
MPN_RS03680	-0.366980159	0.00688577	-0.010684306	0.017831384	-0.040970163	-0.204376288	0.307007173	0.636748769	-0.426529836	-0.221010932	-0.129598117	-0.171130602	0.236331979	0.215110629	-0.001555488	-0.325411144	0.259893166	0.15543461	-0.333925211	-0.406203922	0.194680604	0.051870108	0.242867968	-0.425282415	0.083421084	-0.019935101	0.087841472	-0.295885714	-0.491473961	0.082535539	0.16280173	0.021992609	0.207447984	-0.460353897	0.089090787	0.131839358	-0.152127463	-0.088142691	-0.055879799	-0.610636468	-0.111858633	-0.184570332	-0.444185313	-0.120747628	0.315682736	0.091332802	-0.270581139	0.079709468	0.120722712
MP191	-0.366980159	0.00688577	-0.010684306	0.017831384	-0.040970163	-0.204376288	0.307007173	0.636748769	-0.426529836	-0.221010932	-0.129598117	-0.171130602	0.236331979	0.215110629	-0.001555488	-0.325411144	0.259893166	0.15543461	-0.333925211	-0.406203922	0.194680604	0.051870108	0.242867968	-0.425282415	0.083421084	-0.019935101	0.087841472	-0.295885714	-0.491473961	0.082535539	0.16280173	0.021992609	0.207447984	-0.460353897	0.089090787	0.131839358	-0.152127463	-0.088142691	-0.055879799	-0.610636468	-0.111858633	-0.184570332	-0.444185313	-0.120747628	0.315682736	0.091332802	-0.270581139	0.079709468	0.120722712
cdsA	-0.370945028	0.010667068	-0.00878856	0.021401282	-0.040366925	-0.209308324	0.318598359	0.648164513	-0.438738097	-0.221535519	-0.131793956	-0.177135673	0.238597175	0.216044083	-0.003201834	-0.328286007	0.276787852	0.154440441	-0.345546378	-0.417836856	0.197527834	0.057776726	0.247990651	-0.434865088	0.081910686	-0.020532475	0.082248303	-0.302318013	-0.491532662	0.087506957	0.16929154	0.016840315	0.214693404	-0.47201403	0.08816238	0.135802493	-0.151979896	-0.084281877	-0.056314016	-0.620949573	-0.110691596	-0.196025541	-0.447536657	-0.120502964	0.31686303	0.093222464	-0.282550939	0.07551181	0.122216646
MPN_RS03605	-0.370945028	0.010667068	-0.00878856	0.021401282	-0.040366925	-0.209308324	0.318598359	0.648164513	-0.438738097	-0.221535519	-0.131793956	-0.177135673	0.238597175	0.216044083	-0.003201834	-0.328286007	0.276787852	0.154440441	-0.345546378	-0.417836856	0.197527834	0.057776726	0.247990651	-0.434865088	0.081910686	-0.020532475	0.082248303	-0.302318013	-0.491532662	0.087506957	0.16929154	0.016840315	0.214693404	-0.47201403	0.08816238	0.135802493	-0.151979896	-0.084281877	-0.056314016	-0.620949573	-0.110691596	-0.196025541	-0.447536657	-0.120502964	0.31686303	0.093222464	-0.282550939	0.07551181	0.122216646
MP205	-0.370945028	0.010667068	-0.00878856	0.021401282	-0.040366925	-0.209308324	0.318598359	0.648164513	-0.438738097	-0.221535519	-0.131793956	-0.177135673	0.238597175	0.216044083	-0.003201834	-0.328286007	0.276787852	0.154440441	-0.345546378	-0.417836856	0.197527834	0.057776726	0.247990651	-0.434865088	0.081910686	-0.020532475	0.082248303	-0.302318013	-0.491532662	0.087506957	0.16929154	0.016840315	0.214693404	-0.47201403	0.08816238	0.135802493	-0.151979896	-0.084281877	-0.056314016	-0.620949573	-0.110691596	-0.196025541	-0.447536657	-0.120502964	0.31686303	0.093222464	-0.282550939	0.07551181	0.122216646
pyrH	-0.371339551	0.014191009	-0.010625247	0.025463646	-0.045433072	-0.208133667	0.320352532	0.652866887	-0.440359457	-0.228443178	-0.124713698	-0.169432159	0.241289289	0.214314958	0.005963148	-0.329754333	0.281466528	0.15850612	-0.349716993	-0.41363445	0.190327187	0.055283348	0.24672528	-0.439641559	0.086156238	-0.022673609	0.082120186	-0.300305094	-0.489548253	0.086505122	0.168350536	0.011690004	0.211758251	-0.47508666	0.089207389	0.13560476	-0.14995634	-0.085335195	-0.055126209	-0.617072511	-0.106957689	-0.192315299	-0.444651762	-0.120857899	0.319711061	0.091990996	-0.282134648	0.078693892	0.118103543
smbA	-0.371339551	0.014191009	-0.010625247	0.025463646	-0.045433072	-0.208133667	0.320352532	0.652866887	-0.440359457	-0.228443178	-0.124713698	-0.169432159	0.241289289	0.214314958	0.005963148	-0.329754333	0.281466528	0.15850612	-0.349716993	-0.41363445	0.190327187	0.055283348	0.24672528	-0.439641559	0.086156238	-0.022673609	0.082120186	-0.300305094	-0.489548253	0.086505122	0.168350536	0.011690004	0.211758251	-0.47508666	0.089207389	0.13560476	-0.14995634	-0.085335195	-0.055126209	-0.617072511	-0.106957689	-0.192315299	-0.444651762	-0.120857899	0.319711061	0.091990996	-0.282134648	0.078693892	0.118103543
pyrH	-0.371339551	0.014191009	-0.010625247	0.025463646	-0.045433072	-0.208133667	0.320352532	0.652866887	-0.440359457	-0.228443178	-0.124713698	-0.169432159	0.241289289	0.214314958	0.005963148	-0.329754333	0.281466528	0.15850612	-0.349716993	-0.41363445	0.190327187	0.055283348	0.24672528	-0.439641559	0.086156238	-0.022673609	0.082120186	-0.300305094	-0.489548253	0.086505122	0.168350536	0.011690004	0.211758251	-0.47508666	0.089207389	0.13560476	-0.14995634	-0.085335195	-0.055126209	-0.617072511	-0.106957689	-0.192315299	-0.444651762	-0.120857899	0.319711061	0.091990996	-0.282134648	0.078693892	0.118103543
MP210	-0.371339551	0.014191009	-0.010625247	0.025463646	-0.045433072	-0.208133667	0.320352532	0.652866887	-0.440359457	-0.228443178	-0.124713698	-0.169432159	0.241289289	0.214314958	0.005963148	-0.329754333	0.281466528	0.15850612	-0.349716993	-0.41363445	0.190327187	0.055283348	0.24672528	-0.439641559	0.086156238	-0.022673609	0.082120186	-0.300305094	-0.489548253	0.086505122	0.168350536	0.011690004	0.211758251	-0.47508666	0.089207389	0.13560476	-0.14995634	-0.085335195	-0.055126209	-0.617072511	-0.106957689	-0.192315299	-0.444651762	-0.120857899	0.319711061	0.091990996	-0.282134648	0.078693892	0.118103543
ptsI	-0.379417357	0.018201973	-0.008638799	0.026280468	-0.045436005	-0.213145896	0.323970962	0.669059237	-0.450018469	-0.237163099	-0.128298542	-0.173199193	0.248910587	0.226624873	0.008311526	-0.337845183	0.285121727	0.169513163	-0.355161234	-0.424246855	0.196841873	0.049072343	0.246702012	-0.448891505	0.085258683	-0.024175966	0.085493316	-0.30659149	-0.501896402	0.085513965	0.170488068	0.01320771	0.212484288	-0.487138533	0.092882538	0.135558406	-0.150868513	-0.086975935	-0.056938787	-0.631632494	-0.108494302	-0.194323783	-0.454955897	-0.121511679	0.323667747	0.091691927	-0.285258159	0.083076851	0.122188028
ptsP	-0.379417357	0.018201973	-0.008638799	0.026280468	-0.045436005	-0.213145896	0.323970962	0.669059237	-0.450018469	-0.237163099	-0.128298542	-0.173199193	0.248910587	0.226624873	0.008311526	-0.337845183	0.285121727	0.169513163	-0.355161234	-0.424246855	0.196841873	0.049072343	0.246702012	-0.448891505	0.085258683	-0.024175966	0.085493316	-0.30659149	-0.501896402	0.085513965	0.170488068	0.01320771	0.212484288	-0.487138533	0.092882538	0.135558406	-0.150868513	-0.086975935	-0.056938787	-0.631632494	-0.108494302	-0.194323783	-0.454955897	-0.121511679	0.323667747	0.091691927	-0.285258159	0.083076851	0.122188028
MP215	-0.379417357	0.018201973	-0.008638799	0.026280468	-0.045436005	-0.213145896	0.323970962	0.669059237	-0.450018469	-0.237163099	-0.128298542	-0.173199193	0.248910587	0.226624873	0.008311526	-0.337845183	0.285121727	0.169513163	-0.355161234	-0.424246855	0.196841873	0.049072343	0.246702012	-0.448891505	0.085258683	-0.024175966	0.085493316	-0.30659149	-0.501896402	0.085513965	0.170488068	0.01320771	0.212484288	-0.487138533	0.092882538	0.135558406	-0.150868513	-0.086975935	-0.056938787	-0.631632494	-0.108494302	-0.194323783	-0.454955897	-0.121511679	0.323667747	0.091691927	-0.285258159	0.083076851	0.122188028
uvrA	-0.366925977	0.025444267	-0.007201084	0.032818761	-0.045878392	-0.207848751	0.322363336	0.656466907	-0.441794655	-0.23357679	-0.120007066	-0.167102676	0.243453241	0.216939578	0.01025099	-0.325909888	0.292041694	0.16386983	-0.355179116	-0.413471732	0.190471149	0.051447809	0.238316214	-0.443190934	0.079080867	-0.025638755	0.075609949	-0.2969647	-0.47878023	0.086693123	0.171397081	0.003453502	0.207355133	-0.479844106	0.088301393	0.133567293	-0.141720267	-0.080075776	-0.052242217	-0.612431352	-0.100255531	-0.195574968	-0.434744067	-0.117626823	0.315652212	0.091163552	-0.279971492	0.075003144	0.117622204
uvrA	-0.366925977	0.025444267	-0.007201084	0.032818761	-0.045878392	-0.207848751	0.322363336	0.656466907	-0.441794655	-0.23357679	-0.120007066	-0.167102676	0.243453241	0.216939578	0.01025099	-0.325909888	0.292041694	0.16386983	-0.355179116	-0.413471732	0.190471149	0.051447809	0.238316214	-0.443190934	0.079080867	-0.025638755	0.075609949	-0.2969647	-0.47878023	0.086693123	0.171397081	0.003453502	0.207355133	-0.479844106	0.088301393	0.133567293	-0.141720267	-0.080075776	-0.052242217	-0.612431352	-0.100255531	-0.195574968	-0.434744067	-0.117626823	0.315652212	0.091163552	-0.279971492	0.075003144	0.117622204
MP223	-0.366925977	0.025444267	-0.007201084	0.032818761	-0.045878392	-0.207848751	0.322363336	0.656466907	-0.441794655	-0.23357679	-0.120007066	-0.167102676	0.243453241	0.216939578	0.01025099	-0.325909888	0.292041694	0.16386983	-0.355179116	-0.413471732	0.190471149	0.051447809	0.238316214	-0.443190934	0.079080867	-0.025638755	0.075609949	-0.2969647	-0.47878023	0.086693123	0.171397081	0.003453502	0.207355133	-0.479844106	0.088301393	0.133567293	-0.141720267	-0.080075776	-0.052242217	-0.612431352	-0.100255531	-0.195574968	-0.434744067	-0.117626823	0.315652212	0.091163552	-0.279971492	0.075003144	0.117622204
dnaX	-0.374845965	0.016411975	-0.002049275	0.023250444	-0.043826609	-0.21211829	0.322787983	0.664860441	-0.441047638	-0.234389448	-0.126821958	-0.175907484	0.244260962	0.21604341	0.006694198	-0.33153998	0.287385532	0.158776255	-0.356086571	-0.41908274	0.195182218	0.053772942	0.245559535	-0.445013714	0.080449762	-0.021855026	0.075477366	-0.303531043	-0.490485896	0.087925887	0.170747671	0.012680048	0.212245313	-0.482304884	0.087610209	0.136571928	-0.152845111	-0.088909622	-0.059038131	-0.622828269	-0.106991943	-0.197268088	-0.444070605	-0.123573259	0.326908963	0.095689779	-0.286097574	0.074843814	0.115912774
dnaX	-0.374845965	0.016411975	-0.002049275	0.023250444	-0.043826609	-0.21211829	0.322787983	0.664860441	-0.441047638	-0.234389448	-0.126821958	-0.175907484	0.244260962	0.21604341	0.006694198	-0.33153998	0.287385532	0.158776255	-0.356086571	-0.41908274	0.195182218	0.053772942	0.245559535	-0.445013714	0.080449762	-0.021855026	0.075477366	-0.303531043	-0.490485896	0.087925887	0.170747671	0.012680048	0.212245313	-0.482304884	0.087610209	0.136571928	-0.152845111	-0.088909622	-0.059038131	-0.622828269	-0.106991943	-0.197268088	-0.444070605	-0.123573259	0.326908963	0.095689779	-0.286097574	0.074843814	0.115912774
MP224	-0.374845965	0.016411975	-0.002049275	0.023250444	-0.043826609	-0.21211829	0.322787983	0.664860441	-0.441047638	-0.234389448	-0.126821958	-0.175907484	0.244260962	0.21604341	0.006694198	-0.33153998	0.287385532	0.158776255	-0.356086571	-0.41908274	0.195182218	0.053772942	0.245559535	-0.445013714	0.080449762	-0.021855026	0.075477366	-0.303531043	-0.490485896	0.087925887	0.170747671	0.012680048	0.212245313	-0.482304884	0.087610209	0.136571928	-0.152845111	-0.088909622	-0.059038131	-0.622828269	-0.106991943	-0.197268088	-0.444070605	-0.123573259	0.326908963	0.095689779	-0.286097574	0.074843814	0.115912774
pepA	-0.354914954	0.024811449	-0.003476178	0.034501642	-0.049256146	-0.204413891	0.315021683	0.641190591	-0.434200532	-0.230381617	-0.120344816	-0.165446722	0.236878614	0.214905332	0.008498316	-0.319154585	0.287364855	0.164104067	-0.346252827	-0.407002735	0.187805972	0.048813223	0.230852817	-0.434006757	0.073944195	-0.023571707	0.073296399	-0.292180974	-0.467606093	0.083347703	0.165934326	0.005188937	0.202903381	-0.471243002	0.088411418	0.129770415	-0.137703502	-0.078421312	-0.054501152	-0.599450993	-0.094265188	-0.194006738	-0.425588468	-0.11210689	0.306333871	0.088493404	-0.275658356	0.072443192	0.11624016
MPN_RS03275	-0.354914954	0.024811449	-0.003476178	0.034501642	-0.049256146	-0.204413891	0.315021683	0.641190591	-0.434200532	-0.230381617	-0.120344816	-0.165446722	0.236878614	0.214905332	0.008498316	-0.319154585	0.287364855	0.164104067	-0.346252827	-0.407002735	0.187805972	0.048813223	0.230852817	-0.434006757	0.073944195	-0.023571707	0.073296399	-0.292180974	-0.467606093	0.083347703	0.165934326	0.005188937	0.202903381	-0.471243002	0.088411418	0.129770415	-0.137703502	-0.078421312	-0.054501152	-0.599450993	-0.094265188	-0.194006738	-0.425588468	-0.11210689	0.306333871	0.088493404	-0.275658356	0.072443192	0.11624016
MP270	-0.354914954	0.024811449	-0.003476178	0.034501642	-0.049256146	-0.204413891	0.315021683	0.641190591	-0.434200532	-0.230381617	-0.120344816	-0.165446722	0.236878614	0.214905332	0.008498316	-0.319154585	0.287364855	0.164104067	-0.346252827	-0.407002735	0.187805972	0.048813223	0.230852817	-0.434006757	0.073944195	-0.023571707	0.073296399	-0.292180974	-0.467606093	0.083347703	0.165934326	0.005188937	0.202903381	-0.471243002	0.088411418	0.129770415	-0.137703502	-0.078421312	-0.054501152	-0.599450993	-0.094265188	-0.194006738	-0.425588468	-0.11210689	0.306333871	0.088493404	-0.275658356	0.072443192	0.11624016
era	-0.362257946	0.035798549	-0.001796776	0.034116652	-0.054605848	-0.216541591	0.327243716	0.669493143	-0.467566491	-0.24308674	-0.127553019	-0.18358504	0.246332906	0.231738303	0.012429385	-0.335207529	0.303676881	0.177334864	-0.364009577	-0.431817599	0.202223431	0.050776438	0.233294115	-0.461895837	0.064124375	-0.015506262	0.073344695	-0.308720669	-0.476720684	0.091489073	0.174619709	0.005002108	0.212325372	-0.50039666	0.095770126	0.138508394	-0.135336337	-0.079274584	-0.061793312	-0.632555099	-0.095215217	-0.210455879	-0.437781668	-0.113866852	0.314410102	0.09171099	-0.288603193	0.065602589	0.127254142
spg	-0.362257946	0.035798549	-0.001796776	0.034116652	-0.054605848	-0.216541591	0.327243716	0.669493143	-0.467566491	-0.24308674	-0.127553019	-0.18358504	0.246332906	0.231738303	0.012429385	-0.335207529	0.303676881	0.177334864	-0.364009577	-0.431817599	0.202223431	0.050776438	0.233294115	-0.461895837	0.064124375	-0.015506262	0.073344695	-0.308720669	-0.476720684	0.091489073	0.174619709	0.005002108	0.212325372	-0.50039666	0.095770126	0.138508394	-0.135336337	-0.079274584	-0.061793312	-0.632555099	-0.095215217	-0.210455879	-0.437781668	-0.113866852	0.314410102	0.09171099	-0.288603193	0.065602589	0.127254142
era	-0.362257946	0.035798549	-0.001796776	0.034116652	-0.054605848	-0.216541591	0.327243716	0.669493143	-0.467566491	-0.24308674	-0.127553019	-0.18358504	0.246332906	0.231738303	0.012429385	-0.335207529	0.303676881	0.177334864	-0.364009577	-0.431817599	0.202223431	0.050776438	0.233294115	-0.461895837	0.064124375	-0.015506262	0.073344695	-0.308720669	-0.476720684	0.091489073	0.174619709	0.005002108	0.212325372	-0.50039666	0.095770126	0.138508394	-0.135336337	-0.079274584	-0.061793312	-0.632555099	-0.095215217	-0.210455879	-0.437781668	-0.113866852	0.314410102	0.09171099	-0.288603193	0.065602589	0.127254142
MP274	-0.362257946	0.035798549	-0.001796776	0.034116652	-0.054605848	-0.216541591	0.327243716	0.669493143	-0.467566491	-0.24308674	-0.127553019	-0.18358504	0.246332906	0.231738303	0.012429385	-0.335207529	0.303676881	0.177334864	-0.364009577	-0.431817599	0.202223431	0.050776438	0.233294115	-0.461895837	0.064124375	-0.015506262	0.073344695	-0.308720669	-0.476720684	0.091489073	0.174619709	0.005002108	0.212325372	-0.50039666	0.095770126	0.138508394	-0.135336337	-0.079274584	-0.061793312	-0.632555099	-0.095215217	-0.210455879	-0.437781668	-0.113866852	0.314410102	0.09171099	-0.288603193	0.065602589	0.127254142
obg	-0.370906242	0.036449294	-0.00244563	0.038135243	-0.052471433	-0.219814781	0.335392395	0.684499554	-0.467260064	-0.251676141	-0.123758317	-0.17727511	0.253215624	0.234013498	0.016820503	-0.339531651	0.309511376	0.180140802	-0.372102814	-0.434932895	0.198537635	0.047434955	0.238490489	-0.466263525	0.072066818	-0.025161182	0.074575523	-0.309902334	-0.488316756	0.091864618	0.175172326	0.001894587	0.209970039	-0.507810539	0.094193161	0.135875422	-0.141333906	-0.080581878	-0.058426443	-0.635925278	-0.095792406	-0.207965915	-0.444514267	-0.115706636	0.321952043	0.091265154	-0.294706658	0.071903044	0.127294536
obgE	-0.370906242	0.036449294	-0.00244563	0.038135243	-0.052471433	-0.219814781	0.335392395	0.684499554	-0.467260064	-0.251676141	-0.123758317	-0.17727511	0.253215624	0.234013498	0.016820503	-0.339531651	0.309511376	0.180140802	-0.372102814	-0.434932895	0.198537635	0.047434955	0.238490489	-0.466263525	0.072066818	-0.025161182	0.074575523	-0.309902334	-0.488316756	0.091864618	0.175172326	0.001894587	0.209970039	-0.507810539	0.094193161	0.135875422	-0.141333906	-0.080581878	-0.058426443	-0.635925278	-0.095792406	-0.207965915	-0.444514267	-0.115706636	0.321952043	0.091265154	-0.294706658	0.071903044	0.127294536
MP279	-0.370906242	0.036449294	-0.00244563	0.038135243	-0.052471433	-0.219814781	0.335392395	0.684499554	-0.467260064	-0.251676141	-0.123758317	-0.17727511	0.253215624	0.234013498	0.016820503	-0.339531651	0.309511376	0.180140802	-0.372102814	-0.434932895	0.198537635	0.047434955	0.238490489	-0.466263525	0.072066818	-0.025161182	0.074575523	-0.309902334	-0.488316756	0.091864618	0.175172326	0.001894587	0.209970039	-0.507810539	0.094193161	0.135875422	-0.141333906	-0.080581878	-0.058426443	-0.635925278	-0.095792406	-0.207965915	-0.444514267	-0.115706636	0.321952043	0.091265154	-0.294706658	0.071903044	0.127294536
nadE	-0.393399274	0.018630389	-0.011816277	0.026997274	-0.047771399	-0.220183704	0.336632439	0.691977674	-0.465668728	-0.243096445	-0.130015943	-0.180302152	0.259580539	0.231456051	0.005667965	-0.351210705	0.298736697	0.172522879	-0.37230372	-0.438746208	0.202426967	0.054793299	0.255891861	-0.463932733	0.086838585	-0.028559068	0.091780364	-0.319803702	-0.517026903	0.08850453	0.179636156	0.013308718	0.223196089	-0.505515699	0.09564734	0.142813035	-0.160981317	-0.089212788	-0.05831112	-0.655618304	-0.112266625	-0.205379125	-0.468489031	-0.128430551	0.338602429	0.096037856	-0.297848233	0.081891918	0.125042759
nadE	-0.393399274	0.018630389	-0.011816277	0.026997274	-0.047771399	-0.220183704	0.336632439	0.691977674	-0.465668728	-0.243096445	-0.130015943	-0.180302152	0.259580539	0.231456051	0.005667965	-0.351210705	0.298736697	0.172522879	-0.37230372	-0.438746208	0.202426967	0.054793299	0.255891861	-0.463932733	0.086838585	-0.028559068	0.091780364	-0.319803702	-0.517026903	0.08850453	0.179636156	0.013308718	0.223196089	-0.505515699	0.09564734	0.142813035	-0.160981317	-0.089212788	-0.05831112	-0.655618304	-0.112266625	-0.205379125	-0.468489031	-0.128430551	0.338602429	0.096037856	-0.297848233	0.081891918	0.125042759
MP280	-0.393399274	0.018630389	-0.011816277	0.026997274	-0.047771399	-0.220183704	0.336632439	0.691977674	-0.465668728	-0.243096445	-0.130015943	-0.180302152	0.259580539	0.231456051	0.005667965	-0.351210705	0.298736697	0.172522879	-0.37230372	-0.438746208	0.202426967	0.054793299	0.255891861	-0.463932733	0.086838585	-0.028559068	0.091780364	-0.319803702	-0.517026903	0.08850453	0.179636156	0.013308718	0.223196089	-0.505515699	0.09564734	0.142813035	-0.160981317	-0.089212788	-0.05831112	-0.655618304	-0.112266625	-0.205379125	-0.468489031	-0.128430551	0.338602429	0.096037856	-0.297848233	0.081891918	0.125042759
udk	-0.370387172	0.020378663	-0.0078135	0.029548419	-0.046828925	-0.210529516	0.323276716	0.658949607	-0.445585456	-0.233849667	-0.124423553	-0.170788384	0.24349775	0.21932053	0.008124839	-0.329334678	0.288762649	0.165883432	-0.353829993	-0.417606152	0.192230551	0.052684779	0.242708041	-0.446395737	0.083023897	-0.023611756	0.079308634	-0.301043599	-0.486969028	0.088071654	0.170941645	0.006990075	0.208880038	-0.482946646	0.09005981	0.135315636	-0.147009769	-0.08455791	-0.053275281	-0.61910313	-0.102435104	-0.195822749	-0.443074757	-0.119324666	0.319715918	0.090628947	-0.281981938	0.076534462	0.120791231
udk	-0.370387172	0.020378663	-0.0078135	0.029548419	-0.046828925	-0.210529516	0.323276716	0.658949607	-0.445585456	-0.233849667	-0.124423553	-0.170788384	0.24349775	0.21932053	0.008124839	-0.329334678	0.288762649	0.165883432	-0.353829993	-0.417606152	0.192230551	0.052684779	0.242708041	-0.446395737	0.083023897	-0.023611756	0.079308634	-0.301043599	-0.486969028	0.088071654	0.170941645	0.006990075	0.208880038	-0.482946646	0.09005981	0.135315636	-0.147009769	-0.08455791	-0.053275281	-0.61910313	-0.102435104	-0.195822749	-0.443074757	-0.119324666	0.319715918	0.090628947	-0.281981938	0.076534462	0.120791231
MP281	-0.370387172	0.020378663	-0.0078135	0.029548419	-0.046828925	-0.210529516	0.323276716	0.658949607	-0.445585456	-0.233849667	-0.124423553	-0.170788384	0.24349775	0.21932053	0.008124839	-0.329334678	0.288762649	0.165883432	-0.353829993	-0.417606152	0.192230551	0.052684779	0.242708041	-0.446395737	0.083023897	-0.023611756	0.079308634	-0.301043599	-0.486969028	0.088071654	0.170941645	0.006990075	0.208880038	-0.482946646	0.09005981	0.135315636	-0.147009769	-0.08455791	-0.053275281	-0.61910313	-0.102435104	-0.195822749	-0.443074757	-0.119324666	0.319715918	0.090628947	-0.281981938	0.076534462	0.120791231
thrS	-0.383429916	0.028454031	-0.010289638	0.036208982	-0.04744022	-0.215599478	0.336947122	0.685009264	-0.461212874	-0.244866996	-0.122177572	-0.174044054	0.256156773	0.228581786	0.011348796	-0.342906653	0.304628209	0.172102863	-0.371157924	-0.43086165	0.196714114	0.049275451	0.247298067	-0.459981305	0.083263958	-0.032865545	0.081785262	-0.313371194	-0.500986846	0.087169687	0.178385932	0.003173558	0.214494612	-0.504085617	0.092546635	0.139663819	-0.150627217	-0.082185825	-0.056524628	-0.64069975	-0.103829768	-0.20246107	-0.454895884	-0.121555086	0.32665935	0.093604814	-0.29325656	0.079761197	0.123335697
thrS	-0.383429916	0.028454031	-0.010289638	0.036208982	-0.04744022	-0.215599478	0.336947122	0.685009264	-0.461212874	-0.244866996	-0.122177572	-0.174044054	0.256156773	0.228581786	0.011348796	-0.342906653	0.304628209	0.172102863	-0.371157924	-0.43086165	0.196714114	0.049275451	0.247298067	-0.459981305	0.083263958	-0.032865545	0.081785262	-0.313371194	-0.500986846	0.087169687	0.178385932	0.003173558	0.214494612	-0.504085617	0.092546635	0.139663819	-0.150627217	-0.082185825	-0.056524628	-0.64069975	-0.103829768	-0.20246107	-0.454895884	-0.121555086	0.32665935	0.093604814	-0.29325656	0.079761197	0.123335697
MP289	-0.383429916	0.028454031	-0.010289638	0.036208982	-0.04744022	-0.215599478	0.336947122	0.685009264	-0.461212874	-0.244866996	-0.122177572	-0.174044054	0.256156773	0.228581786	0.011348796	-0.342906653	0.304628209	0.172102863	-0.371157924	-0.43086165	0.196714114	0.049275451	0.247298067	-0.459981305	0.083263958	-0.032865545	0.081785262	-0.313371194	-0.500986846	0.087169687	0.178385932	0.003173558	0.214494612	-0.504085617	0.092546635	0.139663819	-0.150627217	-0.082185825	-0.056524628	-0.64069975	-0.103829768	-0.20246107	-0.454895884	-0.121555086	0.32665935	0.093604814	-0.29325656	0.079761197	0.123335697
thiI	-0.354758281	0.025876893	-0.004272671	0.032731573	-0.048875116	-0.205738469	0.315861844	0.645346656	-0.440757722	-0.229651476	-0.123192168	-0.170542562	0.2423638	0.213291425	0.011117186	-0.323049499	0.287169338	0.161068123	-0.347660458	-0.411986401	0.190695786	0.04881015	0.229635289	-0.438333876	0.074573321	-0.021206172	0.072603331	-0.294099693	-0.47060134	0.084808545	0.166023187	0.007920129	0.203973565	-0.476064938	0.088702439	0.130998889	-0.137594428	-0.079890154	-0.056519606	-0.602814033	-0.099823344	-0.194781456	-0.426878843	-0.113253913	0.306778052	0.087019382	-0.276617918	0.071449165	0.117705312
thiI	-0.354758281	0.025876893	-0.004272671	0.032731573	-0.048875116	-0.205738469	0.315861844	0.645346656	-0.440757722	-0.229651476	-0.123192168	-0.170542562	0.2423638	0.213291425	0.011117186	-0.323049499	0.287169338	0.161068123	-0.347660458	-0.411986401	0.190695786	0.04881015	0.229635289	-0.438333876	0.074573321	-0.021206172	0.072603331	-0.294099693	-0.47060134	0.084808545	0.166023187	0.007920129	0.203973565	-0.476064938	0.088702439	0.130998889	-0.137594428	-0.079890154	-0.056519606	-0.602814033	-0.099823344	-0.194781456	-0.426878843	-0.113253913	0.306778052	0.087019382	-0.276617918	0.071449165	0.117705312
MP292	-0.354758281	0.025876893	-0.004272671	0.032731573	-0.048875116	-0.205738469	0.315861844	0.645346656	-0.440757722	-0.229651476	-0.123192168	-0.170542562	0.2423638	0.213291425	0.011117186	-0.323049499	0.287169338	0.161068123	-0.347660458	-0.411986401	0.190695786	0.04881015	0.229635289	-0.438333876	0.074573321	-0.021206172	0.072603331	-0.294099693	-0.47060134	0.084808545	0.166023187	0.007920129	0.203973565	-0.476064938	0.088702439	0.130998889	-0.137594428	-0.079890154	-0.056519606	-0.602814033	-0.099823344	-0.194781456	-0.426878843	-0.113253913	0.306778052	0.087019382	-0.276617918	0.071449165	0.117705312
plsX	-0.35490604	0.015303548	-0.006581624	0.021848328	-0.047848111	-0.204107397	0.307565996	0.632872824	-0.430707425	-0.221486084	-0.126842698	-0.172036356	0.235096302	0.20928073	0.003432207	-0.321135371	0.271975444	0.154743513	-0.339372325	-0.409338896	0.189790851	0.054420763	0.235544601	-0.427888724	0.077735883	-0.015779051	0.080792354	-0.293404967	-0.470179777	0.085800301	0.16298483	0.01727419	0.209531009	-0.46302245	0.088797515	0.132319535	-0.142731676	-0.084785495	-0.057807314	-0.60180731	-0.106218877	-0.191074322	-0.427982163	-0.115896857	0.309416244	0.089666951	-0.275237782	0.073385882	0.115633738
plsX	-0.35490604	0.015303548	-0.006581624	0.021848328	-0.047848111	-0.204107397	0.307565996	0.632872824	-0.430707425	-0.221486084	-0.126842698	-0.172036356	0.235096302	0.20928073	0.003432207	-0.321135371	0.271975444	0.154743513	-0.339372325	-0.409338896	0.189790851	0.054420763	0.235544601	-0.427888724	0.077735883	-0.015779051	0.080792354	-0.293404967	-0.470179777	0.085800301	0.16298483	0.01727419	0.209531009	-0.46302245	0.088797515	0.132319535	-0.142731676	-0.084785495	-0.057807314	-0.60180731	-0.106218877	-0.191074322	-0.427982163	-0.115896857	0.309416244	0.089666951	-0.275237782	0.073385882	0.115633738
MP296	-0.35490604	0.015303548	-0.006581624	0.021848328	-0.047848111	-0.204107397	0.307565996	0.632872824	-0.430707425	-0.221486084	-0.126842698	-0.172036356	0.235096302	0.20928073	0.003432207	-0.321135371	0.271975444	0.154743513	-0.339372325	-0.409338896	0.189790851	0.054420763	0.235544601	-0.427888724	0.077735883	-0.015779051	0.080792354	-0.293404967	-0.470179777	0.085800301	0.16298483	0.01727419	0.209531009	-0.46302245	0.088797515	0.132319535	-0.142731676	-0.084785495	-0.057807314	-0.60180731	-0.106218877	-0.191074322	-0.427982163	-0.115896857	0.309416244	0.089666951	-0.275237782	0.073385882	0.115633738
rnc	-0.349046266	0.033692941	0.002129922	0.035262123	-0.049460156	-0.206804771	0.315308415	0.645723233	-0.440346714	-0.234623827	-0.118904862	-0.168090599	0.243422025	0.218617373	0.01464726	-0.320574675	0.291885538	0.167703375	-0.34939602	-0.411419579	0.189931587	0.04507246	0.222380533	-0.441824818	0.068918726	-0.020860971	0.07123587	-0.291389709	-0.461199144	0.084185048	0.165864884	0.004800483	0.199707906	-0.477978132	0.089283153	0.130996219	-0.13338957	-0.077859312	-0.057913414	-0.599877391	-0.090935749	-0.196813479	-0.419752367	-0.10927684	0.304489526	0.08361048	-0.277477214	0.068160473	0.118221373
rnc	-0.349046266	0.033692941	0.002129922	0.035262123	-0.049460156	-0.206804771	0.315308415	0.645723233	-0.440346714	-0.234623827	-0.118904862	-0.168090599	0.243422025	0.218617373	0.01464726	-0.320574675	0.291885538	0.167703375	-0.34939602	-0.411419579	0.189931587	0.04507246	0.222380533	-0.441824818	0.068918726	-0.020860971	0.07123587	-0.291389709	-0.461199144	0.084185048	0.165864884	0.004800483	0.199707906	-0.477978132	0.089283153	0.130996219	-0.13338957	-0.077859312	-0.057913414	-0.599877391	-0.090935749	-0.196813479	-0.419752367	-0.10927684	0.304489526	0.08361048	-0.277477214	0.068160473	0.118221373
MP297	-0.349046266	0.033692941	0.002129922	0.035262123	-0.049460156	-0.206804771	0.315308415	0.645723233	-0.440346714	-0.234623827	-0.118904862	-0.168090599	0.243422025	0.218617373	0.01464726	-0.320574675	0.291885538	0.167703375	-0.34939602	-0.411419579	0.189931587	0.04507246	0.222380533	-0.441824818	0.068918726	-0.020860971	0.07123587	-0.291389709	-0.461199144	0.084185048	0.165864884	0.004800483	0.199707906	-0.477978132	0.089283153	0.130996219	-0.13338957	-0.077859312	-0.057913414	-0.599877391	-0.090935749	-0.196813479	-0.419752367	-0.10927684	0.304489526	0.08361048	-0.277477214	0.068160473	0.118221373
ruvB	-0.364900002	0.021847488	-0.007458618	0.030229344	-0.045554597	-0.20576959	0.318000017	0.648192306	-0.43565937	-0.229919619	-0.121452506	-0.168467424	0.240018443	0.213895253	0.008035048	-0.32319667	0.284868759	0.159692429	-0.347696492	-0.409788379	0.189580236	0.053342299	0.237502233	-0.434224673	0.080757197	-0.024334494	0.074436444	-0.292805864	-0.475909149	0.086123001	0.168876703	0.006641485	0.206744443	-0.470993155	0.085874827	0.13175863	-0.142412965	-0.083835825	-0.05365022	-0.60624653	-0.10178179	-0.192984645	-0.431112917	-0.117344472	0.312992337	0.090767094	-0.277049089	0.072399916	0.116740704
ruvB	-0.364900002	0.021847488	-0.007458618	0.030229344	-0.045554597	-0.20576959	0.318000017	0.648192306	-0.43565937	-0.229919619	-0.121452506	-0.168467424	0.240018443	0.213895253	0.008035048	-0.32319667	0.284868759	0.159692429	-0.347696492	-0.409788379	0.189580236	0.053342299	0.237502233	-0.434224673	0.080757197	-0.024334494	0.074436444	-0.292805864	-0.475909149	0.086123001	0.168876703	0.006641485	0.206744443	-0.470993155	0.085874827	0.13175863	-0.142412965	-0.083835825	-0.05365022	-0.60624653	-0.10178179	-0.192984645	-0.431112917	-0.117344472	0.312992337	0.090767094	-0.277049089	0.072399916	0.116740704
MP306	-0.364900002	0.021847488	-0.007458618	0.030229344	-0.045554597	-0.20576959	0.318000017	0.648192306	-0.43565937	-0.229919619	-0.121452506	-0.168467424	0.240018443	0.213895253	0.008035048	-0.32319667	0.284868759	0.159692429	-0.347696492	-0.409788379	0.189580236	0.053342299	0.237502233	-0.434224673	0.080757197	-0.024334494	0.074436444	-0.292805864	-0.475909149	0.086123001	0.168876703	0.006641485	0.206744443	-0.470993155	0.085874827	0.13175863	-0.142412965	-0.083835825	-0.05365022	-0.60624653	-0.10178179	-0.192984645	-0.431112917	-0.117344472	0.312992337	0.090767094	-0.277049089	0.072399916	0.116740704
ackA	-0.378220208	0.01949421	-0.010086599	0.026914278	-0.047612818	-0.214273486	0.328353883	0.671863897	-0.454587119	-0.237080404	-0.126768268	-0.174982225	0.249787637	0.221826619	0.008736181	-0.33999504	0.291865833	0.166589504	-0.362575287	-0.427637936	0.196380804	0.054291323	0.247677685	-0.452872935	0.085875045	-0.024839833	0.083754958	-0.309070279	-0.498146051	0.08925143	0.171631773	0.010849021	0.21686731	-0.489772458	0.092085961	0.138017317	-0.150873128	-0.085403425	-0.05644819	-0.633851723	-0.109236901	-0.198557487	-0.452721701	-0.12159666	0.325372129	0.092596575	-0.291337123	0.079983846	0.122896441
MPN_RS03070	-0.378220208	0.01949421	-0.010086599	0.026914278	-0.047612818	-0.214273486	0.328353883	0.671863897	-0.454587119	-0.237080404	-0.126768268	-0.174982225	0.249787637	0.221826619	0.008736181	-0.33999504	0.291865833	0.166589504	-0.362575287	-0.427637936	0.196380804	0.054291323	0.247677685	-0.452872935	0.085875045	-0.024839833	0.083754958	-0.309070279	-0.498146051	0.08925143	0.171631773	0.010849021	0.21686731	-0.489772458	0.092085961	0.138017317	-0.150873128	-0.085403425	-0.05644819	-0.633851723	-0.109236901	-0.198557487	-0.452721701	-0.12159666	0.325372129	0.092596575	-0.291337123	0.079983846	0.122896441
MP309	-0.378220208	0.01949421	-0.010086599	0.026914278	-0.047612818	-0.214273486	0.328353883	0.671863897	-0.454587119	-0.237080404	-0.126768268	-0.174982225	0.249787637	0.221826619	0.008736181	-0.33999504	0.291865833	0.166589504	-0.362575287	-0.427637936	0.196380804	0.054291323	0.247677685	-0.452872935	0.085875045	-0.024839833	0.083754958	-0.309070279	-0.498146051	0.08925143	0.171631773	0.010849021	0.21686731	-0.489772458	0.092085961	0.138017317	-0.150873128	-0.085403425	-0.05644819	-0.633851723	-0.109236901	-0.198557487	-0.452721701	-0.12159666	0.325372129	0.092596575	-0.291337123	0.079983846	0.122896441
ppa	-0.349234176	0.019152776	-0.006544034	0.025466382	-0.04316528	-0.196153983	0.304180652	0.621917548	-0.420075037	-0.219751057	-0.116187273	-0.163146127	0.229464839	0.204636355	0.007538031	-0.313790486	0.268626701	0.154966154	-0.335836769	-0.393723311	0.181593594	0.048281116	0.229061254	-0.414802519	0.077194573	-0.024008437	0.077797123	-0.287757031	-0.459189478	0.081380808	0.15850793	0.009702088	0.201380764	-0.453186787	0.085183969	0.12836225	-0.139313956	-0.07857335	-0.052883119	-0.586257004	-0.09781845	-0.185554219	-0.419561057	-0.11259018	0.301047634	0.085085212	-0.268738396	0.073676796	0.113041178
MPN_RS03040	-0.349234176	0.019152776	-0.006544034	0.025466382	-0.04316528	-0.196153983	0.304180652	0.621917548	-0.420075037	-0.219751057	-0.116187273	-0.163146127	0.229464839	0.204636355	0.007538031	-0.313790486	0.268626701	0.154966154	-0.335836769	-0.393723311	0.181593594	0.048281116	0.229061254	-0.414802519	0.077194573	-0.024008437	0.077797123	-0.287757031	-0.459189478	0.081380808	0.15850793	0.009702088	0.201380764	-0.453186787	0.085183969	0.12836225	-0.139313956	-0.07857335	-0.052883119	-0.586257004	-0.09781845	-0.185554219	-0.419561057	-0.11259018	0.301047634	0.085085212	-0.268738396	0.073676796	0.113041178
MP314	-0.349234176	0.019152776	-0.006544034	0.025466382	-0.04316528	-0.196153983	0.304180652	0.621917548	-0.420075037	-0.219751057	-0.116187273	-0.163146127	0.229464839	0.204636355	0.007538031	-0.313790486	0.268626701	0.154966154	-0.335836769	-0.393723311	0.181593594	0.048281116	0.229061254	-0.414802519	0.077194573	-0.024008437	0.077797123	-0.287757031	-0.459189478	0.081380808	0.15850793	0.009702088	0.201380764	-0.453186787	0.085183969	0.12836225	-0.139313956	-0.07857335	-0.052883119	-0.586257004	-0.09781845	-0.185554219	-0.419561057	-0.11259018	0.301047634	0.085085212	-0.268738396	0.073676796	0.113041178
ileS	-0.37201505	0.025276646	-0.007745545	0.035283404	-0.048496747	-0.211030853	0.32810829	0.665698037	-0.450263786	-0.236970001	-0.122654185	-0.170158094	0.247595742	0.221751375	0.009537129	-0.333665277	0.296058864	0.167056264	-0.360048237	-0.420783417	0.192785769	0.050039439	0.240343063	-0.44869141	0.079945602	-0.029044788	0.077111347	-0.304073203	-0.486884967	0.086896077	0.174824256	0.00462599	0.210609037	-0.490112444	0.091027331	0.13666775	-0.145009792	-0.080702904	-0.055580749	-0.623588281	-0.10102783	-0.197925516	-0.442398774	-0.117493813	0.320018517	0.091521584	-0.285058511	0.077266192	0.120941625
ileS	-0.37201505	0.025276646	-0.007745545	0.035283404	-0.048496747	-0.211030853	0.32810829	0.665698037	-0.450263786	-0.236970001	-0.122654185	-0.170158094	0.247595742	0.221751375	0.009537129	-0.333665277	0.296058864	0.167056264	-0.360048237	-0.420783417	0.192785769	0.050039439	0.240343063	-0.44869141	0.079945602	-0.029044788	0.077111347	-0.304073203	-0.486884967	0.086896077	0.174824256	0.00462599	0.210609037	-0.490112444	0.091027331	0.13666775	-0.145009792	-0.080702904	-0.055580749	-0.623588281	-0.10102783	-0.197925516	-0.442398774	-0.117493813	0.320018517	0.091521584	-0.285058511	0.077266192	0.120941625
MP322	-0.37201505	0.025276646	-0.007745545	0.035283404	-0.048496747	-0.211030853	0.32810829	0.665698037	-0.450263786	-0.236970001	-0.122654185	-0.170158094	0.247595742	0.221751375	0.009537129	-0.333665277	0.296058864	0.167056264	-0.360048237	-0.420783417	0.192785769	0.050039439	0.240343063	-0.44869141	0.079945602	-0.029044788	0.077111347	-0.304073203	-0.486884967	0.086896077	0.174824256	0.00462599	0.210609037	-0.490112444	0.091027331	0.13666775	-0.145009792	-0.080702904	-0.055580749	-0.623588281	-0.10102783	-0.197925516	-0.442398774	-0.117493813	0.320018517	0.091521584	-0.285058511	0.077266192	0.120941625
rpoC	-0.371408894	0.021436297	-0.002232382	0.025938149	-0.044137059	-0.213245429	0.322230712	0.669387893	-0.446170247	-0.239141222	-0.124333151	-0.174236785	0.24888565	0.222150455	0.01230773	-0.335321981	0.291785477	0.163010976	-0.362042962	-0.420737883	0.195670373	0.049316867	0.242984393	-0.44877548	0.07678366	-0.026008093	0.080510492	-0.305783092	-0.488660778	0.088529929	0.169258642	0.009866374	0.211278792	-0.490841179	0.090204417	0.139250446	-0.151210884	-0.08618535	-0.058590938	-0.625348726	-0.102830754	-0.201671765	-0.440620566	-0.116011058	0.326636271	0.09328527	-0.28918337	0.075890848	0.119342504
rpoC	-0.371408894	0.021436297	-0.002232382	0.025938149	-0.044137059	-0.213245429	0.322230712	0.669387893	-0.446170247	-0.239141222	-0.124333151	-0.174236785	0.24888565	0.222150455	0.01230773	-0.335321981	0.291785477	0.163010976	-0.362042962	-0.420737883	0.195670373	0.049316867	0.242984393	-0.44877548	0.07678366	-0.026008093	0.080510492	-0.305783092	-0.488660778	0.088529929	0.169258642	0.009866374	0.211278792	-0.490841179	0.090204417	0.139250446	-0.151210884	-0.08618535	-0.058590938	-0.625348726	-0.102830754	-0.201671765	-0.440620566	-0.116011058	0.326636271	0.09328527	-0.28918337	0.075890848	0.119342504
MP327	-0.371408894	0.021436297	-0.002232382	0.025938149	-0.044137059	-0.213245429	0.322230712	0.669387893	-0.446170247	-0.239141222	-0.124333151	-0.174236785	0.24888565	0.222150455	0.01230773	-0.335321981	0.291785477	0.163010976	-0.362042962	-0.420737883	0.195670373	0.049316867	0.242984393	-0.44877548	0.07678366	-0.026008093	0.080510492	-0.305783092	-0.488660778	0.088529929	0.169258642	0.009866374	0.211278792	-0.490841179	0.090204417	0.139250446	-0.151210884	-0.08618535	-0.058590938	-0.625348726	-0.102830754	-0.201671765	-0.440620566	-0.116011058	0.326636271	0.09328527	-0.28918337	0.075890848	0.119342504
valS	-0.371589849	0.019925847	-0.008893397	0.031830692	-0.047053596	-0.208398152	0.323875781	0.656207576	-0.442481271	-0.231383563	-0.120534106	-0.168790778	0.241981088	0.21749387	0.005883978	-0.329901763	0.287318318	0.162314328	-0.35417403	-0.412757446	0.189997082	0.051546868	0.242649977	-0.440306874	0.083636425	-0.02820389	0.079819855	-0.301845559	-0.485181087	0.086045699	0.172969946	0.006524025	0.210923648	-0.47923184	0.088380806	0.135777597	-0.146961303	-0.081026034	-0.052619329	-0.617670036	-0.102298894	-0.193623326	-0.440499915	-0.119152579	0.319207459	0.091738912	-0.282560157	0.079340242	0.118490226
valS	-0.371589849	0.019925847	-0.008893397	0.031830692	-0.047053596	-0.208398152	0.323875781	0.656207576	-0.442481271	-0.231383563	-0.120534106	-0.168790778	0.241981088	0.21749387	0.005883978	-0.329901763	0.287318318	0.162314328	-0.35417403	-0.412757446	0.189997082	0.051546868	0.242649977	-0.440306874	0.083636425	-0.02820389	0.079819855	-0.301845559	-0.485181087	0.086045699	0.172969946	0.006524025	0.210923648	-0.47923184	0.088380806	0.135777597	-0.146961303	-0.081026034	-0.052619329	-0.617670036	-0.102298894	-0.193623326	-0.440499915	-0.119152579	0.319207459	0.091738912	-0.282560157	0.079340242	0.118490226
MP361	-0.371589849	0.019925847	-0.008893397	0.031830692	-0.047053596	-0.208398152	0.323875781	0.656207576	-0.442481271	-0.231383563	-0.120534106	-0.168790778	0.241981088	0.21749387	0.005883978	-0.329901763	0.287318318	0.162314328	-0.35417403	-0.412757446	0.189997082	0.051546868	0.242649977	-0.440306874	0.083636425	-0.02820389	0.079819855	-0.301845559	-0.485181087	0.086045699	0.172969946	0.006524025	0.210923648	-0.47923184	0.088380806	0.135777597	-0.146961303	-0.081026034	-0.052619329	-0.617670036	-0.102298894	-0.193623326	-0.440499915	-0.119152579	0.319207459	0.091738912	-0.282560157	0.079340242	0.118490226
cmk	-0.370559549	0.015783614	-0.0096687	0.026902141	-0.046697696	-0.208175324	0.320563466	0.653711673	-0.440251344	-0.229838357	-0.122821817	-0.167950413	0.24041902	0.215255465	0.006770304	-0.329359669	0.282714795	0.161390766	-0.349275361	-0.414498369	0.191097731	0.053143034	0.245031286	-0.439821765	0.086655479	-0.023876471	0.080216244	-0.299895072	-0.487007596	0.086929765	0.169317641	0.009385872	0.211298403	-0.476146252	0.088940661	0.135121313	-0.149376242	-0.084953884	-0.053334653	-0.616581362	-0.106770238	-0.192777503	-0.443214159	-0.119932658	0.318578491	0.091912335	-0.281304162	0.077889221	0.118404654
cmk	-0.370559549	0.015783614	-0.0096687	0.026902141	-0.046697696	-0.208175324	0.320563466	0.653711673	-0.440251344	-0.229838357	-0.122821817	-0.167950413	0.24041902	0.215255465	0.006770304	-0.329359669	0.282714795	0.161390766	-0.349275361	-0.414498369	0.191097731	0.053143034	0.245031286	-0.439821765	0.086655479	-0.023876471	0.080216244	-0.299895072	-0.487007596	0.086929765	0.169317641	0.009385872	0.211298403	-0.476146252	0.088940661	0.135121313	-0.149376242	-0.084953884	-0.053334653	-0.616581362	-0.106770238	-0.192777503	-0.443214159	-0.119932658	0.318578491	0.091912335	-0.281304162	0.077889221	0.118404654
MP365	-0.370559549	0.015783614	-0.0096687	0.026902141	-0.046697696	-0.208175324	0.320563466	0.653711673	-0.440251344	-0.229838357	-0.122821817	-0.167950413	0.24041902	0.215255465	0.006770304	-0.329359669	0.282714795	0.161390766	-0.349275361	-0.414498369	0.191097731	0.053143034	0.245031286	-0.439821765	0.086655479	-0.023876471	0.080216244	-0.299895072	-0.487007596	0.086929765	0.169317641	0.009385872	0.211298403	-0.476146252	0.088940661	0.135121313	-0.149376242	-0.084953884	-0.053334653	-0.616581362	-0.106770238	-0.192777503	-0.443214159	-0.119932658	0.318578491	0.091912335	-0.281304162	0.077889221	0.118404654
parC	-0.372228368	0.011502469	-0.00958081	0.021040136	-0.042098692	-0.20585262	0.316454614	0.650099227	-0.434144969	-0.224269461	-0.126515366	-0.172241935	0.241362317	0.213595015	-0.000102703	-0.330192884	0.277584468	0.156488764	-0.347741649	-0.410413208	0.193691552	0.054675348	0.242291825	-0.433839961	0.081636209	-0.026274627	0.085453661	-0.301518645	-0.490737554	0.086492143	0.170995778	0.01437358	0.210727372	-0.472588594	0.086994036	0.134474902	-0.156440899	-0.089077755	-0.053390735	-0.618549039	-0.109768062	-0.193846784	-0.44237623	-0.12388038	0.321592237	0.094045136	-0.278197721	0.076728914	0.114563625
parC	-0.372228368	0.011502469	-0.00958081	0.021040136	-0.042098692	-0.20585262	0.316454614	0.650099227	-0.434144969	-0.224269461	-0.126515366	-0.172241935	0.241362317	0.213595015	-0.000102703	-0.330192884	0.277584468	0.156488764	-0.347741649	-0.410413208	0.193691552	0.054675348	0.242291825	-0.433839961	0.081636209	-0.026274627	0.085453661	-0.301518645	-0.490737554	0.086492143	0.170995778	0.01437358	0.210727372	-0.472588594	0.086994036	0.134474902	-0.156440899	-0.089077755	-0.053390735	-0.618549039	-0.109768062	-0.193846784	-0.44237623	-0.12388038	0.321592237	0.094045136	-0.278197721	0.076728914	0.114563625
MP031	-0.372228368	0.011502469	-0.00958081	0.021040136	-0.042098692	-0.20585262	0.316454614	0.650099227	-0.434144969	-0.224269461	-0.126515366	-0.172241935	0.241362317	0.213595015	-0.000102703	-0.330192884	0.277584468	0.156488764	-0.347741649	-0.410413208	0.193691552	0.054675348	0.242291825	-0.433839961	0.081636209	-0.026274627	0.085453661	-0.301518645	-0.490737554	0.086492143	0.170995778	0.01437358	0.210727372	-0.472588594	0.086994036	0.134474902	-0.156440899	-0.089077755	-0.053390735	-0.618549039	-0.109768062	-0.193846784	-0.44237623	-0.12388038	0.321592237	0.094045136	-0.278197721	0.076728914	0.114563625
smc	-0.364218151	0.021573968	-0.005520433	0.030073053	-0.045223781	-0.205870991	0.320341212	0.650525054	-0.438314293	-0.228849348	-0.121077647	-0.166875449	0.241285607	0.214184863	0.007633041	-0.323897213	0.287685965	0.161780453	-0.351445753	-0.410919545	0.189017509	0.052171334	0.235907508	-0.437966754	0.080779407	-0.024737225	0.07360229	-0.294537998	-0.477519843	0.087548401	0.169864355	0.00598836	0.203722274	-0.473961465	0.087586695	0.131802957	-0.143445309	-0.082689499	-0.053240325	-0.608707013	-0.101151144	-0.192722652	-0.432917003	-0.117503282	0.315494121	0.092181948	-0.279464705	0.074003707	0.114393971
p115	-0.364218151	0.021573968	-0.005520433	0.030073053	-0.045223781	-0.205870991	0.320341212	0.650525054	-0.438314293	-0.228849348	-0.121077647	-0.166875449	0.241285607	0.214184863	0.007633041	-0.323897213	0.287685965	0.161780453	-0.351445753	-0.410919545	0.189017509	0.052171334	0.235907508	-0.437966754	0.080779407	-0.024737225	0.07360229	-0.294537998	-0.477519843	0.087548401	0.169864355	0.00598836	0.203722274	-0.473961465	0.087586695	0.131802957	-0.143445309	-0.082689499	-0.053240325	-0.608707013	-0.101151144	-0.192722652	-0.432917003	-0.117503282	0.315494121	0.092181948	-0.279464705	0.074003707	0.114393971
MPN_RS02415	-0.364218151	0.021573968	-0.005520433	0.030073053	-0.045223781	-0.205870991	0.320341212	0.650525054	-0.438314293	-0.228849348	-0.121077647	-0.166875449	0.241285607	0.214184863	0.007633041	-0.323897213	0.287685965	0.161780453	-0.351445753	-0.410919545	0.189017509	0.052171334	0.235907508	-0.437966754	0.080779407	-0.024737225	0.07360229	-0.294537998	-0.477519843	0.087548401	0.169864355	0.00598836	0.203722274	-0.473961465	0.087586695	0.131802957	-0.143445309	-0.082689499	-0.053240325	-0.608707013	-0.101151144	-0.192722652	-0.432917003	-0.117503282	0.315494121	0.092181948	-0.279464705	0.074003707	0.114393971
MP415	-0.364218151	0.021573968	-0.005520433	0.030073053	-0.045223781	-0.205870991	0.320341212	0.650525054	-0.438314293	-0.228849348	-0.121077647	-0.166875449	0.241285607	0.214184863	0.007633041	-0.323897213	0.287685965	0.161780453	-0.351445753	-0.410919545	0.189017509	0.052171334	0.235907508	-0.437966754	0.080779407	-0.024737225	0.07360229	-0.294537998	-0.477519843	0.087548401	0.169864355	0.00598836	0.203722274	-0.473961465	0.087586695	0.131802957	-0.143445309	-0.082689499	-0.053240325	-0.608707013	-0.101151144	-0.192722652	-0.432917003	-0.117503282	0.315494121	0.092181948	-0.279464705	0.074003707	0.114393971
ftsY	-0.389738698	0.019038914	-0.011858418	0.02808007	-0.045324333	-0.219923818	0.337416335	0.688105167	-0.464976304	-0.239631076	-0.132229087	-0.182744578	0.253445877	0.230325817	0.0011187	-0.346939493	0.29621245	0.169602936	-0.368494542	-0.439187341	0.204925076	0.056247495	0.257957805	-0.4605084	0.084878266	-0.026507687	0.087372546	-0.320406539	-0.514183329	0.09186301	0.180489434	0.011104641	0.221632984	-0.502486656	0.092560297	0.142147386	-0.15887221	-0.088348784	-0.058708977	-0.654693965	-0.110836123	-0.205446597	-0.466513586	-0.127946871	0.333988858	0.099282359	-0.297074377	0.076378822	0.127401608
ftsY	-0.389738698	0.019038914	-0.011858418	0.02808007	-0.045324333	-0.219923818	0.337416335	0.688105167	-0.464976304	-0.239631076	-0.132229087	-0.182744578	0.253445877	0.230325817	0.0011187	-0.346939493	0.29621245	0.169602936	-0.368494542	-0.439187341	0.204925076	0.056247495	0.257957805	-0.4605084	0.084878266	-0.026507687	0.087372546	-0.320406539	-0.514183329	0.09186301	0.180489434	0.011104641	0.221632984	-0.502486656	0.092560297	0.142147386	-0.15887221	-0.088348784	-0.058708977	-0.654693965	-0.110836123	-0.205446597	-0.466513586	-0.127946871	0.333988858	0.099282359	-0.297074377	0.076378822	0.127401608
MP416	-0.389738698	0.019038914	-0.011858418	0.02808007	-0.045324333	-0.219923818	0.337416335	0.688105167	-0.464976304	-0.239631076	-0.132229087	-0.182744578	0.253445877	0.230325817	0.0011187	-0.346939493	0.29621245	0.169602936	-0.368494542	-0.439187341	0.204925076	0.056247495	0.257957805	-0.4605084	0.084878266	-0.026507687	0.087372546	-0.320406539	-0.514183329	0.09186301	0.180489434	0.011104641	0.221632984	-0.502486656	0.092560297	0.142147386	-0.15887221	-0.088348784	-0.058708977	-0.654693965	-0.110836123	-0.205446597	-0.466513586	-0.127946871	0.333988858	0.099282359	-0.297074377	0.076378822	0.127401608
mnmA	-0.376212881	0.0302422	-0.005608545	0.039929646	-0.050413471	-0.214897742	0.336705177	0.680978045	-0.46198315	-0.2442408	-0.123500606	-0.173702727	0.254073939	0.225148171	0.012372961	-0.340172972	0.307030607	0.170537629	-0.366693783	-0.430163918	0.198494436	0.049588682	0.243583752	-0.460245924	0.079432257	-0.029446259	0.073205364	-0.309011103	-0.494136145	0.087169581	0.177628584	0.002375191	0.211762571	-0.502873091	0.093058761	0.136530338	-0.145082279	-0.080443444	-0.056699459	-0.633039826	-0.100673487	-0.202594024	-0.44817487	-0.118400805	0.322288032	0.093341649	-0.289973214	0.076418879	0.12319133
trmU	-0.376212881	0.0302422	-0.005608545	0.039929646	-0.050413471	-0.214897742	0.336705177	0.680978045	-0.46198315	-0.2442408	-0.123500606	-0.173702727	0.254073939	0.225148171	0.012372961	-0.340172972	0.307030607	0.170537629	-0.366693783	-0.430163918	0.198494436	0.049588682	0.243583752	-0.460245924	0.079432257	-0.029446259	0.073205364	-0.309011103	-0.494136145	0.087169581	0.177628584	0.002375191	0.211762571	-0.502873091	0.093058761	0.136530338	-0.145082279	-0.080443444	-0.056699459	-0.633039826	-0.100673487	-0.202594024	-0.44817487	-0.118400805	0.322288032	0.093341649	-0.289973214	0.076418879	0.12319133
mnmA	-0.376212881	0.0302422	-0.005608545	0.039929646	-0.050413471	-0.214897742	0.336705177	0.680978045	-0.46198315	-0.2442408	-0.123500606	-0.173702727	0.254073939	0.225148171	0.012372961	-0.340172972	0.307030607	0.170537629	-0.366693783	-0.430163918	0.198494436	0.049588682	0.243583752	-0.460245924	0.079432257	-0.029446259	0.073205364	-0.309011103	-0.494136145	0.087169581	0.177628584	0.002375191	0.211762571	-0.502873091	0.093058761	0.136530338	-0.145082279	-0.080443444	-0.056699459	-0.633039826	-0.100673487	-0.202594024	-0.44817487	-0.118400805	0.322288032	0.093341649	-0.289973214	0.076418879	0.12319133
MP419	-0.376212881	0.0302422	-0.005608545	0.039929646	-0.050413471	-0.214897742	0.336705177	0.680978045	-0.46198315	-0.2442408	-0.123500606	-0.173702727	0.254073939	0.225148171	0.012372961	-0.340172972	0.307030607	0.170537629	-0.366693783	-0.430163918	0.198494436	0.049588682	0.243583752	-0.460245924	0.079432257	-0.029446259	0.073205364	-0.309011103	-0.494136145	0.087169581	0.177628584	0.002375191	0.211762571	-0.502873091	0.093058761	0.136530338	-0.145082279	-0.080443444	-0.056699459	-0.633039826	-0.100673487	-0.202594024	-0.44817487	-0.118400805	0.322288032	0.093341649	-0.289973214	0.076418879	0.12319133
alaS	-0.379258955	0.028207479	-0.008371532	0.036996749	-0.048947519	-0.214737546	0.336690316	0.683130123	-0.461611063	-0.24420198	-0.121924493	-0.172628863	0.253967273	0.227911472	0.011446555	-0.341889402	0.303967997	0.170845376	-0.370317774	-0.429308806	0.198123831	0.048049631	0.245543759	-0.45884253	0.081880048	-0.031583009	0.079259402	-0.3114218	-0.4966086	0.088806501	0.178100337	0.002847075	0.214469385	-0.50293761	0.093141147	0.139109744	-0.148799623	-0.080768777	-0.055467992	-0.637474961	-0.102769807	-0.202243495	-0.451065423	-0.118770156	0.325788681	0.092646219	-0.29125687	0.079367981	0.123266724
alaS	-0.379258955	0.028207479	-0.008371532	0.036996749	-0.048947519	-0.214737546	0.336690316	0.683130123	-0.461611063	-0.24420198	-0.121924493	-0.172628863	0.253967273	0.227911472	0.011446555	-0.341889402	0.303967997	0.170845376	-0.370317774	-0.429308806	0.198123831	0.048049631	0.245543759	-0.45884253	0.081880048	-0.031583009	0.079259402	-0.3114218	-0.4966086	0.088806501	0.178100337	0.002847075	0.214469385	-0.50293761	0.093141147	0.139109744	-0.148799623	-0.080768777	-0.055467992	-0.637474961	-0.102769807	-0.202243495	-0.451065423	-0.118770156	0.325788681	0.092646219	-0.29125687	0.079367981	0.123266724
MP422	-0.379258955	0.028207479	-0.008371532	0.036996749	-0.048947519	-0.214737546	0.336690316	0.683130123	-0.461611063	-0.24420198	-0.121924493	-0.172628863	0.253967273	0.227911472	0.011446555	-0.341889402	0.303967997	0.170845376	-0.370317774	-0.429308806	0.198123831	0.048049631	0.245543759	-0.45884253	0.081880048	-0.031583009	0.079259402	-0.3114218	-0.4966086	0.088806501	0.178100337	0.002847075	0.214469385	-0.50293761	0.093141147	0.139109744	-0.148799623	-0.080768777	-0.055467992	-0.637474961	-0.102769807	-0.202243495	-0.451065423	-0.118770156	0.325788681	0.092646219	-0.29125687	0.079367981	0.123266724
pdhA	-0.388963521	0.01572333	-0.007107484	0.024853175	-0.052815357	-0.225593284	0.338718799	0.694818812	-0.473682162	-0.242348268	-0.140628686	-0.189400678	0.261203822	0.229883209	0.002894754	-0.351844459	0.295880664	0.174287631	-0.3720103	-0.444469253	0.212441523	0.060623689	0.254912873	-0.47202097	0.081525053	-0.020078425	0.089404155	-0.326568616	-0.518849895	0.091749247	0.179063728	0.01779702	0.228296468	-0.508098843	0.097332271	0.143635717	-0.159241449	-0.09152972	-0.062608251	-0.661722595	-0.113060297	-0.207965933	-0.469700296	-0.128225537	0.339126258	0.099718082	-0.299737027	0.077009342	0.131241858
pdhA	-0.388963521	0.01572333	-0.007107484	0.024853175	-0.052815357	-0.225593284	0.338718799	0.694818812	-0.473682162	-0.242348268	-0.140628686	-0.189400678	0.261203822	0.229883209	0.002894754	-0.351844459	0.295880664	0.174287631	-0.3720103	-0.444469253	0.212441523	0.060623689	0.254912873	-0.47202097	0.081525053	-0.020078425	0.089404155	-0.326568616	-0.518849895	0.091749247	0.179063728	0.01779702	0.228296468	-0.508098843	0.097332271	0.143635717	-0.159241449	-0.09152972	-0.062608251	-0.661722595	-0.113060297	-0.207965933	-0.469700296	-0.128225537	0.339126258	0.099718082	-0.299737027	0.077009342	0.131241858
MP445	-0.388963521	0.01572333	-0.007107484	0.024853175	-0.052815357	-0.225593284	0.338718799	0.694818812	-0.473682162	-0.242348268	-0.140628686	-0.189400678	0.261203822	0.229883209	0.002894754	-0.351844459	0.295880664	0.174287631	-0.3720103	-0.444469253	0.212441523	0.060623689	0.254912873	-0.47202097	0.081525053	-0.020078425	0.089404155	-0.326568616	-0.518849895	0.091749247	0.179063728	0.01779702	0.228296468	-0.508098843	0.097332271	0.143635717	-0.159241449	-0.09152972	-0.062608251	-0.661722595	-0.113060297	-0.207965933	-0.469700296	-0.128225537	0.339126258	0.099718082	-0.299737027	0.077009342	0.131241858
lplA	-0.385363932	0.020169488	-0.010377246	0.033710026	-0.047987499	-0.214639758	0.335251086	0.679341389	-0.458142486	-0.239493762	-0.124754472	-0.173311792	0.251670455	0.225763129	0.005232951	-0.339502975	0.2986276	0.166289895	-0.366038147	-0.427856208	0.197377259	0.05294518	0.254015985	-0.454365864	0.088525546	-0.031228567	0.083688057	-0.312604898	-0.504053339	0.089210802	0.179377346	0.007897432	0.217550746	-0.496046572	0.090314723	0.141571366	-0.153366497	-0.084807805	-0.053306196	-0.640284319	-0.107822753	-0.199621324	-0.457350017	-0.125216461	0.329996057	0.096738306	-0.29352017	0.082217679	0.122637901
MPN_RS02190	-0.385363932	0.020169488	-0.010377246	0.033710026	-0.047987499	-0.214639758	0.335251086	0.679341389	-0.458142486	-0.239493762	-0.124754472	-0.173311792	0.251670455	0.225763129	0.005232951	-0.339502975	0.2986276	0.166289895	-0.366038147	-0.427856208	0.197377259	0.05294518	0.254015985	-0.454365864	0.088525546	-0.031228567	0.083688057	-0.312604898	-0.504053339	0.089210802	0.179377346	0.007897432	0.217550746	-0.496046572	0.090314723	0.141571366	-0.153366497	-0.084807805	-0.053306196	-0.640284319	-0.107822753	-0.199621324	-0.457350017	-0.125216461	0.329996057	0.096738306	-0.29352017	0.082217679	0.122637901
MP449	-0.385363932	0.020169488	-0.010377246	0.033710026	-0.047987499	-0.214639758	0.335251086	0.679341389	-0.458142486	-0.239493762	-0.124754472	-0.173311792	0.251670455	0.225763129	0.005232951	-0.339502975	0.2986276	0.166289895	-0.366038147	-0.427856208	0.197377259	0.05294518	0.254015985	-0.454365864	0.088525546	-0.031228567	0.083688057	-0.312604898	-0.504053339	0.089210802	0.179377346	0.007897432	0.217550746	-0.496046572	0.090314723	0.141571366	-0.153366497	-0.084807805	-0.053306196	-0.640284319	-0.107822753	-0.199621324	-0.457350017	-0.125216461	0.329996057	0.096738306	-0.29352017	0.082217679	0.122637901
coaE	-0.375710394	0.016528416	-0.010257272	0.028290134	-0.046677608	-0.209807474	0.324269324	0.660174437	-0.445986023	-0.231833606	-0.123399444	-0.169956427	0.243176354	0.217123415	0.006631653	-0.332713303	0.286164593	0.161689417	-0.353233111	-0.418629008	0.192405747	0.054444413	0.248014325	-0.443208345	0.087890082	-0.022733709	0.081535269	-0.303063344	-0.492651589	0.088062852	0.170645519	0.009773384	0.21274518	-0.480452147	0.090106095	0.135863069	-0.150017231	-0.084792413	-0.0537701	-0.621720511	-0.107655177	-0.194130808	-0.449092686	-0.122333398	0.321104513	0.093434469	-0.286239372	0.080364458	0.119253844
coaE	-0.375710394	0.016528416	-0.010257272	0.028290134	-0.046677608	-0.209807474	0.324269324	0.660174437	-0.445986023	-0.231833606	-0.123399444	-0.169956427	0.243176354	0.217123415	0.006631653	-0.332713303	0.286164593	0.161689417	-0.353233111	-0.418629008	0.192405747	0.054444413	0.248014325	-0.443208345	0.087890082	-0.022733709	0.081535269	-0.303063344	-0.492651589	0.088062852	0.170645519	0.009773384	0.21274518	-0.480452147	0.090106095	0.135863069	-0.150017231	-0.084792413	-0.0537701	-0.621720511	-0.107655177	-0.194130808	-0.449092686	-0.122333398	0.321104513	0.093434469	-0.286239372	0.080364458	0.119253844
MP455	-0.375710394	0.016528416	-0.010257272	0.028290134	-0.046677608	-0.209807474	0.324269324	0.660174437	-0.445986023	-0.231833606	-0.123399444	-0.169956427	0.243176354	0.217123415	0.006631653	-0.332713303	0.286164593	0.161689417	-0.353233111	-0.418629008	0.192405747	0.054444413	0.248014325	-0.443208345	0.087890082	-0.022733709	0.081535269	-0.303063344	-0.492651589	0.088062852	0.170645519	0.009773384	0.21274518	-0.480452147	0.090106095	0.135863069	-0.150017231	-0.084792413	-0.0537701	-0.621720511	-0.107655177	-0.194130808	-0.449092686	-0.122333398	0.321104513	0.093434469	-0.286239372	0.080364458	0.119253844
cysS	-0.383276131	0.024086947	-0.010858505	0.03435445	-0.047193988	-0.21331131	0.33401148	0.680905224	-0.458112227	-0.240108963	-0.121477578	-0.171927679	0.251275499	0.226738403	0.009495222	-0.340787763	0.298561274	0.168668021	-0.369246127	-0.426080474	0.197286917	0.050485136	0.249717211	-0.454211385	0.085533022	-0.032991855	0.083422858	-0.312941441	-0.500078909	0.087888437	0.177530108	0.004147559	0.216596681	-0.497448612	0.092549206	0.140210941	-0.152347258	-0.08211736	-0.053290226	-0.637362541	-0.104313727	-0.201102702	-0.454320627	-0.12214409	0.326984346	0.09290391	-0.291993592	0.082079768	0.121648728
cysS	-0.383276131	0.024086947	-0.010858505	0.03435445	-0.047193988	-0.21331131	0.33401148	0.680905224	-0.458112227	-0.240108963	-0.121477578	-0.171927679	0.251275499	0.226738403	0.009495222	-0.340787763	0.298561274	0.168668021	-0.369246127	-0.426080474	0.197286917	0.050485136	0.249717211	-0.454211385	0.085533022	-0.032991855	0.083422858	-0.312941441	-0.500078909	0.087888437	0.177530108	0.004147559	0.216596681	-0.497448612	0.092549206	0.140210941	-0.152347258	-0.08211736	-0.053290226	-0.637362541	-0.104313727	-0.201102702	-0.454320627	-0.12214409	0.326984346	0.09290391	-0.291993592	0.082079768	0.121648728
MP480	-0.383276131	0.024086947	-0.010858505	0.03435445	-0.047193988	-0.21331131	0.33401148	0.680905224	-0.458112227	-0.240108963	-0.121477578	-0.171927679	0.251275499	0.226738403	0.009495222	-0.340787763	0.298561274	0.168668021	-0.369246127	-0.426080474	0.197286917	0.050485136	0.249717211	-0.454211385	0.085533022	-0.032991855	0.083422858	-0.312941441	-0.500078909	0.087888437	0.177530108	0.004147559	0.216596681	-0.497448612	0.092549206	0.140210941	-0.152347258	-0.08211736	-0.053290226	-0.637362541	-0.104313727	-0.201102702	-0.454320627	-0.12214409	0.326984346	0.09290391	-0.291993592	0.082079768	0.121648728
glyQS	-0.383209688	0.020115895	-0.010254996	0.032088877	-0.046854766	-0.213443473	0.333125654	0.674686546	-0.455705917	-0.236622359	-0.124522491	-0.173552552	0.249327646	0.224526371	0.004858701	-0.339413904	0.296048849	0.16681571	-0.363413096	-0.427396561	0.196892021	0.052507085	0.251055267	-0.451087033	0.086335566	-0.029352423	0.083609964	-0.311922863	-0.501622709	0.089006929	0.178229667	0.007540295	0.217845985	-0.494352861	0.091043231	0.13992596	-0.152576306	-0.084378611	-0.056027184	-0.636113792	-0.107349373	-0.198452206	-0.454296445	-0.123597573	0.328900821	0.095782253	-0.290299941	0.081371122	0.122643408
glyS	-0.383209688	0.020115895	-0.010254996	0.032088877	-0.046854766	-0.213443473	0.333125654	0.674686546	-0.455705917	-0.236622359	-0.124522491	-0.173552552	0.249327646	0.224526371	0.004858701	-0.339413904	0.296048849	0.16681571	-0.363413096	-0.427396561	0.196892021	0.052507085	0.251055267	-0.451087033	0.086335566	-0.029352423	0.083609964	-0.311922863	-0.501622709	0.089006929	0.178229667	0.007540295	0.217845985	-0.494352861	0.091043231	0.13992596	-0.152576306	-0.084378611	-0.056027184	-0.636113792	-0.107349373	-0.198452206	-0.454296445	-0.123597573	0.328900821	0.095782253	-0.290299941	0.081371122	0.122643408
glyS	-0.383209688	0.020115895	-0.010254996	0.032088877	-0.046854766	-0.213443473	0.333125654	0.674686546	-0.455705917	-0.236622359	-0.124522491	-0.173552552	0.249327646	0.224526371	0.004858701	-0.339413904	0.296048849	0.16681571	-0.363413096	-0.427396561	0.196892021	0.052507085	0.251055267	-0.451087033	0.086335566	-0.029352423	0.083609964	-0.311922863	-0.501622709	0.089006929	0.178229667	0.007540295	0.217845985	-0.494352861	0.091043231	0.13992596	-0.152576306	-0.084378611	-0.056027184	-0.636113792	-0.107349373	-0.198452206	-0.454296445	-0.123597573	0.328900821	0.095782253	-0.290299941	0.081371122	0.122643408
MP482	-0.383209688	0.020115895	-0.010254996	0.032088877	-0.046854766	-0.213443473	0.333125654	0.674686546	-0.455705917	-0.236622359	-0.124522491	-0.173552552	0.249327646	0.224526371	0.004858701	-0.339413904	0.296048849	0.16681571	-0.363413096	-0.427396561	0.196892021	0.052507085	0.251055267	-0.451087033	0.086335566	-0.029352423	0.083609964	-0.311922863	-0.501622709	0.089006929	0.178229667	0.007540295	0.217845985	-0.494352861	0.091043231	0.13992596	-0.152576306	-0.084378611	-0.056027184	-0.636113792	-0.107349373	-0.198452206	-0.454296445	-0.123597573	0.328900821	0.095782253	-0.290299941	0.081371122	0.122643408
plsY	-0.362727166	0.009597323	-0.009301096	0.022763279	-0.041592587	-0.204300709	0.3112392	0.634577876	-0.430601684	-0.218249925	-0.129030247	-0.17495646	0.234990175	0.209031118	-0.003465946	-0.323836728	0.269759942	0.152083261	-0.338949215	-0.409989056	0.193453235	0.058075696	0.243605355	-0.42778456	0.081878782	-0.019370818	0.08389219	-0.296715242	-0.481411706	0.084928662	0.165589112	0.017006602	0.212990221	-0.463694799	0.088016382	0.133754841	-0.149873352	-0.084719483	-0.05651169	-0.60995957	-0.109892814	-0.191564386	-0.438177392	-0.119238158	0.311992099	0.09185037	-0.277584237	0.074081637	0.11842075
plsY	-0.362727166	0.009597323	-0.009301096	0.022763279	-0.041592587	-0.204300709	0.3112392	0.634577876	-0.430601684	-0.218249925	-0.129030247	-0.17495646	0.234990175	0.209031118	-0.003465946	-0.323836728	0.269759942	0.152083261	-0.338949215	-0.409989056	0.193453235	0.058075696	0.243605355	-0.42778456	0.081878782	-0.019370818	0.08389219	-0.296715242	-0.481411706	0.084928662	0.165589112	0.017006602	0.212990221	-0.463694799	0.088016382	0.133754841	-0.149873352	-0.084719483	-0.05651169	-0.60995957	-0.109892814	-0.191564386	-0.438177392	-0.119238158	0.311992099	0.09185037	-0.277584237	0.074081637	0.11842075
MP486	-0.362727166	0.009597323	-0.009301096	0.022763279	-0.041592587	-0.204300709	0.3112392	0.634577876	-0.430601684	-0.218249925	-0.129030247	-0.17495646	0.234990175	0.209031118	-0.003465946	-0.323836728	0.269759942	0.152083261	-0.338949215	-0.409989056	0.193453235	0.058075696	0.243605355	-0.42778456	0.081878782	-0.019370818	0.08389219	-0.296715242	-0.481411706	0.084928662	0.165589112	0.017006602	0.212990221	-0.463694799	0.088016382	0.133754841	-0.149873352	-0.084719483	-0.05651169	-0.60995957	-0.109892814	-0.191564386	-0.438177392	-0.119238158	0.311992099	0.09185037	-0.277584237	0.074081637	0.11842075
tig	-0.359899227	0.023509573	-0.00534976	0.028252889	-0.051131897	-0.21166663	0.319346856	0.652741805	-0.445892753	-0.230177069	-0.12926869	-0.175766145	0.244032131	0.219386809	0.005981696	-0.326641113	0.286664796	0.165132073	-0.349918632	-0.419268075	0.196652255	0.051044784	0.236804175	-0.444900717	0.074531251	-0.020179395	0.07563315	-0.30150749	-0.478659889	0.087643416	0.16856399	0.012772973	0.209686009	-0.480729095	0.088102775	0.134736911	-0.142927588	-0.082110486	-0.058476731	-0.616697283	-0.100618418	-0.196776115	-0.434328729	-0.115822845	0.316401729	0.090711426	-0.280325258	0.070624275	0.122352769
tig	-0.359899227	0.023509573	-0.00534976	0.028252889	-0.051131897	-0.21166663	0.319346856	0.652741805	-0.445892753	-0.230177069	-0.12926869	-0.175766145	0.244032131	0.219386809	0.005981696	-0.326641113	0.286664796	0.165132073	-0.349918632	-0.419268075	0.196652255	0.051044784	0.236804175	-0.444900717	0.074531251	-0.020179395	0.07563315	-0.30150749	-0.478659889	0.087643416	0.16856399	0.012772973	0.209686009	-0.480729095	0.088102775	0.134736911	-0.142927588	-0.082110486	-0.058476731	-0.616697283	-0.100618418	-0.196776115	-0.434328729	-0.115822845	0.316401729	0.090711426	-0.280325258	0.070624275	0.122352769
MP505	-0.359899227	0.023509573	-0.00534976	0.028252889	-0.051131897	-0.21166663	0.319346856	0.652741805	-0.445892753	-0.230177069	-0.12926869	-0.175766145	0.244032131	0.219386809	0.005981696	-0.326641113	0.286664796	0.165132073	-0.349918632	-0.419268075	0.196652255	0.051044784	0.236804175	-0.444900717	0.074531251	-0.020179395	0.07563315	-0.30150749	-0.478659889	0.087643416	0.16856399	0.012772973	0.209686009	-0.480729095	0.088102775	0.134736911	-0.142927588	-0.082110486	-0.058476731	-0.616697283	-0.100618418	-0.196776115	-0.434328729	-0.115822845	0.316401729	0.090711426	-0.280325258	0.070624275	0.122352769
nrdF	-0.331916727	0.021638561	-0.003991368	0.023195532	-0.045209126	-0.19411029	0.290666835	0.601846517	-0.404419242	-0.214805223	-0.117083459	-0.16185163	0.225369923	0.200938485	0.005644355	-0.300104111	0.26235453	0.151957321	-0.322835361	-0.384431807	0.178471434	0.04720587	0.214089501	-0.408232264	0.06790462	-0.017910081	0.072134926	-0.274406317	-0.439988345	0.07813085	0.154443058	0.010718537	0.192713198	-0.439597224	0.081702275	0.123034076	-0.131748412	-0.077568522	-0.055539753	-0.564269318	-0.093229122	-0.181003685	-0.398384056	-0.107100548	0.290728656	0.081484163	-0.259523807	0.067419514	0.10888245
nrdF	-0.331916727	0.021638561	-0.003991368	0.023195532	-0.045209126	-0.19411029	0.290666835	0.601846517	-0.404419242	-0.214805223	-0.117083459	-0.16185163	0.225369923	0.200938485	0.005644355	-0.300104111	0.26235453	0.151957321	-0.322835361	-0.384431807	0.178471434	0.04720587	0.214089501	-0.408232264	0.06790462	-0.017910081	0.072134926	-0.274406317	-0.439988345	0.07813085	0.154443058	0.010718537	0.192713198	-0.439597224	0.081702275	0.123034076	-0.131748412	-0.077568522	-0.055539753	-0.564269318	-0.093229122	-0.181003685	-0.398384056	-0.107100548	0.290728656	0.081484163	-0.259523807	0.067419514	0.10888245
MP514	-0.331916727	0.021638561	-0.003991368	0.023195532	-0.045209126	-0.19411029	0.290666835	0.601846517	-0.404419242	-0.214805223	-0.117083459	-0.16185163	0.225369923	0.200938485	0.005644355	-0.300104111	0.26235453	0.151957321	-0.322835361	-0.384431807	0.178471434	0.04720587	0.214089501	-0.408232264	0.06790462	-0.017910081	0.072134926	-0.274406317	-0.439988345	0.07813085	0.154443058	0.010718537	0.192713198	-0.439597224	0.081702275	0.123034076	-0.131748412	-0.077568522	-0.055539753	-0.564269318	-0.093229122	-0.181003685	-0.398384056	-0.107100548	0.290728656	0.081484163	-0.259523807	0.067419514	0.10888245
arcB	-0.331087442	0.021454421	-0.003559811	0.024862527	-0.044110233	-0.193984582	0.290973476	0.597734175	-0.405542714	-0.214265773	-0.115737899	-0.159218926	0.2212788	0.20034018	0.007278796	-0.299847467	0.25957691	0.150300153	-0.32134371	-0.38403888	0.177691165	0.047760945	0.215496408	-0.405891154	0.068314849	-0.017200901	0.070443749	-0.27439503	-0.438319752	0.080437965	0.15474154	0.011479659	0.192437827	-0.436939409	0.082451754	0.124375607	-0.129084319	-0.076251078	-0.054628829	-0.563967923	-0.093069255	-0.18012527	-0.397916498	-0.107330572	0.287919611	0.082103534	-0.256123142	0.066346724	0.110068328
argF	-0.331087442	0.021454421	-0.003559811	0.024862527	-0.044110233	-0.193984582	0.290973476	0.597734175	-0.405542714	-0.214265773	-0.115737899	-0.159218926	0.2212788	0.20034018	0.007278796	-0.299847467	0.25957691	0.150300153	-0.32134371	-0.38403888	0.177691165	0.047760945	0.215496408	-0.405891154	0.068314849	-0.017200901	0.070443749	-0.27439503	-0.438319752	0.080437965	0.15474154	0.011479659	0.192437827	-0.436939409	0.082451754	0.124375607	-0.129084319	-0.076251078	-0.054628829	-0.563967923	-0.093069255	-0.18012527	-0.397916498	-0.107330572	0.287919611	0.082103534	-0.256123142	0.066346724	0.110068328
MP530	-0.331087442	0.021454421	-0.003559811	0.024862527	-0.044110233	-0.193984582	0.290973476	0.597734175	-0.405542714	-0.214265773	-0.115737899	-0.159218926	0.2212788	0.20034018	0.007278796	-0.299847467	0.25957691	0.150300153	-0.32134371	-0.38403888	0.177691165	0.047760945	0.215496408	-0.405891154	0.068314849	-0.017200901	0.070443749	-0.27439503	-0.438319752	0.080437965	0.15474154	0.011479659	0.192437827	-0.436939409	0.082451754	0.124375607	-0.129084319	-0.076251078	-0.054628829	-0.563967923	-0.093069255	-0.18012527	-0.397916498	-0.107330572	0.287919611	0.082103534	-0.256123142	0.066346724	0.110068328
pfkA	-0.376116535	0.02299262	-0.010933107	0.030192198	-0.045781382	-0.213013101	0.326944237	0.667033685	-0.448668357	-0.236387812	-0.122993484	-0.172981083	0.249623978	0.221699495	0.008445533	-0.336477532	0.291531604	0.165915139	-0.360881245	-0.422270601	0.194881967	0.053263832	0.243483237	-0.447602129	0.083670194	-0.029097485	0.08313061	-0.308069105	-0.492327939	0.085383983	0.172386308	0.009097148	0.213693423	-0.486714225	0.090469895	0.137555355	-0.151009251	-0.082062783	-0.054905682	-0.628217649	-0.104373072	-0.197110106	-0.447565888	-0.120954276	0.320315964	0.090542235	-0.287580819	0.079328215	0.121088735
pfk	-0.376116535	0.02299262	-0.010933107	0.030192198	-0.045781382	-0.213013101	0.326944237	0.667033685	-0.448668357	-0.236387812	-0.122993484	-0.172981083	0.249623978	0.221699495	0.008445533	-0.336477532	0.291531604	0.165915139	-0.360881245	-0.422270601	0.194881967	0.053263832	0.243483237	-0.447602129	0.083670194	-0.029097485	0.08313061	-0.308069105	-0.492327939	0.085383983	0.172386308	0.009097148	0.213693423	-0.486714225	0.090469895	0.137555355	-0.151009251	-0.082062783	-0.054905682	-0.628217649	-0.104373072	-0.197110106	-0.447565888	-0.120954276	0.320315964	0.090542235	-0.287580819	0.079328215	0.121088735
MPN_RS01665	-0.376116535	0.02299262	-0.010933107	0.030192198	-0.045781382	-0.213013101	0.326944237	0.667033685	-0.448668357	-0.236387812	-0.122993484	-0.172981083	0.249623978	0.221699495	0.008445533	-0.336477532	0.291531604	0.165915139	-0.360881245	-0.422270601	0.194881967	0.053263832	0.243483237	-0.447602129	0.083670194	-0.029097485	0.08313061	-0.308069105	-0.492327939	0.085383983	0.172386308	0.009097148	0.213693423	-0.486714225	0.090469895	0.137555355	-0.151009251	-0.082062783	-0.054905682	-0.628217649	-0.104373072	-0.197110106	-0.447565888	-0.120954276	0.320315964	0.090542235	-0.287580819	0.079328215	0.121088735
MP534	-0.376116535	0.02299262	-0.010933107	0.030192198	-0.045781382	-0.213013101	0.326944237	0.667033685	-0.448668357	-0.236387812	-0.122993484	-0.172981083	0.249623978	0.221699495	0.008445533	-0.336477532	0.291531604	0.165915139	-0.360881245	-0.422270601	0.194881967	0.053263832	0.243483237	-0.447602129	0.083670194	-0.029097485	0.08313061	-0.308069105	-0.492327939	0.085383983	0.172386308	0.009097148	0.213693423	-0.486714225	0.090469895	0.137555355	-0.151009251	-0.082062783	-0.054905682	-0.628217649	-0.104373072	-0.197110106	-0.447565888	-0.120954276	0.320315964	0.090542235	-0.287580819	0.079328215	0.121088735
scpA	-0.362455187	0.020258776	-0.003477333	0.027854406	-0.051149152	-0.212040295	0.318791012	0.653779886	-0.447097866	-0.230447928	-0.127899565	-0.175478092	0.242235886	0.21690873	0.00653058	-0.327494471	0.285961622	0.164105379	-0.351345297	-0.420275166	0.194970164	0.052758045	0.237923161	-0.443964873	0.076862599	-0.017055058	0.076484103	-0.299695255	-0.481161185	0.088425543	0.167659458	0.01237616	0.210007986	-0.478004566	0.091522872	0.132557019	-0.141862166	-0.084502819	-0.056933231	-0.615796904	-0.102392012	-0.197020697	-0.435512058	-0.116055437	0.317204272	0.09145277	-0.281093556	0.073992901	0.119538113
scpA	-0.362455187	0.020258776	-0.003477333	0.027854406	-0.051149152	-0.212040295	0.318791012	0.653779886	-0.447097866	-0.230447928	-0.127899565	-0.175478092	0.242235886	0.21690873	0.00653058	-0.327494471	0.285961622	0.164105379	-0.351345297	-0.420275166	0.194970164	0.052758045	0.237923161	-0.443964873	0.076862599	-0.017055058	0.076484103	-0.299695255	-0.481161185	0.088425543	0.167659458	0.01237616	0.210007986	-0.478004566	0.091522872	0.132557019	-0.141862166	-0.084502819	-0.056933231	-0.615796904	-0.102392012	-0.197020697	-0.435512058	-0.116055437	0.317204272	0.09145277	-0.281093556	0.073992901	0.119538113
MP536	-0.362455187	0.020258776	-0.003477333	0.027854406	-0.051149152	-0.212040295	0.318791012	0.653779886	-0.447097866	-0.230447928	-0.127899565	-0.175478092	0.242235886	0.21690873	0.00653058	-0.327494471	0.285961622	0.164105379	-0.351345297	-0.420275166	0.194970164	0.052758045	0.237923161	-0.443964873	0.076862599	-0.017055058	0.076484103	-0.299695255	-0.481161185	0.088425543	0.167659458	0.01237616	0.210007986	-0.478004566	0.091522872	0.132557019	-0.141862166	-0.084502819	-0.056933231	-0.615796904	-0.102392012	-0.197020697	-0.435512058	-0.116055437	0.317204272	0.09145277	-0.281093556	0.073992901	0.119538113
plsC	-0.359946056	0.011330612	-0.005749466	0.022934738	-0.044474282	-0.206355859	0.311660714	0.638026454	-0.434396938	-0.223972843	-0.12838608	-0.173286233	0.234464409	0.210087019	0.000395662	-0.321597364	0.273764158	0.155235621	-0.342349212	-0.412988215	0.194297168	0.055347424	0.237744942	-0.430062702	0.077603161	-0.018235685	0.080594168	-0.296806338	-0.479594404	0.086977986	0.16411368	0.01452561	0.210725239	-0.467200895	0.091833575	0.13338832	-0.145525722	-0.083524603	-0.057399508	-0.607628758	-0.105369036	-0.193046105	-0.43536397	-0.117894557	0.312925533	0.090818934	-0.276153754	0.073637268	0.121579477
MPN_RS01650	-0.359946056	0.011330612	-0.005749466	0.022934738	-0.044474282	-0.206355859	0.311660714	0.638026454	-0.434396938	-0.223972843	-0.12838608	-0.173286233	0.234464409	0.210087019	0.000395662	-0.321597364	0.273764158	0.155235621	-0.342349212	-0.412988215	0.194297168	0.055347424	0.237744942	-0.430062702	0.077603161	-0.018235685	0.080594168	-0.296806338	-0.479594404	0.086977986	0.16411368	0.01452561	0.210725239	-0.467200895	0.091833575	0.13338832	-0.145525722	-0.083524603	-0.057399508	-0.607628758	-0.105369036	-0.193046105	-0.43536397	-0.117894557	0.312925533	0.090818934	-0.276153754	0.073637268	0.121579477
MP537	-0.359946056	0.011330612	-0.005749466	0.022934738	-0.044474282	-0.206355859	0.311660714	0.638026454	-0.434396938	-0.223972843	-0.12838608	-0.173286233	0.234464409	0.210087019	0.000395662	-0.321597364	0.273764158	0.155235621	-0.342349212	-0.412988215	0.194297168	0.055347424	0.237744942	-0.430062702	0.077603161	-0.018235685	0.080594168	-0.296806338	-0.479594404	0.086977986	0.16411368	0.01452561	0.210725239	-0.467200895	0.091833575	0.13338832	-0.145525722	-0.083524603	-0.057399508	-0.607628758	-0.105369036	-0.193046105	-0.43536397	-0.117894557	0.312925533	0.090818934	-0.276153754	0.073637268	0.121579477
lspA	-0.355428261	0.015086955	-0.004982925	0.027748659	-0.041420881	-0.202330347	0.307714302	0.624597001	-0.424487927	-0.217591207	-0.124394574	-0.167599006	0.228973431	0.209965236	-0.002100789	-0.313831486	0.274027165	0.153168487	-0.333448818	-0.402882427	0.190600603	0.053784337	0.236121378	-0.421877271	0.077725865	-0.022554641	0.074549399	-0.289788303	-0.470565533	0.083969995	0.166374978	0.010838494	0.202759322	-0.457879542	0.08638624	0.131496655	-0.144227798	-0.078589224	-0.052801857	-0.597116469	-0.100241572	-0.187434309	-0.429422243	-0.116379359	0.303609497	0.09196159	-0.271212034	0.06997629	0.118379047
lsp	-0.355428261	0.015086955	-0.004982925	0.027748659	-0.041420881	-0.202330347	0.307714302	0.624597001	-0.424487927	-0.217591207	-0.124394574	-0.167599006	0.228973431	0.209965236	-0.002100789	-0.313831486	0.274027165	0.153168487	-0.333448818	-0.402882427	0.190600603	0.053784337	0.236121378	-0.421877271	0.077725865	-0.022554641	0.074549399	-0.289788303	-0.470565533	0.083969995	0.166374978	0.010838494	0.202759322	-0.457879542	0.08638624	0.131496655	-0.144227798	-0.078589224	-0.052801857	-0.597116469	-0.100241572	-0.187434309	-0.429422243	-0.116379359	0.303609497	0.09196159	-0.271212034	0.06997629	0.118379047
lspA	-0.355428261	0.015086955	-0.004982925	0.027748659	-0.041420881	-0.202330347	0.307714302	0.624597001	-0.424487927	-0.217591207	-0.124394574	-0.167599006	0.228973431	0.209965236	-0.002100789	-0.313831486	0.274027165	0.153168487	-0.333448818	-0.402882427	0.190600603	0.053784337	0.236121378	-0.421877271	0.077725865	-0.022554641	0.074549399	-0.289788303	-0.470565533	0.083969995	0.166374978	0.010838494	0.202759322	-0.457879542	0.08638624	0.131496655	-0.144227798	-0.078589224	-0.052801857	-0.597116469	-0.100241572	-0.187434309	-0.429422243	-0.116379359	0.303609497	0.09196159	-0.271212034	0.06997629	0.118379047
MP542	-0.355428261	0.015086955	-0.004982925	0.027748659	-0.041420881	-0.202330347	0.307714302	0.624597001	-0.424487927	-0.217591207	-0.124394574	-0.167599006	0.228973431	0.209965236	-0.002100789	-0.313831486	0.274027165	0.153168487	-0.333448818	-0.402882427	0.190600603	0.053784337	0.236121378	-0.421877271	0.077725865	-0.022554641	0.074549399	-0.289788303	-0.470565533	0.083969995	0.166374978	0.010838494	0.202759322	-0.457879542	0.08638624	0.131496655	-0.144227798	-0.078589224	-0.052801857	-0.597116469	-0.100241572	-0.187434309	-0.429422243	-0.116379359	0.303609497	0.09196159	-0.271212034	0.06997629	0.118379047
lepA	-0.33912438	0.039785293	0.005044205	0.037245981	-0.053593188	-0.209485818	0.312204701	0.639613939	-0.443501581	-0.236540706	-0.124060071	-0.170977818	0.237519379	0.220736443	0.017032881	-0.312401257	0.295747714	0.172180666	-0.346531519	-0.415262032	0.193464969	0.048000417	0.216347688	-0.444100792	0.05882767	-0.013413587	0.059866875	-0.286730906	-0.448442135	0.088655082	0.164856473	0.002956872	0.195268928	-0.47925815	0.09024325	0.126144759	-0.123914082	-0.072369227	-0.060982886	-0.592633699	-0.086389868	-0.200901494	-0.409781987	-0.104439978	0.298025869	0.082603565	-0.27442208	0.058871155	0.123394936
lepA	-0.33912438	0.039785293	0.005044205	0.037245981	-0.053593188	-0.209485818	0.312204701	0.639613939	-0.443501581	-0.236540706	-0.124060071	-0.170977818	0.237519379	0.220736443	0.017032881	-0.312401257	0.295747714	0.172180666	-0.346531519	-0.415262032	0.193464969	0.048000417	0.216347688	-0.444100792	0.05882767	-0.013413587	0.059866875	-0.286730906	-0.448442135	0.088655082	0.164856473	0.002956872	0.195268928	-0.47925815	0.09024325	0.126144759	-0.123914082	-0.072369227	-0.060982886	-0.592633699	-0.086389868	-0.200901494	-0.409781987	-0.104439978	0.298025869	0.082603565	-0.27442208	0.058871155	0.123394936
MP556	-0.33912438	0.039785293	0.005044205	0.037245981	-0.053593188	-0.209485818	0.312204701	0.639613939	-0.443501581	-0.236540706	-0.124060071	-0.170977818	0.237519379	0.220736443	0.017032881	-0.312401257	0.295747714	0.172180666	-0.346531519	-0.415262032	0.193464969	0.048000417	0.216347688	-0.444100792	0.05882767	-0.013413587	0.059866875	-0.286730906	-0.448442135	0.088655082	0.164856473	0.002956872	0.195268928	-0.47925815	0.09024325	0.126144759	-0.123914082	-0.072369227	-0.060982886	-0.592633699	-0.086389868	-0.200901494	-0.409781987	-0.104439978	0.298025869	0.082603565	-0.27442208	0.058871155	0.123394936
lysS	-0.373926571	0.025902759	-0.009460302	0.033138013	-0.045631024	-0.208545031	0.327004015	0.663902964	-0.447435424	-0.236754223	-0.119376108	-0.169167382	0.246145385	0.220695887	0.011000443	-0.3332088	0.293790663	0.165861227	-0.361132722	-0.41759142	0.191106163	0.048846747	0.243054673	-0.445249821	0.082817803	-0.030752949	0.080914865	-0.304418757	-0.487732945	0.085193392	0.172508345	0.004053339	0.209757777	-0.486109911	0.089738149	0.135412365	-0.147098601	-0.082008066	-0.053330323	-0.621291432	-0.102015134	-0.19577568	-0.441133375	-0.118624942	0.319509955	0.090990752	-0.285567119	0.078849315	0.119369941
lysS	-0.373926571	0.025902759	-0.009460302	0.033138013	-0.045631024	-0.208545031	0.327004015	0.663902964	-0.447435424	-0.236754223	-0.119376108	-0.169167382	0.246145385	0.220695887	0.011000443	-0.3332088	0.293790663	0.165861227	-0.361132722	-0.41759142	0.191106163	0.048846747	0.243054673	-0.445249821	0.082817803	-0.030752949	0.080914865	-0.304418757	-0.487732945	0.085193392	0.172508345	0.004053339	0.209757777	-0.486109911	0.089738149	0.135412365	-0.147098601	-0.082008066	-0.053330323	-0.621291432	-0.102015134	-0.19577568	-0.441133375	-0.118624942	0.319509955	0.090990752	-0.285567119	0.078849315	0.119369941
MP558	-0.373926571	0.025902759	-0.009460302	0.033138013	-0.045631024	-0.208545031	0.327004015	0.663902964	-0.447435424	-0.236754223	-0.119376108	-0.169167382	0.246145385	0.220695887	0.011000443	-0.3332088	0.293790663	0.165861227	-0.361132722	-0.41759142	0.191106163	0.048846747	0.243054673	-0.445249821	0.082817803	-0.030752949	0.080914865	-0.304418757	-0.487732945	0.085193392	0.172508345	0.004053339	0.209757777	-0.486109911	0.089738149	0.135412365	-0.147098601	-0.082008066	-0.053330323	-0.621291432	-0.102015134	-0.19577568	-0.441133375	-0.118624942	0.319509955	0.090990752	-0.285567119	0.078849315	0.119369941
nadK	-0.386538265	0.021579146	-0.009980602	0.028362083	-0.048715855	-0.217682811	0.336120396	0.686726955	-0.463656156	-0.243751849	-0.127998848	-0.177101813	0.256379487	0.227990222	0.008954681	-0.345540391	0.300379735	0.171650701	-0.369381369	-0.435628667	0.199617203	0.054777105	0.250647606	-0.463716021	0.086981238	-0.025674929	0.085008453	-0.314690836	-0.50761179	0.090141176	0.176395199	0.009839182	0.219782431	-0.500844227	0.093801533	0.141490915	-0.154471595	-0.086242443	-0.057860244	-0.645580607	-0.109082404	-0.203337334	-0.461063375	-0.124088009	0.33101884	0.094277009	-0.296684995	0.080381965	0.122843757
MPN_RS01470	-0.386538265	0.021579146	-0.009980602	0.028362083	-0.048715855	-0.217682811	0.336120396	0.686726955	-0.463656156	-0.243751849	-0.127998848	-0.177101813	0.256379487	0.227990222	0.008954681	-0.345540391	0.300379735	0.171650701	-0.369381369	-0.435628667	0.199617203	0.054777105	0.250647606	-0.463716021	0.086981238	-0.025674929	0.085008453	-0.314690836	-0.50761179	0.090141176	0.176395199	0.009839182	0.219782431	-0.500844227	0.093801533	0.141490915	-0.154471595	-0.086242443	-0.057860244	-0.645580607	-0.109082404	-0.203337334	-0.461063375	-0.124088009	0.33101884	0.094277009	-0.296684995	0.080381965	0.122843757
MP566	-0.386538265	0.021579146	-0.009980602	0.028362083	-0.048715855	-0.217682811	0.336120396	0.686726955	-0.463656156	-0.243751849	-0.127998848	-0.177101813	0.256379487	0.227990222	0.008954681	-0.345540391	0.300379735	0.171650701	-0.369381369	-0.435628667	0.199617203	0.054777105	0.250647606	-0.463716021	0.086981238	-0.025674929	0.085008453	-0.314690836	-0.50761179	0.090141176	0.176395199	0.009839182	0.219782431	-0.500844227	0.093801533	0.141490915	-0.154471595	-0.086242443	-0.057860244	-0.645580607	-0.109082404	-0.203337334	-0.461063375	-0.124088009	0.33101884	0.094277009	-0.296684995	0.080381965	0.122843757
trpS	-0.373350331	0.021438787	-0.011075293	0.032755269	-0.046643528	-0.208428567	0.325673886	0.657090545	-0.442362268	-0.233300281	-0.119639966	-0.168079639	0.241986649	0.217432023	0.006959428	-0.328567981	0.288753102	0.162210338	-0.354997918	-0.413294103	0.190398299	0.052090605	0.244080401	-0.440039663	0.086338124	-0.030133664	0.079269752	-0.303508425	-0.486272523	0.085845074	0.172713313	0.005076987	0.21060582	-0.479920335	0.088723472	0.135346659	-0.147397195	-0.080935042	-0.05163668	-0.617008489	-0.102608566	-0.192311573	-0.44145062	-0.120410887	0.317966853	0.093818222	-0.283041973	0.080703675	0.117354438
trpS	-0.373350331	0.021438787	-0.011075293	0.032755269	-0.046643528	-0.208428567	0.325673886	0.657090545	-0.442362268	-0.233300281	-0.119639966	-0.168079639	0.241986649	0.217432023	0.006959428	-0.328567981	0.288753102	0.162210338	-0.354997918	-0.413294103	0.190398299	0.052090605	0.244080401	-0.440039663	0.086338124	-0.030133664	0.079269752	-0.303508425	-0.486272523	0.085845074	0.172713313	0.005076987	0.21060582	-0.479920335	0.088723472	0.135346659	-0.147397195	-0.080935042	-0.05163668	-0.617008489	-0.102608566	-0.192311573	-0.44145062	-0.120410887	0.317966853	0.093818222	-0.283041973	0.080703675	0.117354438
MP568	-0.373350331	0.021438787	-0.011075293	0.032755269	-0.046643528	-0.208428567	0.325673886	0.657090545	-0.442362268	-0.233300281	-0.119639966	-0.168079639	0.241986649	0.217432023	0.006959428	-0.328567981	0.288753102	0.162210338	-0.354997918	-0.413294103	0.190398299	0.052090605	0.244080401	-0.440039663	0.086338124	-0.030133664	0.079269752	-0.303508425	-0.486272523	0.085845074	0.172713313	0.005076987	0.21060582	-0.479920335	0.088723472	0.135346659	-0.147397195	-0.080935042	-0.05163668	-0.617008489	-0.102608566	-0.192311573	-0.44145062	-0.120410887	0.317966853	0.093818222	-0.283041973	0.080703675	0.117354438
rsgA	-0.361979713	0.041777767	0.000102221	0.038054819	-0.055717591	-0.218726504	0.330577237	0.679203474	-0.468829144	-0.251129049	-0.124191762	-0.179702183	0.252276025	0.235240094	0.018116237	-0.336541966	0.311861222	0.182710578	-0.370355388	-0.434920316	0.199907658	0.046586868	0.229594526	-0.468185509	0.064715696	-0.020332418	0.071651542	-0.308469274	-0.476317332	0.090916624	0.174341794	0.001502476	0.209071481	-0.507858207	0.095971459	0.136944485	-0.133822098	-0.078500975	-0.061558581	-0.632822178	-0.0917138	-0.210972618	-0.436621814	-0.11288698	0.314800845	0.088338237	-0.290981447	0.067142991	0.126192338
engC	-0.361979713	0.041777767	0.000102221	0.038054819	-0.055717591	-0.218726504	0.330577237	0.679203474	-0.468829144	-0.251129049	-0.124191762	-0.179702183	0.252276025	0.235240094	0.018116237	-0.336541966	0.311861222	0.182710578	-0.370355388	-0.434920316	0.199907658	0.046586868	0.229594526	-0.468185509	0.064715696	-0.020332418	0.071651542	-0.308469274	-0.476317332	0.090916624	0.174341794	0.001502476	0.209071481	-0.507858207	0.095971459	0.136944485	-0.133822098	-0.078500975	-0.061558581	-0.632822178	-0.0917138	-0.210972618	-0.436621814	-0.11288698	0.314800845	0.088338237	-0.290981447	0.067142991	0.126192338
rsgA	-0.361979713	0.041777767	0.000102221	0.038054819	-0.055717591	-0.218726504	0.330577237	0.679203474	-0.468829144	-0.251129049	-0.124191762	-0.179702183	0.252276025	0.235240094	0.018116237	-0.336541966	0.311861222	0.182710578	-0.370355388	-0.434920316	0.199907658	0.046586868	0.229594526	-0.468185509	0.064715696	-0.020332418	0.071651542	-0.308469274	-0.476317332	0.090916624	0.174341794	0.001502476	0.209071481	-0.507858207	0.095971459	0.136944485	-0.133822098	-0.078500975	-0.061558581	-0.632822178	-0.0917138	-0.210972618	-0.436621814	-0.11288698	0.314800845	0.088338237	-0.290981447	0.067142991	0.126192338
MP583	-0.361979713	0.041777767	0.000102221	0.038054819	-0.055717591	-0.218726504	0.330577237	0.679203474	-0.468829144	-0.251129049	-0.124191762	-0.179702183	0.252276025	0.235240094	0.018116237	-0.336541966	0.311861222	0.182710578	-0.370355388	-0.434920316	0.199907658	0.046586868	0.229594526	-0.468185509	0.064715696	-0.020332418	0.071651542	-0.308469274	-0.476317332	0.090916624	0.174341794	0.001502476	0.209071481	-0.507858207	0.095971459	0.136944485	-0.133822098	-0.078500975	-0.061558581	-0.632822178	-0.0917138	-0.210972618	-0.436621814	-0.11288698	0.314800845	0.088338237	-0.290981447	0.067142991	0.126192338
dacB	-0.358353233	0.016651975	-0.007575113	0.028912819	-0.042111127	-0.200824754	0.31157671	0.634219699	-0.430893384	-0.220250052	-0.121929112	-0.167049499	0.236325146	0.211336523	0.003105008	-0.319187985	0.276364963	0.156152131	-0.340641602	-0.404677262	0.187166197	0.052539396	0.237098828	-0.427259432	0.078965867	-0.024295248	0.076338442	-0.290690089	-0.472185114	0.085537915	0.165370385	0.00938152	0.205128954	-0.463313677	0.087087081	0.131489108	-0.142653399	-0.080547544	-0.053808562	-0.598680627	-0.102210354	-0.189511789	-0.427880355	-0.11508005	0.307058781	0.089199297	-0.273151618	0.073211522	0.11673537
cdaM	-0.358353233	0.016651975	-0.007575113	0.028912819	-0.042111127	-0.200824754	0.31157671	0.634219699	-0.430893384	-0.220250052	-0.121929112	-0.167049499	0.236325146	0.211336523	0.003105008	-0.319187985	0.276364963	0.156152131	-0.340641602	-0.404677262	0.187166197	0.052539396	0.237098828	-0.427259432	0.078965867	-0.024295248	0.076338442	-0.290690089	-0.472185114	0.085537915	0.165370385	0.00938152	0.205128954	-0.463313677	0.087087081	0.131489108	-0.142653399	-0.080547544	-0.053808562	-0.598680627	-0.102210354	-0.189511789	-0.427880355	-0.11508005	0.307058781	0.089199297	-0.273151618	0.073211522	0.11673537
K04_orf202	-0.358353233	0.016651975	-0.007575113	0.028912819	-0.042111127	-0.200824754	0.31157671	0.634219699	-0.430893384	-0.220250052	-0.121929112	-0.167049499	0.236325146	0.211336523	0.003105008	-0.319187985	0.276364963	0.156152131	-0.340641602	-0.404677262	0.187166197	0.052539396	0.237098828	-0.427259432	0.078965867	-0.024295248	0.076338442	-0.290690089	-0.472185114	0.085537915	0.165370385	0.00938152	0.205128954	-0.463313677	0.087087081	0.131489108	-0.142653399	-0.080547544	-0.053808562	-0.598680627	-0.102210354	-0.189511789	-0.427880355	-0.11508005	0.307058781	0.089199297	-0.273151618	0.073211522	0.11673537
MP588	-0.358353233	0.016651975	-0.007575113	0.028912819	-0.042111127	-0.200824754	0.31157671	0.634219699	-0.430893384	-0.220250052	-0.121929112	-0.167049499	0.236325146	0.211336523	0.003105008	-0.319187985	0.276364963	0.156152131	-0.340641602	-0.404677262	0.187166197	0.052539396	0.237098828	-0.427259432	0.078965867	-0.024295248	0.076338442	-0.290690089	-0.472185114	0.085537915	0.165370385	0.00938152	0.205128954	-0.463313677	0.087087081	0.131489108	-0.142653399	-0.080547544	-0.053808562	-0.598680627	-0.102210354	-0.189511789	-0.427880355	-0.11508005	0.307058781	0.089199297	-0.273151618	0.073211522	0.11673537
dnaB	-0.358927747	0.022464836	-0.003539424	0.028594174	-0.043995061	-0.203553023	0.315342143	0.642457217	-0.430516583	-0.228457501	-0.12068028	-0.16662561	0.239002411	0.211138817	0.008533131	-0.320468318	0.283895848	0.158141755	-0.34465146	-0.405645373	0.189343031	0.051652109	0.233696814	-0.433624773	0.076535933	-0.023304209	0.072471048	-0.290501481	-0.47020524	0.085505621	0.167570467	0.006514535	0.2029299	-0.46961777	0.086286121	0.131958808	-0.142513456	-0.082873125	-0.054780511	-0.601401045	-0.099691432	-0.191593436	-0.425503378	-0.114999796	0.310526317	0.089007617	-0.275045632	0.072123005	0.114362262
MPN_RS01295	-0.358927747	0.022464836	-0.003539424	0.028594174	-0.043995061	-0.203553023	0.315342143	0.642457217	-0.430516583	-0.228457501	-0.12068028	-0.16662561	0.239002411	0.211138817	0.008533131	-0.320468318	0.283895848	0.158141755	-0.34465146	-0.405645373	0.189343031	0.051652109	0.233696814	-0.433624773	0.076535933	-0.023304209	0.072471048	-0.290501481	-0.47020524	0.085505621	0.167570467	0.006514535	0.2029299	-0.46961777	0.086286121	0.131958808	-0.142513456	-0.082873125	-0.054780511	-0.601401045	-0.099691432	-0.191593436	-0.425503378	-0.114999796	0.310526317	0.089007617	-0.275045632	0.072123005	0.114362262
MP599	-0.358927747	0.022464836	-0.003539424	0.028594174	-0.043995061	-0.203553023	0.315342143	0.642457217	-0.430516583	-0.228457501	-0.12068028	-0.16662561	0.239002411	0.211138817	0.008533131	-0.320468318	0.283895848	0.158141755	-0.34465146	-0.405645373	0.189343031	0.051652109	0.233696814	-0.433624773	0.076535933	-0.023304209	0.072471048	-0.290501481	-0.47020524	0.085505621	0.167570467	0.006514535	0.2029299	-0.46961777	0.086286121	0.131958808	-0.142513456	-0.082873125	-0.054780511	-0.601401045	-0.099691432	-0.191593436	-0.425503378	-0.114999796	0.310526317	0.089007617	-0.275045632	0.072123005	0.114362262
uvrB	-0.364539408	0.024619884	-0.006431596	0.032207746	-0.045852148	-0.206520907	0.320110893	0.650215825	-0.437816738	-0.231102815	-0.120378409	-0.166771584	0.240708544	0.213895504	0.009376344	-0.322248796	0.289624256	0.161959392	-0.350660111	-0.410462995	0.188808015	0.052650218	0.237179355	-0.440008143	0.078664934	-0.023279937	0.073761151	-0.29375074	-0.475291398	0.086376129	0.170519325	0.004064957	0.20585634	-0.474860225	0.087174428	0.132318426	-0.139782771	-0.08059426	-0.052021271	-0.606925371	-0.100173234	-0.193710429	-0.431531781	-0.117965971	0.313467614	0.09165246	-0.277356379	0.074066594	0.116589141
uvrB	-0.364539408	0.024619884	-0.006431596	0.032207746	-0.045852148	-0.206520907	0.320110893	0.650215825	-0.437816738	-0.231102815	-0.120378409	-0.166771584	0.240708544	0.213895504	0.009376344	-0.322248796	0.289624256	0.161959392	-0.350660111	-0.410462995	0.188808015	0.052650218	0.237179355	-0.440008143	0.078664934	-0.023279937	0.073761151	-0.29375074	-0.475291398	0.086376129	0.170519325	0.004064957	0.20585634	-0.474860225	0.087174428	0.132318426	-0.139782771	-0.08059426	-0.052021271	-0.606925371	-0.100173234	-0.193710429	-0.431531781	-0.117965971	0.313467614	0.09165246	-0.277356379	0.074066594	0.116589141
MP620	-0.364539408	0.024619884	-0.006431596	0.032207746	-0.045852148	-0.206520907	0.320110893	0.650215825	-0.437816738	-0.231102815	-0.120378409	-0.166771584	0.240708544	0.213895504	0.009376344	-0.322248796	0.289624256	0.161959392	-0.350660111	-0.410462995	0.188808015	0.052650218	0.237179355	-0.440008143	0.078664934	-0.023279937	0.073761151	-0.29375074	-0.475291398	0.086376129	0.170519325	0.004064957	0.20585634	-0.474860225	0.087174428	0.132318426	-0.139782771	-0.08059426	-0.052021271	-0.606925371	-0.100173234	-0.193710429	-0.431531781	-0.117965971	0.313467614	0.09165246	-0.277356379	0.074066594	0.116589141
secA	-0.373509904	0.01859297	-0.00974928	0.029999622	-0.044738449	-0.21082983	0.328064176	0.663669992	-0.449382259	-0.230860752	-0.128564622	-0.174781276	0.247279291	0.220605727	0.001619005	-0.332598217	0.290931474	0.163255548	-0.357141266	-0.423481781	0.198647502	0.053367093	0.247721091	-0.447089415	0.082336514	-0.026398556	0.080691952	-0.307185577	-0.491996405	0.087372667	0.175065667	0.009652405	0.213744237	-0.485372359	0.088137312	0.137539613	-0.150132573	-0.083280518	-0.05568962	-0.628619614	-0.106128739	-0.196581403	-0.44725783	-0.120342954	0.322470986	0.095135532	-0.285870392	0.073597916	0.121778741
secA	-0.373509904	0.01859297	-0.00974928	0.029999622	-0.044738449	-0.21082983	0.328064176	0.663669992	-0.449382259	-0.230860752	-0.128564622	-0.174781276	0.247279291	0.220605727	0.001619005	-0.332598217	0.290931474	0.163255548	-0.357141266	-0.423481781	0.198647502	0.053367093	0.247721091	-0.447089415	0.082336514	-0.026398556	0.080691952	-0.307185577	-0.491996405	0.087372667	0.175065667	0.009652405	0.213744237	-0.485372359	0.088137312	0.137539613	-0.150132573	-0.083280518	-0.05568962	-0.628619614	-0.106128739	-0.196581403	-0.44725783	-0.120342954	0.322470986	0.095135532	-0.285870392	0.073597916	0.121778741
MP621	-0.373509904	0.01859297	-0.00974928	0.029999622	-0.044738449	-0.21082983	0.328064176	0.663669992	-0.449382259	-0.230860752	-0.128564622	-0.174781276	0.247279291	0.220605727	0.001619005	-0.332598217	0.290931474	0.163255548	-0.357141266	-0.423481781	0.198647502	0.053367093	0.247721091	-0.447089415	0.082336514	-0.026398556	0.080691952	-0.307185577	-0.491996405	0.087372667	0.175065667	0.009652405	0.213744237	-0.485372359	0.088137312	0.137539613	-0.150132573	-0.083280518	-0.05568962	-0.628619614	-0.106128739	-0.196581403	-0.44725783	-0.120342954	0.322470986	0.095135532	-0.285870392	0.073597916	0.121778741
pheT	-0.385078666	0.028436639	-0.009526514	0.036697071	-0.047787819	-0.216174376	0.339804347	0.689237588	-0.464256052	-0.245261029	-0.123161049	-0.174910981	0.256336695	0.229155486	0.011982004	-0.345655799	0.305706799	0.172469586	-0.373437437	-0.432721314	0.198369253	0.049152076	0.24916428	-0.462099888	0.084332582	-0.033197909	0.081262993	-0.315101898	-0.50372982	0.088040396	0.179418858	0.003199373	0.215654956	-0.506257662	0.092590352	0.140358223	-0.151173856	-0.082801816	-0.055430964	-0.644343939	-0.104006496	-0.203842308	-0.456125299	-0.121442629	0.329868862	0.094258681	-0.295072269	0.080693624	0.124615806
pheT	-0.385078666	0.028436639	-0.009526514	0.036697071	-0.047787819	-0.216174376	0.339804347	0.689237588	-0.464256052	-0.245261029	-0.123161049	-0.174910981	0.256336695	0.229155486	0.011982004	-0.345655799	0.305706799	0.172469586	-0.373437437	-0.432721314	0.198369253	0.049152076	0.24916428	-0.462099888	0.084332582	-0.033197909	0.081262993	-0.315101898	-0.50372982	0.088040396	0.179418858	0.003199373	0.215654956	-0.506257662	0.092590352	0.140358223	-0.151173856	-0.082801816	-0.055430964	-0.644343939	-0.104006496	-0.203842308	-0.456125299	-0.121442629	0.329868862	0.094258681	-0.295072269	0.080693624	0.124615806
MP048	-0.385078666	0.028436639	-0.009526514	0.036697071	-0.047787819	-0.216174376	0.339804347	0.689237588	-0.464256052	-0.245261029	-0.123161049	-0.174910981	0.256336695	0.229155486	0.011982004	-0.345655799	0.305706799	0.172469586	-0.373437437	-0.432721314	0.198369253	0.049152076	0.24916428	-0.462099888	0.084332582	-0.033197909	0.081262993	-0.315101898	-0.50372982	0.088040396	0.179418858	0.003199373	0.215654956	-0.506257662	0.092590352	0.140358223	-0.151173856	-0.082801816	-0.055430964	-0.644343939	-0.104006496	-0.203842308	-0.456125299	-0.121442629	0.329868862	0.094258681	-0.295072269	0.080693624	0.124615806
pheS	-0.385078666	0.028436639	-0.009526514	0.036697071	-0.047787819	-0.216174376	0.339804347	0.689237588	-0.464256052	-0.245261029	-0.123161049	-0.174910981	0.256336695	0.229155486	0.011982004	-0.345655799	0.305706799	0.172469586	-0.373437437	-0.432721314	0.198369253	0.049152076	0.24916428	-0.462099888	0.084332582	-0.033197909	0.081262993	-0.315101898	-0.50372982	0.088040396	0.179418858	0.003199373	0.215654956	-0.506257662	0.092590352	0.140358223	-0.151173856	-0.082801816	-0.055430964	-0.644343939	-0.104006496	-0.203842308	-0.456125299	-0.121442629	0.329868862	0.094258681	-0.295072269	0.080693624	0.124615806
pheS	-0.385078666	0.028436639	-0.009526514	0.036697071	-0.047787819	-0.216174376	0.339804347	0.689237588	-0.464256052	-0.245261029	-0.123161049	-0.174910981	0.256336695	0.229155486	0.011982004	-0.345655799	0.305706799	0.172469586	-0.373437437	-0.432721314	0.198369253	0.049152076	0.24916428	-0.462099888	0.084332582	-0.033197909	0.081262993	-0.315101898	-0.50372982	0.088040396	0.179418858	0.003199373	0.215654956	-0.506257662	0.092590352	0.140358223	-0.151173856	-0.082801816	-0.055430964	-0.644343939	-0.104006496	-0.203842308	-0.456125299	-0.121442629	0.329868862	0.094258681	-0.295072269	0.080693624	0.124615806
MP049	-0.385078666	0.028436639	-0.009526514	0.036697071	-0.047787819	-0.216174376	0.339804347	0.689237588	-0.464256052	-0.245261029	-0.123161049	-0.174910981	0.256336695	0.229155486	0.011982004	-0.345655799	0.305706799	0.172469586	-0.373437437	-0.432721314	0.198369253	0.049152076	0.24916428	-0.462099888	0.084332582	-0.033197909	0.081262993	-0.315101898	-0.50372982	0.088040396	0.179418858	0.003199373	0.215654956	-0.506257662	0.092590352	0.140358223	-0.151173856	-0.082801816	-0.055430964	-0.644343939	-0.104006496	-0.203842308	-0.456125299	-0.121442629	0.329868862	0.094258681	-0.295072269	0.080693624	0.124615806
ptsG	-0.378551348	0.008320492	-0.011374414	0.01968827	-0.042911179	-0.211820543	0.318145165	0.659231362	-0.442565316	-0.228676114	-0.133483125	-0.176334577	0.244965888	0.222509199	-0.000677721	-0.336346057	0.271839191	0.162285289	-0.346883071	-0.419945521	0.201559384	0.05351116	0.249992866	-0.441129524	0.086043099	-0.021297023	0.089913347	-0.306232935	-0.507877938	0.085423793	0.168792547	0.021028087	0.213724454	-0.478068185	0.093198106	0.135982	-0.156620138	-0.090480528	-0.057883404	-0.630629408	-0.114365424	-0.191870789	-0.458187291	-0.124816518	0.326711844	0.094650752	-0.280325525	0.0829752	0.124568005
MPN_RS01165	-0.378551348	0.008320492	-0.011374414	0.01968827	-0.042911179	-0.211820543	0.318145165	0.659231362	-0.442565316	-0.228676114	-0.133483125	-0.176334577	0.244965888	0.222509199	-0.000677721	-0.336346057	0.271839191	0.162285289	-0.346883071	-0.419945521	0.201559384	0.05351116	0.249992866	-0.441129524	0.086043099	-0.021297023	0.089913347	-0.306232935	-0.507877938	0.085423793	0.168792547	0.021028087	0.213724454	-0.478068185	0.093198106	0.135982	-0.156620138	-0.090480528	-0.057883404	-0.630629408	-0.114365424	-0.191870789	-0.458187291	-0.124816518	0.326711844	0.094650752	-0.280325525	0.0829752	0.124568005
MP624	-0.378551348	0.008320492	-0.011374414	0.01968827	-0.042911179	-0.211820543	0.318145165	0.659231362	-0.442565316	-0.228676114	-0.133483125	-0.176334577	0.244965888	0.222509199	-0.000677721	-0.336346057	0.271839191	0.162285289	-0.346883071	-0.419945521	0.201559384	0.05351116	0.249992866	-0.441129524	0.086043099	-0.021297023	0.089913347	-0.306232935	-0.507877938	0.085423793	0.168792547	0.021028087	0.213724454	-0.478068185	0.093198106	0.135982	-0.156620138	-0.090480528	-0.057883404	-0.630629408	-0.114365424	-0.191870789	-0.458187291	-0.124816518	0.326711844	0.094650752	-0.280325525	0.0829752	0.124568005
rplV	-0.265899142	0.081068295	0.038903384	0.056570239	-0.07711145	-0.211452565	0.297377278	0.613978485	-0.451600868	-0.253998044	-0.12645554	-0.175835125	0.235060904	0.225015241	0.040143293	-0.28175543	0.320907311	0.194175389	-0.336761903	-0.415681841	0.199681959	0.035049097	0.156348309	-0.461642612	0.009681174	0.015240753	0.012750165	-0.25438445	-0.367363215	0.090785749	0.149787378	-0.008442874	0.168542914	-0.483588323	0.095459107	0.117177866	-0.068956966	-0.057893156	-0.073278842	-0.542606415	-0.048532906	-0.21695753	-0.34240032	-0.070642226	0.259233035	0.058604229	-0.259426722	0.026457045	0.128581172
rplV	-0.265899142	0.081068295	0.038903384	0.056570239	-0.07711145	-0.211452565	0.297377278	0.613978485	-0.451600868	-0.253998044	-0.12645554	-0.175835125	0.235060904	0.225015241	0.040143293	-0.28175543	0.320907311	0.194175389	-0.336761903	-0.415681841	0.199681959	0.035049097	0.156348309	-0.461642612	0.009681174	0.015240753	0.012750165	-0.25438445	-0.367363215	0.090785749	0.149787378	-0.008442874	0.168542914	-0.483588323	0.095459107	0.117177866	-0.068956966	-0.057893156	-0.073278842	-0.542606415	-0.048532906	-0.21695753	-0.34240032	-0.070642226	0.259233035	0.058604229	-0.259426722	0.026457045	0.128581172
MP661	-0.265899142	0.081068295	0.038903384	0.056570239	-0.07711145	-0.211452565	0.297377278	0.613978485	-0.451600868	-0.253998044	-0.12645554	-0.175835125	0.235060904	0.225015241	0.040143293	-0.28175543	0.320907311	0.194175389	-0.336761903	-0.415681841	0.199681959	0.035049097	0.156348309	-0.461642612	0.009681174	0.015240753	0.012750165	-0.25438445	-0.367363215	0.090785749	0.149787378	-0.008442874	0.168542914	-0.483588323	0.095459107	0.117177866	-0.068956966	-0.057893156	-0.073278842	-0.542606415	-0.048532906	-0.21695753	-0.34240032	-0.070642226	0.259233035	0.058604229	-0.259426722	0.026457045	0.128581172
rplW	-0.239830243	0.1093942	0.064528042	0.077038237	-0.093922961	-0.225934061	0.308281893	0.635212212	-0.477200618	-0.284001827	-0.133846604	-0.180457795	0.248138902	0.240541397	0.058549469	-0.270416744	0.357868619	0.217708672	-0.348750823	-0.439602038	0.209437099	0.03142022	0.13120233	-0.497196447	-0.014455658	0.028637818	-0.016905921	-0.244354228	-0.340737256	0.098201413	0.149629465	-0.018631636	0.153590244	-0.513860433	0.100931362	0.110777514	-0.038601087	-0.050602196	-0.085078827	-0.531336366	-0.024612258	-0.232471668	-0.320960769	-0.05444648	0.252506163	0.04615634	-0.266956725	0.008285694	0.140216219
MPN_RS00945	-0.239830243	0.1093942	0.064528042	0.077038237	-0.093922961	-0.225934061	0.308281893	0.635212212	-0.477200618	-0.284001827	-0.133846604	-0.180457795	0.248138902	0.240541397	0.058549469	-0.270416744	0.357868619	0.217708672	-0.348750823	-0.439602038	0.209437099	0.03142022	0.13120233	-0.497196447	-0.014455658	0.028637818	-0.016905921	-0.244354228	-0.340737256	0.098201413	0.149629465	-0.018631636	0.153590244	-0.513860433	0.100931362	0.110777514	-0.038601087	-0.050602196	-0.085078827	-0.531336366	-0.024612258	-0.232471668	-0.320960769	-0.05444648	0.252506163	0.04615634	-0.266956725	0.008285694	0.140216219
MP664	-0.239830243	0.1093942	0.064528042	0.077038237	-0.093922961	-0.225934061	0.308281893	0.635212212	-0.477200618	-0.284001827	-0.133846604	-0.180457795	0.248138902	0.240541397	0.058549469	-0.270416744	0.357868619	0.217708672	-0.348750823	-0.439602038	0.209437099	0.03142022	0.13120233	-0.497196447	-0.014455658	0.028637818	-0.016905921	-0.244354228	-0.340737256	0.098201413	0.149629465	-0.018631636	0.153590244	-0.513860433	0.100931362	0.110777514	-0.038601087	-0.050602196	-0.085078827	-0.531336366	-0.024612258	-0.232471668	-0.320960769	-0.05444648	0.252506163	0.04615634	-0.266956725	0.008285694	0.140216219
rplD	-0.254161508	0.093240187	0.051511633	0.066259293	-0.084327305	-0.218424347	0.302142472	0.622571238	-0.459603318	-0.267964163	-0.129548648	-0.175618452	0.24148657	0.23065016	0.04832406	-0.273197257	0.337401412	0.204228399	-0.34065198	-0.42535748	0.202376091	0.034315851	0.144287631	-0.476932702	0.00017979	0.020757647	-0.001791995	-0.247169536	-0.354888813	0.093755274	0.149052082	-0.012943204	0.15916306	-0.494892518	0.09631594	0.11173005	-0.054628907	-0.055263235	-0.078266233	-0.532142584	-0.036715469	-0.22171636	-0.331750625	-0.063857857	0.256939313	0.052508018	-0.262561026	0.018248893	0.133415711
rplD	-0.254161508	0.093240187	0.051511633	0.066259293	-0.084327305	-0.218424347	0.302142472	0.622571238	-0.459603318	-0.267964163	-0.129548648	-0.175618452	0.24148657	0.23065016	0.04832406	-0.273197257	0.337401412	0.204228399	-0.34065198	-0.42535748	0.202376091	0.034315851	0.144287631	-0.476932702	0.00017979	0.020757647	-0.001791995	-0.247169536	-0.354888813	0.093755274	0.149052082	-0.012943204	0.15916306	-0.494892518	0.09631594	0.11173005	-0.054628907	-0.055263235	-0.078266233	-0.532142584	-0.036715469	-0.22171636	-0.331750625	-0.063857857	0.256939313	0.052508018	-0.262561026	0.018248893	0.133415711
MP665	-0.254161508	0.093240187	0.051511633	0.066259293	-0.084327305	-0.218424347	0.302142472	0.622571238	-0.459603318	-0.267964163	-0.129548648	-0.175618452	0.24148657	0.23065016	0.04832406	-0.273197257	0.337401412	0.204228399	-0.34065198	-0.42535748	0.202376091	0.034315851	0.144287631	-0.476932702	0.00017979	0.020757647	-0.001791995	-0.247169536	-0.354888813	0.093755274	0.149052082	-0.012943204	0.15916306	-0.494892518	0.09631594	0.11173005	-0.054628907	-0.055263235	-0.078266233	-0.532142584	-0.036715469	-0.22171636	-0.331750625	-0.063857857	0.256939313	0.052508018	-0.262561026	0.018248893	0.133415711
metK	-0.377853917	0.020852486	-0.009579156	0.029068169	-0.047846893	-0.211797338	0.328365255	0.669868101	-0.452701512	-0.236443114	-0.124958304	-0.17374072	0.249276946	0.220476419	0.008003137	-0.338271981	0.292459898	0.165425481	-0.361959354	-0.424075714	0.194936266	0.053862427	0.247378764	-0.449200903	0.085607078	-0.026555663	0.083520635	-0.308809937	-0.495066407	0.086722887	0.172541139	0.008926438	0.215208784	-0.488353989	0.09247439	0.138894998	-0.15067819	-0.084322331	-0.055120546	-0.631100134	-0.107887216	-0.198428655	-0.449498179	-0.121771239	0.323490965	0.093202102	-0.290887457	0.080590313	0.120770817
metX	-0.377853917	0.020852486	-0.009579156	0.029068169	-0.047846893	-0.211797338	0.328365255	0.669868101	-0.452701512	-0.236443114	-0.124958304	-0.17374072	0.249276946	0.220476419	0.008003137	-0.338271981	0.292459898	0.165425481	-0.361959354	-0.424075714	0.194936266	0.053862427	0.247378764	-0.449200903	0.085607078	-0.026555663	0.083520635	-0.308809937	-0.495066407	0.086722887	0.172541139	0.008926438	0.215208784	-0.488353989	0.09247439	0.138894998	-0.15067819	-0.084322331	-0.055120546	-0.631100134	-0.107887216	-0.198428655	-0.449498179	-0.121771239	0.323490965	0.093202102	-0.290887457	0.080590313	0.120770817
metK	-0.377853917	0.020852486	-0.009579156	0.029068169	-0.047846893	-0.211797338	0.328365255	0.669868101	-0.452701512	-0.236443114	-0.124958304	-0.17374072	0.249276946	0.220476419	0.008003137	-0.338271981	0.292459898	0.165425481	-0.361959354	-0.424075714	0.194936266	0.053862427	0.247378764	-0.449200903	0.085607078	-0.026555663	0.083520635	-0.308809937	-0.495066407	0.086722887	0.172541139	0.008926438	0.215208784	-0.488353989	0.09247439	0.138894998	-0.15067819	-0.084322331	-0.055120546	-0.631100134	-0.107887216	-0.198428655	-0.449498179	-0.121771239	0.323490965	0.093202102	-0.290887457	0.080590313	0.120770817
MP094	-0.377853917	0.020852486	-0.009579156	0.029068169	-0.047846893	-0.211797338	0.328365255	0.669868101	-0.452701512	-0.236443114	-0.124958304	-0.17374072	0.249276946	0.220476419	0.008003137	-0.338271981	0.292459898	0.165425481	-0.361959354	-0.424075714	0.194936266	0.053862427	0.247378764	-0.449200903	0.085607078	-0.026555663	0.083520635	-0.308809937	-0.495066407	0.086722887	0.172541139	0.008926438	0.215208784	-0.488353989	0.09247439	0.138894998	-0.15067819	-0.084322331	-0.055120546	-0.631100134	-0.107887216	-0.198428655	-0.449498179	-0.121771239	0.323490965	0.093202102	-0.290887457	0.080590313	0.120770817
dnaJ	-0.375532193	0.024735451	-0.007762574	0.031565159	-0.049427134	-0.215587206	0.3308654	0.675046118	-0.455324034	-0.239887072	-0.126124669	-0.174313499	0.252812375	0.225438546	0.008139411	-0.337230283	0.298376366	0.168763873	-0.365551527	-0.428226007	0.198693565	0.051436353	0.244429611	-0.455521655	0.079884009	-0.026450229	0.079622849	-0.309059739	-0.494104773	0.089665494	0.175962189	0.007235858	0.214464182	-0.49482475	0.090416372	0.140150692	-0.148536126	-0.084722812	-0.05795848	-0.634140679	-0.104754087	-0.201033113	-0.447395073	-0.120590367	0.326470935	0.093541216	-0.289844178	0.075135594	0.12240627
MPN_RS00120	-0.375532193	0.024735451	-0.007762574	0.031565159	-0.049427134	-0.215587206	0.3308654	0.675046118	-0.455324034	-0.239887072	-0.126124669	-0.174313499	0.252812375	0.225438546	0.008139411	-0.337230283	0.298376366	0.168763873	-0.365551527	-0.428226007	0.198693565	0.051436353	0.244429611	-0.455521655	0.079884009	-0.026450229	0.079622849	-0.309059739	-0.494104773	0.089665494	0.175962189	0.007235858	0.214464182	-0.49482475	0.090416372	0.140150692	-0.148536126	-0.084722812	-0.05795848	-0.634140679	-0.104754087	-0.201033113	-0.447395073	-0.120590367	0.326470935	0.093541216	-0.289844178	0.075135594	0.12240627
MP133	-0.375532193	0.024735451	-0.007762574	0.031565159	-0.049427134	-0.215587206	0.3308654	0.675046118	-0.455324034	-0.239887072	-0.126124669	-0.174313499	0.252812375	0.225438546	0.008139411	-0.337230283	0.298376366	0.168763873	-0.365551527	-0.428226007	0.198693565	0.051436353	0.244429611	-0.455521655	0.079884009	-0.026450229	0.079622849	-0.309059739	-0.494104773	0.089665494	0.175962189	0.007235858	0.214464182	-0.49482475	0.090416372	0.140150692	-0.148536126	-0.084722812	-0.05795848	-0.634140679	-0.104754087	-0.201033113	-0.447395073	-0.120590367	0.326470935	0.093541216	-0.289844178	0.075135594	0.12240627
ldh	-0.397399031	0.016043689	-0.006929791	0.02916457	-0.053186115	-0.226749401	0.347419901	0.707306904	-0.481706265	-0.247376214	-0.139198102	-0.190065532	0.262047836	0.232625406	0.002637538	-0.354971828	0.304556291	0.175453138	-0.379676723	-0.451847808	0.211786582	0.062137376	0.264363483	-0.477275344	0.087567655	-0.021932813	0.087577189	-0.33016618	-0.527149495	0.093958414	0.182611374	0.01343675	0.232123499	-0.51587148	0.098329505	0.147173584	-0.159547252	-0.091442733	-0.061322481	-0.671116689	-0.113962392	-0.211978208	-0.478842143	-0.130036285	0.342882334	0.103078956	-0.307749244	0.079729266	0.130005394
MPN_RS03805	-0.397399031	0.016043689	-0.006929791	0.02916457	-0.053186115	-0.226749401	0.347419901	0.707306904	-0.481706265	-0.247376214	-0.139198102	-0.190065532	0.262047836	0.232625406	0.002637538	-0.354971828	0.304556291	0.175453138	-0.379676723	-0.451847808	0.211786582	0.062137376	0.264363483	-0.477275344	0.087567655	-0.021932813	0.087577189	-0.33016618	-0.527149495	0.093958414	0.182611374	0.01343675	0.232123499	-0.51587148	0.098329505	0.147173584	-0.159547252	-0.091442733	-0.061322481	-0.671116689	-0.113962392	-0.211978208	-0.478842143	-0.130036285	0.342882334	0.103078956	-0.307749244	0.079729266	0.130005394
MP168	-0.397399031	0.016043689	-0.006929791	0.02916457	-0.053186115	-0.226749401	0.347419901	0.707306904	-0.481706265	-0.247376214	-0.139198102	-0.190065532	0.262047836	0.232625406	0.002637538	-0.354971828	0.304556291	0.175453138	-0.379676723	-0.451847808	0.211786582	0.062137376	0.264363483	-0.477275344	0.087567655	-0.021932813	0.087577189	-0.33016618	-0.527149495	0.093958414	0.182611374	0.01343675	0.232123499	-0.51587148	0.098329505	0.147173584	-0.159547252	-0.091442733	-0.061322481	-0.671116689	-0.113962392	-0.211978208	-0.478842143	-0.130036285	0.342882334	0.103078956	-0.307749244	0.079729266	0.130005394
tpiA	-0.361415317	0.020568125	-0.00486507	0.030559889	-0.054032735	-0.209460304	0.319294497	0.651630094	-0.445350081	-0.231371088	-0.125755064	-0.172853877	0.242258938	0.214969516	0.005927295	-0.327084095	0.28420119	0.164826586	-0.350489437	-0.417592389	0.193178845	0.055841969	0.238940975	-0.4437203	0.077114559	-0.017705413	0.075034258	-0.300074023	-0.479315428	0.087966678	0.166120672	0.011007665	0.212845119	-0.477627262	0.089619473	0.133845156	-0.142733183	-0.082277995	-0.054854838	-0.614421911	-0.101447758	-0.197764616	-0.437066339	-0.117327352	0.314449654	0.093212792	-0.284459906	0.073113052	0.11981332
tim	-0.361415317	0.020568125	-0.00486507	0.030559889	-0.054032735	-0.209460304	0.319294497	0.651630094	-0.445350081	-0.231371088	-0.125755064	-0.172853877	0.242258938	0.214969516	0.005927295	-0.327084095	0.28420119	0.164826586	-0.350489437	-0.417592389	0.193178845	0.055841969	0.238940975	-0.4437203	0.077114559	-0.017705413	0.075034258	-0.300074023	-0.479315428	0.087966678	0.166120672	0.011007665	0.212845119	-0.477627262	0.089619473	0.133845156	-0.142733183	-0.082277995	-0.054854838	-0.614421911	-0.101447758	-0.197764616	-0.437066339	-0.117327352	0.314449654	0.093212792	-0.284459906	0.073113052	0.11981332
tpi	-0.361415317	0.020568125	-0.00486507	0.030559889	-0.054032735	-0.209460304	0.319294497	0.651630094	-0.445350081	-0.231371088	-0.125755064	-0.172853877	0.242258938	0.214969516	0.005927295	-0.327084095	0.28420119	0.164826586	-0.350489437	-0.417592389	0.193178845	0.055841969	0.238940975	-0.4437203	0.077114559	-0.017705413	0.075034258	-0.300074023	-0.479315428	0.087966678	0.166120672	0.011007665	0.212845119	-0.477627262	0.089619473	0.133845156	-0.142733183	-0.082277995	-0.054854838	-0.614421911	-0.101447758	-0.197764616	-0.437066339	-0.117327352	0.314449654	0.093212792	-0.284459906	0.073113052	0.11981332
tpiA	-0.361415317	0.020568125	-0.00486507	0.030559889	-0.054032735	-0.209460304	0.319294497	0.651630094	-0.445350081	-0.231371088	-0.125755064	-0.172853877	0.242258938	0.214969516	0.005927295	-0.327084095	0.28420119	0.164826586	-0.350489437	-0.417592389	0.193178845	0.055841969	0.238940975	-0.4437203	0.077114559	-0.017705413	0.075034258	-0.300074023	-0.479315428	0.087966678	0.166120672	0.011007665	0.212845119	-0.477627262	0.089619473	0.133845156	-0.142733183	-0.082277995	-0.054854838	-0.614421911	-0.101447758	-0.197764616	-0.437066339	-0.117327352	0.314449654	0.093212792	-0.284459906	0.073113052	0.11981332
MP213	-0.361415317	0.020568125	-0.00486507	0.030559889	-0.054032735	-0.209460304	0.319294497	0.651630094	-0.445350081	-0.231371088	-0.125755064	-0.172853877	0.242258938	0.214969516	0.005927295	-0.327084095	0.28420119	0.164826586	-0.350489437	-0.417592389	0.193178845	0.055841969	0.238940975	-0.4437203	0.077114559	-0.017705413	0.075034258	-0.300074023	-0.479315428	0.087966678	0.166120672	0.011007665	0.212845119	-0.477627262	0.089619473	0.133845156	-0.142733183	-0.082277995	-0.054854838	-0.614421911	-0.101447758	-0.197764616	-0.437066339	-0.117327352	0.314449654	0.093212792	-0.284459906	0.073113052	0.11981332
glyA	-0.320702831	0.020754595	-0.000880942	0.025611871	-0.044269476	-0.186508506	0.283130917	0.581770741	-0.397249224	-0.208187335	-0.113315052	-0.155515452	0.214781965	0.193534523	0.008182915	-0.290509457	0.257288166	0.147102069	-0.312482712	-0.3713902	0.172490712	0.045138913	0.209599051	-0.395787901	0.06696712	-0.018181971	0.066647799	-0.265117798	-0.42402095	0.078186182	0.149010517	0.010009341	0.185437242	-0.426083482	0.082687093	0.11951945	-0.125621744	-0.073496512	-0.051841023	-0.545099424	-0.0907798	-0.175695981	-0.384426458	-0.102237949	0.279999834	0.081145743	-0.251026433	0.065445767	0.106679235
MPN_RS03295	-0.320702831	0.020754595	-0.000880942	0.025611871	-0.044269476	-0.186508506	0.283130917	0.581770741	-0.397249224	-0.208187335	-0.113315052	-0.155515452	0.214781965	0.193534523	0.008182915	-0.290509457	0.257288166	0.147102069	-0.312482712	-0.3713902	0.172490712	0.045138913	0.209599051	-0.395787901	0.06696712	-0.018181971	0.066647799	-0.265117798	-0.42402095	0.078186182	0.149010517	0.010009341	0.185437242	-0.426083482	0.082687093	0.11951945	-0.125621744	-0.073496512	-0.051841023	-0.545099424	-0.0907798	-0.175695981	-0.384426458	-0.102237949	0.279999834	0.081145743	-0.251026433	0.065445767	0.106679235
MP266	-0.320702831	0.020754595	-0.000880942	0.025611871	-0.044269476	-0.186508506	0.283130917	0.581770741	-0.397249224	-0.208187335	-0.113315052	-0.155515452	0.214781965	0.193534523	0.008182915	-0.290509457	0.257288166	0.147102069	-0.312482712	-0.3713902	0.172490712	0.045138913	0.209599051	-0.395787901	0.06696712	-0.018181971	0.066647799	-0.265117798	-0.42402095	0.078186182	0.149010517	0.010009341	0.185437242	-0.426083482	0.082687093	0.11951945	-0.125621744	-0.073496512	-0.051841023	-0.545099424	-0.0907798	-0.175695981	-0.384426458	-0.102237949	0.279999834	0.081145743	-0.251026433	0.065445767	0.106679235
groEL	-0.367441522	0.023043691	-0.007841655	0.031299931	-0.049235465	-0.208109554	0.324272843	0.655160099	-0.443759922	-0.232438481	-0.123841338	-0.170193981	0.245537791	0.218604227	0.006146796	-0.327961336	0.28956327	0.162985488	-0.35447449	-0.417998573	0.193913223	0.050562071	0.240983069	-0.442059325	0.079314341	-0.025647241	0.077466974	-0.302486564	-0.483171536	0.087094788	0.171592446	0.008432594	0.21017125	-0.482175699	0.088587684	0.136601712	-0.144419057	-0.082701832	-0.056999513	-0.618762525	-0.102931385	-0.194969001	-0.437469693	-0.118341108	0.318597913	0.093050572	-0.283578678	0.07376058	0.120448273
groL	-0.367441522	0.023043691	-0.007841655	0.031299931	-0.049235465	-0.208109554	0.324272843	0.655160099	-0.443759922	-0.232438481	-0.123841338	-0.170193981	0.245537791	0.218604227	0.006146796	-0.327961336	0.28956327	0.162985488	-0.35447449	-0.417998573	0.193913223	0.050562071	0.240983069	-0.442059325	0.079314341	-0.025647241	0.077466974	-0.302486564	-0.483171536	0.087094788	0.171592446	0.008432594	0.21017125	-0.482175699	0.088587684	0.136601712	-0.144419057	-0.082701832	-0.056999513	-0.618762525	-0.102931385	-0.194969001	-0.437469693	-0.118341108	0.318597913	0.093050572	-0.283578678	0.07376058	0.120448273
mopA	-0.367441522	0.023043691	-0.007841655	0.031299931	-0.049235465	-0.208109554	0.324272843	0.655160099	-0.443759922	-0.232438481	-0.123841338	-0.170193981	0.245537791	0.218604227	0.006146796	-0.327961336	0.28956327	0.162985488	-0.35447449	-0.417998573	0.193913223	0.050562071	0.240983069	-0.442059325	0.079314341	-0.025647241	0.077466974	-0.302486564	-0.483171536	0.087094788	0.171592446	0.008432594	0.21017125	-0.482175699	0.088587684	0.136601712	-0.144419057	-0.082701832	-0.056999513	-0.618762525	-0.102931385	-0.194969001	-0.437469693	-0.118341108	0.318597913	0.093050572	-0.283578678	0.07376058	0.120448273
groL	-0.367441522	0.023043691	-0.007841655	0.031299931	-0.049235465	-0.208109554	0.324272843	0.655160099	-0.443759922	-0.232438481	-0.123841338	-0.170193981	0.245537791	0.218604227	0.006146796	-0.327961336	0.28956327	0.162985488	-0.35447449	-0.417998573	0.193913223	0.050562071	0.240983069	-0.442059325	0.079314341	-0.025647241	0.077466974	-0.302486564	-0.483171536	0.087094788	0.171592446	0.008432594	0.21017125	-0.482175699	0.088587684	0.136601712	-0.144419057	-0.082701832	-0.056999513	-0.618762525	-0.102931385	-0.194969001	-0.437469693	-0.118341108	0.318597913	0.093050572	-0.283578678	0.07376058	0.120448273
MP269	-0.367441522	0.023043691	-0.007841655	0.031299931	-0.049235465	-0.208109554	0.324272843	0.655160099	-0.443759922	-0.232438481	-0.123841338	-0.170193981	0.245537791	0.218604227	0.006146796	-0.327961336	0.28956327	0.162985488	-0.35447449	-0.417998573	0.193913223	0.050562071	0.240983069	-0.442059325	0.079314341	-0.025647241	0.077466974	-0.302486564	-0.483171536	0.087094788	0.171592446	0.008432594	0.21017125	-0.482175699	0.088587684	0.136601712	-0.144419057	-0.082701832	-0.056999513	-0.618762525	-0.102931385	-0.194969001	-0.437469693	-0.118341108	0.318597913	0.093050572	-0.283578678	0.07376058	0.120448273
recA	-0.350203861	0.021081896	-0.00420541	0.028195793	-0.044072383	-0.196297503	0.305396938	0.624444859	-0.418976412	-0.22149701	-0.117286055	-0.161433153	0.231032513	0.205755692	0.008397758	-0.311312428	0.275900988	0.154997184	-0.335979592	-0.393746865	0.181264686	0.048716526	0.226522459	-0.419671468	0.075160711	-0.021596121	0.071273176	-0.281800899	-0.455972162	0.084613895	0.161993115	0.006714404	0.196427569	-0.456339513	0.083417736	0.126036429	-0.136334519	-0.080048085	-0.051457448	-0.583912776	-0.097306922	-0.185563823	-0.414572788	-0.113336741	0.300355654	0.087791014	-0.265478688	0.070114925	0.110776074
recA	-0.350203861	0.021081896	-0.00420541	0.028195793	-0.044072383	-0.196297503	0.305396938	0.624444859	-0.418976412	-0.22149701	-0.117286055	-0.161433153	0.231032513	0.205755692	0.008397758	-0.311312428	0.275900988	0.154997184	-0.335979592	-0.393746865	0.181264686	0.048716526	0.226522459	-0.419671468	0.075160711	-0.021596121	0.071273176	-0.281800899	-0.455972162	0.084613895	0.161993115	0.006714404	0.196427569	-0.456339513	0.083417736	0.126036429	-0.136334519	-0.080048085	-0.051457448	-0.583912776	-0.097306922	-0.185563823	-0.414572788	-0.113336741	0.300355654	0.087791014	-0.265478688	0.070114925	0.110776074
MP352	-0.350203861	0.021081896	-0.00420541	0.028195793	-0.044072383	-0.196297503	0.305396938	0.624444859	-0.418976412	-0.22149701	-0.117286055	-0.161433153	0.231032513	0.205755692	0.008397758	-0.311312428	0.275900988	0.154997184	-0.335979592	-0.393746865	0.181264686	0.048716526	0.226522459	-0.419671468	0.075160711	-0.021596121	0.071273176	-0.281800899	-0.455972162	0.084613895	0.161993115	0.006714404	0.196427569	-0.456339513	0.083417736	0.126036429	-0.136334519	-0.080048085	-0.051457448	-0.583912776	-0.097306922	-0.185563823	-0.414572788	-0.113336741	0.300355654	0.087791014	-0.265478688	0.070114925	0.110776074
parE	-0.365391678	0.014619198	-0.009788614	0.021505327	-0.042266604	-0.20250589	0.310657529	0.640900783	-0.425998306	-0.22388376	-0.120849862	-0.167291985	0.238831063	0.211421955	0.003432902	-0.325229396	0.274987972	0.156444542	-0.344146276	-0.40241121	0.188089183	0.050804805	0.234883733	-0.42718081	0.079808585	-0.02829113	0.084988718	-0.296220895	-0.479859531	0.083281853	0.167105289	0.012557189	0.20623743	-0.466248149	0.085952596	0.131513529	-0.152729644	-0.086846716	-0.052340331	-0.606501228	-0.105768415	-0.190287292	-0.432450659	-0.120895194	0.315050938	0.090361377	-0.273534559	0.076750909	0.111080459
parE	-0.365391678	0.014619198	-0.009788614	0.021505327	-0.042266604	-0.20250589	0.310657529	0.640900783	-0.425998306	-0.22388376	-0.120849862	-0.167291985	0.238831063	0.211421955	0.003432902	-0.325229396	0.274987972	0.156444542	-0.344146276	-0.40241121	0.188089183	0.050804805	0.234883733	-0.42718081	0.079808585	-0.02829113	0.084988718	-0.296220895	-0.479859531	0.083281853	0.167105289	0.012557189	0.20623743	-0.466248149	0.085952596	0.131513529	-0.152729644	-0.086846716	-0.052340331	-0.606501228	-0.105768415	-0.190287292	-0.432450659	-0.120895194	0.315050938	0.090361377	-0.273534559	0.076750909	0.111080459
MP032	-0.365391678	0.014619198	-0.009788614	0.021505327	-0.042266604	-0.20250589	0.310657529	0.640900783	-0.425998306	-0.22388376	-0.120849862	-0.167291985	0.238831063	0.211421955	0.003432902	-0.325229396	0.274987972	0.156444542	-0.344146276	-0.40241121	0.188089183	0.050804805	0.234883733	-0.42718081	0.079808585	-0.02829113	0.084988718	-0.296220895	-0.479859531	0.083281853	0.167105289	0.012557189	0.20623743	-0.466248149	0.085952596	0.131513529	-0.152729644	-0.086846716	-0.052340331	-0.606501228	-0.105768415	-0.190287292	-0.432450659	-0.120895194	0.315050938	0.090361377	-0.273534559	0.076750909	0.111080459
sigA	-0.357725268	0.020121729	-0.004094297	0.026229311	-0.046452326	-0.205135793	0.312663071	0.642394301	-0.43114954	-0.227218774	-0.120446203	-0.168353917	0.236443395	0.212718384	0.00812616	-0.320274185	0.281570421	0.158413885	-0.343991256	-0.407619874	0.188803944	0.050162951	0.233753356	-0.431717393	0.075517954	-0.019115369	0.074548515	-0.293712053	-0.471326097	0.087210231	0.166711226	0.009554033	0.202302008	-0.468662568	0.087939468	0.130454225	-0.14214687	-0.084047002	-0.054432374	-0.602253204	-0.098628363	-0.192101822	-0.426540277	-0.115700803	0.31185533	0.09166141	-0.275876007	0.073196913	0.1136417
rpoD	-0.357725268	0.020121729	-0.004094297	0.026229311	-0.046452326	-0.205135793	0.312663071	0.642394301	-0.43114954	-0.227218774	-0.120446203	-0.168353917	0.236443395	0.212718384	0.00812616	-0.320274185	0.281570421	0.158413885	-0.343991256	-0.407619874	0.188803944	0.050162951	0.233753356	-0.431717393	0.075517954	-0.019115369	0.074548515	-0.293712053	-0.471326097	0.087210231	0.166711226	0.009554033	0.202302008	-0.468662568	0.087939468	0.130454225	-0.14214687	-0.084047002	-0.054432374	-0.602253204	-0.098628363	-0.192101822	-0.426540277	-0.115700803	0.31185533	0.09166141	-0.275876007	0.073196913	0.1136417
MPN_RS01970	-0.357725268	0.020121729	-0.004094297	0.026229311	-0.046452326	-0.205135793	0.312663071	0.642394301	-0.43114954	-0.227218774	-0.120446203	-0.168353917	0.236443395	0.212718384	0.00812616	-0.320274185	0.281570421	0.158413885	-0.343991256	-0.407619874	0.188803944	0.050162951	0.233753356	-0.431717393	0.075517954	-0.019115369	0.074548515	-0.293712053	-0.471326097	0.087210231	0.166711226	0.009554033	0.202302008	-0.468662568	0.087939468	0.130454225	-0.14214687	-0.084047002	-0.054432374	-0.602253204	-0.098628363	-0.192101822	-0.426540277	-0.115700803	0.31185533	0.09166141	-0.275876007	0.073196913	0.1136417
MP484	-0.357725268	0.020121729	-0.004094297	0.026229311	-0.046452326	-0.205135793	0.312663071	0.642394301	-0.43114954	-0.227218774	-0.120446203	-0.168353917	0.236443395	0.212718384	0.00812616	-0.320274185	0.281570421	0.158413885	-0.343991256	-0.407619874	0.188803944	0.050162951	0.233753356	-0.431717393	0.075517954	-0.019115369	0.074548515	-0.293712053	-0.471326097	0.087210231	0.166711226	0.009554033	0.202302008	-0.468662568	0.087939468	0.130454225	-0.14214687	-0.084047002	-0.054432374	-0.602253204	-0.098628363	-0.192101822	-0.426540277	-0.115700803	0.31185533	0.09166141	-0.275876007	0.073196913	0.1136417
lon	-0.323099963	0.017704184	-0.007656119	0.025926348	-0.038256029	-0.180922373	0.281086945	0.570535564	-0.383863799	-0.200409338	-0.106759079	-0.147581642	0.211982217	0.188294148	0.005552245	-0.287275738	0.249959864	0.140719568	-0.307212891	-0.361516728	0.167066909	0.046304421	0.20959309	-0.383424206	0.072059755	-0.022678057	0.068333691	-0.261627824	-0.422617235	0.075421018	0.151101429	0.007815602	0.182090691	-0.416320962	0.077641379	0.118125646	-0.129905981	-0.072791391	-0.046249289	-0.539101159	-0.091220841	-0.168494868	-0.383380834	-0.104408465	0.277290175	0.081203251	-0.245298908	0.066055387	0.102634323
lon	-0.323099963	0.017704184	-0.007656119	0.025926348	-0.038256029	-0.180922373	0.281086945	0.570535564	-0.383863799	-0.200409338	-0.106759079	-0.147581642	0.211982217	0.188294148	0.005552245	-0.287275738	0.249959864	0.140719568	-0.307212891	-0.361516728	0.167066909	0.046304421	0.20959309	-0.383424206	0.072059755	-0.022678057	0.068333691	-0.261627824	-0.422617235	0.075421018	0.151101429	0.007815602	0.182090691	-0.416320962	0.077641379	0.118125646	-0.129905981	-0.072791391	-0.046249289	-0.539101159	-0.091220841	-0.168494868	-0.383380834	-0.104408465	0.277290175	0.081203251	-0.245298908	0.066055387	0.102634323
MP504	-0.323099963	0.017704184	-0.007656119	0.025926348	-0.038256029	-0.180922373	0.281086945	0.570535564	-0.383863799	-0.200409338	-0.106759079	-0.147581642	0.211982217	0.188294148	0.005552245	-0.287275738	0.249959864	0.140719568	-0.307212891	-0.361516728	0.167066909	0.046304421	0.20959309	-0.383424206	0.072059755	-0.022678057	0.068333691	-0.261627824	-0.422617235	0.075421018	0.151101429	0.007815602	0.182090691	-0.416320962	0.077641379	0.118125646	-0.129905981	-0.072791391	-0.046249289	-0.539101159	-0.091220841	-0.168494868	-0.383380834	-0.104408465	0.277290175	0.081203251	-0.245298908	0.066055387	0.102634323
thyA	-0.359794145	0.019424484	-0.003834423	0.024474731	-0.050533502	-0.210007531	0.316273818	0.646550577	-0.4450402	-0.229362776	-0.127975504	-0.174192606	0.240802021	0.216143117	0.007035201	-0.326322833	0.283174405	0.162435361	-0.348576241	-0.417055699	0.192047015	0.054024777	0.23764122	-0.440178963	0.077776326	-0.017194334	0.076698181	-0.297373044	-0.479095144	0.087110057	0.166117473	0.014785164	0.209906665	-0.474641716	0.090893011	0.132695726	-0.142011555	-0.084000772	-0.057867977	-0.610706383	-0.105036611	-0.195922621	-0.436178549	-0.116794441	0.314439169	0.090398898	-0.283442014	0.072935335	0.11988932
MPN_RS01800	-0.359794145	0.019424484	-0.003834423	0.024474731	-0.050533502	-0.210007531	0.316273818	0.646550577	-0.4450402	-0.229362776	-0.127975504	-0.174192606	0.240802021	0.216143117	0.007035201	-0.326322833	0.283174405	0.162435361	-0.348576241	-0.417055699	0.192047015	0.054024777	0.23764122	-0.440178963	0.077776326	-0.017194334	0.076698181	-0.297373044	-0.479095144	0.087110057	0.166117473	0.014785164	0.209906665	-0.474641716	0.090893011	0.132695726	-0.142011555	-0.084000772	-0.057867977	-0.610706383	-0.105036611	-0.195922621	-0.436178549	-0.116794441	0.314439169	0.090398898	-0.283442014	0.072935335	0.11988932
MP516	-0.359794145	0.019424484	-0.003834423	0.024474731	-0.050533502	-0.210007531	0.316273818	0.646550577	-0.4450402	-0.229362776	-0.127975504	-0.174192606	0.240802021	0.216143117	0.007035201	-0.326322833	0.283174405	0.162435361	-0.348576241	-0.417055699	0.192047015	0.054024777	0.23764122	-0.440178963	0.077776326	-0.017194334	0.076698181	-0.297373044	-0.479095144	0.087110057	0.166117473	0.014785164	0.209906665	-0.474641716	0.090893011	0.132695726	-0.142011555	-0.084000772	-0.057867977	-0.610706383	-0.105036611	-0.195922621	-0.436178549	-0.116794441	0.314439169	0.090398898	-0.283442014	0.072935335	0.11988932
pgi	-0.336222434	0.02168488	-0.003644078	0.028064126	-0.050624513	-0.196494257	0.298881376	0.612172322	-0.418539378	-0.216652234	-0.118653906	-0.162962083	0.228136084	0.202491817	0.008158132	-0.305045233	0.27026337	0.155601746	-0.330241626	-0.391645715	0.180264112	0.051146588	0.220912987	-0.417285857	0.071088562	-0.016667772	0.068613019	-0.28159224	-0.446610186	0.083321194	0.156676128	0.009830581	0.197449348	-0.448922851	0.084820833	0.126562004	-0.130747261	-0.077221902	-0.054489423	-0.576434302	-0.095076835	-0.185895565	-0.406950686	-0.106799926	0.293325291	0.085216817	-0.265435883	0.066456863	0.112296824
MPN_RS01385	-0.336222434	0.02168488	-0.003644078	0.028064126	-0.050624513	-0.196494257	0.298881376	0.612172322	-0.418539378	-0.216652234	-0.118653906	-0.162962083	0.228136084	0.202491817	0.008158132	-0.305045233	0.27026337	0.155601746	-0.330241626	-0.391645715	0.180264112	0.051146588	0.220912987	-0.417285857	0.071088562	-0.016667772	0.068613019	-0.28159224	-0.446610186	0.083321194	0.156676128	0.009830581	0.197449348	-0.448922851	0.084820833	0.126562004	-0.130747261	-0.077221902	-0.054489423	-0.576434302	-0.095076835	-0.185895565	-0.406950686	-0.106799926	0.293325291	0.085216817	-0.265435883	0.066456863	0.112296824
MP582	-0.336222434	0.02168488	-0.003644078	0.028064126	-0.050624513	-0.196494257	0.298881376	0.612172322	-0.418539378	-0.216652234	-0.118653906	-0.162962083	0.228136084	0.202491817	0.008158132	-0.305045233	0.27026337	0.155601746	-0.330241626	-0.391645715	0.180264112	0.051146588	0.220912987	-0.417285857	0.071088562	-0.016667772	0.068613019	-0.28159224	-0.446610186	0.083321194	0.156676128	0.009830581	0.197449348	-0.448922851	0.084820833	0.126562004	-0.130747261	-0.077221902	-0.054489423	-0.576434302	-0.095076835	-0.185895565	-0.406950686	-0.106799926	0.293325291	0.085216817	-0.265435883	0.066456863	0.112296824
rpoA	-0.376459335	0.017806321	-0.000672355	0.02394061	-0.047073777	-0.217220502	0.32662937	0.676005312	-0.453038162	-0.23932133	-0.131392894	-0.179774248	0.250614892	0.22329374	0.008561489	-0.338401089	0.294199511	0.164037608	-0.362228183	-0.429070231	0.199613751	0.053533451	0.249020272	-0.455237072	0.078103497	-0.020854866	0.079917993	-0.309667571	-0.497525676	0.09134391	0.173360964	0.014136197	0.215699594	-0.496069882	0.090643181	0.141985063	-0.153270121	-0.090196443	-0.061910841	-0.634730493	-0.10677569	-0.204554407	-0.448520218	-0.120082154	0.332735223	0.098058569	-0.292544058	0.075366196	0.121367329
rpoA	-0.376459335	0.017806321	-0.000672355	0.02394061	-0.047073777	-0.217220502	0.32662937	0.676005312	-0.453038162	-0.23932133	-0.131392894	-0.179774248	0.250614892	0.22329374	0.008561489	-0.338401089	0.294199511	0.164037608	-0.362228183	-0.429070231	0.199613751	0.053533451	0.249020272	-0.455237072	0.078103497	-0.020854866	0.079917993	-0.309667571	-0.497525676	0.09134391	0.173360964	0.014136197	0.215699594	-0.496069882	0.090643181	0.141985063	-0.153270121	-0.090196443	-0.061910841	-0.634730493	-0.10677569	-0.204554407	-0.448520218	-0.120082154	0.332735223	0.098058569	-0.292544058	0.075366196	0.121367329
MP640	-0.376459335	0.017806321	-0.000672355	0.02394061	-0.047073777	-0.217220502	0.32662937	0.676005312	-0.453038162	-0.23932133	-0.131392894	-0.179774248	0.250614892	0.22329374	0.008561489	-0.338401089	0.294199511	0.164037608	-0.362228183	-0.429070231	0.199613751	0.053533451	0.249020272	-0.455237072	0.078103497	-0.020854866	0.079917993	-0.309667571	-0.497525676	0.09134391	0.173360964	0.014136197	0.215699594	-0.496069882	0.090643181	0.141985063	-0.153270121	-0.090196443	-0.061910841	-0.634730493	-0.10677569	-0.204554407	-0.448520218	-0.120082154	0.332735223	0.098058569	-0.292544058	0.075366196	0.121367329
adk	-0.359071461	0.022681222	-0.007115918	0.030765368	-0.046439845	-0.204175537	0.31591856	0.643378781	-0.43585276	-0.230374269	-0.117447961	-0.164077222	0.238287369	0.214556811	0.009731357	-0.320776712	0.283757039	0.161931097	-0.348138512	-0.406575976	0.187661274	0.049769136	0.235106077	-0.434396182	0.079151363	-0.024744784	0.076305973	-0.293959483	-0.47191214	0.085245923	0.165760885	0.004369999	0.203067788	-0.471323764	0.086965732	0.131519583	-0.141967443	-0.078885574	-0.052797916	-0.603061036	-0.097869252	-0.190538986	-0.429891341	-0.113788776	0.308717986	0.087411997	-0.275007597	0.074534378	0.11617187
MPN_RS01035	-0.359071461	0.022681222	-0.007115918	0.030765368	-0.046439845	-0.204175537	0.31591856	0.643378781	-0.43585276	-0.230374269	-0.117447961	-0.164077222	0.238287369	0.214556811	0.009731357	-0.320776712	0.283757039	0.161931097	-0.348138512	-0.406575976	0.187661274	0.049769136	0.235106077	-0.434396182	0.079151363	-0.024744784	0.076305973	-0.293959483	-0.47191214	0.085245923	0.165760885	0.004369999	0.203067788	-0.471323764	0.086965732	0.131519583	-0.141967443	-0.078885574	-0.052797916	-0.603061036	-0.097869252	-0.190538986	-0.429891341	-0.113788776	0.308717986	0.087411997	-0.275007597	0.074534378	0.11617187
MP646	-0.359071461	0.022681222	-0.007115918	0.030765368	-0.046439845	-0.204175537	0.31591856	0.643378781	-0.43585276	-0.230374269	-0.117447961	-0.164077222	0.238287369	0.214556811	0.009731357	-0.320776712	0.283757039	0.161931097	-0.348138512	-0.406575976	0.187661274	0.049769136	0.235106077	-0.434396182	0.079151363	-0.024744784	0.076305973	-0.293959483	-0.47191214	0.085245923	0.165760885	0.004369999	0.203067788	-0.471323764	0.086965732	0.131519583	-0.141967443	-0.078885574	-0.052797916	-0.603061036	-0.097869252	-0.190538986	-0.429891341	-0.113788776	0.308717986	0.087411997	-0.275007597	0.074534378	0.11617187
rpsE	-0.247632104	0.094746112	0.049169387	0.065752982	-0.084354978	-0.214336044	0.297760566	0.615820214	-0.461435018	-0.264380879	-0.128052484	-0.177636489	0.237327726	0.231920959	0.049082707	-0.27586701	0.334561274	0.203196366	-0.339542211	-0.422172257	0.202539638	0.030710631	0.141355382	-0.473460665	-0.003916025	0.022284964	-0.000958518	-0.249315435	-0.348006724	0.093837861	0.148232754	-0.013946956	0.16192255	-0.49463252	0.09911696	0.115354371	-0.053660781	-0.052604344	-0.078475238	-0.535897828	-0.036879372	-0.224309429	-0.327786525	-0.060227731	0.250163834	0.051711767	-0.259341911	0.01675766	0.13343252
rpsE	-0.247632104	0.094746112	0.049169387	0.065752982	-0.084354978	-0.214336044	0.297760566	0.615820214	-0.461435018	-0.264380879	-0.128052484	-0.177636489	0.237327726	0.231920959	0.049082707	-0.27586701	0.334561274	0.203196366	-0.339542211	-0.422172257	0.202539638	0.030710631	0.141355382	-0.473460665	-0.003916025	0.022284964	-0.000958518	-0.249315435	-0.348006724	0.093837861	0.148232754	-0.013946956	0.16192255	-0.49463252	0.09911696	0.115354371	-0.053660781	-0.052604344	-0.078475238	-0.535897828	-0.036879372	-0.224309429	-0.327786525	-0.060227731	0.250163834	0.051711767	-0.259341911	0.01675766	0.13343252
MP649	-0.247632104	0.094746112	0.049169387	0.065752982	-0.084354978	-0.214336044	0.297760566	0.615820214	-0.461435018	-0.264380879	-0.128052484	-0.177636489	0.237327726	0.231920959	0.049082707	-0.27586701	0.334561274	0.203196366	-0.339542211	-0.422172257	0.202539638	0.030710631	0.141355382	-0.473460665	-0.003916025	0.022284964	-0.000958518	-0.249315435	-0.348006724	0.093837861	0.148232754	-0.013946956	0.16192255	-0.49463252	0.09911696	0.115354371	-0.053660781	-0.052604344	-0.078475238	-0.535897828	-0.036879372	-0.224309429	-0.327786525	-0.060227731	0.250163834	0.051711767	-0.259341911	0.01675766	0.13343252
rpsZ	-0.269296092	0.093249979	0.048696577	0.068778864	-0.08406771	-0.224046163	0.314294685	0.64822938	-0.47541004	-0.277040108	-0.130483961	-0.178165897	0.250968348	0.239890184	0.049814734	-0.286902725	0.347657768	0.209265104	-0.356321155	-0.438381405	0.207831383	0.033881394	0.154826728	-0.490477405	0.005376828	0.014202511	0.004697155	-0.259628624	-0.373980666	0.096270257	0.155324401	-0.014929942	0.166731346	-0.513746554	0.099888937	0.117195903	-0.062509809	-0.055953559	-0.078623774	-0.555643601	-0.040299635	-0.22745274	-0.348827257	-0.066985376	0.268526706	0.054746687	-0.273251245	0.023316283	0.136992567
rpsN	-0.269296092	0.093249979	0.048696577	0.068778864	-0.08406771	-0.224046163	0.314294685	0.64822938	-0.47541004	-0.277040108	-0.130483961	-0.178165897	0.250968348	0.239890184	0.049814734	-0.286902725	0.347657768	0.209265104	-0.356321155	-0.438381405	0.207831383	0.033881394	0.154826728	-0.490477405	0.005376828	0.014202511	0.004697155	-0.259628624	-0.373980666	0.096270257	0.155324401	-0.014929942	0.166731346	-0.513746554	0.099888937	0.117195903	-0.062509809	-0.055953559	-0.078623774	-0.555643601	-0.040299635	-0.22745274	-0.348827257	-0.066985376	0.268526706	0.054746687	-0.273251245	0.023316283	0.136992567
MPN_RS01000	-0.269296092	0.093249979	0.048696577	0.068778864	-0.08406771	-0.224046163	0.314294685	0.64822938	-0.47541004	-0.277040108	-0.130483961	-0.178165897	0.250968348	0.239890184	0.049814734	-0.286902725	0.347657768	0.209265104	-0.356321155	-0.438381405	0.207831383	0.033881394	0.154826728	-0.490477405	0.005376828	0.014202511	0.004697155	-0.259628624	-0.373980666	0.096270257	0.155324401	-0.014929942	0.166731346	-0.513746554	0.099888937	0.117195903	-0.062509809	-0.055953559	-0.078623774	-0.555643601	-0.040299635	-0.22745274	-0.348827257	-0.066985376	0.268526706	0.054746687	-0.273251245	0.023316283	0.136992567
MP653	-0.269296092	0.093249979	0.048696577	0.068778864	-0.08406771	-0.224046163	0.314294685	0.64822938	-0.47541004	-0.277040108	-0.130483961	-0.178165897	0.250968348	0.239890184	0.049814734	-0.286902725	0.347657768	0.209265104	-0.356321155	-0.438381405	0.207831383	0.033881394	0.154826728	-0.490477405	0.005376828	0.014202511	0.004697155	-0.259628624	-0.373980666	0.096270257	0.155324401	-0.014929942	0.166731346	-0.513746554	0.099888937	0.117195903	-0.062509809	-0.055953559	-0.078623774	-0.555643601	-0.040299635	-0.22745274	-0.348827257	-0.066985376	0.268526706	0.054746687	-0.273251245	0.023316283	0.136992567
ulaB	-0.374225122	0.010742664	-0.009942827	0.020141308	-0.046284412	-0.211232165	0.316055622	0.655967406	-0.44084161	-0.230417092	-0.130927728	-0.174035182	0.243381131	0.221361625	0.002506206	-0.333990705	0.271982142	0.163946425	-0.345535691	-0.416916011	0.198425663	0.051249346	0.245830698	-0.43955587	0.084698508	-0.020091417	0.087879328	-0.303364849	-0.501391457	0.084763896	0.166852556	0.020179453	0.211314361	-0.476353818	0.093300221	0.134402036	-0.152882604	-0.090306168	-0.057513793	-0.624381445	-0.111288084	-0.19092752	-0.452232655	-0.12350264	0.324170115	0.093495164	-0.278492874	0.083384182	0.122562463
sgaB	-0.374225122	0.010742664	-0.009942827	0.020141308	-0.046284412	-0.211232165	0.316055622	0.655967406	-0.44084161	-0.230417092	-0.130927728	-0.174035182	0.243381131	0.221361625	0.002506206	-0.333990705	0.271982142	0.163946425	-0.345535691	-0.416916011	0.198425663	0.051249346	0.245830698	-0.43955587	0.084698508	-0.020091417	0.087879328	-0.303364849	-0.501391457	0.084763896	0.166852556	0.020179453	0.211314361	-0.476353818	0.093300221	0.134402036	-0.152882604	-0.090306168	-0.057513793	-0.624381445	-0.111288084	-0.19092752	-0.452232655	-0.12350264	0.324170115	0.093495164	-0.278492874	0.083384182	0.122562463
MPN_RS02820	-0.374225122	0.010742664	-0.009942827	0.020141308	-0.046284412	-0.211232165	0.316055622	0.655967406	-0.44084161	-0.230417092	-0.130927728	-0.174035182	0.243381131	0.221361625	0.002506206	-0.333990705	0.271982142	0.163946425	-0.345535691	-0.416916011	0.198425663	0.051249346	0.245830698	-0.43955587	0.084698508	-0.020091417	0.087879328	-0.303364849	-0.501391457	0.084763896	0.166852556	0.020179453	0.211314361	-0.476353818	0.093300221	0.134402036	-0.152882604	-0.090306168	-0.057513793	-0.624381445	-0.111288084	-0.19092752	-0.452232655	-0.12350264	0.324170115	0.093495164	-0.278492874	0.083384182	0.122562463
MP347.1	-0.374225122	0.010742664	-0.009942827	0.020141308	-0.046284412	-0.211232165	0.316055622	0.655967406	-0.44084161	-0.230417092	-0.130927728	-0.174035182	0.243381131	0.221361625	0.002506206	-0.333990705	0.271982142	0.163946425	-0.345535691	-0.416916011	0.198425663	0.051249346	0.245830698	-0.43955587	0.084698508	-0.020091417	0.087879328	-0.303364849	-0.501391457	0.084763896	0.166852556	0.020179453	0.211314361	-0.476353818	0.093300221	0.134402036	-0.152882604	-0.090306168	-0.057513793	-0.624381445	-0.111288084	-0.19092752	-0.452232655	-0.12350264	0.324170115	0.093495164	-0.278492874	0.083384182	0.122562463
rplP	-0.263840003	0.098519998	0.053027626	0.072368992	-0.087227893	-0.225474964	0.315641515	0.649062997	-0.479035089	-0.279902837	-0.133057864	-0.180745996	0.252581379	0.240302368	0.052496149	-0.285097021	0.35357408	0.211712491	-0.35536258	-0.441745361	0.209269665	0.033273328	0.149847748	-0.495769689	0.000327188	0.018354399	-0.002194896	-0.257320878	-0.368788734	0.096915696	0.155829645	-0.016058497	0.163634499	-0.517852863	0.100762159	0.115644757	-0.056337627	-0.055569141	-0.081196998	-0.55278831	-0.037737131	-0.229670439	-0.344125538	-0.064678137	0.265733496	0.053972673	-0.272610401	0.019531032	0.138611835
rplP	-0.263840003	0.098519998	0.053027626	0.072368992	-0.087227893	-0.225474964	0.315641515	0.649062997	-0.479035089	-0.279902837	-0.133057864	-0.180745996	0.252581379	0.240302368	0.052496149	-0.285097021	0.35357408	0.211712491	-0.35536258	-0.441745361	0.209269665	0.033273328	0.149847748	-0.495769689	0.000327188	0.018354399	-0.002194896	-0.257320878	-0.368788734	0.096915696	0.155829645	-0.016058497	0.163634499	-0.517852863	0.100762159	0.115644757	-0.056337627	-0.055569141	-0.081196998	-0.55278831	-0.037737131	-0.229670439	-0.344125538	-0.064678137	0.265733496	0.053972673	-0.272610401	0.019531032	0.138611835
MP659	-0.263840003	0.098519998	0.053027626	0.072368992	-0.087227893	-0.225474964	0.315641515	0.649062997	-0.479035089	-0.279902837	-0.133057864	-0.180745996	0.252581379	0.240302368	0.052496149	-0.285097021	0.35357408	0.211712491	-0.35536258	-0.441745361	0.209269665	0.033273328	0.149847748	-0.495769689	0.000327188	0.018354399	-0.002194896	-0.257320878	-0.368788734	0.096915696	0.155829645	-0.016058497	0.163634499	-0.517852863	0.100762159	0.115644757	-0.056337627	-0.055569141	-0.081196998	-0.55278831	-0.037737131	-0.229670439	-0.344125538	-0.064678137	0.265733496	0.053972673	-0.272610401	0.019531032	0.138611835
rpsD	-0.247632104	0.094746112	0.049169387	0.065752982	-0.084354978	-0.214336044	0.297760566	0.615820214	-0.461435018	-0.264380879	-0.128052484	-0.177636489	0.237327726	0.231920959	0.049082707	-0.27586701	0.334561274	0.203196366	-0.339542211	-0.422172257	0.202539638	0.030710631	0.141355382	-0.473460665	-0.003916025	0.022284964	-0.000958518	-0.249315435	-0.348006724	0.093837861	0.148232754	-0.013946956	0.16192255	-0.49463252	0.09911696	0.115354371	-0.053660781	-0.052604344	-0.078475238	-0.535897828	-0.036879372	-0.224309429	-0.327786525	-0.060227731	0.250163834	0.051711767	-0.259341911	0.01675766	0.13343252
rps4	-0.247632104	0.094746112	0.049169387	0.065752982	-0.084354978	-0.214336044	0.297760566	0.615820214	-0.461435018	-0.264380879	-0.128052484	-0.177636489	0.237327726	0.231920959	0.049082707	-0.27586701	0.334561274	0.203196366	-0.339542211	-0.422172257	0.202539638	0.030710631	0.141355382	-0.473460665	-0.003916025	0.022284964	-0.000958518	-0.249315435	-0.348006724	0.093837861	0.148232754	-0.013946956	0.16192255	-0.49463252	0.09911696	0.115354371	-0.053660781	-0.052604344	-0.078475238	-0.535897828	-0.036879372	-0.224309429	-0.327786525	-0.060227731	0.250163834	0.051711767	-0.259341911	0.01675766	0.13343252
rpsD	-0.247632104	0.094746112	0.049169387	0.065752982	-0.084354978	-0.214336044	0.297760566	0.615820214	-0.461435018	-0.264380879	-0.128052484	-0.177636489	0.237327726	0.231920959	0.049082707	-0.27586701	0.334561274	0.203196366	-0.339542211	-0.422172257	0.202539638	0.030710631	0.141355382	-0.473460665	-0.003916025	0.022284964	-0.000958518	-0.249315435	-0.348006724	0.093837861	0.148232754	-0.013946956	0.16192255	-0.49463252	0.09911696	0.115354371	-0.053660781	-0.052604344	-0.078475238	-0.535897828	-0.036879372	-0.224309429	-0.327786525	-0.060227731	0.250163834	0.051711767	-0.259341911	0.01675766	0.13343252
MP395	-0.247632104	0.094746112	0.049169387	0.065752982	-0.084354978	-0.214336044	0.297760566	0.615820214	-0.461435018	-0.264380879	-0.128052484	-0.177636489	0.237327726	0.231920959	0.049082707	-0.27586701	0.334561274	0.203196366	-0.339542211	-0.422172257	0.202539638	0.030710631	0.141355382	-0.473460665	-0.003916025	0.022284964	-0.000958518	-0.249315435	-0.348006724	0.093837861	0.148232754	-0.013946956	0.16192255	-0.49463252	0.09911696	0.115354371	-0.053660781	-0.052604344	-0.078475238	-0.535897828	-0.036879372	-0.224309429	-0.327786525	-0.060227731	0.250163834	0.051711767	-0.259341911	0.01675766	0.13343252
rpmJ	-0.21967453	0.115487316	0.072355016	0.080075483	-0.098177655	-0.224807044	0.299665437	0.617305202	-0.470419441	-0.284160997	-0.13356103	-0.179812052	0.241202887	0.237456917	0.062864673	-0.255545336	0.356118817	0.218844666	-0.338103869	-0.433563521	0.208113042	0.030555823	0.115942856	-0.492366138	-0.025789154	0.036188986	-0.028621121	-0.231662285	-0.316835529	0.096951814	0.143184671	-0.019477264	0.144440537	-0.504629393	0.099776348	0.105105197	-0.024505346	-0.045928125	-0.087445367	-0.507343387	-0.014262049	-0.231898865	-0.300570086	-0.045785771	0.240556944	0.040412796	-0.259461379	0.000234076	0.141079557
rpmJ	-0.21967453	0.115487316	0.072355016	0.080075483	-0.098177655	-0.224807044	0.299665437	0.617305202	-0.470419441	-0.284160997	-0.13356103	-0.179812052	0.241202887	0.237456917	0.062864673	-0.255545336	0.356118817	0.218844666	-0.338103869	-0.433563521	0.208113042	0.030555823	0.115942856	-0.492366138	-0.025789154	0.036188986	-0.028621121	-0.231662285	-0.316835529	0.096951814	0.143184671	-0.019477264	0.144440537	-0.504629393	0.099776348	0.105105197	-0.024505346	-0.045928125	-0.087445367	-0.507343387	-0.014262049	-0.231898865	-0.300570086	-0.045785771	0.240556944	0.040412796	-0.259461379	0.000234076	0.141079557
MP643	-0.21967453	0.115487316	0.072355016	0.080075483	-0.098177655	-0.224807044	0.299665437	0.617305202	-0.470419441	-0.284160997	-0.13356103	-0.179812052	0.241202887	0.237456917	0.062864673	-0.255545336	0.356118817	0.218844666	-0.338103869	-0.433563521	0.208113042	0.030555823	0.115942856	-0.492366138	-0.025789154	0.036188986	-0.028621121	-0.231662285	-0.316835529	0.096951814	0.143184671	-0.019477264	0.144440537	-0.504629393	0.099776348	0.105105197	-0.024505346	-0.045928125	-0.087445367	-0.507343387	-0.014262049	-0.231898865	-0.300570086	-0.045785771	0.240556944	0.040412796	-0.259461379	0.000234076	0.141079557
rpmG2	-0.21967453	0.115487316	0.072355016	0.080075483	-0.098177655	-0.224807044	0.299665437	0.617305202	-0.470419441	-0.284160997	-0.13356103	-0.179812052	0.241202887	0.237456917	0.062864673	-0.255545336	0.356118817	0.218844666	-0.338103869	-0.433563521	0.208113042	0.030555823	0.115942856	-0.492366138	-0.025789154	0.036188986	-0.028621121	-0.231662285	-0.316835529	0.096951814	0.143184671	-0.019477264	0.144440537	-0.504629393	0.099776348	0.105105197	-0.024505346	-0.045928125	-0.087445367	-0.507343387	-0.014262049	-0.231898865	-0.300570086	-0.045785771	0.240556944	0.040412796	-0.259461379	0.000234076	0.141079557
rpmG	-0.21967453	0.115487316	0.072355016	0.080075483	-0.098177655	-0.224807044	0.299665437	0.617305202	-0.470419441	-0.284160997	-0.13356103	-0.179812052	0.241202887	0.237456917	0.062864673	-0.255545336	0.356118817	0.218844666	-0.338103869	-0.433563521	0.208113042	0.030555823	0.115942856	-0.492366138	-0.025789154	0.036188986	-0.028621121	-0.231662285	-0.316835529	0.096951814	0.143184671	-0.019477264	0.144440537	-0.504629393	0.099776348	0.105105197	-0.024505346	-0.045928125	-0.087445367	-0.507343387	-0.014262049	-0.231898865	-0.300570086	-0.045785771	0.240556944	0.040412796	-0.259461379	0.000234076	0.141079557
MP085.1	-0.21967453	0.115487316	0.072355016	0.080075483	-0.098177655	-0.224807044	0.299665437	0.617305202	-0.470419441	-0.284160997	-0.13356103	-0.179812052	0.241202887	0.237456917	0.062864673	-0.255545336	0.356118817	0.218844666	-0.338103869	-0.433563521	0.208113042	0.030555823	0.115942856	-0.492366138	-0.025789154	0.036188986	-0.028621121	-0.231662285	-0.316835529	0.096951814	0.143184671	-0.019477264	0.144440537	-0.504629393	0.099776348	0.105105197	-0.024505346	-0.045928125	-0.087445367	-0.507343387	-0.014262049	-0.231898865	-0.300570086	-0.045785771	0.240556944	0.040412796	-0.259461379	0.000234076	0.141079557
rpsU	-0.21967453	0.115487316	0.072355016	0.080075483	-0.098177655	-0.224807044	0.299665437	0.617305202	-0.470419441	-0.284160997	-0.13356103	-0.179812052	0.241202887	0.237456917	0.062864673	-0.255545336	0.356118817	0.218844666	-0.338103869	-0.433563521	0.208113042	0.030555823	0.115942856	-0.492366138	-0.025789154	0.036188986	-0.028621121	-0.231662285	-0.316835529	0.096951814	0.143184671	-0.019477264	0.144440537	-0.504629393	0.099776348	0.105105197	-0.024505346	-0.045928125	-0.087445367	-0.507343387	-0.014262049	-0.231898865	-0.300570086	-0.045785771	0.240556944	0.040412796	-0.259461379	0.000234076	0.141079557
rpsU	-0.21967453	0.115487316	0.072355016	0.080075483	-0.098177655	-0.224807044	0.299665437	0.617305202	-0.470419441	-0.284160997	-0.13356103	-0.179812052	0.241202887	0.237456917	0.062864673	-0.255545336	0.356118817	0.218844666	-0.338103869	-0.433563521	0.208113042	0.030555823	0.115942856	-0.492366138	-0.025789154	0.036188986	-0.028621121	-0.231662285	-0.316835529	0.096951814	0.143184671	-0.019477264	0.144440537	-0.504629393	0.099776348	0.105105197	-0.024505346	-0.045928125	-0.087445367	-0.507343387	-0.014262049	-0.231898865	-0.300570086	-0.045785771	0.240556944	0.040412796	-0.259461379	0.000234076	0.141079557
MP539.1	-0.21967453	0.115487316	0.072355016	0.080075483	-0.098177655	-0.224807044	0.299665437	0.617305202	-0.470419441	-0.284160997	-0.13356103	-0.179812052	0.241202887	0.237456917	0.062864673	-0.255545336	0.356118817	0.218844666	-0.338103869	-0.433563521	0.208113042	0.030555823	0.115942856	-0.492366138	-0.025789154	0.036188986	-0.028621121	-0.231662285	-0.316835529	0.096951814	0.143184671	-0.019477264	0.144440537	-0.504629393	0.099776348	0.105105197	-0.024505346	-0.045928125	-0.087445367	-0.507343387	-0.014262049	-0.231898865	-0.300570086	-0.045785771	0.240556944	0.040412796	-0.259461379	0.000234076	0.141079557
ruvX	-0.318296815	0.032136318	0.006070347	0.03447237	-0.051856446	-0.192749125	0.291796416	0.596192914	-0.41167978	-0.216763143	-0.112844222	-0.157248481	0.220246621	0.203646728	0.011526793	-0.294055146	0.270747449	0.156690284	-0.322302501	-0.382458471	0.177645082	0.043816686	0.20630121	-0.410336813	0.059658623	-0.013947006	0.05909842	-0.266034453	-0.421866806	0.080014526	0.153831509	0.004496162	0.186797362	-0.444198506	0.085046026	0.118778826	-0.117014266	-0.072037159	-0.05414746	-0.552781068	-0.08083013	-0.183585113	-0.386547259	-0.101455937	0.278401162	0.079909338	-0.254499374	0.05921096	0.111960516
MP422.1	-0.318296815	0.032136318	0.006070347	0.03447237	-0.051856446	-0.192749125	0.291796416	0.596192914	-0.41167978	-0.216763143	-0.112844222	-0.157248481	0.220246621	0.203646728	0.011526793	-0.294055146	0.270747449	0.156690284	-0.322302501	-0.382458471	0.177645082	0.043816686	0.20630121	-0.410336813	0.059658623	-0.013947006	0.05909842	-0.266034453	-0.421866806	0.080014526	0.153831509	0.004496162	0.186797362	-0.444198506	0.085046026	0.118778826	-0.117014266	-0.072037159	-0.05414746	-0.552781068	-0.08083013	-0.183585113	-0.386547259	-0.101455937	0.278401162	0.079909338	-0.254499374	0.05921096	0.111960516
smpB	-0.365371318	0.026699075	0.001653605	0.034423883	-0.050054498	-0.211969744	0.323290318	0.662245108	-0.448879309	-0.240845408	-0.121021225	-0.172620743	0.244263035	0.222728813	0.012042191	-0.327385423	0.297844607	0.166245912	-0.357155342	-0.421241767	0.194375555	0.050406076	0.239781408	-0.451155966	0.076275544	-0.019909782	0.071814927	-0.300059505	-0.478455748	0.089717682	0.171381277	0.006617079	0.206295456	-0.489253829	0.089319471	0.137907499	-0.137992642	-0.082679541	-0.055699705	-0.616582585	-0.095552505	-0.202412873	-0.434301098	-0.11545084	0.316453146	0.093592737	-0.286516648	0.072807434	0.121399648
smpB	-0.365371318	0.026699075	0.001653605	0.034423883	-0.050054498	-0.211969744	0.323290318	0.662245108	-0.448879309	-0.240845408	-0.121021225	-0.172620743	0.244263035	0.222728813	0.012042191	-0.327385423	0.297844607	0.166245912	-0.357155342	-0.421241767	0.194375555	0.050406076	0.239781408	-0.451155966	0.076275544	-0.019909782	0.071814927	-0.300059505	-0.478455748	0.089717682	0.171381277	0.006617079	0.206295456	-0.489253829	0.089319471	0.137907499	-0.137992642	-0.082679541	-0.055699705	-0.616582585	-0.095552505	-0.202412873	-0.434301098	-0.11545084	0.316453146	0.093592737	-0.286516648	0.072807434	0.121399648
MP081	-0.365371318	0.026699075	0.001653605	0.034423883	-0.050054498	-0.211969744	0.323290318	0.662245108	-0.448879309	-0.240845408	-0.121021225	-0.172620743	0.244263035	0.222728813	0.012042191	-0.327385423	0.297844607	0.166245912	-0.357155342	-0.421241767	0.194375555	0.050406076	0.239781408	-0.451155966	0.076275544	-0.019909782	0.071814927	-0.300059505	-0.478455748	0.089717682	0.171381277	0.006617079	0.206295456	-0.489253829	0.089319471	0.137907499	-0.137992642	-0.082679541	-0.055699705	-0.616582585	-0.095552505	-0.202412873	-0.434301098	-0.11545084	0.316453146	0.093592737	-0.286516648	0.072807434	0.121399648
hisS	-0.378366577	0.021651678	-0.010467059	0.033622762	-0.046225791	-0.210095202	0.328122846	0.663541718	-0.446794965	-0.234769949	-0.119414161	-0.170788038	0.245652693	0.219703008	0.006366603	-0.333558105	0.292123248	0.163914807	-0.359510346	-0.418218261	0.191199593	0.053129971	0.248179881	-0.443753638	0.086509257	-0.03060459	0.079904054	-0.305282334	-0.492512101	0.086592427	0.174012567	0.005405039	0.213979286	-0.485900954	0.089203428	0.138101916	-0.149056562	-0.081191637	-0.05336309	-0.624363283	-0.104018484	-0.194154128	-0.447744597	-0.120806951	0.322139849	0.093684344	-0.28604034	0.079984563	0.118110842
hisS	-0.378366577	0.021651678	-0.010467059	0.033622762	-0.046225791	-0.210095202	0.328122846	0.663541718	-0.446794965	-0.234769949	-0.119414161	-0.170788038	0.245652693	0.219703008	0.006366603	-0.333558105	0.292123248	0.163914807	-0.359510346	-0.418218261	0.191199593	0.053129971	0.248179881	-0.443753638	0.086509257	-0.03060459	0.079904054	-0.305282334	-0.492512101	0.086592427	0.174012567	0.005405039	0.213979286	-0.485900954	0.089203428	0.138101916	-0.149056562	-0.081191637	-0.05336309	-0.624363283	-0.104018484	-0.194154128	-0.447744597	-0.120806951	0.322139849	0.093684344	-0.28604034	0.079984563	0.118110842
MP109	-0.378366577	0.021651678	-0.010467059	0.033622762	-0.046225791	-0.210095202	0.328122846	0.663541718	-0.446794965	-0.234769949	-0.119414161	-0.170788038	0.245652693	0.219703008	0.006366603	-0.333558105	0.292123248	0.163914807	-0.359510346	-0.418218261	0.191199593	0.053129971	0.248179881	-0.443753638	0.086509257	-0.03060459	0.079904054	-0.305282334	-0.492512101	0.086592427	0.174012567	0.005405039	0.213979286	-0.485900954	0.089203428	0.138101916	-0.149056562	-0.081191637	-0.05336309	-0.624363283	-0.104018484	-0.194154128	-0.447744597	-0.120806951	0.322139849	0.093684344	-0.28604034	0.079984563	0.118110842
polC	-0.384252331	0.013326667	-0.004859113	0.021817344	-0.045733588	-0.215669844	0.329287762	0.680325299	-0.451483274	-0.237757746	-0.131007618	-0.179469414	0.249895118	0.221729114	0.005476415	-0.342456535	0.29102023	0.162297457	-0.363231101	-0.428022548	0.198793338	0.054259496	0.253430321	-0.452726957	0.08289786	-0.02282031	0.083078526	-0.311823146	-0.506871042	0.092344755	0.1757344	0.013467734	0.218652297	-0.493966978	0.090782089	0.141036379	-0.159215211	-0.091956641	-0.058864899	-0.641777152	-0.111215577	-0.202220981	-0.458008134	-0.127084309	0.335926749	0.098014428	-0.292128993	0.078495588	0.118969436
polC	-0.384252331	0.013326667	-0.004859113	0.021817344	-0.045733588	-0.215669844	0.329287762	0.680325299	-0.451483274	-0.237757746	-0.131007618	-0.179469414	0.249895118	0.221729114	0.005476415	-0.342456535	0.29102023	0.162297457	-0.363231101	-0.428022548	0.198793338	0.054259496	0.253430321	-0.452726957	0.08289786	-0.02282031	0.083078526	-0.311823146	-0.506871042	0.092344755	0.1757344	0.013467734	0.218652297	-0.493966978	0.090782089	0.141036379	-0.159215211	-0.091956641	-0.058864899	-0.641777152	-0.111215577	-0.202220981	-0.458008134	-0.127084309	0.335926749	0.098014428	-0.292128993	0.078495588	0.118969436
MP120	-0.384252331	0.013326667	-0.004859113	0.021817344	-0.045733588	-0.215669844	0.329287762	0.680325299	-0.451483274	-0.237757746	-0.131007618	-0.179469414	0.249895118	0.221729114	0.005476415	-0.342456535	0.29102023	0.162297457	-0.363231101	-0.428022548	0.198793338	0.054259496	0.253430321	-0.452726957	0.08289786	-0.02282031	0.083078526	-0.311823146	-0.506871042	0.092344755	0.1757344	0.013467734	0.218652297	-0.493966978	0.090782089	0.141036379	-0.159215211	-0.091956641	-0.058864899	-0.641777152	-0.111215577	-0.202220981	-0.458008134	-0.127084309	0.335926749	0.098014428	-0.292128993	0.078495588	0.118969436
rpoE	-0.328884528	0.022090873	0.008734813	0.022412154	-0.046229339	-0.200449022	0.290693372	0.611512677	-0.412323617	-0.221486103	-0.12196386	-0.168107596	0.229025155	0.203579354	0.013304912	-0.300761262	0.26807813	0.148974568	-0.325950811	-0.392954475	0.18410945	0.047572467	0.216584805	-0.4174841	0.060220458	-0.010315708	0.063991771	-0.276319258	-0.439882479	0.084829939	0.15261604	0.01388957	0.191868096	-0.452601346	0.083610307	0.129588613	-0.131865268	-0.081219889	-0.061194597	-0.570972739	-0.092355849	-0.189793493	-0.396891381	-0.102182401	0.299953017	0.085730977	-0.264020741	0.062492315	0.111015652
rpoE	-0.328884528	0.022090873	0.008734813	0.022412154	-0.046229339	-0.200449022	0.290693372	0.611512677	-0.412323617	-0.221486103	-0.12196386	-0.168107596	0.229025155	0.203579354	0.013304912	-0.300761262	0.26807813	0.148974568	-0.325950811	-0.392954475	0.18410945	0.047572467	0.216584805	-0.4174841	0.060220458	-0.010315708	0.063991771	-0.276319258	-0.439882479	0.084829939	0.15261604	0.01388957	0.191868096	-0.452601346	0.083610307	0.129588613	-0.131865268	-0.081219889	-0.061194597	-0.570972739	-0.092355849	-0.189793493	-0.396891381	-0.102182401	0.299953017	0.085730977	-0.264020741	0.062492315	0.111015652
MP130	-0.328884528	0.022090873	0.008734813	0.022412154	-0.046229339	-0.200449022	0.290693372	0.611512677	-0.412323617	-0.221486103	-0.12196386	-0.168107596	0.229025155	0.203579354	0.013304912	-0.300761262	0.26807813	0.148974568	-0.325950811	-0.392954475	0.18410945	0.047572467	0.216584805	-0.4174841	0.060220458	-0.010315708	0.063991771	-0.276319258	-0.439882479	0.084829939	0.15261604	0.01388957	0.191868096	-0.452601346	0.083610307	0.129588613	-0.131865268	-0.081219889	-0.061194597	-0.570972739	-0.092355849	-0.189793493	-0.396891381	-0.102182401	0.299953017	0.085730977	-0.264020741	0.062492315	0.111015652
pip	-0.356094657	0.020916687	-0.002339179	0.032517896	-0.0514866	-0.208443628	0.316469215	0.642080667	-0.437273112	-0.229004522	-0.121050517	-0.167837791	0.235254287	0.213526433	0.005455738	-0.32065899	0.287141751	0.163697278	-0.344502818	-0.410438089	0.189837994	0.051693612	0.23528398	-0.435311843	0.075416802	-0.020012934	0.071917793	-0.292706412	-0.471459926	0.086785708	0.167420806	0.007250623	0.206410071	-0.472493093	0.088591441	0.131428704	-0.138849606	-0.080734264	-0.053385218	-0.602042333	-0.094703155	-0.194888237	-0.430324043	-0.114172825	0.30770481	0.09098093	-0.276102752	0.072239973	0.118067752
pip	-0.356094657	0.020916687	-0.002339179	0.032517896	-0.0514866	-0.208443628	0.316469215	0.642080667	-0.437273112	-0.229004522	-0.121050517	-0.167837791	0.235254287	0.213526433	0.005455738	-0.32065899	0.287141751	0.163697278	-0.344502818	-0.410438089	0.189837994	0.051693612	0.23528398	-0.435311843	0.075416802	-0.020012934	0.071917793	-0.292706412	-0.471459926	0.086785708	0.167420806	0.007250623	0.206410071	-0.472493093	0.088591441	0.131428704	-0.138849606	-0.080734264	-0.053385218	-0.602042333	-0.094703155	-0.194888237	-0.430324043	-0.114172825	0.30770481	0.09098093	-0.276102752	0.072239973	0.118067752
MP132	-0.356094657	0.020916687	-0.002339179	0.032517896	-0.0514866	-0.208443628	0.316469215	0.642080667	-0.437273112	-0.229004522	-0.121050517	-0.167837791	0.235254287	0.213526433	0.005455738	-0.32065899	0.287141751	0.163697278	-0.344502818	-0.410438089	0.189837994	0.051693612	0.23528398	-0.435311843	0.075416802	-0.020012934	0.071917793	-0.292706412	-0.471459926	0.086785708	0.167420806	0.007250623	0.206410071	-0.472493093	0.088591441	0.131428704	-0.138849606	-0.080734264	-0.053385218	-0.602042333	-0.094703155	-0.194888237	-0.430324043	-0.114172825	0.30770481	0.09098093	-0.276102752	0.072239973	0.118067752
yidC	-0.401252562	0.009828112	-0.01134178	0.026324696	-0.038799476	-0.22149868	0.343721837	0.695050744	-0.469634636	-0.235033213	-0.140385311	-0.189351733	0.255264191	0.232097238	-0.007733281	-0.350934296	0.294946472	0.164372616	-0.370775561	-0.446660632	0.214467493	0.063876342	0.270216681	-0.464715673	0.090357246	-0.028185603	0.09241915	-0.328638886	-0.531967247	0.092247279	0.184844178	0.016466676	0.229838272	-0.507826558	0.092150581	0.14811562	-0.165234256	-0.090318548	-0.06071088	-0.669968659	-0.11840271	-0.207662151	-0.482351646	-0.13070714	0.342251707	0.102921086	-0.302103368	0.078806155	0.130262545
yidC	-0.401252562	0.009828112	-0.01134178	0.026324696	-0.038799476	-0.22149868	0.343721837	0.695050744	-0.469634636	-0.235033213	-0.140385311	-0.189351733	0.255264191	0.232097238	-0.007733281	-0.350934296	0.294946472	0.164372616	-0.370775561	-0.446660632	0.214467493	0.063876342	0.270216681	-0.464715673	0.090357246	-0.028185603	0.09241915	-0.328638886	-0.531967247	0.092247279	0.184844178	0.016466676	0.229838272	-0.507826558	0.092150581	0.14811562	-0.165234256	-0.090318548	-0.06071088	-0.669968659	-0.11840271	-0.207662151	-0.482351646	-0.13070714	0.342251707	0.102921086	-0.302103368	0.078806155	0.130262545
MP162	-0.401252562	0.009828112	-0.01134178	0.026324696	-0.038799476	-0.22149868	0.343721837	0.695050744	-0.469634636	-0.235033213	-0.140385311	-0.189351733	0.255264191	0.232097238	-0.007733281	-0.350934296	0.294946472	0.164372616	-0.370775561	-0.446660632	0.214467493	0.063876342	0.270216681	-0.464715673	0.090357246	-0.028185603	0.09241915	-0.328638886	-0.531967247	0.092247279	0.184844178	0.016466676	0.229838272	-0.507826558	0.092150581	0.14811562	-0.165234256	-0.090318548	-0.06071088	-0.669968659	-0.11840271	-0.207662151	-0.482351646	-0.13070714	0.342251707	0.102921086	-0.302103368	0.078806155	0.130262545
rpsP	-0.265979913	0.098625649	0.056583713	0.07172213	-0.091699613	-0.231810012	0.32018238	0.656740255	-0.487980155	-0.285765608	-0.137504677	-0.1863852	0.253185349	0.244303193	0.052505021	-0.285875093	0.357426621	0.21699745	-0.35851927	-0.45084293	0.213510968	0.037157927	0.151796238	-0.50461128	-0.001441198	0.023734061	-0.004196172	-0.259997003	-0.372046382	0.099687111	0.157156521	-0.014146029	0.166509499	-0.52341913	0.101656476	0.117416109	-0.054346519	-0.057072831	-0.083692531	-0.558798562	-0.035483544	-0.234675617	-0.348458635	-0.065775083	0.270854576	0.055488936	-0.278104269	0.01819262	0.142414061
rpsP	-0.265979913	0.098625649	0.056583713	0.07172213	-0.091699613	-0.231810012	0.32018238	0.656740255	-0.487980155	-0.285765608	-0.137504677	-0.1863852	0.253185349	0.244303193	0.052505021	-0.285875093	0.357426621	0.21699745	-0.35851927	-0.45084293	0.213510968	0.037157927	0.151796238	-0.50461128	-0.001441198	0.023734061	-0.004196172	-0.259997003	-0.372046382	0.099687111	0.157156521	-0.014146029	0.166509499	-0.52341913	0.101656476	0.117416109	-0.054346519	-0.057072831	-0.083692531	-0.558798562	-0.035483544	-0.234675617	-0.348458635	-0.065775083	0.270854576	0.055488936	-0.278104269	0.01819262	0.142414061
MP182	-0.265979913	0.098625649	0.056583713	0.07172213	-0.091699613	-0.231810012	0.32018238	0.656740255	-0.487980155	-0.285765608	-0.137504677	-0.1863852	0.253185349	0.244303193	0.052505021	-0.285875093	0.357426621	0.21699745	-0.35851927	-0.45084293	0.213510968	0.037157927	0.151796238	-0.50461128	-0.001441198	0.023734061	-0.004196172	-0.259997003	-0.372046382	0.099687111	0.157156521	-0.014146029	0.166509499	-0.52341913	0.101656476	0.117416109	-0.054346519	-0.057072831	-0.083692531	-0.558798562	-0.035483544	-0.234675617	-0.348458635	-0.065775083	0.270854576	0.055488936	-0.278104269	0.01819262	0.142414061
rplS	-0.21967453	0.115487316	0.072355016	0.080075483	-0.098177655	-0.224807044	0.299665437	0.617305202	-0.470419441	-0.284160997	-0.13356103	-0.179812052	0.241202887	0.237456917	0.062864673	-0.255545336	0.356118817	0.218844666	-0.338103869	-0.433563521	0.208113042	0.030555823	0.115942856	-0.492366138	-0.025789154	0.036188986	-0.028621121	-0.231662285	-0.316835529	0.096951814	0.143184671	-0.019477264	0.144440537	-0.504629393	0.099776348	0.105105197	-0.024505346	-0.045928125	-0.087445367	-0.507343387	-0.014262049	-0.231898865	-0.300570086	-0.045785771	0.240556944	0.040412796	-0.259461379	0.000234076	0.141079557
rplS	-0.21967453	0.115487316	0.072355016	0.080075483	-0.098177655	-0.224807044	0.299665437	0.617305202	-0.470419441	-0.284160997	-0.13356103	-0.179812052	0.241202887	0.237456917	0.062864673	-0.255545336	0.356118817	0.218844666	-0.338103869	-0.433563521	0.208113042	0.030555823	0.115942856	-0.492366138	-0.025789154	0.036188986	-0.028621121	-0.231662285	-0.316835529	0.096951814	0.143184671	-0.019477264	0.144440537	-0.504629393	0.099776348	0.105105197	-0.024505346	-0.045928125	-0.087445367	-0.507343387	-0.014262049	-0.231898865	-0.300570086	-0.045785771	0.240556944	0.040412796	-0.259461379	0.000234076	0.141079557
MP184	-0.21967453	0.115487316	0.072355016	0.080075483	-0.098177655	-0.224807044	0.299665437	0.617305202	-0.470419441	-0.284160997	-0.13356103	-0.179812052	0.241202887	0.237456917	0.062864673	-0.255545336	0.356118817	0.218844666	-0.338103869	-0.433563521	0.208113042	0.030555823	0.115942856	-0.492366138	-0.025789154	0.036188986	-0.028621121	-0.231662285	-0.316835529	0.096951814	0.143184671	-0.019477264	0.144440537	-0.504629393	0.099776348	0.105105197	-0.024505346	-0.045928125	-0.087445367	-0.507343387	-0.014262049	-0.231898865	-0.300570086	-0.045785771	0.240556944	0.040412796	-0.259461379	0.000234076	0.141079557
rbgA	-0.343584233	0.037037005	0.003185156	0.039167761	-0.055163028	-0.211379976	0.317809391	0.646133519	-0.446663411	-0.240973698	-0.120036411	-0.170030502	0.239122182	0.221809158	0.016577628	-0.317775293	0.298870644	0.172223714	-0.350634366	-0.415963545	0.191869243	0.046807825	0.222670255	-0.446764533	0.063098421	-0.016732939	0.062647843	-0.288719056	-0.456852529	0.089679305	0.16602918	0.002479237	0.197625952	-0.48484506	0.089796732	0.128964146	-0.126897697	-0.075989137	-0.058958365	-0.597749693	-0.087229802	-0.199317666	-0.415888451	-0.107281122	0.302798587	0.085625962	-0.276997529	0.063149151	0.121735615
ylqF	-0.343584233	0.037037005	0.003185156	0.039167761	-0.055163028	-0.211379976	0.317809391	0.646133519	-0.446663411	-0.240973698	-0.120036411	-0.170030502	0.239122182	0.221809158	0.016577628	-0.317775293	0.298870644	0.172223714	-0.350634366	-0.415963545	0.191869243	0.046807825	0.222670255	-0.446764533	0.063098421	-0.016732939	0.062647843	-0.288719056	-0.456852529	0.089679305	0.16602918	0.002479237	0.197625952	-0.48484506	0.089796732	0.128964146	-0.126897697	-0.075989137	-0.058958365	-0.597749693	-0.087229802	-0.199317666	-0.415888451	-0.107281122	0.302798587	0.085625962	-0.276997529	0.063149151	0.121735615
K05_orf271	-0.343584233	0.037037005	0.003185156	0.039167761	-0.055163028	-0.211379976	0.317809391	0.646133519	-0.446663411	-0.240973698	-0.120036411	-0.170030502	0.239122182	0.221809158	0.016577628	-0.317775293	0.298870644	0.172223714	-0.350634366	-0.415963545	0.191869243	0.046807825	0.222670255	-0.446764533	0.063098421	-0.016732939	0.062647843	-0.288719056	-0.456852529	0.089679305	0.16602918	0.002479237	0.197625952	-0.48484506	0.089796732	0.128964146	-0.126897697	-0.075989137	-0.058958365	-0.597749693	-0.087229802	-0.199317666	-0.415888451	-0.107281122	0.302798587	0.085625962	-0.276997529	0.063149151	0.121735615
MP186	-0.343584233	0.037037005	0.003185156	0.039167761	-0.055163028	-0.211379976	0.317809391	0.646133519	-0.446663411	-0.240973698	-0.120036411	-0.170030502	0.239122182	0.221809158	0.016577628	-0.317775293	0.298870644	0.172223714	-0.350634366	-0.415963545	0.191869243	0.046807825	0.222670255	-0.446764533	0.063098421	-0.016732939	0.062647843	-0.288719056	-0.456852529	0.089679305	0.16602918	0.002479237	0.197625952	-0.48484506	0.089796732	0.128964146	-0.126897697	-0.075989137	-0.058958365	-0.597749693	-0.087229802	-0.199317666	-0.415888451	-0.107281122	0.302798587	0.085625962	-0.276997529	0.063149151	0.121735615
mtlF	-0.379007623	0.013238731	-0.006892835	0.0244289	-0.047157738	-0.213698297	0.323328051	0.665841457	-0.449338903	-0.235682704	-0.131780187	-0.175010367	0.244514356	0.224703016	0.006020612	-0.336489415	0.280283417	0.167161162	-0.349328648	-0.423284344	0.198850175	0.051583781	0.249485861	-0.446944061	0.087709554	-0.017837496	0.083115265	-0.304910531	-0.50407544	0.087625692	0.168434976	0.016129411	0.212681261	-0.483271428	0.093486491	0.135622962	-0.149479603	-0.08997156	-0.056676784	-0.630939958	-0.111578494	-0.192592374	-0.457639034	-0.123068216	0.324634921	0.093527653	-0.284455092	0.084812334	0.1242562
MPN_RS03690	-0.379007623	0.013238731	-0.006892835	0.0244289	-0.047157738	-0.213698297	0.323328051	0.665841457	-0.449338903	-0.235682704	-0.131780187	-0.175010367	0.244514356	0.224703016	0.006020612	-0.336489415	0.280283417	0.167161162	-0.349328648	-0.423284344	0.198850175	0.051583781	0.249485861	-0.446944061	0.087709554	-0.017837496	0.083115265	-0.304910531	-0.50407544	0.087625692	0.168434976	0.016129411	0.212681261	-0.483271428	0.093486491	0.135622962	-0.149479603	-0.08997156	-0.056676784	-0.630939958	-0.111578494	-0.192592374	-0.457639034	-0.123068216	0.324634921	0.093527653	-0.284455092	0.084812334	0.1242562
MP189	-0.379007623	0.013238731	-0.006892835	0.0244289	-0.047157738	-0.213698297	0.323328051	0.665841457	-0.449338903	-0.235682704	-0.131780187	-0.175010367	0.244514356	0.224703016	0.006020612	-0.336489415	0.280283417	0.167161162	-0.349328648	-0.423284344	0.198850175	0.051583781	0.249485861	-0.446944061	0.087709554	-0.017837496	0.083115265	-0.304910531	-0.50407544	0.087625692	0.168434976	0.016129411	0.212681261	-0.483271428	0.093486491	0.135622962	-0.149479603	-0.08997156	-0.056676784	-0.630939958	-0.111578494	-0.192592374	-0.457639034	-0.123068216	0.324634921	0.093527653	-0.284455092	0.084812334	0.1242562
rpmB	-0.21967453	0.115487316	0.072355016	0.080075483	-0.098177655	-0.224807044	0.299665437	0.617305202	-0.470419441	-0.284160997	-0.13356103	-0.179812052	0.241202887	0.237456917	0.062864673	-0.255545336	0.356118817	0.218844666	-0.338103869	-0.433563521	0.208113042	0.030555823	0.115942856	-0.492366138	-0.025789154	0.036188986	-0.028621121	-0.231662285	-0.316835529	0.096951814	0.143184671	-0.019477264	0.144440537	-0.504629393	0.099776348	0.105105197	-0.024505346	-0.045928125	-0.087445367	-0.507343387	-0.014262049	-0.231898865	-0.300570086	-0.045785771	0.240556944	0.040412796	-0.259461379	0.000234076	0.141079557
rpmB	-0.21967453	0.115487316	0.072355016	0.080075483	-0.098177655	-0.224807044	0.299665437	0.617305202	-0.470419441	-0.284160997	-0.13356103	-0.179812052	0.241202887	0.237456917	0.062864673	-0.255545336	0.356118817	0.218844666	-0.338103869	-0.433563521	0.208113042	0.030555823	0.115942856	-0.492366138	-0.025789154	0.036188986	-0.028621121	-0.231662285	-0.316835529	0.096951814	0.143184671	-0.019477264	0.144440537	-0.504629393	0.099776348	0.105105197	-0.024505346	-0.045928125	-0.087445367	-0.507343387	-0.014262049	-0.231898865	-0.300570086	-0.045785771	0.240556944	0.040412796	-0.259461379	0.000234076	0.141079557
MP218	-0.21967453	0.115487316	0.072355016	0.080075483	-0.098177655	-0.224807044	0.299665437	0.617305202	-0.470419441	-0.284160997	-0.13356103	-0.179812052	0.241202887	0.237456917	0.062864673	-0.255545336	0.356118817	0.218844666	-0.338103869	-0.433563521	0.208113042	0.030555823	0.115942856	-0.492366138	-0.025789154	0.036188986	-0.028621121	-0.231662285	-0.316835529	0.096951814	0.143184671	-0.019477264	0.144440537	-0.504629393	0.099776348	0.105105197	-0.024505346	-0.045928125	-0.087445367	-0.507343387	-0.014262049	-0.231898865	-0.300570086	-0.045785771	0.240556944	0.040412796	-0.259461379	0.000234076	0.141079557
rpsO	-0.274304037	0.096646145	0.052936823	0.070725707	-0.089324348	-0.231447875	0.323605588	0.664455222	-0.49040914	-0.285330444	-0.137006197	-0.18569758	0.256790901	0.245622047	0.050806503	-0.292736014	0.358657803	0.216385308	-0.36367475	-0.45269804	0.21361603	0.036649367	0.15794891	-0.506390889	0.003556198	0.019698062	0.00110885	-0.26539307	-0.381861429	0.100228591	0.159974594	-0.014432137	0.170091634	-0.527684744	0.102278495	0.11989383	-0.060644581	-0.058926946	-0.082399421	-0.569394792	-0.040237502	-0.234638279	-0.356684171	-0.069334561	0.275255923	0.057508275	-0.280932925	0.021618945	0.1414354
rpsO	-0.274304037	0.096646145	0.052936823	0.070725707	-0.089324348	-0.231447875	0.323605588	0.664455222	-0.49040914	-0.285330444	-0.137006197	-0.18569758	0.256790901	0.245622047	0.050806503	-0.292736014	0.358657803	0.216385308	-0.36367475	-0.45269804	0.21361603	0.036649367	0.15794891	-0.506390889	0.003556198	0.019698062	0.00110885	-0.26539307	-0.381861429	0.100228591	0.159974594	-0.014432137	0.170091634	-0.527684744	0.102278495	0.11989383	-0.060644581	-0.058926946	-0.082399421	-0.569394792	-0.040237502	-0.234638279	-0.356684171	-0.069334561	0.275255923	0.057508275	-0.280932925	0.021618945	0.1414354
MP220	-0.274304037	0.096646145	0.052936823	0.070725707	-0.089324348	-0.231447875	0.323605588	0.664455222	-0.49040914	-0.285330444	-0.137006197	-0.18569758	0.256790901	0.245622047	0.050806503	-0.292736014	0.358657803	0.216385308	-0.36367475	-0.45269804	0.21361603	0.036649367	0.15794891	-0.506390889	0.003556198	0.019698062	0.00110885	-0.26539307	-0.381861429	0.100228591	0.159974594	-0.014432137	0.170091634	-0.527684744	0.102278495	0.11989383	-0.060644581	-0.058926946	-0.082399421	-0.569394792	-0.040237502	-0.234638279	-0.356684171	-0.069334561	0.275255923	0.057508275	-0.280932925	0.021618945	0.1414354
rplM	-0.21967453	0.115487316	0.072355016	0.080075483	-0.098177655	-0.224807044	0.299665437	0.617305202	-0.470419441	-0.284160997	-0.13356103	-0.179812052	0.241202887	0.237456917	0.062864673	-0.255545336	0.356118817	0.218844666	-0.338103869	-0.433563521	0.208113042	0.030555823	0.115942856	-0.492366138	-0.025789154	0.036188986	-0.028621121	-0.231662285	-0.316835529	0.096951814	0.143184671	-0.019477264	0.144440537	-0.504629393	0.099776348	0.105105197	-0.024505346	-0.045928125	-0.087445367	-0.507343387	-0.014262049	-0.231898865	-0.300570086	-0.045785771	0.240556944	0.040412796	-0.259461379	0.000234076	0.141079557
rplM	-0.21967453	0.115487316	0.072355016	0.080075483	-0.098177655	-0.224807044	0.299665437	0.617305202	-0.470419441	-0.284160997	-0.13356103	-0.179812052	0.241202887	0.237456917	0.062864673	-0.255545336	0.356118817	0.218844666	-0.338103869	-0.433563521	0.208113042	0.030555823	0.115942856	-0.492366138	-0.025789154	0.036188986	-0.028621121	-0.231662285	-0.316835529	0.096951814	0.143184671	-0.019477264	0.144440537	-0.504629393	0.099776348	0.105105197	-0.024505346	-0.045928125	-0.087445367	-0.507343387	-0.014262049	-0.231898865	-0.300570086	-0.045785771	0.240556944	0.040412796	-0.259461379	0.000234076	0.141079557
MP225	-0.21967453	0.115487316	0.072355016	0.080075483	-0.098177655	-0.224807044	0.299665437	0.617305202	-0.470419441	-0.284160997	-0.13356103	-0.179812052	0.241202887	0.237456917	0.062864673	-0.255545336	0.356118817	0.218844666	-0.338103869	-0.433563521	0.208113042	0.030555823	0.115942856	-0.492366138	-0.025789154	0.036188986	-0.028621121	-0.231662285	-0.316835529	0.096951814	0.143184671	-0.019477264	0.144440537	-0.504629393	0.099776348	0.105105197	-0.024505346	-0.045928125	-0.087445367	-0.507343387	-0.014262049	-0.231898865	-0.300570086	-0.045785771	0.240556944	0.040412796	-0.259461379	0.000234076	0.141079557
rpsI	-0.21967453	0.115487316	0.072355016	0.080075483	-0.098177655	-0.224807044	0.299665437	0.617305202	-0.470419441	-0.284160997	-0.13356103	-0.179812052	0.241202887	0.237456917	0.062864673	-0.255545336	0.356118817	0.218844666	-0.338103869	-0.433563521	0.208113042	0.030555823	0.115942856	-0.492366138	-0.025789154	0.036188986	-0.028621121	-0.231662285	-0.316835529	0.096951814	0.143184671	-0.019477264	0.144440537	-0.504629393	0.099776348	0.105105197	-0.024505346	-0.045928125	-0.087445367	-0.507343387	-0.014262049	-0.231898865	-0.300570086	-0.045785771	0.240556944	0.040412796	-0.259461379	0.000234076	0.141079557
rpsI	-0.21967453	0.115487316	0.072355016	0.080075483	-0.098177655	-0.224807044	0.299665437	0.617305202	-0.470419441	-0.284160997	-0.13356103	-0.179812052	0.241202887	0.237456917	0.062864673	-0.255545336	0.356118817	0.218844666	-0.338103869	-0.433563521	0.208113042	0.030555823	0.115942856	-0.492366138	-0.025789154	0.036188986	-0.028621121	-0.231662285	-0.316835529	0.096951814	0.143184671	-0.019477264	0.144440537	-0.504629393	0.099776348	0.105105197	-0.024505346	-0.045928125	-0.087445367	-0.507343387	-0.014262049	-0.231898865	-0.300570086	-0.045785771	0.240556944	0.040412796	-0.259461379	0.000234076	0.141079557
MP226	-0.21967453	0.115487316	0.072355016	0.080075483	-0.098177655	-0.224807044	0.299665437	0.617305202	-0.470419441	-0.284160997	-0.13356103	-0.179812052	0.241202887	0.237456917	0.062864673	-0.255545336	0.356118817	0.218844666	-0.338103869	-0.433563521	0.208113042	0.030555823	0.115942856	-0.492366138	-0.025789154	0.036188986	-0.028621121	-0.231662285	-0.316835529	0.096951814	0.143184671	-0.019477264	0.144440537	-0.504629393	0.099776348	0.105105197	-0.024505346	-0.045928125	-0.087445367	-0.507343387	-0.014262049	-0.231898865	-0.300570086	-0.045785771	0.240556944	0.040412796	-0.259461379	0.000234076	0.141079557
pstA	-0.3630835	0.009258518	-0.012093912	0.019862499	-0.035442599	-0.200601285	0.307929801	0.631114941	-0.424149487	-0.21453401	-0.126947257	-0.17161185	0.232651041	0.208377526	-0.00626411	-0.320977648	0.26278192	0.147919802	-0.33571444	-0.404941647	0.192374021	0.054801518	0.24282793	-0.42018088	0.079945273	-0.025613233	0.086464619	-0.298514575	-0.479147325	0.0825248	0.166179745	0.016207971	0.210553626	-0.456968945	0.082993557	0.134381272	-0.152270504	-0.080411165	-0.054120633	-0.605954193	-0.106159991	-0.186435734	-0.436716789	-0.116177185	0.310038032	0.090693713	-0.272299229	0.071548525	0.117083703
pstA	-0.3630835	0.009258518	-0.012093912	0.019862499	-0.035442599	-0.200601285	0.307929801	0.631114941	-0.424149487	-0.21453401	-0.126947257	-0.17161185	0.232651041	0.208377526	-0.00626411	-0.320977648	0.26278192	0.147919802	-0.33571444	-0.404941647	0.192374021	0.054801518	0.24282793	-0.42018088	0.079945273	-0.025613233	0.086464619	-0.298514575	-0.479147325	0.0825248	0.166179745	0.016207971	0.210553626	-0.456968945	0.082993557	0.134381272	-0.152270504	-0.080411165	-0.054120633	-0.605954193	-0.106159991	-0.186435734	-0.436716789	-0.116177185	0.310038032	0.090693713	-0.272299229	0.071548525	0.117083703
MP232	-0.3630835	0.009258518	-0.012093912	0.019862499	-0.035442599	-0.200601285	0.307929801	0.631114941	-0.424149487	-0.21453401	-0.126947257	-0.17161185	0.232651041	0.208377526	-0.00626411	-0.320977648	0.26278192	0.147919802	-0.33571444	-0.404941647	0.192374021	0.054801518	0.24282793	-0.42018088	0.079945273	-0.025613233	0.086464619	-0.298514575	-0.479147325	0.0825248	0.166179745	0.016207971	0.210553626	-0.456968945	0.082993557	0.134381272	-0.152270504	-0.080411165	-0.054120633	-0.605954193	-0.106159991	-0.186435734	-0.436716789	-0.116177185	0.310038032	0.090693713	-0.272299229	0.071548525	0.117083703
MPN_RS03270	-0.377445734	0.01711924	-0.010121997	0.033254122	-0.040808634	-0.209926996	0.327203947	0.659138899	-0.445911809	-0.229014955	-0.124997961	-0.171417241	0.244845242	0.218194051	0.002187731	-0.332156503	0.29060894	0.160493648	-0.355240771	-0.419567195	0.195921194	0.056495252	0.248820732	-0.443232114	0.085012226	-0.028737776	0.07916356	-0.303676426	-0.493685975	0.08642573	0.17545926	0.008298268	0.212417955	-0.481364383	0.089625371	0.137315519	-0.152384598	-0.081179573	-0.053304057	-0.624625964	-0.105061973	-0.195429229	-0.450177708	-0.121935303	0.319600876	0.09586563	-0.284890377	0.076664914	0.121536432
D02_orf660	-0.377445734	0.01711924	-0.010121997	0.033254122	-0.040808634	-0.209926996	0.327203947	0.659138899	-0.445911809	-0.229014955	-0.124997961	-0.171417241	0.244845242	0.218194051	0.002187731	-0.332156503	0.29060894	0.160493648	-0.355240771	-0.419567195	0.195921194	0.056495252	0.248820732	-0.443232114	0.085012226	-0.028737776	0.07916356	-0.303676426	-0.493685975	0.08642573	0.17545926	0.008298268	0.212417955	-0.481364383	0.089625371	0.137315519	-0.152384598	-0.081179573	-0.053304057	-0.624625964	-0.105061973	-0.195429229	-0.450177708	-0.121935303	0.319600876	0.09586563	-0.284890377	0.076664914	0.121536432
MP271	-0.377445734	0.01711924	-0.010121997	0.033254122	-0.040808634	-0.209926996	0.327203947	0.659138899	-0.445911809	-0.229014955	-0.124997961	-0.171417241	0.244845242	0.218194051	0.002187731	-0.332156503	0.29060894	0.160493648	-0.355240771	-0.419567195	0.195921194	0.056495252	0.248820732	-0.443232114	0.085012226	-0.028737776	0.07916356	-0.303676426	-0.493685975	0.08642573	0.17545926	0.008298268	0.212417955	-0.481364383	0.089625371	0.137315519	-0.152384598	-0.081179573	-0.053304057	-0.624625964	-0.105061973	-0.195429229	-0.450177708	-0.121935303	0.319600876	0.09586563	-0.284890377	0.076664914	0.121536432
ybeY	-0.365536076	0.028555492	-0.000691042	0.034302794	-0.050880342	-0.213276341	0.326482341	0.669239443	-0.455692575	-0.240691694	-0.123358755	-0.172284469	0.249770908	0.226177806	0.011921209	-0.333758997	0.29873786	0.170476674	-0.362086156	-0.424425434	0.198197878	0.047806847	0.237398348	-0.454029486	0.075294442	-0.024369141	0.076174331	-0.303645585	-0.482587621	0.087638277	0.172281913	0.00568515	0.210078748	-0.495150377	0.092985538	0.135881473	-0.143119449	-0.080598945	-0.057489416	-0.625496628	-0.096668399	-0.204918797	-0.440192941	-0.114076907	0.31850029	0.08793264	-0.288449915	0.074186338	0.123888197
ybeY	-0.365536076	0.028555492	-0.000691042	0.034302794	-0.050880342	-0.213276341	0.326482341	0.669239443	-0.455692575	-0.240691694	-0.123358755	-0.172284469	0.249770908	0.226177806	0.011921209	-0.333758997	0.29873786	0.170476674	-0.362086156	-0.424425434	0.198197878	0.047806847	0.237398348	-0.454029486	0.075294442	-0.024369141	0.076174331	-0.303645585	-0.482587621	0.087638277	0.172281913	0.00568515	0.210078748	-0.495150377	0.092985538	0.135881473	-0.143119449	-0.080598945	-0.057489416	-0.625496628	-0.096668399	-0.204918797	-0.440192941	-0.114076907	0.31850029	0.08793264	-0.288449915	0.074186338	0.123888197
MP273	-0.365536076	0.028555492	-0.000691042	0.034302794	-0.050880342	-0.213276341	0.326482341	0.669239443	-0.455692575	-0.240691694	-0.123358755	-0.172284469	0.249770908	0.226177806	0.011921209	-0.333758997	0.29873786	0.170476674	-0.362086156	-0.424425434	0.198197878	0.047806847	0.237398348	-0.454029486	0.075294442	-0.024369141	0.076174331	-0.303645585	-0.482587621	0.087638277	0.172281913	0.00568515	0.210078748	-0.495150377	0.092985538	0.135881473	-0.143119449	-0.080598945	-0.057489416	-0.625496628	-0.096668399	-0.204918797	-0.440192941	-0.114076907	0.31850029	0.08793264	-0.288449915	0.074186338	0.123888197
mnmG	-0.304437379	0.023923822	-0.001528657	0.028089856	-0.043933862	-0.177613125	0.272288959	0.553367481	-0.376980915	-0.200229076	-0.105229844	-0.147241222	0.204118104	0.184055813	0.008542809	-0.277625292	0.246440658	0.138941317	-0.299178818	-0.353488943	0.165482394	0.042091464	0.199430187	-0.376059531	0.06172702	-0.018069286	0.059250658	-0.254724852	-0.402791857	0.073562186	0.143470918	0.006625476	0.174623521	-0.410680914	0.076692154	0.113928305	-0.116453135	-0.068622999	-0.048675821	-0.517610253	-0.079997121	-0.168782665	-0.364873516	-0.098863395	0.262969307	0.075124392	-0.237552574	0.062824232	0.102309388
gidA	-0.304437379	0.023923822	-0.001528657	0.028089856	-0.043933862	-0.177613125	0.272288959	0.553367481	-0.376980915	-0.200229076	-0.105229844	-0.147241222	0.204118104	0.184055813	0.008542809	-0.277625292	0.246440658	0.138941317	-0.299178818	-0.353488943	0.165482394	0.042091464	0.199430187	-0.376059531	0.06172702	-0.018069286	0.059250658	-0.254724852	-0.402791857	0.073562186	0.143470918	0.006625476	0.174623521	-0.410680914	0.076692154	0.113928305	-0.116453135	-0.068622999	-0.048675821	-0.517610253	-0.079997121	-0.168782665	-0.364873516	-0.098863395	0.262969307	0.075124392	-0.237552574	0.062824232	0.102309388
mnmG	-0.304437379	0.023923822	-0.001528657	0.028089856	-0.043933862	-0.177613125	0.272288959	0.553367481	-0.376980915	-0.200229076	-0.105229844	-0.147241222	0.204118104	0.184055813	0.008542809	-0.277625292	0.246440658	0.138941317	-0.299178818	-0.353488943	0.165482394	0.042091464	0.199430187	-0.376059531	0.06172702	-0.018069286	0.059250658	-0.254724852	-0.402791857	0.073562186	0.143470918	0.006625476	0.174623521	-0.410680914	0.076692154	0.113928305	-0.116453135	-0.068622999	-0.048675821	-0.517610253	-0.079997121	-0.168782665	-0.364873516	-0.098863395	0.262969307	0.075124392	-0.237552574	0.062824232	0.102309388
MP285	-0.304437379	0.023923822	-0.001528657	0.028089856	-0.043933862	-0.177613125	0.272288959	0.553367481	-0.376980915	-0.200229076	-0.105229844	-0.147241222	0.204118104	0.184055813	0.008542809	-0.277625292	0.246440658	0.138941317	-0.299178818	-0.353488943	0.165482394	0.042091464	0.199430187	-0.376059531	0.06172702	-0.018069286	0.059250658	-0.254724852	-0.402791857	0.073562186	0.143470918	0.006625476	0.174623521	-0.410680914	0.076692154	0.113928305	-0.116453135	-0.068622999	-0.048675821	-0.517610253	-0.079997121	-0.168782665	-0.364873516	-0.098863395	0.262969307	0.075124392	-0.237552574	0.062824232	0.102309388
argS	-0.376811245	0.021629175	-0.009157947	0.032726873	-0.047104218	-0.210346816	0.328673328	0.662910127	-0.447533812	-0.234785098	-0.120353621	-0.169390036	0.245380966	0.218407745	0.006063611	-0.332906765	0.291205413	0.163857693	-0.357855849	-0.417551373	0.191459769	0.051400187	0.24615675	-0.442832785	0.085638232	-0.029292123	0.080228	-0.304751462	-0.490940615	0.086117354	0.174609069	0.006687987	0.21232314	-0.485244181	0.088826444	0.137378601	-0.148341251	-0.08160658	-0.053009425	-0.623645738	-0.102838868	-0.194416266	-0.445440244	-0.122079809	0.321460005	0.094017904	-0.285535622	0.079827119	0.118235747
argS	-0.376811245	0.021629175	-0.009157947	0.032726873	-0.047104218	-0.210346816	0.328673328	0.662910127	-0.447533812	-0.234785098	-0.120353621	-0.169390036	0.245380966	0.218407745	0.006063611	-0.332906765	0.291205413	0.163857693	-0.357855849	-0.417551373	0.191459769	0.051400187	0.24615675	-0.442832785	0.085638232	-0.029292123	0.080228	-0.304751462	-0.490940615	0.086117354	0.174609069	0.006687987	0.21232314	-0.485244181	0.088826444	0.137378601	-0.148341251	-0.08160658	-0.053009425	-0.623645738	-0.102838868	-0.194416266	-0.445440244	-0.122079809	0.321460005	0.094017904	-0.285535622	0.079827119	0.118235747
MP286	-0.376811245	0.021629175	-0.009157947	0.032726873	-0.047104218	-0.210346816	0.328673328	0.662910127	-0.447533812	-0.234785098	-0.120353621	-0.169390036	0.245380966	0.218407745	0.006063611	-0.332906765	0.291205413	0.163857693	-0.357855849	-0.417551373	0.191459769	0.051400187	0.24615675	-0.442832785	0.085638232	-0.029292123	0.080228	-0.304751462	-0.490940615	0.086117354	0.174609069	0.006687987	0.21232314	-0.485244181	0.088826444	0.137378601	-0.148341251	-0.08160658	-0.053009425	-0.623645738	-0.102838868	-0.194416266	-0.445440244	-0.122079809	0.321460005	0.094017904	-0.285535622	0.079827119	0.118235747
rpsT	-0.239830243	0.1093942	0.064528042	0.077038237	-0.093922961	-0.225934061	0.308281893	0.635212212	-0.477200618	-0.284001827	-0.133846604	-0.180457795	0.248138902	0.240541397	0.058549469	-0.270416744	0.357868619	0.217708672	-0.348750823	-0.439602038	0.209437099	0.03142022	0.13120233	-0.497196447	-0.014455658	0.028637818	-0.016905921	-0.244354228	-0.340737256	0.098201413	0.149629465	-0.018631636	0.153590244	-0.513860433	0.100931362	0.110777514	-0.038601087	-0.050602196	-0.085078827	-0.531336366	-0.024612258	-0.232471668	-0.320960769	-0.05444648	0.252506163	0.04615634	-0.266956725	0.008285694	0.140216219
rpsT	-0.239830243	0.1093942	0.064528042	0.077038237	-0.093922961	-0.225934061	0.308281893	0.635212212	-0.477200618	-0.284001827	-0.133846604	-0.180457795	0.248138902	0.240541397	0.058549469	-0.270416744	0.357868619	0.217708672	-0.348750823	-0.439602038	0.209437099	0.03142022	0.13120233	-0.497196447	-0.014455658	0.028637818	-0.016905921	-0.244354228	-0.340737256	0.098201413	0.149629465	-0.018631636	0.153590244	-0.513860433	0.100931362	0.110777514	-0.038601087	-0.050602196	-0.085078827	-0.531336366	-0.024612258	-0.232471668	-0.320960769	-0.05444648	0.252506163	0.04615634	-0.266956725	0.008285694	0.140216219
MP301	-0.239830243	0.1093942	0.064528042	0.077038237	-0.093922961	-0.225934061	0.308281893	0.635212212	-0.477200618	-0.284001827	-0.133846604	-0.180457795	0.248138902	0.240541397	0.058549469	-0.270416744	0.357868619	0.217708672	-0.348750823	-0.439602038	0.209437099	0.03142022	0.13120233	-0.497196447	-0.014455658	0.028637818	-0.016905921	-0.244354228	-0.340737256	0.098201413	0.149629465	-0.018631636	0.153590244	-0.513860433	0.100931362	0.110777514	-0.038601087	-0.050602196	-0.085078827	-0.531336366	-0.024612258	-0.232471668	-0.320960769	-0.05444648	0.252506163	0.04615634	-0.266956725	0.008285694	0.140216219
rpmF	-0.232273419	0.099242125	0.05500949	0.066228021	-0.088702701	-0.214005711	0.290673439	0.600902452	-0.45884244	-0.263325924	-0.129046695	-0.181181146	0.229796726	0.229114532	0.051849346	-0.266494601	0.331415676	0.204543183	-0.330639472	-0.418419696	0.204708563	0.030965074	0.130557047	-0.469015022	-0.015132345	0.030084193	-0.009271223	-0.240745721	-0.329895466	0.092463603	0.143101686	-0.01307293	0.157529098	-0.486971843	0.099078503	0.113160201	-0.04270226	-0.048372667	-0.080803884	-0.519973866	-0.029833192	-0.225896812	-0.312027067	-0.053505932	0.240750015	0.048324879	-0.253200925	0.01048027	0.134351277
rpmF	-0.232273419	0.099242125	0.05500949	0.066228021	-0.088702701	-0.214005711	0.290673439	0.600902452	-0.45884244	-0.263325924	-0.129046695	-0.181181146	0.229796726	0.229114532	0.051849346	-0.266494601	0.331415676	0.204543183	-0.330639472	-0.418419696	0.204708563	0.030965074	0.130557047	-0.469015022	-0.015132345	0.030084193	-0.009271223	-0.240745721	-0.329895466	0.092463603	0.143101686	-0.01307293	0.157529098	-0.486971843	0.099078503	0.113160201	-0.04270226	-0.048372667	-0.080803884	-0.519973866	-0.029833192	-0.225896812	-0.312027067	-0.053505932	0.240750015	0.048324879	-0.253200925	0.01048027	0.134351277
MP302	-0.232273419	0.099242125	0.05500949	0.066228021	-0.088702701	-0.214005711	0.290673439	0.600902452	-0.45884244	-0.263325924	-0.129046695	-0.181181146	0.229796726	0.229114532	0.051849346	-0.266494601	0.331415676	0.204543183	-0.330639472	-0.418419696	0.204708563	0.030965074	0.130557047	-0.469015022	-0.015132345	0.030084193	-0.009271223	-0.240745721	-0.329895466	0.092463603	0.143101686	-0.01307293	0.157529098	-0.486971843	0.099078503	0.113160201	-0.04270226	-0.048372667	-0.080803884	-0.519973866	-0.029833192	-0.225896812	-0.312027067	-0.053505932	0.240750015	0.048324879	-0.253200925	0.01048027	0.134351277
rplL	-0.21967453	0.115487316	0.072355016	0.080075483	-0.098177655	-0.224807044	0.299665437	0.617305202	-0.470419441	-0.284160997	-0.13356103	-0.179812052	0.241202887	0.237456917	0.062864673	-0.255545336	0.356118817	0.218844666	-0.338103869	-0.433563521	0.208113042	0.030555823	0.115942856	-0.492366138	-0.025789154	0.036188986	-0.028621121	-0.231662285	-0.316835529	0.096951814	0.143184671	-0.019477264	0.144440537	-0.504629393	0.099776348	0.105105197	-0.024505346	-0.045928125	-0.087445367	-0.507343387	-0.014262049	-0.231898865	-0.300570086	-0.045785771	0.240556944	0.040412796	-0.259461379	0.000234076	0.141079557
rplL	-0.21967453	0.115487316	0.072355016	0.080075483	-0.098177655	-0.224807044	0.299665437	0.617305202	-0.470419441	-0.284160997	-0.13356103	-0.179812052	0.241202887	0.237456917	0.062864673	-0.255545336	0.356118817	0.218844666	-0.338103869	-0.433563521	0.208113042	0.030555823	0.115942856	-0.492366138	-0.025789154	0.036188986	-0.028621121	-0.231662285	-0.316835529	0.096951814	0.143184671	-0.019477264	0.144440537	-0.504629393	0.099776348	0.105105197	-0.024505346	-0.045928125	-0.087445367	-0.507343387	-0.014262049	-0.231898865	-0.300570086	-0.045785771	0.240556944	0.040412796	-0.259461379	0.000234076	0.141079557
MP303	-0.21967453	0.115487316	0.072355016	0.080075483	-0.098177655	-0.224807044	0.299665437	0.617305202	-0.470419441	-0.284160997	-0.13356103	-0.179812052	0.241202887	0.237456917	0.062864673	-0.255545336	0.356118817	0.218844666	-0.338103869	-0.433563521	0.208113042	0.030555823	0.115942856	-0.492366138	-0.025789154	0.036188986	-0.028621121	-0.231662285	-0.316835529	0.096951814	0.143184671	-0.019477264	0.144440537	-0.504629393	0.099776348	0.105105197	-0.024505346	-0.045928125	-0.087445367	-0.507343387	-0.014262049	-0.231898865	-0.300570086	-0.045785771	0.240556944	0.040412796	-0.259461379	0.000234076	0.141079557
rplJ	-0.255645044	0.086881153	0.042617996	0.057814064	-0.08120618	-0.210527928	0.293347815	0.606825908	-0.455999213	-0.254950262	-0.125897923	-0.180235874	0.2301796	0.226954013	0.044335729	-0.27931884	0.321756774	0.196691283	-0.334893229	-0.414288174	0.202770473	0.033352526	0.148631461	-0.461232392	-0.000884648	0.020918725	0.008839946	-0.25226616	-0.35393878	0.090520143	0.147866113	-0.009837503	0.167990808	-0.483775123	0.098421014	0.117135278	-0.060076794	-0.05450675	-0.076624108	-0.536993201	-0.043026548	-0.221094435	-0.332074562	-0.064490466	0.252280865	0.056195363	-0.255707857	0.021220712	0.130109488
rplJ	-0.255645044	0.086881153	0.042617996	0.057814064	-0.08120618	-0.210527928	0.293347815	0.606825908	-0.455999213	-0.254950262	-0.125897923	-0.180235874	0.2301796	0.226954013	0.044335729	-0.27931884	0.321756774	0.196691283	-0.334893229	-0.414288174	0.202770473	0.033352526	0.148631461	-0.461232392	-0.000884648	0.020918725	0.008839946	-0.25226616	-0.35393878	0.090520143	0.147866113	-0.009837503	0.167990808	-0.483775123	0.098421014	0.117135278	-0.060076794	-0.05450675	-0.076624108	-0.536993201	-0.043026548	-0.221094435	-0.332074562	-0.064490466	0.252280865	0.056195363	-0.255707857	0.021220712	0.130109488
MP304	-0.255645044	0.086881153	0.042617996	0.057814064	-0.08120618	-0.210527928	0.293347815	0.606825908	-0.455999213	-0.254950262	-0.125897923	-0.180235874	0.2301796	0.226954013	0.044335729	-0.27931884	0.321756774	0.196691283	-0.334893229	-0.414288174	0.202770473	0.033352526	0.148631461	-0.461232392	-0.000884648	0.020918725	0.008839946	-0.25226616	-0.35393878	0.090520143	0.147866113	-0.009837503	0.167990808	-0.483775123	0.098421014	0.117135278	-0.060076794	-0.05450675	-0.076624108	-0.536993201	-0.043026548	-0.221094435	-0.332074562	-0.064490466	0.252280865	0.056195363	-0.255707857	0.021220712	0.130109488
ruvA	-0.349234861	0.026167194	-0.00276584	0.030782687	-0.048305088	-0.204528465	0.309719567	0.63400961	-0.428659941	-0.228857466	-0.120214194	-0.168190259	0.234481514	0.211147739	0.010738561	-0.312635226	0.281774363	0.159774055	-0.340178057	-0.404352012	0.187817193	0.050940283	0.225812853	-0.428688914	0.072031902	-0.019090376	0.068346408	-0.283993713	-0.457580721	0.084831219	0.16328972	0.006629234	0.2003349	-0.463620787	0.084392956	0.127239352	-0.132013918	-0.081222899	-0.05556698	-0.588803199	-0.095360869	-0.192382175	-0.415486608	-0.111133407	0.303869777	0.086526267	-0.270835034	0.066561647	0.11634002
ruvA	-0.349234861	0.026167194	-0.00276584	0.030782687	-0.048305088	-0.204528465	0.309719567	0.63400961	-0.428659941	-0.228857466	-0.120214194	-0.168190259	0.234481514	0.211147739	0.010738561	-0.312635226	0.281774363	0.159774055	-0.340178057	-0.404352012	0.187817193	0.050940283	0.225812853	-0.428688914	0.072031902	-0.019090376	0.068346408	-0.283993713	-0.457580721	0.084831219	0.16328972	0.006629234	0.2003349	-0.463620787	0.084392956	0.127239352	-0.132013918	-0.081222899	-0.05556698	-0.588803199	-0.095360869	-0.192382175	-0.415486608	-0.111133407	0.303869777	0.086526267	-0.270835034	0.066561647	0.11634002
MP307	-0.349234861	0.026167194	-0.00276584	0.030782687	-0.048305088	-0.204528465	0.309719567	0.63400961	-0.428659941	-0.228857466	-0.120214194	-0.168190259	0.234481514	0.211147739	0.010738561	-0.312635226	0.281774363	0.159774055	-0.340178057	-0.404352012	0.187817193	0.050940283	0.225812853	-0.428688914	0.072031902	-0.019090376	0.068346408	-0.283993713	-0.457580721	0.084831219	0.16328972	0.006629234	0.2003349	-0.463620787	0.084392956	0.127239352	-0.132013918	-0.081222899	-0.05556698	-0.588803199	-0.095360869	-0.192382175	-0.415486608	-0.111133407	0.303869777	0.086526267	-0.270835034	0.066561647	0.11634002
ulaC	-0.379007623	0.013238731	-0.006892835	0.0244289	-0.047157738	-0.213698297	0.323328051	0.665841457	-0.449338903	-0.235682704	-0.131780187	-0.175010367	0.244514356	0.224703016	0.006020612	-0.336489415	0.280283417	0.167161162	-0.349328648	-0.423284344	0.198850175	0.051583781	0.249485861	-0.446944061	0.087709554	-0.017837496	0.083115265	-0.304910531	-0.50407544	0.087625692	0.168434976	0.016129411	0.212681261	-0.483271428	0.093486491	0.135622962	-0.149479603	-0.08997156	-0.056676784	-0.630939958	-0.111578494	-0.192592374	-0.457639034	-0.123068216	0.324634921	0.093527653	-0.284455092	0.084812334	0.1242562
sgaA	-0.379007623	0.013238731	-0.006892835	0.0244289	-0.047157738	-0.213698297	0.323328051	0.665841457	-0.449338903	-0.235682704	-0.131780187	-0.175010367	0.244514356	0.224703016	0.006020612	-0.336489415	0.280283417	0.167161162	-0.349328648	-0.423284344	0.198850175	0.051583781	0.249485861	-0.446944061	0.087709554	-0.017837496	0.083115265	-0.304910531	-0.50407544	0.087625692	0.168434976	0.016129411	0.212681261	-0.483271428	0.093486491	0.135622962	-0.149479603	-0.08997156	-0.056676784	-0.630939958	-0.111578494	-0.192592374	-0.457639034	-0.123068216	0.324634921	0.093527653	-0.284455092	0.084812334	0.1242562
MPN_RS02815	-0.379007623	0.013238731	-0.006892835	0.0244289	-0.047157738	-0.213698297	0.323328051	0.665841457	-0.449338903	-0.235682704	-0.131780187	-0.175010367	0.244514356	0.224703016	0.006020612	-0.336489415	0.280283417	0.167161162	-0.349328648	-0.423284344	0.198850175	0.051583781	0.249485861	-0.446944061	0.087709554	-0.017837496	0.083115265	-0.304910531	-0.50407544	0.087625692	0.168434976	0.016129411	0.212681261	-0.483271428	0.093486491	0.135622962	-0.149479603	-0.08997156	-0.056676784	-0.630939958	-0.111578494	-0.192592374	-0.457639034	-0.123068216	0.324634921	0.093527653	-0.284455092	0.084812334	0.1242562
MP348	-0.379007623	0.013238731	-0.006892835	0.0244289	-0.047157738	-0.213698297	0.323328051	0.665841457	-0.449338903	-0.235682704	-0.131780187	-0.175010367	0.244514356	0.224703016	0.006020612	-0.336489415	0.280283417	0.167161162	-0.349328648	-0.423284344	0.198850175	0.051583781	0.249485861	-0.446944061	0.087709554	-0.017837496	0.083115265	-0.304910531	-0.50407544	0.087625692	0.168434976	0.016129411	0.212681261	-0.483271428	0.093486491	0.135622962	-0.149479603	-0.08997156	-0.056676784	-0.630939958	-0.111578494	-0.192592374	-0.457639034	-0.123068216	0.324634921	0.093527653	-0.284455092	0.084812334	0.1242562
MPN_RS02625	-0.353004001	0.009934168	-0.012882637	0.021288984	-0.034347445	-0.19453233	0.300545777	0.611257365	-0.410425059	-0.209949405	-0.119403512	-0.162950236	0.226908371	0.205457047	-0.004435527	-0.311851036	0.2572392	0.145703543	-0.327267332	-0.391339694	0.185094335	0.052572901	0.234408278	-0.407735772	0.078474242	-0.027524366	0.084112907	-0.287546589	-0.466637003	0.078927673	0.161943937	0.01338078	0.201340065	-0.444879856	0.080452918	0.129610021	-0.146346541	-0.077673738	-0.051731566	-0.588128858	-0.100941426	-0.181631817	-0.423186526	-0.114802008	0.297640081	0.086368963	-0.264620604	0.069699377	0.112860561
H08_orf565	-0.353004001	0.009934168	-0.012882637	0.021288984	-0.034347445	-0.19453233	0.300545777	0.611257365	-0.410425059	-0.209949405	-0.119403512	-0.162950236	0.226908371	0.205457047	-0.004435527	-0.311851036	0.2572392	0.145703543	-0.327267332	-0.391339694	0.185094335	0.052572901	0.234408278	-0.407735772	0.078474242	-0.027524366	0.084112907	-0.287546589	-0.466637003	0.078927673	0.161943937	0.01338078	0.201340065	-0.444879856	0.080452918	0.129610021	-0.146346541	-0.077673738	-0.051731566	-0.588128858	-0.100941426	-0.181631817	-0.423186526	-0.114802008	0.297640081	0.086368963	-0.264620604	0.069699377	0.112860561
MP381	-0.353004001	0.009934168	-0.012882637	0.021288984	-0.034347445	-0.19453233	0.300545777	0.611257365	-0.410425059	-0.209949405	-0.119403512	-0.162950236	0.226908371	0.205457047	-0.004435527	-0.311851036	0.2572392	0.145703543	-0.327267332	-0.391339694	0.185094335	0.052572901	0.234408278	-0.407735772	0.078474242	-0.027524366	0.084112907	-0.287546589	-0.466637003	0.078927673	0.161943937	0.01338078	0.201340065	-0.444879856	0.080452918	0.129610021	-0.146346541	-0.077673738	-0.051731566	-0.588128858	-0.100941426	-0.181631817	-0.423186526	-0.114802008	0.297640081	0.086368963	-0.264620604	0.069699377	0.112860561
uvrC	-0.345184494	0.027662003	-0.000997808	0.030886687	-0.049080219	-0.203736678	0.308079588	0.630843772	-0.426878196	-0.227762192	-0.119668694	-0.165674699	0.232043993	0.209199538	0.010962258	-0.309233381	0.283676577	0.160696575	-0.339777936	-0.401922345	0.185455948	0.049837471	0.22382287	-0.43135215	0.068114528	-0.015107268	0.066951961	-0.282625162	-0.453398238	0.085853394	0.163044036	0.004938812	0.198568799	-0.464001678	0.085490639	0.126688796	-0.128104185	-0.078176599	-0.053445975	-0.585106972	-0.093346162	-0.192499306	-0.412642668	-0.111793851	0.302356244	0.086936122	-0.268271678	0.067747055	0.115261282
uvrC	-0.345184494	0.027662003	-0.000997808	0.030886687	-0.049080219	-0.203736678	0.308079588	0.630843772	-0.426878196	-0.227762192	-0.119668694	-0.165674699	0.232043993	0.209199538	0.010962258	-0.309233381	0.283676577	0.160696575	-0.339777936	-0.401922345	0.185455948	0.049837471	0.22382287	-0.43135215	0.068114528	-0.015107268	0.066951961	-0.282625162	-0.453398238	0.085853394	0.163044036	0.004938812	0.198568799	-0.464001678	0.085490639	0.126688796	-0.128104185	-0.078176599	-0.053445975	-0.585106972	-0.093346162	-0.192499306	-0.412642668	-0.111793851	0.302356244	0.086936122	-0.268271678	0.067747055	0.115261282
MP029	-0.345184494	0.027662003	-0.000997808	0.030886687	-0.049080219	-0.203736678	0.308079588	0.630843772	-0.426878196	-0.227762192	-0.119668694	-0.165674699	0.232043993	0.209199538	0.010962258	-0.309233381	0.283676577	0.160696575	-0.339777936	-0.401922345	0.185455948	0.049837471	0.22382287	-0.43135215	0.068114528	-0.015107268	0.066951961	-0.282625162	-0.453398238	0.085853394	0.163044036	0.004938812	0.198568799	-0.464001678	0.085490639	0.126688796	-0.128104185	-0.078176599	-0.053445975	-0.585106972	-0.093346162	-0.192499306	-0.412642668	-0.111793851	0.302356244	0.086936122	-0.268271678	0.067747055	0.115261282
MPN_RS02450	-0.396549774	0.01437741	-0.014260751	0.031755695	-0.038236	-0.212207755	0.338891936	0.679506938	-0.454462937	-0.232890934	-0.126169944	-0.172373615	0.253113866	0.221416806	0.00029508	-0.342382531	0.293141072	0.160695266	-0.365194821	-0.426198011	0.199793818	0.060207138	0.263851124	-0.451790145	0.096926547	-0.036805707	0.087681816	-0.315383555	-0.515009568	0.085954768	0.181243814	0.007150694	0.221530257	-0.490631318	0.089910057	0.143243848	-0.161102007	-0.084972664	-0.051616758	-0.644946797	-0.111478831	-0.195014319	-0.466976603	-0.12821212	0.330632542	0.099744016	-0.292458306	0.081629039	0.121057769
A05_orf270L	-0.396549774	0.01437741	-0.014260751	0.031755695	-0.038236	-0.212207755	0.338891936	0.679506938	-0.454462937	-0.232890934	-0.126169944	-0.172373615	0.253113866	0.221416806	0.00029508	-0.342382531	0.293141072	0.160695266	-0.365194821	-0.426198011	0.199793818	0.060207138	0.263851124	-0.451790145	0.096926547	-0.036805707	0.087681816	-0.315383555	-0.515009568	0.085954768	0.181243814	0.007150694	0.221530257	-0.490631318	0.089910057	0.143243848	-0.161102007	-0.084972664	-0.051616758	-0.644946797	-0.111478831	-0.195014319	-0.466976603	-0.12821212	0.330632542	0.099744016	-0.292458306	0.081629039	0.121057769
MP408	-0.396549774	0.01437741	-0.014260751	0.031755695	-0.038236	-0.212207755	0.338891936	0.679506938	-0.454462937	-0.232890934	-0.126169944	-0.172373615	0.253113866	0.221416806	0.00029508	-0.342382531	0.293141072	0.160695266	-0.365194821	-0.426198011	0.199793818	0.060207138	0.263851124	-0.451790145	0.096926547	-0.036805707	0.087681816	-0.315383555	-0.515009568	0.085954768	0.181243814	0.007150694	0.221530257	-0.490631318	0.089910057	0.143243848	-0.161102007	-0.084972664	-0.051616758	-0.644946797	-0.111478831	-0.195014319	-0.466976603	-0.12821212	0.330632542	0.099744016	-0.292458306	0.081629039	0.121057769
MPN_RS02445	-0.396549774	0.01437741	-0.014260751	0.031755695	-0.038236	-0.212207755	0.338891936	0.679506938	-0.454462937	-0.232890934	-0.126169944	-0.172373615	0.253113866	0.221416806	0.00029508	-0.342382531	0.293141072	0.160695266	-0.365194821	-0.426198011	0.199793818	0.060207138	0.263851124	-0.451790145	0.096926547	-0.036805707	0.087681816	-0.315383555	-0.515009568	0.085954768	0.181243814	0.007150694	0.221530257	-0.490631318	0.089910057	0.143243848	-0.161102007	-0.084972664	-0.051616758	-0.644946797	-0.111478831	-0.195014319	-0.466976603	-0.12821212	0.330632542	0.099744016	-0.292458306	0.081629039	0.121057769
A05_orf382	-0.396549774	0.01437741	-0.014260751	0.031755695	-0.038236	-0.212207755	0.338891936	0.679506938	-0.454462937	-0.232890934	-0.126169944	-0.172373615	0.253113866	0.221416806	0.00029508	-0.342382531	0.293141072	0.160695266	-0.365194821	-0.426198011	0.199793818	0.060207138	0.263851124	-0.451790145	0.096926547	-0.036805707	0.087681816	-0.315383555	-0.515009568	0.085954768	0.181243814	0.007150694	0.221530257	-0.490631318	0.089910057	0.143243848	-0.161102007	-0.084972664	-0.051616758	-0.644946797	-0.111478831	-0.195014319	-0.466976603	-0.12821212	0.330632542	0.099744016	-0.292458306	0.081629039	0.121057769
MP409	-0.396549774	0.01437741	-0.014260751	0.031755695	-0.038236	-0.212207755	0.338891936	0.679506938	-0.454462937	-0.232890934	-0.126169944	-0.172373615	0.253113866	0.221416806	0.00029508	-0.342382531	0.293141072	0.160695266	-0.365194821	-0.426198011	0.199793818	0.060207138	0.263851124	-0.451790145	0.096926547	-0.036805707	0.087681816	-0.315383555	-0.515009568	0.085954768	0.181243814	0.007150694	0.221530257	-0.490631318	0.089910057	0.143243848	-0.161102007	-0.084972664	-0.051616758	-0.644946797	-0.111478831	-0.195014319	-0.466976603	-0.12821212	0.330632542	0.099744016	-0.292458306	0.081629039	0.121057769
pta	-0.37694858	0.015746897	-0.006919551	0.023177583	-0.04979418	-0.215808966	0.324928101	0.669401669	-0.455552544	-0.23399694	-0.13125891	-0.178669474	0.244911506	0.220628345	0.001410166	-0.338451918	0.287703495	0.163261257	-0.357761481	-0.430942623	0.198400776	0.055032956	0.250516515	-0.449981962	0.084208036	-0.018937272	0.083421996	-0.310993677	-0.497808259	0.090491964	0.170561961	0.015920293	0.219667427	-0.488531948	0.093907109	0.13893692	-0.150855893	-0.08642151	-0.058435257	-0.633993046	-0.109276258	-0.200765002	-0.452068302	-0.122889185	0.325424036	0.096744937	-0.291381751	0.079013138	0.122220328
pta	-0.37694858	0.015746897	-0.006919551	0.023177583	-0.04979418	-0.215808966	0.324928101	0.669401669	-0.455552544	-0.23399694	-0.13125891	-0.178669474	0.244911506	0.220628345	0.001410166	-0.338451918	0.287703495	0.163261257	-0.357761481	-0.430942623	0.198400776	0.055032956	0.250516515	-0.449981962	0.084208036	-0.018937272	0.083421996	-0.310993677	-0.497808259	0.090491964	0.170561961	0.015920293	0.219667427	-0.488531948	0.093907109	0.13893692	-0.150855893	-0.08642151	-0.058435257	-0.633993046	-0.109276258	-0.200765002	-0.452068302	-0.122889185	0.325424036	0.096744937	-0.291381751	0.079013138	0.122220328
MP413	-0.37694858	0.015746897	-0.006919551	0.023177583	-0.04979418	-0.215808966	0.324928101	0.669401669	-0.455552544	-0.23399694	-0.13125891	-0.178669474	0.244911506	0.220628345	0.001410166	-0.338451918	0.287703495	0.163261257	-0.357761481	-0.430942623	0.198400776	0.055032956	0.250516515	-0.449981962	0.084208036	-0.018937272	0.083421996	-0.310993677	-0.497808259	0.090491964	0.170561961	0.015920293	0.219667427	-0.488531948	0.093907109	0.13893692	-0.150855893	-0.08642151	-0.058435257	-0.633993046	-0.109276258	-0.200765002	-0.452068302	-0.122889185	0.325424036	0.096744937	-0.291381751	0.079013138	0.122220328
proS	-0.37912072	0.021684043	-0.01038926	0.033036446	-0.046969758	-0.210171826	0.330892666	0.665825841	-0.449592545	-0.235844022	-0.12034581	-0.170384971	0.245375812	0.220665442	0.00634625	-0.334067	0.293447856	0.164657087	-0.3596846	-0.419789039	0.192636382	0.052682376	0.247583238	-0.445591864	0.085796873	-0.029302972	0.080630843	-0.306878086	-0.493053424	0.086519845	0.175106763	0.006158799	0.213586135	-0.486843438	0.089762988	0.139670551	-0.148767903	-0.081872597	-0.052692749	-0.626383166	-0.104244315	-0.195455281	-0.448411491	-0.122248926	0.32288544	0.093655539	-0.286041568	0.079936769	0.119089272
proS	-0.37912072	0.021684043	-0.01038926	0.033036446	-0.046969758	-0.210171826	0.330892666	0.665825841	-0.449592545	-0.235844022	-0.12034581	-0.170384971	0.245375812	0.220665442	0.00634625	-0.334067	0.293447856	0.164657087	-0.3596846	-0.419789039	0.192636382	0.052682376	0.247583238	-0.445591864	0.085796873	-0.029302972	0.080630843	-0.306878086	-0.493053424	0.086519845	0.175106763	0.006158799	0.213586135	-0.486843438	0.089762988	0.139670551	-0.148767903	-0.081872597	-0.052692749	-0.626383166	-0.104244315	-0.195455281	-0.448411491	-0.122248926	0.32288544	0.093655539	-0.286041568	0.079936769	0.119089272
MP436	-0.37912072	0.021684043	-0.01038926	0.033036446	-0.046969758	-0.210171826	0.330892666	0.665825841	-0.449592545	-0.235844022	-0.12034581	-0.170384971	0.245375812	0.220665442	0.00634625	-0.334067	0.293447856	0.164657087	-0.3596846	-0.419789039	0.192636382	0.052682376	0.247583238	-0.445591864	0.085796873	-0.029302972	0.080630843	-0.306878086	-0.493053424	0.086519845	0.175106763	0.006158799	0.213586135	-0.486843438	0.089762988	0.139670551	-0.148767903	-0.081872597	-0.052692749	-0.626383166	-0.104244315	-0.195455281	-0.448411491	-0.122248926	0.32288544	0.093655539	-0.286041568	0.079936769	0.119089272
apt	-0.349399936	0.025881155	-0.000802208	0.027241513	-0.048714044	-0.20489011	0.310266447	0.633826659	-0.43144785	-0.228050665	-0.12355117	-0.171122279	0.234971952	0.213150949	0.006953178	-0.315349266	0.27596884	0.162051191	-0.340571134	-0.407375714	0.18815461	0.052315534	0.228090947	-0.430689279	0.069933646	-0.016007166	0.073767826	-0.291074548	-0.46295051	0.086643222	0.163748573	0.008818944	0.200866664	-0.466903239	0.086098587	0.131734529	-0.135798579	-0.080195242	-0.054960318	-0.595795103	-0.095497152	-0.191865049	-0.422759409	-0.112964291	0.306019343	0.086301096	-0.270418578	0.069335417	0.11702073
apt	-0.349399936	0.025881155	-0.000802208	0.027241513	-0.048714044	-0.20489011	0.310266447	0.633826659	-0.43144785	-0.228050665	-0.12355117	-0.171122279	0.234971952	0.213150949	0.006953178	-0.315349266	0.27596884	0.162051191	-0.340571134	-0.407375714	0.18815461	0.052315534	0.228090947	-0.430689279	0.069933646	-0.016007166	0.073767826	-0.291074548	-0.46295051	0.086643222	0.163748573	0.008818944	0.200866664	-0.466903239	0.086098587	0.131734529	-0.135798579	-0.080195242	-0.054960318	-0.595795103	-0.095497152	-0.191865049	-0.422759409	-0.112964291	0.306019343	0.086301096	-0.270418578	0.069335417	0.11702073
MP443	-0.349399936	0.025881155	-0.000802208	0.027241513	-0.048714044	-0.20489011	0.310266447	0.633826659	-0.43144785	-0.228050665	-0.12355117	-0.171122279	0.234971952	0.213150949	0.006953178	-0.315349266	0.27596884	0.162051191	-0.340571134	-0.407375714	0.18815461	0.052315534	0.228090947	-0.430689279	0.069933646	-0.016007166	0.073767826	-0.291074548	-0.46295051	0.086643222	0.163748573	0.008818944	0.200866664	-0.466903239	0.086098587	0.131734529	-0.135798579	-0.080195242	-0.054960318	-0.595795103	-0.095497152	-0.191865049	-0.422759409	-0.112964291	0.306019343	0.086301096	-0.270418578	0.069335417	0.11702073
leuS	-0.370227418	0.020753007	-0.009409889	0.03177683	-0.047051812	-0.207146708	0.323689099	0.652438983	-0.440038552	-0.230994075	-0.119952373	-0.167978805	0.241342075	0.217674679	0.006173897	-0.328909509	0.286478197	0.162408557	-0.353314688	-0.411764752	0.188679254	0.051608929	0.241085969	-0.438602962	0.08266478	-0.027579522	0.078754294	-0.300766858	-0.483668592	0.086104015	0.171952996	0.007171917	0.2095325	-0.477618495	0.088397494	0.135354131	-0.146677545	-0.080929196	-0.052836977	-0.614657066	-0.101986239	-0.194121536	-0.439317899	-0.119403168	0.318733103	0.092299918	-0.280836877	0.077658412	0.11796219
leuS	-0.370227418	0.020753007	-0.009409889	0.03177683	-0.047051812	-0.207146708	0.323689099	0.652438983	-0.440038552	-0.230994075	-0.119952373	-0.167978805	0.241342075	0.217674679	0.006173897	-0.328909509	0.286478197	0.162408557	-0.353314688	-0.411764752	0.188679254	0.051608929	0.241085969	-0.438602962	0.08266478	-0.027579522	0.078754294	-0.300766858	-0.483668592	0.086104015	0.171952996	0.007171917	0.2095325	-0.477618495	0.088397494	0.135354131	-0.146677545	-0.080929196	-0.052836977	-0.614657066	-0.101986239	-0.194121536	-0.439317899	-0.119403168	0.318733103	0.092299918	-0.280836877	0.077658412	0.11796219
MP453	-0.370227418	0.020753007	-0.009409889	0.03177683	-0.047051812	-0.207146708	0.323689099	0.652438983	-0.440038552	-0.230994075	-0.119952373	-0.167978805	0.241342075	0.217674679	0.006173897	-0.328909509	0.286478197	0.162408557	-0.353314688	-0.411764752	0.188679254	0.051608929	0.241085969	-0.438602962	0.08266478	-0.027579522	0.078754294	-0.300766858	-0.483668592	0.086104015	0.171952996	0.007171917	0.2095325	-0.477618495	0.088397494	0.135354131	-0.146677545	-0.080929196	-0.052836977	-0.614657066	-0.101986239	-0.194121536	-0.439317899	-0.119403168	0.318733103	0.092299918	-0.280836877	0.077658412	0.11796219
dnaE	-0.388426238	0.011306213	-0.004997785	0.020376861	-0.046186057	-0.217591425	0.331346831	0.684007962	-0.454457985	-0.238579945	-0.133428861	-0.182447093	0.250224879	0.223102983	0.003637409	-0.345092289	0.289340402	0.16236006	-0.364979024	-0.431912399	0.200175756	0.055326094	0.257268232	-0.455246507	0.084846076	-0.022719038	0.083872218	-0.315296086	-0.512776261	0.092933694	0.176262091	0.016292384	0.22210542	-0.496755649	0.09047825	0.14307032	-0.161176115	-0.093252977	-0.060553769	-0.647611513	-0.113165454	-0.203825785	-0.464181299	-0.129484702	0.339780952	0.099528516	-0.294294825	0.078701815	0.12126171
MPN_RS02130	-0.388426238	0.011306213	-0.004997785	0.020376861	-0.046186057	-0.217591425	0.331346831	0.684007962	-0.454457985	-0.238579945	-0.133428861	-0.182447093	0.250224879	0.223102983	0.003637409	-0.345092289	0.289340402	0.16236006	-0.364979024	-0.431912399	0.200175756	0.055326094	0.257268232	-0.455246507	0.084846076	-0.022719038	0.083872218	-0.315296086	-0.512776261	0.092933694	0.176262091	0.016292384	0.22210542	-0.496755649	0.09047825	0.14307032	-0.161176115	-0.093252977	-0.060553769	-0.647611513	-0.113165454	-0.203825785	-0.464181299	-0.129484702	0.339780952	0.099528516	-0.294294825	0.078701815	0.12126171
MP459	-0.388426238	0.011306213	-0.004997785	0.020376861	-0.046186057	-0.217591425	0.331346831	0.684007962	-0.454457985	-0.238579945	-0.133428861	-0.182447093	0.250224879	0.223102983	0.003637409	-0.345092289	0.289340402	0.16236006	-0.364979024	-0.431912399	0.200175756	0.055326094	0.257268232	-0.455246507	0.084846076	-0.022719038	0.083872218	-0.315296086	-0.512776261	0.092933694	0.176262091	0.016292384	0.22210542	-0.496755649	0.09047825	0.14307032	-0.161176115	-0.093252977	-0.060553769	-0.647611513	-0.113165454	-0.203825785	-0.464181299	-0.129484702	0.339780952	0.099528516	-0.294294825	0.078701815	0.12126171
rlmB	-0.379598428	0.022138815	1.02E-05	0.029923648	-0.048969859	-0.218131676	0.330520647	0.680046104	-0.459489374	-0.242805688	-0.127235162	-0.180375178	0.254953583	0.227469064	0.010105332	-0.342173634	0.299537788	0.169444499	-0.365533377	-0.431617495	0.199875042	0.052883105	0.249064778	-0.460964258	0.081241468	-0.022056721	0.079413051	-0.310606354	-0.499742868	0.092862637	0.175590781	0.011366781	0.215783626	-0.501683125	0.092606368	0.14384994	-0.149897792	-0.088189014	-0.058580355	-0.639855067	-0.102359416	-0.207678248	-0.451575746	-0.120911365	0.330973679	0.096018662	-0.294915957	0.076922625	0.125943395
H91_orf242a	-0.379598428	0.022138815	1.02E-05	0.029923648	-0.048969859	-0.218131676	0.330520647	0.680046104	-0.459489374	-0.242805688	-0.127235162	-0.180375178	0.254953583	0.227469064	0.010105332	-0.342173634	0.299537788	0.169444499	-0.365533377	-0.431617495	0.199875042	0.052883105	0.249064778	-0.460964258	0.081241468	-0.022056721	0.079413051	-0.310606354	-0.499742868	0.092862637	0.175590781	0.011366781	0.215783626	-0.501683125	0.092606368	0.14384994	-0.149897792	-0.088189014	-0.058580355	-0.639855067	-0.102359416	-0.207678248	-0.451575746	-0.120911365	0.330973679	0.096018662	-0.294915957	0.076922625	0.125943395
MP481	-0.379598428	0.022138815	1.02E-05	0.029923648	-0.048969859	-0.218131676	0.330520647	0.680046104	-0.459489374	-0.242805688	-0.127235162	-0.180375178	0.254953583	0.227469064	0.010105332	-0.342173634	0.299537788	0.169444499	-0.365533377	-0.431617495	0.199875042	0.052883105	0.249064778	-0.460964258	0.081241468	-0.022056721	0.079413051	-0.310606354	-0.499742868	0.092862637	0.175590781	0.011366781	0.215783626	-0.501683125	0.092606368	0.14384994	-0.149897792	-0.088189014	-0.058580355	-0.639855067	-0.102359416	-0.207678248	-0.451575746	-0.120911365	0.330973679	0.096018662	-0.294915957	0.076922625	0.125943395
rpmI	-0.21967453	0.115487316	0.072355016	0.080075483	-0.098177655	-0.224807044	0.299665437	0.617305202	-0.470419441	-0.284160997	-0.13356103	-0.179812052	0.241202887	0.237456917	0.062864673	-0.255545336	0.356118817	0.218844666	-0.338103869	-0.433563521	0.208113042	0.030555823	0.115942856	-0.492366138	-0.025789154	0.036188986	-0.028621121	-0.231662285	-0.316835529	0.096951814	0.143184671	-0.019477264	0.144440537	-0.504629393	0.099776348	0.105105197	-0.024505346	-0.045928125	-0.087445367	-0.507343387	-0.014262049	-0.231898865	-0.300570086	-0.045785771	0.240556944	0.040412796	-0.259461379	0.000234076	0.141079557
rpmI	-0.21967453	0.115487316	0.072355016	0.080075483	-0.098177655	-0.224807044	0.299665437	0.617305202	-0.470419441	-0.284160997	-0.13356103	-0.179812052	0.241202887	0.237456917	0.062864673	-0.255545336	0.356118817	0.218844666	-0.338103869	-0.433563521	0.208113042	0.030555823	0.115942856	-0.492366138	-0.025789154	0.036188986	-0.028621121	-0.231662285	-0.316835529	0.096951814	0.143184671	-0.019477264	0.144440537	-0.504629393	0.099776348	0.105105197	-0.024505346	-0.045928125	-0.087445367	-0.507343387	-0.014262049	-0.231898865	-0.300570086	-0.045785771	0.240556944	0.040412796	-0.259461379	0.000234076	0.141079557
MP038	-0.21967453	0.115487316	0.072355016	0.080075483	-0.098177655	-0.224807044	0.299665437	0.617305202	-0.470419441	-0.284160997	-0.13356103	-0.179812052	0.241202887	0.237456917	0.062864673	-0.255545336	0.356118817	0.218844666	-0.338103869	-0.433563521	0.208113042	0.030555823	0.115942856	-0.492366138	-0.025789154	0.036188986	-0.028621121	-0.231662285	-0.316835529	0.096951814	0.143184671	-0.019477264	0.144440537	-0.504629393	0.099776348	0.105105197	-0.024505346	-0.045928125	-0.087445367	-0.507343387	-0.014262049	-0.231898865	-0.300570086	-0.045785771	0.240556944	0.040412796	-0.259461379	0.000234076	0.141079557
rpmA	-0.21967453	0.115487316	0.072355016	0.080075483	-0.098177655	-0.224807044	0.299665437	0.617305202	-0.470419441	-0.284160997	-0.13356103	-0.179812052	0.241202887	0.237456917	0.062864673	-0.255545336	0.356118817	0.218844666	-0.338103869	-0.433563521	0.208113042	0.030555823	0.115942856	-0.492366138	-0.025789154	0.036188986	-0.028621121	-0.231662285	-0.316835529	0.096951814	0.143184671	-0.019477264	0.144440537	-0.504629393	0.099776348	0.105105197	-0.024505346	-0.045928125	-0.087445367	-0.507343387	-0.014262049	-0.231898865	-0.300570086	-0.045785771	0.240556944	0.040412796	-0.259461379	0.000234076	0.141079557
rpmA	-0.21967453	0.115487316	0.072355016	0.080075483	-0.098177655	-0.224807044	0.299665437	0.617305202	-0.470419441	-0.284160997	-0.13356103	-0.179812052	0.241202887	0.237456917	0.062864673	-0.255545336	0.356118817	0.218844666	-0.338103869	-0.433563521	0.208113042	0.030555823	0.115942856	-0.492366138	-0.025789154	0.036188986	-0.028621121	-0.231662285	-0.316835529	0.096951814	0.143184671	-0.019477264	0.144440537	-0.504629393	0.099776348	0.105105197	-0.024505346	-0.045928125	-0.087445367	-0.507343387	-0.014262049	-0.231898865	-0.300570086	-0.045785771	0.240556944	0.040412796	-0.259461379	0.000234076	0.141079557
MP509	-0.21967453	0.115487316	0.072355016	0.080075483	-0.098177655	-0.224807044	0.299665437	0.617305202	-0.470419441	-0.284160997	-0.13356103	-0.179812052	0.241202887	0.237456917	0.062864673	-0.255545336	0.356118817	0.218844666	-0.338103869	-0.433563521	0.208113042	0.030555823	0.115942856	-0.492366138	-0.025789154	0.036188986	-0.028621121	-0.231662285	-0.316835529	0.096951814	0.143184671	-0.019477264	0.144440537	-0.504629393	0.099776348	0.105105197	-0.024505346	-0.045928125	-0.087445367	-0.507343387	-0.014262049	-0.231898865	-0.300570086	-0.045785771	0.240556944	0.040412796	-0.259461379	0.000234076	0.141079557
ftsZ	-0.337652382	0.028064939	-0.00355928	0.030860081	-0.047937122	-0.198526689	0.301762953	0.617291708	-0.422298037	-0.221470425	-0.116258366	-0.163600511	0.228669293	0.208659364	0.011303095	-0.307046337	0.275398952	0.159492347	-0.33129082	-0.393948106	0.182694743	0.046739397	0.219123068	-0.420361608	0.068942445	-0.01889327	0.068852388	-0.28102867	-0.444906833	0.083978207	0.159750561	0.007827005	0.192879263	-0.454203848	0.083935831	0.124113136	-0.129797745	-0.075071151	-0.053072216	-0.576326294	-0.090467971	-0.185898769	-0.405290137	-0.108440242	0.292922809	0.084618152	-0.263926329	0.065364845	0.114679375
ftsZ	-0.337652382	0.028064939	-0.00355928	0.030860081	-0.047937122	-0.198526689	0.301762953	0.617291708	-0.422298037	-0.221470425	-0.116258366	-0.163600511	0.228669293	0.208659364	0.011303095	-0.307046337	0.275398952	0.159492347	-0.33129082	-0.393948106	0.182694743	0.046739397	0.219123068	-0.420361608	0.068942445	-0.01889327	0.068852388	-0.28102867	-0.444906833	0.083978207	0.159750561	0.007827005	0.192879263	-0.454203848	0.083935831	0.124113136	-0.129797745	-0.075071151	-0.053072216	-0.576326294	-0.090467971	-0.185898769	-0.405290137	-0.108440242	0.292922809	0.084618152	-0.263926329	0.065364845	0.114679375
MP519	-0.337652382	0.028064939	-0.00355928	0.030860081	-0.047937122	-0.198526689	0.301762953	0.617291708	-0.422298037	-0.221470425	-0.116258366	-0.163600511	0.228669293	0.208659364	0.011303095	-0.307046337	0.275398952	0.159492347	-0.33129082	-0.393948106	0.182694743	0.046739397	0.219123068	-0.420361608	0.068942445	-0.01889327	0.068852388	-0.28102867	-0.444906833	0.083978207	0.159750561	0.007827005	0.192879263	-0.454203848	0.083935831	0.124113136	-0.129797745	-0.075071151	-0.053072216	-0.576326294	-0.090467971	-0.185898769	-0.405290137	-0.108440242	0.292922809	0.084618152	-0.263926329	0.065364845	0.114679375
rsmH	-0.316084347	0.029830767	0.005561511	0.029410261	-0.054866436	-0.195637645	0.287912082	0.595751473	-0.410265928	-0.218705059	-0.116468379	-0.160546765	0.222540384	0.20321257	0.010843605	-0.295473686	0.266524118	0.156656977	-0.319651914	-0.383680089	0.182032279	0.044782078	0.203234273	-0.411267967	0.055372803	-0.011833573	0.062219462	-0.269860062	-0.424344465	0.081462677	0.152973402	0.00914874	0.186839977	-0.44706561	0.086752185	0.119904193	-0.120686778	-0.075370437	-0.058494209	-0.557761228	-0.083057097	-0.186151688	-0.385617669	-0.100324721	0.281745946	0.078289258	-0.253538041	0.058689784	0.1130925
mraW	-0.316084347	0.029830767	0.005561511	0.029410261	-0.054866436	-0.195637645	0.287912082	0.595751473	-0.410265928	-0.218705059	-0.116468379	-0.160546765	0.222540384	0.20321257	0.010843605	-0.295473686	0.266524118	0.156656977	-0.319651914	-0.383680089	0.182032279	0.044782078	0.203234273	-0.411267967	0.055372803	-0.011833573	0.062219462	-0.269860062	-0.424344465	0.081462677	0.152973402	0.00914874	0.186839977	-0.44706561	0.086752185	0.119904193	-0.120686778	-0.075370437	-0.058494209	-0.557761228	-0.083057097	-0.186151688	-0.385617669	-0.100324721	0.281745946	0.078289258	-0.253538041	0.058689784	0.1130925
rsmH	-0.316084347	0.029830767	0.005561511	0.029410261	-0.054866436	-0.195637645	0.287912082	0.595751473	-0.410265928	-0.218705059	-0.116468379	-0.160546765	0.222540384	0.20321257	0.010843605	-0.295473686	0.266524118	0.156656977	-0.319651914	-0.383680089	0.182032279	0.044782078	0.203234273	-0.411267967	0.055372803	-0.011833573	0.062219462	-0.269860062	-0.424344465	0.081462677	0.152973402	0.00914874	0.186839977	-0.44706561	0.086752185	0.119904193	-0.120686778	-0.075370437	-0.058494209	-0.557761228	-0.083057097	-0.186151688	-0.385617669	-0.100324721	0.281745946	0.078289258	-0.253538041	0.058689784	0.1130925
MP521	-0.316084347	0.029830767	0.005561511	0.029410261	-0.054866436	-0.195637645	0.287912082	0.595751473	-0.410265928	-0.218705059	-0.116468379	-0.160546765	0.222540384	0.20321257	0.010843605	-0.295473686	0.266524118	0.156656977	-0.319651914	-0.383680089	0.182032279	0.044782078	0.203234273	-0.411267967	0.055372803	-0.011833573	0.062219462	-0.269860062	-0.424344465	0.081462677	0.152973402	0.00914874	0.186839977	-0.44706561	0.086752185	0.119904193	-0.120686778	-0.075370437	-0.058494209	-0.557761228	-0.083057097	-0.186151688	-0.385617669	-0.100324721	0.281745946	0.078289258	-0.253538041	0.058689784	0.1130925
arcA	-0.360916596	0.016751449	-0.00727062	0.022312588	-0.046540939	-0.207230573	0.312101013	0.639732371	-0.431698717	-0.225592956	-0.125178282	-0.172017043	0.234815195	0.211983437	0.001478855	-0.323488936	0.270656962	0.156636833	-0.339918437	-0.411186819	0.191757882	0.054112883	0.23730478	-0.430427561	0.078055379	-0.018903876	0.080427985	-0.29826247	-0.477967909	0.086452259	0.165669494	0.017843023	0.210680943	-0.464737374	0.089564991	0.134944529	-0.143374554	-0.085573105	-0.057713297	-0.608875099	-0.105354236	-0.191603765	-0.433505141	-0.119367368	0.311521981	0.089878781	-0.27492169	0.074532573	0.117677398
MPN_304/MPN_305	-0.360916596	0.016751449	-0.00727062	0.022312588	-0.046540939	-0.207230573	0.312101013	0.639732371	-0.431698717	-0.225592956	-0.125178282	-0.172017043	0.234815195	0.211983437	0.001478855	-0.323488936	0.270656962	0.156636833	-0.339918437	-0.411186819	0.191757882	0.054112883	0.23730478	-0.430427561	0.078055379	-0.018903876	0.080427985	-0.29826247	-0.477967909	0.086452259	0.165669494	0.017843023	0.210680943	-0.464737374	0.089564991	0.134944529	-0.143374554	-0.085573105	-0.057713297	-0.608875099	-0.105354236	-0.191603765	-0.433505141	-0.119367368	0.311521981	0.089878781	-0.27492169	0.074532573	0.117677398
MP531/MP532	-0.360916596	0.016751449	-0.00727062	0.022312588	-0.046540939	-0.207230573	0.312101013	0.639732371	-0.431698717	-0.225592956	-0.125178282	-0.172017043	0.234815195	0.211983437	0.001478855	-0.323488936	0.270656962	0.156636833	-0.339918437	-0.411186819	0.191757882	0.054112883	0.23730478	-0.430427561	0.078055379	-0.018903876	0.080427985	-0.29826247	-0.477967909	0.086452259	0.165669494	0.017843023	0.210680943	-0.464737374	0.089564991	0.134944529	-0.143374554	-0.085573105	-0.057713297	-0.608875099	-0.105354236	-0.191603765	-0.433505141	-0.119367368	0.311521981	0.089878781	-0.27492169	0.074532573	0.117677398
acpS	-0.377886535	0.022281816	-0.006876278	0.028440494	-0.048573653	-0.215445931	0.328452061	0.673990844	-0.456099012	-0.239546436	-0.12796919	-0.176674946	0.249017993	0.224227347	0.008993725	-0.339776886	0.293891367	0.168193743	-0.364739722	-0.429706316	0.197292736	0.052615474	0.24717742	-0.452637007	0.082186182	-0.025143916	0.08465061	-0.309313271	-0.49667541	0.089610012	0.171676852	0.010832818	0.216859481	-0.492986161	0.093599097	0.138142128	-0.149045673	-0.086670017	-0.057174317	-0.633923741	-0.10653613	-0.202108968	-0.451958738	-0.12113584	0.3266008	0.092162159	-0.29300283	0.077697722	0.123307279
MPN_RS01645	-0.377886535	0.022281816	-0.006876278	0.028440494	-0.048573653	-0.215445931	0.328452061	0.673990844	-0.456099012	-0.239546436	-0.12796919	-0.176674946	0.249017993	0.224227347	0.008993725	-0.339776886	0.293891367	0.168193743	-0.364739722	-0.429706316	0.197292736	0.052615474	0.24717742	-0.452637007	0.082186182	-0.025143916	0.08465061	-0.309313271	-0.49667541	0.089610012	0.171676852	0.010832818	0.216859481	-0.492986161	0.093599097	0.138142128	-0.149045673	-0.086670017	-0.057174317	-0.633923741	-0.10653613	-0.202108968	-0.451958738	-0.12113584	0.3266008	0.092162159	-0.29300283	0.077697722	0.123307279
MP538	-0.377886535	0.022281816	-0.006876278	0.028440494	-0.048573653	-0.215445931	0.328452061	0.673990844	-0.456099012	-0.239546436	-0.12796919	-0.176674946	0.249017993	0.224227347	0.008993725	-0.339776886	0.293891367	0.168193743	-0.364739722	-0.429706316	0.197292736	0.052615474	0.24717742	-0.452637007	0.082186182	-0.025143916	0.08465061	-0.309313271	-0.49667541	0.089610012	0.171676852	0.010832818	0.216859481	-0.492986161	0.093599097	0.138142128	-0.149045673	-0.086670017	-0.057174317	-0.633923741	-0.10653613	-0.202108968	-0.451958738	-0.12113584	0.3266008	0.092162159	-0.29300283	0.077697722	0.123307279
rnj	-0.372038096	0.025126053	-0.000410222	0.031351232	-0.04847764	-0.216053279	0.327615861	0.676084568	-0.456949189	-0.241960861	-0.125553275	-0.176029055	0.252900501	0.227614235	0.01194416	-0.339063517	0.298991924	0.169222399	-0.365396567	-0.427591156	0.199396328	0.048788637	0.243537773	-0.458159159	0.077082156	-0.023830755	0.079305814	-0.307669071	-0.491487809	0.090345712	0.173736156	0.008421098	0.212755091	-0.499946168	0.092445142	0.140336434	-0.147910091	-0.084533848	-0.058865651	-0.633215385	-0.100327014	-0.20694545	-0.445739568	-0.115737957	0.325305668	0.09174444	-0.2908747	0.074844116	0.124787531
MPN_RS01545	-0.372038096	0.025126053	-0.000410222	0.031351232	-0.04847764	-0.216053279	0.327615861	0.676084568	-0.456949189	-0.241960861	-0.125553275	-0.176029055	0.252900501	0.227614235	0.01194416	-0.339063517	0.298991924	0.169222399	-0.365396567	-0.427591156	0.199396328	0.048788637	0.243537773	-0.458159159	0.077082156	-0.023830755	0.079305814	-0.307669071	-0.491487809	0.090345712	0.173736156	0.008421098	0.212755091	-0.499946168	0.092445142	0.140336434	-0.147910091	-0.084533848	-0.058865651	-0.633215385	-0.100327014	-0.20694545	-0.445739568	-0.115737957	0.325305668	0.09174444	-0.2908747	0.074844116	0.124787531
A65_orf569	-0.372038096	0.025126053	-0.000410222	0.031351232	-0.04847764	-0.216053279	0.327615861	0.676084568	-0.456949189	-0.241960861	-0.125553275	-0.176029055	0.252900501	0.227614235	0.01194416	-0.339063517	0.298991924	0.169222399	-0.365396567	-0.427591156	0.199396328	0.048788637	0.243537773	-0.458159159	0.077082156	-0.023830755	0.079305814	-0.307669071	-0.491487809	0.090345712	0.173736156	0.008421098	0.212755091	-0.499946168	0.092445142	0.140336434	-0.147910091	-0.084533848	-0.058865651	-0.633215385	-0.100327014	-0.20694545	-0.445739568	-0.115737957	0.325305668	0.09174444	-0.2908747	0.074844116	0.124787531
MP555	-0.372038096	0.025126053	-0.000410222	0.031351232	-0.04847764	-0.216053279	0.327615861	0.676084568	-0.456949189	-0.241960861	-0.125553275	-0.176029055	0.252900501	0.227614235	0.01194416	-0.339063517	0.298991924	0.169222399	-0.365396567	-0.427591156	0.199396328	0.048788637	0.243537773	-0.458159159	0.077082156	-0.023830755	0.079305814	-0.307669071	-0.491487809	0.090345712	0.173736156	0.008421098	0.212755091	-0.499946168	0.092445142	0.140336434	-0.147910091	-0.084533848	-0.058865651	-0.633215385	-0.100327014	-0.20694545	-0.445739568	-0.115737957	0.325305668	0.09174444	-0.2908747	0.074844116	0.124787531
rny	-0.389439628	0.016035233	-0.004656035	0.027230778	-0.044333506	-0.219575659	0.33594283	0.686948688	-0.464130078	-0.240040288	-0.132384746	-0.183038445	0.256320084	0.228834222	0.003093601	-0.346737029	0.299037228	0.166183415	-0.367145605	-0.438890872	0.207587579	0.05702368	0.258370307	-0.464103077	0.084527339	-0.02399188	0.086075382	-0.317857404	-0.513789011	0.09355982	0.17790219	0.013151424	0.222356919	-0.503069869	0.093869068	0.145554207	-0.157458349	-0.089148166	-0.0602508	-0.653767643	-0.111870174	-0.209175825	-0.465267625	-0.12326169	0.33620677	0.098799182	-0.299139595	0.078469717	0.128266904
MPN_RS01480	-0.389439628	0.016035233	-0.004656035	0.027230778	-0.044333506	-0.219575659	0.33594283	0.686948688	-0.464130078	-0.240040288	-0.132384746	-0.183038445	0.256320084	0.228834222	0.003093601	-0.346737029	0.299037228	0.166183415	-0.367145605	-0.438890872	0.207587579	0.05702368	0.258370307	-0.464103077	0.084527339	-0.02399188	0.086075382	-0.317857404	-0.513789011	0.09355982	0.17790219	0.013151424	0.222356919	-0.503069869	0.093869068	0.145554207	-0.157458349	-0.089148166	-0.0602508	-0.653767643	-0.111870174	-0.209175825	-0.465267625	-0.12326169	0.33620677	0.098799182	-0.299139595	0.078469717	0.128266904
A65_orf493	-0.389439628	0.016035233	-0.004656035	0.027230778	-0.044333506	-0.219575659	0.33594283	0.686948688	-0.464130078	-0.240040288	-0.132384746	-0.183038445	0.256320084	0.228834222	0.003093601	-0.346737029	0.299037228	0.166183415	-0.367145605	-0.438890872	0.207587579	0.05702368	0.258370307	-0.464103077	0.084527339	-0.02399188	0.086075382	-0.317857404	-0.513789011	0.09355982	0.17790219	0.013151424	0.222356919	-0.503069869	0.093869068	0.145554207	-0.157458349	-0.089148166	-0.0602508	-0.653767643	-0.111870174	-0.209175825	-0.465267625	-0.12326169	0.33620677	0.098799182	-0.299139595	0.078469717	0.128266904
MP564	-0.389439628	0.016035233	-0.004656035	0.027230778	-0.044333506	-0.219575659	0.33594283	0.686948688	-0.464130078	-0.240040288	-0.132384746	-0.183038445	0.256320084	0.228834222	0.003093601	-0.346737029	0.299037228	0.166183415	-0.367145605	-0.438890872	0.207587579	0.05702368	0.258370307	-0.464103077	0.084527339	-0.02399188	0.086075382	-0.317857404	-0.513789011	0.09355982	0.17790219	0.013151424	0.222356919	-0.503069869	0.093869068	0.145554207	-0.157458349	-0.089148166	-0.0602508	-0.653767643	-0.111870174	-0.209175825	-0.465267625	-0.12326169	0.33620677	0.098799182	-0.299139595	0.078469717	0.128266904
MPN_RS01475	-0.357632391	0.005437922	-0.008700467	0.015155524	-0.042256971	-0.202438464	0.297032174	0.623366936	-0.417060521	-0.216832358	-0.130255441	-0.171026293	0.233959145	0.212515866	-0.003311796	-0.318577829	0.250645006	0.153615561	-0.326263839	-0.398086298	0.196493707	0.048886796	0.235412801	-0.414623124	0.078277201	-0.017804186	0.088825429	-0.291665107	-0.483946015	0.077777396	0.15740182	0.026762857	0.203279238	-0.450188273	0.091415208	0.129103229	-0.147771163	-0.088546719	-0.058384267	-0.598305064	-0.110343168	-0.180196453	-0.4348503	-0.12036896	0.310630249	0.090728776	-0.262536329	0.0806201	0.119906795
A65_orf117	-0.357632391	0.005437922	-0.008700467	0.015155524	-0.042256971	-0.202438464	0.297032174	0.623366936	-0.417060521	-0.216832358	-0.130255441	-0.171026293	0.233959145	0.212515866	-0.003311796	-0.318577829	0.250645006	0.153615561	-0.326263839	-0.398086298	0.196493707	0.048886796	0.235412801	-0.414623124	0.078277201	-0.017804186	0.088825429	-0.291665107	-0.483946015	0.077777396	0.15740182	0.026762857	0.203279238	-0.450188273	0.091415208	0.129103229	-0.147771163	-0.088546719	-0.058384267	-0.598305064	-0.110343168	-0.180196453	-0.4348503	-0.12036896	0.310630249	0.090728776	-0.262536329	0.0806201	0.119906795
MP565	-0.357632391	0.005437922	-0.008700467	0.015155524	-0.042256971	-0.202438464	0.297032174	0.623366936	-0.417060521	-0.216832358	-0.130255441	-0.171026293	0.233959145	0.212515866	-0.003311796	-0.318577829	0.250645006	0.153615561	-0.326263839	-0.398086298	0.196493707	0.048886796	0.235412801	-0.414623124	0.078277201	-0.017804186	0.088825429	-0.291665107	-0.483946015	0.077777396	0.15740182	0.026762857	0.203279238	-0.450188273	0.091415208	0.129103229	-0.147771163	-0.088546719	-0.058384267	-0.598305064	-0.110343168	-0.180196453	-0.4348503	-0.12036896	0.310630249	0.090728776	-0.262536329	0.0806201	0.119906795
MPN_RS01425	-0.395638024	0.013322681	-0.015506884	0.03170875	-0.035785385	-0.209145617	0.337105671	0.674698296	-0.451456075	-0.229000476	-0.125296968	-0.172407793	0.250275476	0.219742281	-0.00136862	-0.340953345	0.291378338	0.157670161	-0.362043708	-0.42304902	0.198218452	0.060925795	0.263110125	-0.44829256	0.096873865	-0.036351169	0.087363274	-0.314117651	-0.514238529	0.086460087	0.181831352	0.007536635	0.219690557	-0.487087235	0.088994751	0.143043569	-0.162134529	-0.084704651	-0.051798881	-0.643191857	-0.112463898	-0.194805482	-0.466118886	-0.128691282	0.329340184	0.100109342	-0.291028456	0.081508953	0.121252405
MP575	-0.395638024	0.013322681	-0.015506884	0.03170875	-0.035785385	-0.209145617	0.337105671	0.674698296	-0.451456075	-0.229000476	-0.125296968	-0.172407793	0.250275476	0.219742281	-0.00136862	-0.340953345	0.291378338	0.157670161	-0.362043708	-0.42304902	0.198218452	0.060925795	0.263110125	-0.44829256	0.096873865	-0.036351169	0.087363274	-0.314117651	-0.514238529	0.086460087	0.181831352	0.007536635	0.219690557	-0.487087235	0.088994751	0.143043569	-0.162134529	-0.084704651	-0.051798881	-0.643191857	-0.112463898	-0.194805482	-0.466118886	-0.128691282	0.329340184	0.100109342	-0.291028456	0.081508953	0.121252405
pgsA	-0.366463223	0.009234215	-0.009116902	0.022023854	-0.04004591	-0.206340604	0.311393404	0.641205548	-0.434885091	-0.219395917	-0.126670786	-0.174256174	0.23770888	0.211233413	-0.0025511	-0.32350378	0.272955779	0.154181099	-0.34209134	-0.412660048	0.195109411	0.058166028	0.246631674	-0.42986178	0.082031709	-0.020286091	0.082274832	-0.299205027	-0.485306082	0.087585954	0.16616032	0.01652184	0.211022241	-0.4662906	0.089108032	0.134471446	-0.149154511	-0.08324587	-0.057255448	-0.612287932	-0.10945463	-0.19133418	-0.440856989	-0.118306134	0.314138192	0.0927236	-0.279341398	0.074643113	0.119957061
pgsA	-0.366463223	0.009234215	-0.009116902	0.022023854	-0.04004591	-0.206340604	0.311393404	0.641205548	-0.434885091	-0.219395917	-0.126670786	-0.174256174	0.23770888	0.211233413	-0.0025511	-0.32350378	0.272955779	0.154181099	-0.34209134	-0.412660048	0.195109411	0.058166028	0.246631674	-0.42986178	0.082031709	-0.020286091	0.082274832	-0.299205027	-0.485306082	0.087585954	0.16616032	0.01652184	0.211022241	-0.4662906	0.089108032	0.134471446	-0.149154511	-0.08324587	-0.057255448	-0.612287932	-0.10945463	-0.19133418	-0.440856989	-0.118306134	0.314138192	0.0927236	-0.279341398	0.074643113	0.119957061
MP579	-0.366463223	0.009234215	-0.009116902	0.022023854	-0.04004591	-0.206340604	0.311393404	0.641205548	-0.434885091	-0.219395917	-0.126670786	-0.174256174	0.23770888	0.211233413	-0.0025511	-0.32350378	0.272955779	0.154181099	-0.34209134	-0.412660048	0.195109411	0.058166028	0.246631674	-0.42986178	0.082031709	-0.020286091	0.082274832	-0.299205027	-0.485306082	0.087585954	0.16616032	0.01652184	0.211022241	-0.4662906	0.089108032	0.134471446	-0.149154511	-0.08324587	-0.057255448	-0.612287932	-0.10945463	-0.19133418	-0.440856989	-0.118306134	0.314138192	0.0927236	-0.279341398	0.074643113	0.119957061
asnS	-0.36424395	0.02373209	-0.007782555	0.032712135	-0.04513646	-0.204440803	0.318554608	0.647125414	-0.437091971	-0.229777447	-0.117762258	-0.165351349	0.239237298	0.214520888	0.007933831	-0.323347998	0.286052093	0.160900513	-0.350155301	-0.408056452	0.18788973	0.049781807	0.237862607	-0.434715346	0.081458006	-0.02786381	0.076725197	-0.295862578	-0.475430591	0.084744665	0.168974848	0.005381715	0.205134062	-0.473169933	0.086883724	0.133410756	-0.142509883	-0.080214812	-0.052532467	-0.605687207	-0.099231165	-0.190902834	-0.430763082	-0.116820052	0.310954913	0.089867539	-0.278010522	0.074944797	0.116373663
asnS	-0.36424395	0.02373209	-0.007782555	0.032712135	-0.04513646	-0.204440803	0.318554608	0.647125414	-0.437091971	-0.229777447	-0.117762258	-0.165351349	0.239237298	0.214520888	0.007933831	-0.323347998	0.286052093	0.160900513	-0.350155301	-0.408056452	0.18788973	0.049781807	0.237862607	-0.434715346	0.081458006	-0.02786381	0.076725197	-0.295862578	-0.475430591	0.084744665	0.168974848	0.005381715	0.205134062	-0.473169933	0.086883724	0.133410756	-0.142509883	-0.080214812	-0.052532467	-0.605687207	-0.099231165	-0.190902834	-0.430763082	-0.116820052	0.310954913	0.089867539	-0.278010522	0.074944797	0.116373663
MP580	-0.36424395	0.02373209	-0.007782555	0.032712135	-0.04513646	-0.204440803	0.318554608	0.647125414	-0.437091971	-0.229777447	-0.117762258	-0.165351349	0.239237298	0.214520888	0.007933831	-0.323347998	0.286052093	0.160900513	-0.350155301	-0.408056452	0.18788973	0.049781807	0.237862607	-0.434715346	0.081458006	-0.02786381	0.076725197	-0.295862578	-0.475430591	0.084744665	0.168974848	0.005381715	0.205134062	-0.473169933	0.086883724	0.133410756	-0.142509883	-0.080214812	-0.052532467	-0.605687207	-0.099231165	-0.190902834	-0.430763082	-0.116820052	0.310954913	0.089867539	-0.278010522	0.074944797	0.116373663
gmk	-0.39509233	0.016521554	-0.012808891	0.031954933	-0.047545818	-0.217433415	0.340011004	0.687173	-0.463014598	-0.242165655	-0.126331928	-0.17387028	0.252586372	0.225351617	0.006330486	-0.346260779	0.299353668	0.169251058	-0.368471215	-0.432920666	0.198505354	0.057037037	0.260475378	-0.461825994	0.094186113	-0.028770342	0.084535823	-0.315496339	-0.515507726	0.090393874	0.179974715	0.007493227	0.220663563	-0.501839569	0.092641498	0.141583538	-0.157710205	-0.08821445	-0.054426337	-0.648779903	-0.109878876	-0.199905941	-0.469044893	-0.127522332	0.334557149	0.097070747	-0.296597092	0.084572355	0.123361834
gmk	-0.39509233	0.016521554	-0.012808891	0.031954933	-0.047545818	-0.217433415	0.340011004	0.687173	-0.463014598	-0.242165655	-0.126331928	-0.17387028	0.252586372	0.225351617	0.006330486	-0.346260779	0.299353668	0.169251058	-0.368471215	-0.432920666	0.198505354	0.057037037	0.260475378	-0.461825994	0.094186113	-0.028770342	0.084535823	-0.315496339	-0.515507726	0.090393874	0.179974715	0.007493227	0.220663563	-0.501839569	0.092641498	0.141583538	-0.157710205	-0.08821445	-0.054426337	-0.648779903	-0.109878876	-0.199905941	-0.469044893	-0.127522332	0.334557149	0.097070747	-0.296597092	0.084572355	0.123361834
MP586	-0.39509233	0.016521554	-0.012808891	0.031954933	-0.047545818	-0.217433415	0.340011004	0.687173	-0.463014598	-0.242165655	-0.126331928	-0.17387028	0.252586372	0.225351617	0.006330486	-0.346260779	0.299353668	0.169251058	-0.368471215	-0.432920666	0.198505354	0.057037037	0.260475378	-0.461825994	0.094186113	-0.028770342	0.084535823	-0.315496339	-0.515507726	0.090393874	0.179974715	0.007493227	0.220663563	-0.501839569	0.092641498	0.141583538	-0.157710205	-0.08821445	-0.054426337	-0.648779903	-0.109878876	-0.199905941	-0.469044893	-0.127522332	0.334557149	0.097070747	-0.296597092	0.084572355	0.123361834
trxB	-0.291909064	0.029462167	0.00377146	0.032651231	-0.046619718	-0.180872244	0.26842965	0.549359041	-0.378976984	-0.201790613	-0.104285059	-0.146089429	0.204467418	0.185537239	0.01062841	-0.268400906	0.250939383	0.143189006	-0.295857995	-0.354489772	0.164123041	0.041082462	0.1891306	-0.380533925	0.0534677	-0.011077389	0.051906184	-0.245947787	-0.390645165	0.075664593	0.140129616	0.003723159	0.169978902	-0.408625348	0.07713969	0.109738253	-0.110107989	-0.066534821	-0.048938112	-0.510920198	-0.077289694	-0.170488575	-0.35735961	-0.092289816	0.25926177	0.073384933	-0.234917459	0.055393125	0.102922961
trxB	-0.291909064	0.029462167	0.00377146	0.032651231	-0.046619718	-0.180872244	0.26842965	0.549359041	-0.378976984	-0.201790613	-0.104285059	-0.146089429	0.204467418	0.185537239	0.01062841	-0.268400906	0.250939383	0.143189006	-0.295857995	-0.354489772	0.164123041	0.041082462	0.1891306	-0.380533925	0.0534677	-0.011077389	0.051906184	-0.245947787	-0.390645165	0.075664593	0.140129616	0.003723159	0.169978902	-0.408625348	0.07713969	0.109738253	-0.110107989	-0.066534821	-0.048938112	-0.510920198	-0.077289694	-0.170488575	-0.35735961	-0.092289816	0.25926177	0.073384933	-0.234917459	0.055393125	0.102922961
MP591	-0.291909064	0.029462167	0.00377146	0.032651231	-0.046619718	-0.180872244	0.26842965	0.549359041	-0.378976984	-0.201790613	-0.104285059	-0.146089429	0.204467418	0.185537239	0.01062841	-0.268400906	0.250939383	0.143189006	-0.295857995	-0.354489772	0.164123041	0.041082462	0.1891306	-0.380533925	0.0534677	-0.011077389	0.051906184	-0.245947787	-0.390645165	0.075664593	0.140129616	0.003723159	0.169978902	-0.408625348	0.07713969	0.109738253	-0.110107989	-0.066534821	-0.048938112	-0.510920198	-0.077289694	-0.170488575	-0.35735961	-0.092289816	0.25926177	0.073384933	-0.234917459	0.055393125	0.102922961
gatA	-0.338845618	0.026405307	0.000391858	0.028153151	-0.052793413	-0.204242682	0.298735352	0.618247124	-0.422431869	-0.225197713	-0.120986872	-0.166760777	0.229984307	0.211149887	0.009589317	-0.306829842	0.273909251	0.162572762	-0.331795487	-0.397072307	0.189955588	0.050239217	0.215152313	-0.425668091	0.062684791	-0.015821314	0.068966118	-0.281078414	-0.44812271	0.08148103	0.159503015	0.010920139	0.197329782	-0.458475297	0.087509461	0.125420511	-0.129561194	-0.080182763	-0.05827636	-0.576161181	-0.090411014	-0.190758885	-0.406342645	-0.109010307	0.298489099	0.082508127	-0.265783581	0.063787118	0.118050571
gatA	-0.338845618	0.026405307	0.000391858	0.028153151	-0.052793413	-0.204242682	0.298735352	0.618247124	-0.422431869	-0.225197713	-0.120986872	-0.166760777	0.229984307	0.211149887	0.009589317	-0.306829842	0.273909251	0.162572762	-0.331795487	-0.397072307	0.189955588	0.050239217	0.215152313	-0.425668091	0.062684791	-0.015821314	0.068966118	-0.281078414	-0.44812271	0.08148103	0.159503015	0.010920139	0.197329782	-0.458475297	0.087509461	0.125420511	-0.129561194	-0.080182763	-0.05827636	-0.576161181	-0.090411014	-0.190758885	-0.406342645	-0.109010307	0.298489099	0.082508127	-0.265783581	0.063787118	0.118050571
MP594	-0.338845618	0.026405307	0.000391858	0.028153151	-0.052793413	-0.204242682	0.298735352	0.618247124	-0.422431869	-0.225197713	-0.120986872	-0.166760777	0.229984307	0.211149887	0.009589317	-0.306829842	0.273909251	0.162572762	-0.331795487	-0.397072307	0.189955588	0.050239217	0.215152313	-0.425668091	0.062684791	-0.015821314	0.068966118	-0.281078414	-0.44812271	0.08148103	0.159503015	0.010920139	0.197329782	-0.458475297	0.087509461	0.125420511	-0.129561194	-0.080182763	-0.05827636	-0.576161181	-0.090411014	-0.190758885	-0.406342645	-0.109010307	0.298489099	0.082508127	-0.265783581	0.063787118	0.118050571
ung	-0.333385917	0.016843548	-0.004019065	0.02603179	-0.044487561	-0.188996096	0.289544674	0.593419585	-0.398995218	-0.21075556	-0.112506397	-0.155769936	0.215807053	0.195899915	0.004095439	-0.295781385	0.259130128	0.146754422	-0.317018089	-0.376119271	0.174918797	0.047500067	0.219855567	-0.396606508	0.070987503	-0.017868184	0.069455213	-0.271332585	-0.438125757	0.080645389	0.154657319	0.007346545	0.191428528	-0.431853198	0.08028603	0.12056984	-0.130754436	-0.076917729	-0.050296036	-0.557026837	-0.09253136	-0.177080711	-0.399366134	-0.108632379	0.287648854	0.085055053	-0.254519655	0.068239058	0.1078421
ung	-0.333385917	0.016843548	-0.004019065	0.02603179	-0.044487561	-0.188996096	0.289544674	0.593419585	-0.398995218	-0.21075556	-0.112506397	-0.155769936	0.215807053	0.195899915	0.004095439	-0.295781385	0.259130128	0.146754422	-0.317018089	-0.376119271	0.174918797	0.047500067	0.219855567	-0.396606508	0.070987503	-0.017868184	0.069455213	-0.271332585	-0.438125757	0.080645389	0.154657319	0.007346545	0.191428528	-0.431853198	0.08028603	0.12056984	-0.130754436	-0.076917729	-0.050296036	-0.557026837	-0.09253136	-0.177080711	-0.399366134	-0.108632379	0.287648854	0.085055053	-0.254519655	0.068239058	0.1078421
MP596	-0.333385917	0.016843548	-0.004019065	0.02603179	-0.044487561	-0.188996096	0.289544674	0.593419585	-0.398995218	-0.21075556	-0.112506397	-0.155769936	0.215807053	0.195899915	0.004095439	-0.295781385	0.259130128	0.146754422	-0.317018089	-0.376119271	0.174918797	0.047500067	0.219855567	-0.396606508	0.070987503	-0.017868184	0.069455213	-0.271332585	-0.438125757	0.080645389	0.154657319	0.007346545	0.191428528	-0.431853198	0.08028603	0.12056984	-0.130754436	-0.076917729	-0.050296036	-0.557026837	-0.09253136	-0.177080711	-0.399366134	-0.108632379	0.287648854	0.085055053	-0.254519655	0.068239058	0.1078421
rplI	-0.239830243	0.1093942	0.064528042	0.077038237	-0.093922961	-0.225934061	0.308281893	0.635212212	-0.477200618	-0.284001827	-0.133846604	-0.180457795	0.248138902	0.240541397	0.058549469	-0.270416744	0.357868619	0.217708672	-0.348750823	-0.439602038	0.209437099	0.03142022	0.13120233	-0.497196447	-0.014455658	0.028637818	-0.016905921	-0.244354228	-0.340737256	0.098201413	0.149629465	-0.018631636	0.153590244	-0.513860433	0.100931362	0.110777514	-0.038601087	-0.050602196	-0.085078827	-0.531336366	-0.024612258	-0.232471668	-0.320960769	-0.05444648	0.252506163	0.04615634	-0.266956725	0.008285694	0.140216219
rplI	-0.239830243	0.1093942	0.064528042	0.077038237	-0.093922961	-0.225934061	0.308281893	0.635212212	-0.477200618	-0.284001827	-0.133846604	-0.180457795	0.248138902	0.240541397	0.058549469	-0.270416744	0.357868619	0.217708672	-0.348750823	-0.439602038	0.209437099	0.03142022	0.13120233	-0.497196447	-0.014455658	0.028637818	-0.016905921	-0.244354228	-0.340737256	0.098201413	0.149629465	-0.018631636	0.153590244	-0.513860433	0.100931362	0.110777514	-0.038601087	-0.050602196	-0.085078827	-0.531336366	-0.024612258	-0.232471668	-0.320960769	-0.05444648	0.252506163	0.04615634	-0.266956725	0.008285694	0.140216219
MP600	-0.239830243	0.1093942	0.064528042	0.077038237	-0.093922961	-0.225934061	0.308281893	0.635212212	-0.477200618	-0.284001827	-0.133846604	-0.180457795	0.248138902	0.240541397	0.058549469	-0.270416744	0.357868619	0.217708672	-0.348750823	-0.439602038	0.209437099	0.03142022	0.13120233	-0.497196447	-0.014455658	0.028637818	-0.016905921	-0.244354228	-0.340737256	0.098201413	0.149629465	-0.018631636	0.153590244	-0.513860433	0.100931362	0.110777514	-0.038601087	-0.050602196	-0.085078827	-0.531336366	-0.024612258	-0.232471668	-0.320960769	-0.05444648	0.252506163	0.04615634	-0.266956725	0.008285694	0.140216219
rpsR	-0.239830243	0.1093942	0.064528042	0.077038237	-0.093922961	-0.225934061	0.308281893	0.635212212	-0.477200618	-0.284001827	-0.133846604	-0.180457795	0.248138902	0.240541397	0.058549469	-0.270416744	0.357868619	0.217708672	-0.348750823	-0.439602038	0.209437099	0.03142022	0.13120233	-0.497196447	-0.014455658	0.028637818	-0.016905921	-0.244354228	-0.340737256	0.098201413	0.149629465	-0.018631636	0.153590244	-0.513860433	0.100931362	0.110777514	-0.038601087	-0.050602196	-0.085078827	-0.531336366	-0.024612258	-0.232471668	-0.320960769	-0.05444648	0.252506163	0.04615634	-0.266956725	0.008285694	0.140216219
rpsR	-0.239830243	0.1093942	0.064528042	0.077038237	-0.093922961	-0.225934061	0.308281893	0.635212212	-0.477200618	-0.284001827	-0.133846604	-0.180457795	0.248138902	0.240541397	0.058549469	-0.270416744	0.357868619	0.217708672	-0.348750823	-0.439602038	0.209437099	0.03142022	0.13120233	-0.497196447	-0.014455658	0.028637818	-0.016905921	-0.244354228	-0.340737256	0.098201413	0.149629465	-0.018631636	0.153590244	-0.513860433	0.100931362	0.110777514	-0.038601087	-0.050602196	-0.085078827	-0.531336366	-0.024612258	-0.232471668	-0.320960769	-0.05444648	0.252506163	0.04615634	-0.266956725	0.008285694	0.140216219
MP601	-0.239830243	0.1093942	0.064528042	0.077038237	-0.093922961	-0.225934061	0.308281893	0.635212212	-0.477200618	-0.284001827	-0.133846604	-0.180457795	0.248138902	0.240541397	0.058549469	-0.270416744	0.357868619	0.217708672	-0.348750823	-0.439602038	0.209437099	0.03142022	0.13120233	-0.497196447	-0.014455658	0.028637818	-0.016905921	-0.244354228	-0.340737256	0.098201413	0.149629465	-0.018631636	0.153590244	-0.513860433	0.100931362	0.110777514	-0.038601087	-0.050602196	-0.085078827	-0.531336366	-0.024612258	-0.232471668	-0.320960769	-0.05444648	0.252506163	0.04615634	-0.266956725	0.008285694	0.140216219
rpsF	-0.239830243	0.1093942	0.064528042	0.077038237	-0.093922961	-0.225934061	0.308281893	0.635212212	-0.477200618	-0.284001827	-0.133846604	-0.180457795	0.248138902	0.240541397	0.058549469	-0.270416744	0.357868619	0.217708672	-0.348750823	-0.439602038	0.209437099	0.03142022	0.13120233	-0.497196447	-0.014455658	0.028637818	-0.016905921	-0.244354228	-0.340737256	0.098201413	0.149629465	-0.018631636	0.153590244	-0.513860433	0.100931362	0.110777514	-0.038601087	-0.050602196	-0.085078827	-0.531336366	-0.024612258	-0.232471668	-0.320960769	-0.05444648	0.252506163	0.04615634	-0.266956725	0.008285694	0.140216219
rpsF	-0.239830243	0.1093942	0.064528042	0.077038237	-0.093922961	-0.225934061	0.308281893	0.635212212	-0.477200618	-0.284001827	-0.133846604	-0.180457795	0.248138902	0.240541397	0.058549469	-0.270416744	0.357868619	0.217708672	-0.348750823	-0.439602038	0.209437099	0.03142022	0.13120233	-0.497196447	-0.014455658	0.028637818	-0.016905921	-0.244354228	-0.340737256	0.098201413	0.149629465	-0.018631636	0.153590244	-0.513860433	0.100931362	0.110777514	-0.038601087	-0.050602196	-0.085078827	-0.531336366	-0.024612258	-0.232471668	-0.320960769	-0.05444648	0.252506163	0.04615634	-0.266956725	0.008285694	0.140216219
MP603	-0.239830243	0.1093942	0.064528042	0.077038237	-0.093922961	-0.225934061	0.308281893	0.635212212	-0.477200618	-0.284001827	-0.133846604	-0.180457795	0.248138902	0.240541397	0.058549469	-0.270416744	0.357868619	0.217708672	-0.348750823	-0.439602038	0.209437099	0.03142022	0.13120233	-0.497196447	-0.014455658	0.028637818	-0.016905921	-0.244354228	-0.340737256	0.098201413	0.149629465	-0.018631636	0.153590244	-0.513860433	0.100931362	0.110777514	-0.038601087	-0.050602196	-0.085078827	-0.531336366	-0.024612258	-0.232471668	-0.320960769	-0.05444648	0.252506163	0.04615634	-0.266956725	0.008285694	0.140216219
rpsG	-0.273339376	0.085402659	0.039260359	0.062774584	-0.078716035	-0.216213213	0.308312135	0.635593591	-0.466784367	-0.263776017	-0.128353736	-0.178548161	0.244619753	0.233432499	0.044153086	-0.291444512	0.334496595	0.199375672	-0.348971164	-0.428217372	0.203776171	0.032966152	0.160471951	-0.476747964	0.01072522	0.011897525	0.012482151	-0.263044131	-0.378423343	0.093277608	0.155577105	-0.011988146	0.171628293	-0.503153819	0.099299812	0.119946022	-0.070727941	-0.057842147	-0.075424243	-0.55936491	-0.049276549	-0.222810562	-0.352734209	-0.07067453	0.265700247	0.059456816	-0.267350883	0.027801259	0.133010365
rpsG	-0.273339376	0.085402659	0.039260359	0.062774584	-0.078716035	-0.216213213	0.308312135	0.635593591	-0.466784367	-0.263776017	-0.128353736	-0.178548161	0.244619753	0.233432499	0.044153086	-0.291444512	0.334496595	0.199375672	-0.348971164	-0.428217372	0.203776171	0.032966152	0.160471951	-0.476747964	0.01072522	0.011897525	0.012482151	-0.263044131	-0.378423343	0.093277608	0.155577105	-0.011988146	0.171628293	-0.503153819	0.099299812	0.119946022	-0.070727941	-0.057842147	-0.075424243	-0.55936491	-0.049276549	-0.222810562	-0.352734209	-0.07067453	0.265700247	0.059456816	-0.267350883	0.027801259	0.133010365
MP605	-0.273339376	0.085402659	0.039260359	0.062774584	-0.078716035	-0.216213213	0.308312135	0.635593591	-0.466784367	-0.263776017	-0.128353736	-0.178548161	0.244619753	0.233432499	0.044153086	-0.291444512	0.334496595	0.199375672	-0.348971164	-0.428217372	0.203776171	0.032966152	0.160471951	-0.476747964	0.01072522	0.011897525	0.012482151	-0.263044131	-0.378423343	0.093277608	0.155577105	-0.011988146	0.171628293	-0.503153819	0.099299812	0.119946022	-0.070727941	-0.057842147	-0.075424243	-0.55936491	-0.049276549	-0.222810562	-0.352734209	-0.07067453	0.265700247	0.059456816	-0.267350883	0.027801259	0.133010365
rpsL	-0.273339376	0.085402659	0.039260359	0.062774584	-0.078716035	-0.216213213	0.308312135	0.635593591	-0.466784367	-0.263776017	-0.128353736	-0.178548161	0.244619753	0.233432499	0.044153086	-0.291444512	0.334496595	0.199375672	-0.348971164	-0.428217372	0.203776171	0.032966152	0.160471951	-0.476747964	0.01072522	0.011897525	0.012482151	-0.263044131	-0.378423343	0.093277608	0.155577105	-0.011988146	0.171628293	-0.503153819	0.099299812	0.119946022	-0.070727941	-0.057842147	-0.075424243	-0.55936491	-0.049276549	-0.222810562	-0.352734209	-0.07067453	0.265700247	0.059456816	-0.267350883	0.027801259	0.133010365
rpsL	-0.273339376	0.085402659	0.039260359	0.062774584	-0.078716035	-0.216213213	0.308312135	0.635593591	-0.466784367	-0.263776017	-0.128353736	-0.178548161	0.244619753	0.233432499	0.044153086	-0.291444512	0.334496595	0.199375672	-0.348971164	-0.428217372	0.203776171	0.032966152	0.160471951	-0.476747964	0.01072522	0.011897525	0.012482151	-0.263044131	-0.378423343	0.093277608	0.155577105	-0.011988146	0.171628293	-0.503153819	0.099299812	0.119946022	-0.070727941	-0.057842147	-0.075424243	-0.55936491	-0.049276549	-0.222810562	-0.352734209	-0.07067453	0.265700247	0.059456816	-0.267350883	0.027801259	0.133010365
MP606	-0.273339376	0.085402659	0.039260359	0.062774584	-0.078716035	-0.216213213	0.308312135	0.635593591	-0.466784367	-0.263776017	-0.128353736	-0.178548161	0.244619753	0.233432499	0.044153086	-0.291444512	0.334496595	0.199375672	-0.348971164	-0.428217372	0.203776171	0.032966152	0.160471951	-0.476747964	0.01072522	0.011897525	0.012482151	-0.263044131	-0.378423343	0.093277608	0.155577105	-0.011988146	0.171628293	-0.503153819	0.099299812	0.119946022	-0.070727941	-0.057842147	-0.075424243	-0.55936491	-0.049276549	-0.222810562	-0.352734209	-0.07067453	0.265700247	0.059456816	-0.267350883	0.027801259	0.133010365
lgt	-0.350560574	0.010623938	-0.008211642	0.023283125	-0.038697204	-0.194982411	0.300716774	0.615033268	-0.416406255	-0.210182056	-0.123710673	-0.168154805	0.227377574	0.203665514	-0.002880125	-0.311941121	0.261526716	0.14754734	-0.326428683	-0.396038275	0.186424554	0.054312793	0.236235957	-0.412285496	0.078031331	-0.019108784	0.080513226	-0.286469612	-0.466274652	0.083537594	0.161275345	0.014830744	0.204565802	-0.447299582	0.085749874	0.12988253	-0.14427778	-0.081130195	-0.053465218	-0.587258257	-0.105035701	-0.185440401	-0.423616149	-0.113788088	0.300869328	0.087870326	-0.26719532	0.070891626	0.114675233
lgt	-0.350560574	0.010623938	-0.008211642	0.023283125	-0.038697204	-0.194982411	0.300716774	0.615033268	-0.416406255	-0.210182056	-0.123710673	-0.168154805	0.227377574	0.203665514	-0.002880125	-0.311941121	0.261526716	0.14754734	-0.326428683	-0.396038275	0.186424554	0.054312793	0.236235957	-0.412285496	0.078031331	-0.019108784	0.080513226	-0.286469612	-0.466274652	0.083537594	0.161275345	0.014830744	0.204565802	-0.447299582	0.085749874	0.12988253	-0.14427778	-0.081130195	-0.053465218	-0.587258257	-0.105035701	-0.185440401	-0.423616149	-0.113788088	0.300869328	0.087870326	-0.26719532	0.070891626	0.114675233
MP607	-0.350560574	0.010623938	-0.008211642	0.023283125	-0.038697204	-0.194982411	0.300716774	0.615033268	-0.416406255	-0.210182056	-0.123710673	-0.168154805	0.227377574	0.203665514	-0.002880125	-0.311941121	0.261526716	0.14754734	-0.326428683	-0.396038275	0.186424554	0.054312793	0.236235957	-0.412285496	0.078031331	-0.019108784	0.080513226	-0.286469612	-0.466274652	0.083537594	0.161275345	0.014830744	0.204565802	-0.447299582	0.085749874	0.12988253	-0.14427778	-0.081130195	-0.053465218	-0.587258257	-0.105035701	-0.185440401	-0.423616149	-0.113788088	0.300869328	0.087870326	-0.26719532	0.070891626	0.114675233
tilS	-0.357929515	0.019782671	-0.008759543	0.030703312	-0.04565805	-0.200411811	0.312426609	0.633569178	-0.426286934	-0.22270205	-0.116649516	-0.162768036	0.234339065	0.20911974	0.005643198	-0.319219529	0.276541983	0.155252039	-0.339514302	-0.399563708	0.184401237	0.048980315	0.234215083	-0.423521641	0.079875733	-0.026973306	0.076568313	-0.291883846	-0.469341162	0.081104568	0.167072113	0.006660578	0.203324419	-0.462344803	0.08402996	0.129625167	-0.144230991	-0.078017943	-0.051634634	-0.596534342	-0.098622334	-0.187702273	-0.425346591	-0.116634903	0.306428975	0.088659347	-0.271412328	0.07582822	0.114104567
MPN_222	-0.357929515	0.019782671	-0.008759543	0.030703312	-0.04565805	-0.200411811	0.312426609	0.633569178	-0.426286934	-0.22270205	-0.116649516	-0.162768036	0.234339065	0.20911974	0.005643198	-0.319219529	0.276541983	0.155252039	-0.339514302	-0.399563708	0.184401237	0.048980315	0.234215083	-0.423521641	0.079875733	-0.026973306	0.076568313	-0.291883846	-0.469341162	0.081104568	0.167072113	0.006660578	0.203324419	-0.462344803	0.08402996	0.129625167	-0.144230991	-0.078017943	-0.051634634	-0.596534342	-0.098622334	-0.187702273	-0.425346591	-0.116634903	0.306428975	0.088659347	-0.271412328	0.07582822	0.114104567
MP609	-0.357929515	0.019782671	-0.008759543	0.030703312	-0.04565805	-0.200411811	0.312426609	0.633569178	-0.426286934	-0.22270205	-0.116649516	-0.162768036	0.234339065	0.20911974	0.005643198	-0.319219529	0.276541983	0.155252039	-0.339514302	-0.399563708	0.184401237	0.048980315	0.234215083	-0.423521641	0.079875733	-0.026973306	0.076568313	-0.291883846	-0.469341162	0.081104568	0.167072113	0.006660578	0.203324419	-0.462344803	0.08402996	0.129625167	-0.144230991	-0.078017943	-0.051634634	-0.596534342	-0.098622334	-0.187702273	-0.425346591	-0.116634903	0.306428975	0.088659347	-0.271412328	0.07582822	0.114104567
rplK	-0.243709605	0.099900917	0.056412063	0.068629149	-0.088838184	-0.218552565	0.29928563	0.617518039	-0.46448221	-0.270651568	-0.129477794	-0.179403545	0.238112863	0.233081752	0.053048273	-0.269944456	0.340336827	0.207749241	-0.33955114	-0.425439721	0.20541202	0.032747724	0.135991605	-0.478615858	-0.010244107	0.026414142	-0.007119805	-0.244371697	-0.341591049	0.093921019	0.147288946	-0.014751927	0.15743392	-0.496561638	0.098997171	0.110966765	-0.04502235	-0.051977693	-0.081830449	-0.525882621	-0.030367633	-0.225936188	-0.321381675	-0.057621748	0.250608269	0.049607506	-0.259755917	0.012616317	0.135384856
rplK	-0.243709605	0.099900917	0.056412063	0.068629149	-0.088838184	-0.218552565	0.29928563	0.617518039	-0.46448221	-0.270651568	-0.129477794	-0.179403545	0.238112863	0.233081752	0.053048273	-0.269944456	0.340336827	0.207749241	-0.33955114	-0.425439721	0.20541202	0.032747724	0.135991605	-0.478615858	-0.010244107	0.026414142	-0.007119805	-0.244371697	-0.341591049	0.093921019	0.147288946	-0.014751927	0.15743392	-0.496561638	0.098997171	0.110966765	-0.04502235	-0.051977693	-0.081830449	-0.525882621	-0.030367633	-0.225936188	-0.321381675	-0.057621748	0.250608269	0.049607506	-0.259755917	0.012616317	0.135384856
MP612	-0.243709605	0.099900917	0.056412063	0.068629149	-0.088838184	-0.218552565	0.29928563	0.617518039	-0.46448221	-0.270651568	-0.129477794	-0.179403545	0.238112863	0.233081752	0.053048273	-0.269944456	0.340336827	0.207749241	-0.33955114	-0.425439721	0.20541202	0.032747724	0.135991605	-0.478615858	-0.010244107	0.026414142	-0.007119805	-0.244371697	-0.341591049	0.093921019	0.147288946	-0.014751927	0.15743392	-0.496561638	0.098997171	0.110966765	-0.04502235	-0.051977693	-0.081830449	-0.525882621	-0.030367633	-0.225936188	-0.321381675	-0.057621748	0.250608269	0.049607506	-0.259755917	0.012616317	0.135384856
oppF	-0.394742124	0.015088884	-0.013967274	0.03126703	-0.039265198	-0.213128604	0.339012958	0.681014551	-0.458033845	-0.232545296	-0.12944839	-0.17634333	0.254175788	0.224072438	-0.000716043	-0.343997936	0.296419244	0.161651106	-0.366297264	-0.43058868	0.202374869	0.05997209	0.26272396	-0.4564631	0.09316	-0.034619078	0.086992156	-0.316998499	-0.515776531	0.088467965	0.18209403	0.008984534	0.221360565	-0.49441641	0.088373458	0.144469742	-0.161627199	-0.08597883	-0.054944099	-0.649387154	-0.112342316	-0.197785809	-0.467083137	-0.127730433	0.331708629	0.099044322	-0.294127861	0.079671742	0.122677635
MPN_RS01225	-0.394742124	0.015088884	-0.013967274	0.03126703	-0.039265198	-0.213128604	0.339012958	0.681014551	-0.458033845	-0.232545296	-0.12944839	-0.17634333	0.254175788	0.224072438	-0.000716043	-0.343997936	0.296419244	0.161651106	-0.366297264	-0.43058868	0.202374869	0.05997209	0.26272396	-0.4564631	0.09316	-0.034619078	0.086992156	-0.316998499	-0.515776531	0.088467965	0.18209403	0.008984534	0.221360565	-0.49441641	0.088373458	0.144469742	-0.161627199	-0.08597883	-0.054944099	-0.649387154	-0.112342316	-0.197785809	-0.467083137	-0.127730433	0.331708629	0.099044322	-0.294127861	0.079671742	0.122677635
MP613	-0.394742124	0.015088884	-0.013967274	0.03126703	-0.039265198	-0.213128604	0.339012958	0.681014551	-0.458033845	-0.232545296	-0.12944839	-0.17634333	0.254175788	0.224072438	-0.000716043	-0.343997936	0.296419244	0.161651106	-0.366297264	-0.43058868	0.202374869	0.05997209	0.26272396	-0.4564631	0.09316	-0.034619078	0.086992156	-0.316998499	-0.515776531	0.088467965	0.18209403	0.008984534	0.221360565	-0.49441641	0.088373458	0.144469742	-0.161627199	-0.08597883	-0.054944099	-0.649387154	-0.112342316	-0.197785809	-0.467083137	-0.127730433	0.331708629	0.099044322	-0.294127861	0.079671742	0.122677635
oppD	-0.394742124	0.015088884	-0.013967274	0.03126703	-0.039265198	-0.213128604	0.339012958	0.681014551	-0.458033845	-0.232545296	-0.12944839	-0.17634333	0.254175788	0.224072438	-0.000716043	-0.343997936	0.296419244	0.161651106	-0.366297264	-0.43058868	0.202374869	0.05997209	0.26272396	-0.4564631	0.09316	-0.034619078	0.086992156	-0.316998499	-0.515776531	0.088467965	0.18209403	0.008984534	0.221360565	-0.49441641	0.088373458	0.144469742	-0.161627199	-0.08597883	-0.054944099	-0.649387154	-0.112342316	-0.197785809	-0.467083137	-0.127730433	0.331708629	0.099044322	-0.294127861	0.079671742	0.122677635
MPN_RS01220	-0.394742124	0.015088884	-0.013967274	0.03126703	-0.039265198	-0.213128604	0.339012958	0.681014551	-0.458033845	-0.232545296	-0.12944839	-0.17634333	0.254175788	0.224072438	-0.000716043	-0.343997936	0.296419244	0.161651106	-0.366297264	-0.43058868	0.202374869	0.05997209	0.26272396	-0.4564631	0.09316	-0.034619078	0.086992156	-0.316998499	-0.515776531	0.088467965	0.18209403	0.008984534	0.221360565	-0.49441641	0.088373458	0.144469742	-0.161627199	-0.08597883	-0.054944099	-0.649387154	-0.112342316	-0.197785809	-0.467083137	-0.127730433	0.331708629	0.099044322	-0.294127861	0.079671742	0.122677635
MP614	-0.394742124	0.015088884	-0.013967274	0.03126703	-0.039265198	-0.213128604	0.339012958	0.681014551	-0.458033845	-0.232545296	-0.12944839	-0.17634333	0.254175788	0.224072438	-0.000716043	-0.343997936	0.296419244	0.161651106	-0.366297264	-0.43058868	0.202374869	0.05997209	0.26272396	-0.4564631	0.09316	-0.034619078	0.086992156	-0.316998499	-0.515776531	0.088467965	0.18209403	0.008984534	0.221360565	-0.49441641	0.088373458	0.144469742	-0.161627199	-0.08597883	-0.054944099	-0.649387154	-0.112342316	-0.197785809	-0.467083137	-0.127730433	0.331708629	0.099044322	-0.294127861	0.079671742	0.122677635
rpsB	-0.225487468	0.09710299	0.053417301	0.065521843	-0.086233842	-0.20885043	0.2834033	0.586855556	-0.447493939	-0.25765246	-0.125654733	-0.175843053	0.224943998	0.225068211	0.051072043	-0.259420071	0.324173633	0.199477662	-0.323139993	-0.408561224	0.198469639	0.029392404	0.126088875	-0.459116478	-0.014196356	0.029370693	-0.009801742	-0.235388167	-0.321046756	0.090754162	0.13977858	-0.013338139	0.153560784	-0.476443148	0.097049801	0.109962753	-0.04156358	-0.047537131	-0.079067931	-0.507869371	-0.02842339	-0.220721058	-0.305007124	-0.051569649	0.23457633	0.04657754	-0.247395373	0.009801651	0.132104749
rpsB	-0.225487468	0.09710299	0.053417301	0.065521843	-0.086233842	-0.20885043	0.2834033	0.586855556	-0.447493939	-0.25765246	-0.125654733	-0.175843053	0.224943998	0.225068211	0.051072043	-0.259420071	0.324173633	0.199477662	-0.323139993	-0.408561224	0.198469639	0.029392404	0.126088875	-0.459116478	-0.014196356	0.029370693	-0.009801742	-0.235388167	-0.321046756	0.090754162	0.13977858	-0.013338139	0.153560784	-0.476443148	0.097049801	0.109962753	-0.04156358	-0.047537131	-0.079067931	-0.507869371	-0.02842339	-0.220721058	-0.305007124	-0.051569649	0.23457633	0.04657754	-0.247395373	0.009801651	0.132104749
MP623	-0.225487468	0.09710299	0.053417301	0.065521843	-0.086233842	-0.20885043	0.2834033	0.586855556	-0.447493939	-0.25765246	-0.125654733	-0.175843053	0.224943998	0.225068211	0.051072043	-0.259420071	0.324173633	0.199477662	-0.323139993	-0.408561224	0.198469639	0.029392404	0.126088875	-0.459116478	-0.014196356	0.029370693	-0.009801742	-0.235388167	-0.321046756	0.090754162	0.13977858	-0.013338139	0.153560784	-0.476443148	0.097049801	0.109962753	-0.04156358	-0.047537131	-0.079067931	-0.507869371	-0.02842339	-0.220721058	-0.305007124	-0.051569649	0.23457633	0.04657754	-0.247395373	0.009801651	0.132104749
rpsS	-0.285637536	0.082792636	0.038664897	0.060553886	-0.080807988	-0.222708621	0.317152169	0.652703654	-0.479345756	-0.269403038	-0.132698111	-0.18412862	0.249146291	0.23926678	0.041924096	-0.300401486	0.339625225	0.204275434	-0.358242522	-0.440251577	0.208547249	0.036813512	0.170109857	-0.488207132	0.014786875	0.013202538	0.016782041	-0.272473896	-0.39370766	0.096933842	0.160305171	-0.009984079	0.179293369	-0.513865289	0.100980541	0.124955723	-0.076164113	-0.061760817	-0.076592271	-0.578578626	-0.052546239	-0.228243098	-0.367394385	-0.076210314	0.276581834	0.063693367	-0.276674499	0.030482811	0.136037244
rpsS	-0.285637536	0.082792636	0.038664897	0.060553886	-0.080807988	-0.222708621	0.317152169	0.652703654	-0.479345756	-0.269403038	-0.132698111	-0.18412862	0.249146291	0.23926678	0.041924096	-0.300401486	0.339625225	0.204275434	-0.358242522	-0.440251577	0.208547249	0.036813512	0.170109857	-0.488207132	0.014786875	0.013202538	0.016782041	-0.272473896	-0.39370766	0.096933842	0.160305171	-0.009984079	0.179293369	-0.513865289	0.100980541	0.124955723	-0.076164113	-0.061760817	-0.076592271	-0.578578626	-0.052546239	-0.228243098	-0.367394385	-0.076210314	0.276581834	0.063693367	-0.276674499	0.030482811	0.136037244
MP662	-0.285637536	0.082792636	0.038664897	0.060553886	-0.080807988	-0.222708621	0.317152169	0.652703654	-0.479345756	-0.269403038	-0.132698111	-0.18412862	0.249146291	0.23926678	0.041924096	-0.300401486	0.339625225	0.204275434	-0.358242522	-0.440251577	0.208547249	0.036813512	0.170109857	-0.488207132	0.014786875	0.013202538	0.016782041	-0.272473896	-0.39370766	0.096933842	0.160305171	-0.009984079	0.179293369	-0.513865289	0.100980541	0.124955723	-0.076164113	-0.061760817	-0.076592271	-0.578578626	-0.052546239	-0.228243098	-0.367394385	-0.076210314	0.276581834	0.063693367	-0.276674499	0.030482811	0.136037244
rplB	-0.272165957	0.081906437	0.039107226	0.059341102	-0.078045424	-0.214394466	0.304407386	0.627759284	-0.461614001	-0.25932982	-0.128403573	-0.177716041	0.239581566	0.230410139	0.041955514	-0.288529909	0.327414601	0.198559135	-0.344103759	-0.424025337	0.202955066	0.034462367	0.161392189	-0.470412011	0.011063066	0.013564389	0.014136473	-0.259499984	-0.37615089	0.093018421	0.153469091	-0.009711747	0.171915353	-0.495169661	0.09795101	0.119593845	-0.07135142	-0.057755759	-0.074203809	-0.554377057	-0.050025603	-0.220774733	-0.350365626	-0.070752836	0.264799255	0.060043241	-0.265116238	0.028302621	0.131282795
rplB	-0.272165957	0.081906437	0.039107226	0.059341102	-0.078045424	-0.214394466	0.304407386	0.627759284	-0.461614001	-0.25932982	-0.128403573	-0.177716041	0.239581566	0.230410139	0.041955514	-0.288529909	0.327414601	0.198559135	-0.344103759	-0.424025337	0.202955066	0.034462367	0.161392189	-0.470412011	0.011063066	0.013564389	0.014136473	-0.259499984	-0.37615089	0.093018421	0.153469091	-0.009711747	0.171915353	-0.495169661	0.09795101	0.119593845	-0.07135142	-0.057755759	-0.074203809	-0.554377057	-0.050025603	-0.220774733	-0.350365626	-0.070752836	0.264799255	0.060043241	-0.265116238	0.028302621	0.131282795
MP663	-0.272165957	0.081906437	0.039107226	0.059341102	-0.078045424	-0.214394466	0.304407386	0.627759284	-0.461614001	-0.25932982	-0.128403573	-0.177716041	0.239581566	0.230410139	0.041955514	-0.288529909	0.327414601	0.198559135	-0.344103759	-0.424025337	0.202955066	0.034462367	0.161392189	-0.470412011	0.011063066	0.013564389	0.014136473	-0.259499984	-0.37615089	0.093018421	0.153469091	-0.009711747	0.171915353	-0.495169661	0.09795101	0.119593845	-0.07135142	-0.057755759	-0.074203809	-0.554377057	-0.050025603	-0.220774733	-0.350365626	-0.070752836	0.264799255	0.060043241	-0.265116238	0.028302621	0.131282795
rplC	-0.239830243	0.1093942	0.064528042	0.077038237	-0.093922961	-0.225934061	0.308281893	0.635212212	-0.477200618	-0.284001827	-0.133846604	-0.180457795	0.248138902	0.240541397	0.058549469	-0.270416744	0.357868619	0.217708672	-0.348750823	-0.439602038	0.209437099	0.03142022	0.13120233	-0.497196447	-0.014455658	0.028637818	-0.016905921	-0.244354228	-0.340737256	0.098201413	0.149629465	-0.018631636	0.153590244	-0.513860433	0.100931362	0.110777514	-0.038601087	-0.050602196	-0.085078827	-0.531336366	-0.024612258	-0.232471668	-0.320960769	-0.05444648	0.252506163	0.04615634	-0.266956725	0.008285694	0.140216219
rplC	-0.239830243	0.1093942	0.064528042	0.077038237	-0.093922961	-0.225934061	0.308281893	0.635212212	-0.477200618	-0.284001827	-0.133846604	-0.180457795	0.248138902	0.240541397	0.058549469	-0.270416744	0.357868619	0.217708672	-0.348750823	-0.439602038	0.209437099	0.03142022	0.13120233	-0.497196447	-0.014455658	0.028637818	-0.016905921	-0.244354228	-0.340737256	0.098201413	0.149629465	-0.018631636	0.153590244	-0.513860433	0.100931362	0.110777514	-0.038601087	-0.050602196	-0.085078827	-0.531336366	-0.024612258	-0.232471668	-0.320960769	-0.05444648	0.252506163	0.04615634	-0.266956725	0.008285694	0.140216219
MP666	-0.239830243	0.1093942	0.064528042	0.077038237	-0.093922961	-0.225934061	0.308281893	0.635212212	-0.477200618	-0.284001827	-0.133846604	-0.180457795	0.248138902	0.240541397	0.058549469	-0.270416744	0.357868619	0.217708672	-0.348750823	-0.439602038	0.209437099	0.03142022	0.13120233	-0.497196447	-0.014455658	0.028637818	-0.016905921	-0.244354228	-0.340737256	0.098201413	0.149629465	-0.018631636	0.153590244	-0.513860433	0.100931362	0.110777514	-0.038601087	-0.050602196	-0.085078827	-0.531336366	-0.024612258	-0.232471668	-0.320960769	-0.05444648	0.252506163	0.04615634	-0.266956725	0.008285694	0.140216219
rpsJ	-0.253498839	0.100842599	0.056559624	0.073693685	-0.089049307	-0.224496373	0.310575299	0.638213276	-0.4741685	-0.279115749	-0.132660475	-0.180307797	0.248173917	0.23785021	0.054507236	-0.276792654	0.351258782	0.211263558	-0.348550895	-0.43752503	0.208202636	0.033012821	0.142122695	-0.491695725	-0.005202677	0.021942325	-0.008037602	-0.250330844	-0.356432164	0.095658072	0.152194845	-0.016144399	0.158750116	-0.511560372	0.099826214	0.112314564	-0.049315726	-0.053037518	-0.08217501	-0.538894203	-0.032603607	-0.22860243	-0.333413844	-0.060215731	0.259379067	0.051242435	-0.26803706	0.015767627	0.13892679
rpsJ	-0.253498839	0.100842599	0.056559624	0.073693685	-0.089049307	-0.224496373	0.310575299	0.638213276	-0.4741685	-0.279115749	-0.132660475	-0.180307797	0.248173917	0.23785021	0.054507236	-0.276792654	0.351258782	0.211263558	-0.348550895	-0.43752503	0.208202636	0.033012821	0.142122695	-0.491695725	-0.005202677	0.021942325	-0.008037602	-0.250330844	-0.356432164	0.095658072	0.152194845	-0.016144399	0.158750116	-0.511560372	0.099826214	0.112314564	-0.049315726	-0.053037518	-0.08217501	-0.538894203	-0.032603607	-0.22860243	-0.333413844	-0.060215731	0.259379067	0.051242435	-0.26803706	0.015767627	0.13892679
MP667	-0.253498839	0.100842599	0.056559624	0.073693685	-0.089049307	-0.224496373	0.310575299	0.638213276	-0.4741685	-0.279115749	-0.132660475	-0.180307797	0.248173917	0.23785021	0.054507236	-0.276792654	0.351258782	0.211263558	-0.348550895	-0.43752503	0.208202636	0.033012821	0.142122695	-0.491695725	-0.005202677	0.021942325	-0.008037602	-0.250330844	-0.356432164	0.095658072	0.152194845	-0.016144399	0.158750116	-0.511560372	0.099826214	0.112314564	-0.049315726	-0.053037518	-0.08217501	-0.538894203	-0.032603607	-0.22860243	-0.333413844	-0.060215731	0.259379067	0.051242435	-0.26803706	0.015767627	0.13892679
nusA	-0.346198121	0.02235565	-0.001495469	0.02745585	-0.04694321	-0.201251534	0.302028092	0.625730136	-0.423809648	-0.224003416	-0.118316678	-0.165797705	0.233687476	0.208430601	0.009619423	-0.31094476	0.277023159	0.15499882	-0.334882547	-0.399903443	0.184971143	0.048705066	0.224018799	-0.425256523	0.07056212	-0.017714333	0.069577677	-0.285227163	-0.455185331	0.085045412	0.161287726	0.010300272	0.196141038	-0.460775585	0.086397498	0.130209671	-0.136504501	-0.0811064	-0.054906502	-0.58867513	-0.094908063	-0.189151239	-0.413509743	-0.110077286	0.304244513	0.087707042	-0.270787306	0.069422753	0.114033161
nusA	-0.346198121	0.02235565	-0.001495469	0.02745585	-0.04694321	-0.201251534	0.302028092	0.625730136	-0.423809648	-0.224003416	-0.118316678	-0.165797705	0.233687476	0.208430601	0.009619423	-0.31094476	0.277023159	0.15499882	-0.334882547	-0.399903443	0.184971143	0.048705066	0.224018799	-0.425256523	0.07056212	-0.017714333	0.069577677	-0.285227163	-0.455185331	0.085045412	0.161287726	0.010300272	0.196141038	-0.460775585	0.086397498	0.130209671	-0.136504501	-0.0811064	-0.054906502	-0.58867513	-0.094908063	-0.189151239	-0.413509743	-0.110077286	0.304244513	0.087707042	-0.270787306	0.069422753	0.114033161
MP677	-0.346198121	0.02235565	-0.001495469	0.02745585	-0.04694321	-0.201251534	0.302028092	0.625730136	-0.423809648	-0.224003416	-0.118316678	-0.165797705	0.233687476	0.208430601	0.009619423	-0.31094476	0.277023159	0.15499882	-0.334882547	-0.399903443	0.184971143	0.048705066	0.224018799	-0.425256523	0.07056212	-0.017714333	0.069577677	-0.285227163	-0.455185331	0.085045412	0.161287726	0.010300272	0.196141038	-0.460775585	0.086397498	0.130209671	-0.136504501	-0.0811064	-0.054906502	-0.58867513	-0.094908063	-0.189151239	-0.413509743	-0.110077286	0.304244513	0.087707042	-0.270787306	0.069422753	0.114033161
rpmH	-0.21967453	0.115487316	0.072355016	0.080075483	-0.098177655	-0.224807044	0.299665437	0.617305202	-0.470419441	-0.284160997	-0.13356103	-0.179812052	0.241202887	0.237456917	0.062864673	-0.255545336	0.356118817	0.218844666	-0.338103869	-0.433563521	0.208113042	0.030555823	0.115942856	-0.492366138	-0.025789154	0.036188986	-0.028621121	-0.231662285	-0.316835529	0.096951814	0.143184671	-0.019477264	0.144440537	-0.504629393	0.099776348	0.105105197	-0.024505346	-0.045928125	-0.087445367	-0.507343387	-0.014262049	-0.231898865	-0.300570086	-0.045785771	0.240556944	0.040412796	-0.259461379	0.000234076	0.141079557
rpmH	-0.21967453	0.115487316	0.072355016	0.080075483	-0.098177655	-0.224807044	0.299665437	0.617305202	-0.470419441	-0.284160997	-0.13356103	-0.179812052	0.241202887	0.237456917	0.062864673	-0.255545336	0.356118817	0.218844666	-0.338103869	-0.433563521	0.208113042	0.030555823	0.115942856	-0.492366138	-0.025789154	0.036188986	-0.028621121	-0.231662285	-0.316835529	0.096951814	0.143184671	-0.019477264	0.144440537	-0.504629393	0.099776348	0.105105197	-0.024505346	-0.045928125	-0.087445367	-0.507343387	-0.014262049	-0.231898865	-0.300570086	-0.045785771	0.240556944	0.040412796	-0.259461379	0.000234076	0.141079557
MP160	-0.21967453	0.115487316	0.072355016	0.080075483	-0.098177655	-0.224807044	0.299665437	0.617305202	-0.470419441	-0.284160997	-0.13356103	-0.179812052	0.241202887	0.237456917	0.062864673	-0.255545336	0.356118817	0.218844666	-0.338103869	-0.433563521	0.208113042	0.030555823	0.115942856	-0.492366138	-0.025789154	0.036188986	-0.028621121	-0.231662285	-0.316835529	0.096951814	0.143184671	-0.019477264	0.144440537	-0.504629393	0.099776348	0.105105197	-0.024505346	-0.045928125	-0.087445367	-0.507343387	-0.014262049	-0.231898865	-0.300570086	-0.045785771	0.240556944	0.040412796	-0.259461379	0.000234076	0.141079557
rpoB	-0.353266558	0.019625446	0.003723542	0.023235742	-0.044500275	-0.206856692	0.308563165	0.640689253	-0.428738239	-0.229578628	-0.123579728	-0.170706033	0.238666603	0.211484439	0.011700222	-0.318319391	0.280640574	0.154983141	-0.344571775	-0.405610191	0.189690684	0.050238131	0.232726366	-0.433492549	0.07019925	-0.017451207	0.072512632	-0.29107084	-0.466648151	0.086965217	0.161814632	0.012313368	0.201916702	-0.471157581	0.086604974	0.134370225	-0.142753732	-0.084784067	-0.05929164	-0.597043279	-0.098157737	-0.194613101	-0.420607779	-0.111579098	0.3143654	0.091467155	-0.276946081	0.069893364	0.114502421
MPN_RS02950	-0.353266558	0.019625446	0.003723542	0.023235742	-0.044500275	-0.206856692	0.308563165	0.640689253	-0.428738239	-0.229578628	-0.123579728	-0.170706033	0.238666603	0.211484439	0.011700222	-0.318319391	0.280640574	0.154983141	-0.344571775	-0.405610191	0.189690684	0.050238131	0.232726366	-0.433492549	0.07019925	-0.017451207	0.072512632	-0.29107084	-0.466648151	0.086965217	0.161814632	0.012313368	0.201916702	-0.471157581	0.086604974	0.134370225	-0.142753732	-0.084784067	-0.05929164	-0.597043279	-0.098157737	-0.194613101	-0.420607779	-0.111579098	0.3143654	0.091467155	-0.276946081	0.069893364	0.114502421
MP326	-0.353266558	0.019625446	0.003723542	0.023235742	-0.044500275	-0.206856692	0.308563165	0.640689253	-0.428738239	-0.229578628	-0.123579728	-0.170706033	0.238666603	0.211484439	0.011700222	-0.318319391	0.280640574	0.154983141	-0.344571775	-0.405610191	0.189690684	0.050238131	0.232726366	-0.433492549	0.07019925	-0.017451207	0.072512632	-0.29107084	-0.466648151	0.086965217	0.161814632	0.012313368	0.201916702	-0.471157581	0.086604974	0.134370225	-0.142753732	-0.084784067	-0.05929164	-0.597043279	-0.098157737	-0.194613101	-0.420607779	-0.111579098	0.3143654	0.091467155	-0.276946081	0.069893364	0.114502421
rpmG1	-0.265979913	0.098625649	0.056583713	0.07172213	-0.091699613	-0.231810012	0.32018238	0.656740255	-0.487980155	-0.285765608	-0.137504677	-0.1863852	0.253185349	0.244303193	0.052505021	-0.285875093	0.357426621	0.21699745	-0.35851927	-0.45084293	0.213510968	0.037157927	0.151796238	-0.50461128	-0.001441198	0.023734061	-0.004196172	-0.259997003	-0.372046382	0.099687111	0.157156521	-0.014146029	0.166509499	-0.52341913	0.101656476	0.117416109	-0.054346519	-0.057072831	-0.083692531	-0.558798562	-0.035483544	-0.234675617	-0.348458635	-0.065775083	0.270854576	0.055488936	-0.278104269	0.01819262	0.142414061
rpmG	-0.265979913	0.098625649	0.056583713	0.07172213	-0.091699613	-0.231810012	0.32018238	0.656740255	-0.487980155	-0.285765608	-0.137504677	-0.1863852	0.253185349	0.244303193	0.052505021	-0.285875093	0.357426621	0.21699745	-0.35851927	-0.45084293	0.213510968	0.037157927	0.151796238	-0.50461128	-0.001441198	0.023734061	-0.004196172	-0.259997003	-0.372046382	0.099687111	0.157156521	-0.014146029	0.166509499	-0.52341913	0.101656476	0.117416109	-0.054346519	-0.057072831	-0.083692531	-0.558798562	-0.035483544	-0.234675617	-0.348458635	-0.065775083	0.270854576	0.055488936	-0.278104269	0.01819262	0.142414061
rpmG	-0.265979913	0.098625649	0.056583713	0.07172213	-0.091699613	-0.231810012	0.32018238	0.656740255	-0.487980155	-0.285765608	-0.137504677	-0.1863852	0.253185349	0.244303193	0.052505021	-0.285875093	0.357426621	0.21699745	-0.35851927	-0.45084293	0.213510968	0.037157927	0.151796238	-0.50461128	-0.001441198	0.023734061	-0.004196172	-0.259997003	-0.372046382	0.099687111	0.157156521	-0.014146029	0.166509499	-0.52341913	0.101656476	0.117416109	-0.054346519	-0.057072831	-0.083692531	-0.558798562	-0.035483544	-0.234675617	-0.348458635	-0.065775083	0.270854576	0.055488936	-0.278104269	0.01819262	0.142414061
MP370	-0.265979913	0.098625649	0.056583713	0.07172213	-0.091699613	-0.231810012	0.32018238	0.656740255	-0.487980155	-0.285765608	-0.137504677	-0.1863852	0.253185349	0.244303193	0.052505021	-0.285875093	0.357426621	0.21699745	-0.35851927	-0.45084293	0.213510968	0.037157927	0.151796238	-0.50461128	-0.001441198	0.023734061	-0.004196172	-0.259997003	-0.372046382	0.099687111	0.157156521	-0.014146029	0.166509499	-0.52341913	0.101656476	0.117416109	-0.054346519	-0.057072831	-0.083692531	-0.558798562	-0.035483544	-0.234675617	-0.348458635	-0.065775083	0.270854576	0.055488936	-0.278104269	0.01819262	0.142414061
grpE	-0.347591359	0.021119086	-0.006281972	0.025604535	-0.04668849	-0.200420802	0.306887167	0.62614003	-0.423551214	-0.221376254	-0.120830473	-0.16487594	0.232844079	0.210442081	0.005881164	-0.312333305	0.275968341	0.158798582	-0.335966218	-0.399326023	0.186536996	0.048371835	0.228995104	-0.422232999	0.073672819	-0.021688521	0.074263482	-0.288760664	-0.46152308	0.08301934	0.163180409	0.009717735	0.201694153	-0.461562281	0.08570146	0.13043863	-0.138351864	-0.079302391	-0.05596583	-0.59073163	-0.098488621	-0.188144433	-0.418376548	-0.11238054	0.304351352	0.087974657	-0.2696378	0.070438201	0.114858857
MPN_RS00680	-0.347591359	0.021119086	-0.006281972	0.025604535	-0.04668849	-0.200420802	0.306887167	0.62614003	-0.423551214	-0.221376254	-0.120830473	-0.16487594	0.232844079	0.210442081	0.005881164	-0.312333305	0.275968341	0.158798582	-0.335966218	-0.399326023	0.186536996	0.048371835	0.228995104	-0.422232999	0.073672819	-0.021688521	0.074263482	-0.288760664	-0.46152308	0.08301934	0.163180409	0.009717735	0.201694153	-0.461562281	0.08570146	0.13043863	-0.138351864	-0.079302391	-0.05596583	-0.59073163	-0.098488621	-0.188144433	-0.418376548	-0.11238054	0.304351352	0.087974657	-0.2696378	0.070438201	0.114858857
MP034	-0.347591359	0.021119086	-0.006281972	0.025604535	-0.04668849	-0.200420802	0.306887167	0.62614003	-0.423551214	-0.221376254	-0.120830473	-0.16487594	0.232844079	0.210442081	0.005881164	-0.312333305	0.275968341	0.158798582	-0.335966218	-0.399326023	0.186536996	0.048371835	0.228995104	-0.422232999	0.073672819	-0.021688521	0.074263482	-0.288760664	-0.46152308	0.08301934	0.163180409	0.009717735	0.201694153	-0.461562281	0.08570146	0.13043863	-0.138351864	-0.079302391	-0.05596583	-0.59073163	-0.098488621	-0.188144433	-0.418376548	-0.11238054	0.304351352	0.087974657	-0.2696378	0.070438201	0.114858857
pgk	-0.402407971	0.016459981	-0.010619839	0.030335385	-0.050472438	-0.224833809	0.348264472	0.706385425	-0.477589353	-0.247811274	-0.132646105	-0.182626501	0.260610195	0.231368264	0.006604273	-0.356378155	0.304828005	0.17392955	-0.378338242	-0.446903868	0.206048681	0.060292008	0.266371256	-0.476016892	0.094353302	-0.025365834	0.086908939	-0.325109928	-0.527948172	0.093824404	0.182803285	0.010364739	0.229576167	-0.513410052	0.096080262	0.146275809	-0.160928582	-0.090185124	-0.057359657	-0.66790164	-0.11434686	-0.207274473	-0.480643789	-0.130712888	0.343112984	0.101177611	-0.305874721	0.084903101	0.126617266
pgk	-0.402407971	0.016459981	-0.010619839	0.030335385	-0.050472438	-0.224833809	0.348264472	0.706385425	-0.477589353	-0.247811274	-0.132646105	-0.182626501	0.260610195	0.231368264	0.006604273	-0.356378155	0.304828005	0.17392955	-0.378338242	-0.446903868	0.206048681	0.060292008	0.266371256	-0.476016892	0.094353302	-0.025365834	0.086908939	-0.325109928	-0.527948172	0.093824404	0.182803285	0.010364739	0.229576167	-0.513410052	0.096080262	0.146275809	-0.160928582	-0.090185124	-0.057359657	-0.66790164	-0.11434686	-0.207274473	-0.480643789	-0.130712888	0.343112984	0.101177611	-0.305874721	0.084903101	0.126617266
MP412	-0.402407971	0.016459981	-0.010619839	0.030335385	-0.050472438	-0.224833809	0.348264472	0.706385425	-0.477589353	-0.247811274	-0.132646105	-0.182626501	0.260610195	0.231368264	0.006604273	-0.356378155	0.304828005	0.17392955	-0.378338242	-0.446903868	0.206048681	0.060292008	0.266371256	-0.476016892	0.094353302	-0.025365834	0.086908939	-0.325109928	-0.527948172	0.093824404	0.182803285	0.010364739	0.229576167	-0.513410052	0.096080262	0.146275809	-0.160928582	-0.090185124	-0.057359657	-0.66790164	-0.11434686	-0.207274473	-0.480643789	-0.130712888	0.343112984	0.101177611	-0.305874721	0.084903101	0.126617266
rpmE	-0.239830243	0.1093942	0.064528042	0.077038237	-0.093922961	-0.225934061	0.308281893	0.635212212	-0.477200618	-0.284001827	-0.133846604	-0.180457795	0.248138902	0.240541397	0.058549469	-0.270416744	0.357868619	0.217708672	-0.348750823	-0.439602038	0.209437099	0.03142022	0.13120233	-0.497196447	-0.014455658	0.028637818	-0.016905921	-0.244354228	-0.340737256	0.098201413	0.149629465	-0.018631636	0.153590244	-0.513860433	0.100931362	0.110777514	-0.038601087	-0.050602196	-0.085078827	-0.531336366	-0.024612258	-0.232471668	-0.320960769	-0.05444648	0.252506163	0.04615634	-0.266956725	0.008285694	0.140216219
rpmE	-0.239830243	0.1093942	0.064528042	0.077038237	-0.093922961	-0.225934061	0.308281893	0.635212212	-0.477200618	-0.284001827	-0.133846604	-0.180457795	0.248138902	0.240541397	0.058549469	-0.270416744	0.357868619	0.217708672	-0.348750823	-0.439602038	0.209437099	0.03142022	0.13120233	-0.497196447	-0.014455658	0.028637818	-0.016905921	-0.244354228	-0.340737256	0.098201413	0.149629465	-0.018631636	0.153590244	-0.513860433	0.100931362	0.110777514	-0.038601087	-0.050602196	-0.085078827	-0.531336366	-0.024612258	-0.232471668	-0.320960769	-0.05444648	0.252506163	0.04615634	-0.266956725	0.008285694	0.140216219
MP476	-0.239830243	0.1093942	0.064528042	0.077038237	-0.093922961	-0.225934061	0.308281893	0.635212212	-0.477200618	-0.284001827	-0.133846604	-0.180457795	0.248138902	0.240541397	0.058549469	-0.270416744	0.357868619	0.217708672	-0.348750823	-0.439602038	0.209437099	0.03142022	0.13120233	-0.497196447	-0.014455658	0.028637818	-0.016905921	-0.244354228	-0.340737256	0.098201413	0.149629465	-0.018631636	0.153590244	-0.513860433	0.100931362	0.110777514	-0.038601087	-0.050602196	-0.085078827	-0.531336366	-0.024612258	-0.232471668	-0.320960769	-0.05444648	0.252506163	0.04615634	-0.266956725	0.008285694	0.140216219
rplT	-0.250418843	0.09535158	0.051993797	0.066159127	-0.086136233	-0.216879343	0.300438817	0.619159573	-0.462413641	-0.267548649	-0.12937287	-0.177917333	0.238627071	0.231084042	0.050178247	-0.273132405	0.337262675	0.205767233	-0.340178174	-0.424027802	0.203128335	0.033866669	0.141841655	-0.475970695	-0.003839183	0.022407461	-0.001686543	-0.247622549	-0.349609725	0.093157	0.148432038	-0.013914636	0.159376201	-0.494721718	0.097340315	0.112609416	-0.050856158	-0.052818197	-0.078932348	-0.530377513	-0.035074816	-0.22308016	-0.32777162	-0.06127923	0.253758942	0.051527755	-0.260806534	0.015928713	0.133750292
rplT	-0.250418843	0.09535158	0.051993797	0.066159127	-0.086136233	-0.216879343	0.300438817	0.619159573	-0.462413641	-0.267548649	-0.12937287	-0.177917333	0.238627071	0.231084042	0.050178247	-0.273132405	0.337262675	0.205767233	-0.340178174	-0.424027802	0.203128335	0.033866669	0.141841655	-0.475970695	-0.003839183	0.022407461	-0.001686543	-0.247622549	-0.349609725	0.093157	0.148432038	-0.013914636	0.159376201	-0.494721718	0.097340315	0.112609416	-0.050856158	-0.052818197	-0.078932348	-0.530377513	-0.035074816	-0.22308016	-0.32777162	-0.06127923	0.253758942	0.051527755	-0.260806534	0.015928713	0.133750292
MP037	-0.250418843	0.09535158	0.051993797	0.066159127	-0.086136233	-0.216879343	0.300438817	0.619159573	-0.462413641	-0.267548649	-0.12937287	-0.177917333	0.238627071	0.231084042	0.050178247	-0.273132405	0.337262675	0.205767233	-0.340178174	-0.424027802	0.203128335	0.033866669	0.141841655	-0.475970695	-0.003839183	0.022407461	-0.001686543	-0.247622549	-0.349609725	0.093157	0.148432038	-0.013914636	0.159376201	-0.494721718	0.097340315	0.112609416	-0.050856158	-0.052818197	-0.078932348	-0.530377513	-0.035074816	-0.22308016	-0.32777162	-0.06127923	0.253758942	0.051527755	-0.260806534	0.015928713	0.133750292
rplU	-0.274304037	0.096646145	0.052936823	0.070725707	-0.089324348	-0.231447875	0.323605588	0.664455222	-0.49040914	-0.285330444	-0.137006197	-0.18569758	0.256790901	0.245622047	0.050806503	-0.292736014	0.358657803	0.216385308	-0.36367475	-0.45269804	0.21361603	0.036649367	0.15794891	-0.506390889	0.003556198	0.019698062	0.00110885	-0.26539307	-0.381861429	0.100228591	0.159974594	-0.014432137	0.170091634	-0.527684744	0.102278495	0.11989383	-0.060644581	-0.058926946	-0.082399421	-0.569394792	-0.040237502	-0.234638279	-0.356684171	-0.069334561	0.275255923	0.057508275	-0.280932925	0.021618945	0.1414354
rplU	-0.274304037	0.096646145	0.052936823	0.070725707	-0.089324348	-0.231447875	0.323605588	0.664455222	-0.49040914	-0.285330444	-0.137006197	-0.18569758	0.256790901	0.245622047	0.050806503	-0.292736014	0.358657803	0.216385308	-0.36367475	-0.45269804	0.21361603	0.036649367	0.15794891	-0.506390889	0.003556198	0.019698062	0.00110885	-0.26539307	-0.381861429	0.100228591	0.159974594	-0.014432137	0.170091634	-0.527684744	0.102278495	0.11989383	-0.060644581	-0.058926946	-0.082399421	-0.569394792	-0.040237502	-0.234638279	-0.356684171	-0.069334561	0.275255923	0.057508275	-0.280932925	0.021618945	0.1414354
MP511	-0.274304037	0.096646145	0.052936823	0.070725707	-0.089324348	-0.231447875	0.323605588	0.664455222	-0.49040914	-0.285330444	-0.137006197	-0.18569758	0.256790901	0.245622047	0.050806503	-0.292736014	0.358657803	0.216385308	-0.36367475	-0.45269804	0.21361603	0.036649367	0.15794891	-0.506390889	0.003556198	0.019698062	0.00110885	-0.26539307	-0.381861429	0.100228591	0.159974594	-0.014432137	0.170091634	-0.527684744	0.102278495	0.11989383	-0.060644581	-0.058926946	-0.082399421	-0.569394792	-0.040237502	-0.234638279	-0.356684171	-0.069334561	0.275255923	0.057508275	-0.280932925	0.021618945	0.1414354
pth	-0.347340022	0.038725263	0.008316236	0.038442115	-0.062292228	-0.215035493	0.316321699	0.646968844	-0.451105495	-0.242171693	-0.125293411	-0.176075303	0.234678775	0.222111083	0.013904126	-0.316240357	0.299237258	0.176531435	-0.349972373	-0.420308174	0.196427708	0.051215567	0.221557785	-0.450089146	0.058855667	-0.010876198	0.058930126	-0.289941562	-0.454361599	0.088668109	0.167650793	0.005583571	0.202599253	-0.484369894	0.092036085	0.129372469	-0.119109804	-0.076840763	-0.062277799	-0.596901778	-0.083424242	-0.204735346	-0.417463609	-0.108284034	0.305324274	0.085786857	-0.280666411	0.06239909	0.123703623
pth	-0.347340022	0.038725263	0.008316236	0.038442115	-0.062292228	-0.215035493	0.316321699	0.646968844	-0.451105495	-0.242171693	-0.125293411	-0.176075303	0.234678775	0.222111083	0.013904126	-0.316240357	0.299237258	0.176531435	-0.349972373	-0.420308174	0.196427708	0.051215567	0.221557785	-0.450089146	0.058855667	-0.010876198	0.058930126	-0.289941562	-0.454361599	0.088668109	0.167650793	0.005583571	0.202599253	-0.484369894	0.092036085	0.129372469	-0.119109804	-0.076840763	-0.062277799	-0.596901778	-0.083424242	-0.204735346	-0.417463609	-0.108284034	0.305324274	0.085786857	-0.280666411	0.06239909	0.123703623
MP610	-0.347340022	0.038725263	0.008316236	0.038442115	-0.062292228	-0.215035493	0.316321699	0.646968844	-0.451105495	-0.242171693	-0.125293411	-0.176075303	0.234678775	0.222111083	0.013904126	-0.316240357	0.299237258	0.176531435	-0.349972373	-0.420308174	0.196427708	0.051215567	0.221557785	-0.450089146	0.058855667	-0.010876198	0.058930126	-0.289941562	-0.454361599	0.088668109	0.167650793	0.005583571	0.202599253	-0.484369894	0.092036085	0.129372469	-0.119109804	-0.076840763	-0.062277799	-0.596901778	-0.083424242	-0.204735346	-0.417463609	-0.108284034	0.305324274	0.085786857	-0.280666411	0.06239909	0.123703623
rplA	-0.274920508	0.082783294	0.037781228	0.05976247	-0.077838995	-0.2151888	0.305933257	0.630720735	-0.463015581	-0.260279265	-0.128227065	-0.177917004	0.2420967	0.229721197	0.042553725	-0.289438335	0.329973797	0.196996659	-0.345878363	-0.425270625	0.202894861	0.034539832	0.162745683	-0.471631228	0.012370714	0.011539581	0.014947824	-0.261480231	-0.379443654	0.092455538	0.154908094	-0.010663351	0.171951194	-0.497285294	0.097811901	0.118935623	-0.072602101	-0.058115948	-0.074565049	-0.55700373	-0.051446428	-0.220140655	-0.352115932	-0.07191686	0.266211617	0.060177806	-0.265602119	0.029383268	0.130895651
rplA	-0.274920508	0.082783294	0.037781228	0.05976247	-0.077838995	-0.2151888	0.305933257	0.630720735	-0.463015581	-0.260279265	-0.128227065	-0.177917004	0.2420967	0.229721197	0.042553725	-0.289438335	0.329973797	0.196996659	-0.345878363	-0.425270625	0.202894861	0.034539832	0.162745683	-0.471631228	0.012370714	0.011539581	0.014947824	-0.261480231	-0.379443654	0.092455538	0.154908094	-0.010663351	0.171951194	-0.497285294	0.097811901	0.118935623	-0.072602101	-0.058115948	-0.074565049	-0.55700373	-0.051446428	-0.220140655	-0.352115932	-0.07191686	0.266211617	0.060177806	-0.265602119	0.029383268	0.130895651
MP611	-0.274920508	0.082783294	0.037781228	0.05976247	-0.077838995	-0.2151888	0.305933257	0.630720735	-0.463015581	-0.260279265	-0.128227065	-0.177917004	0.2420967	0.229721197	0.042553725	-0.289438335	0.329973797	0.196996659	-0.345878363	-0.425270625	0.202894861	0.034539832	0.162745683	-0.471631228	0.012370714	0.011539581	0.014947824	-0.261480231	-0.379443654	0.092455538	0.154908094	-0.010663351	0.171951194	-0.497285294	0.097811901	0.118935623	-0.072602101	-0.058115948	-0.074565049	-0.55700373	-0.051446428	-0.220140655	-0.352115932	-0.07191686	0.266211617	0.060177806	-0.265602119	0.029383268	0.130895651
ecfA2	-0.405788048	0.012337579	-0.016851175	0.030850722	-0.035730591	-0.215267644	0.34476836	0.689925303	-0.461479321	-0.233973068	-0.128901896	-0.176533246	0.256715657	0.225112757	-0.00280113	-0.349703201	0.296161948	0.160683865	-0.370193907	-0.433633575	0.203472527	0.062492033	0.271768113	-0.457892871	0.099511409	-0.038077042	0.09053384	-0.321418077	-0.5276861	0.088059319	0.185788217	0.008444554	0.225978558	-0.497193397	0.089987956	0.146452383	-0.167048877	-0.086558977	-0.051992641	-0.658913691	-0.116006502	-0.198422473	-0.478358681	-0.131736823	0.337135735	0.10234501	-0.297951498	0.083343715	0.123295497
cbiO2	-0.405788048	0.012337579	-0.016851175	0.030850722	-0.035730591	-0.215267644	0.34476836	0.689925303	-0.461479321	-0.233973068	-0.128901896	-0.176533246	0.256715657	0.225112757	-0.00280113	-0.349703201	0.296161948	0.160683865	-0.370193907	-0.433633575	0.203472527	0.062492033	0.271768113	-0.457892871	0.099511409	-0.038077042	0.09053384	-0.321418077	-0.5276861	0.088059319	0.185788217	0.008444554	0.225978558	-0.497193397	0.089987956	0.146452383	-0.167048877	-0.086558977	-0.051992641	-0.658913691	-0.116006502	-0.198422473	-0.478358681	-0.131736823	0.337135735	0.10234501	-0.297951498	0.083343715	0.123295497
MPN_RS01080	-0.405788048	0.012337579	-0.016851175	0.030850722	-0.035730591	-0.215267644	0.34476836	0.689925303	-0.461479321	-0.233973068	-0.128901896	-0.176533246	0.256715657	0.225112757	-0.00280113	-0.349703201	0.296161948	0.160683865	-0.370193907	-0.433633575	0.203472527	0.062492033	0.271768113	-0.457892871	0.099511409	-0.038077042	0.09053384	-0.321418077	-0.5276861	0.088059319	0.185788217	0.008444554	0.225978558	-0.497193397	0.089987956	0.146452383	-0.167048877	-0.086558977	-0.051992641	-0.658913691	-0.116006502	-0.198422473	-0.478358681	-0.131736823	0.337135735	0.10234501	-0.297951498	0.083343715	0.123295497
GT9_orf303	-0.405788048	0.012337579	-0.016851175	0.030850722	-0.035730591	-0.215267644	0.34476836	0.689925303	-0.461479321	-0.233973068	-0.128901896	-0.176533246	0.256715657	0.225112757	-0.00280113	-0.349703201	0.296161948	0.160683865	-0.370193907	-0.433633575	0.203472527	0.062492033	0.271768113	-0.457892871	0.099511409	-0.038077042	0.09053384	-0.321418077	-0.5276861	0.088059319	0.185788217	0.008444554	0.225978558	-0.497193397	0.089987956	0.146452383	-0.167048877	-0.086558977	-0.051992641	-0.658913691	-0.116006502	-0.198422473	-0.478358681	-0.131736823	0.337135735	0.10234501	-0.297951498	0.083343715	0.123295497
MP637	-0.405788048	0.012337579	-0.016851175	0.030850722	-0.035730591	-0.215267644	0.34476836	0.689925303	-0.461479321	-0.233973068	-0.128901896	-0.176533246	0.256715657	0.225112757	-0.00280113	-0.349703201	0.296161948	0.160683865	-0.370193907	-0.433633575	0.203472527	0.062492033	0.271768113	-0.457892871	0.099511409	-0.038077042	0.09053384	-0.321418077	-0.5276861	0.088059319	0.185788217	0.008444554	0.225978558	-0.497193397	0.089987956	0.146452383	-0.167048877	-0.086558977	-0.051992641	-0.658913691	-0.116006502	-0.198422473	-0.478358681	-0.131736823	0.337135735	0.10234501	-0.297951498	0.083343715	0.123295497
ecfA1	-0.405788048	0.012337579	-0.016851175	0.030850722	-0.035730591	-0.215267644	0.34476836	0.689925303	-0.461479321	-0.233973068	-0.128901896	-0.176533246	0.256715657	0.225112757	-0.00280113	-0.349703201	0.296161948	0.160683865	-0.370193907	-0.433633575	0.203472527	0.062492033	0.271768113	-0.457892871	0.099511409	-0.038077042	0.09053384	-0.321418077	-0.5276861	0.088059319	0.185788217	0.008444554	0.225978558	-0.497193397	0.089987956	0.146452383	-0.167048877	-0.086558977	-0.051992641	-0.658913691	-0.116006502	-0.198422473	-0.478358681	-0.131736823	0.337135735	0.10234501	-0.297951498	0.083343715	0.123295497
cbiO1	-0.405788048	0.012337579	-0.016851175	0.030850722	-0.035730591	-0.215267644	0.34476836	0.689925303	-0.461479321	-0.233973068	-0.128901896	-0.176533246	0.256715657	0.225112757	-0.00280113	-0.349703201	0.296161948	0.160683865	-0.370193907	-0.433633575	0.203472527	0.062492033	0.271768113	-0.457892871	0.099511409	-0.038077042	0.09053384	-0.321418077	-0.5276861	0.088059319	0.185788217	0.008444554	0.225978558	-0.497193397	0.089987956	0.146452383	-0.167048877	-0.086558977	-0.051992641	-0.658913691	-0.116006502	-0.198422473	-0.478358681	-0.131736823	0.337135735	0.10234501	-0.297951498	0.083343715	0.123295497
MPN_RS01075	-0.405788048	0.012337579	-0.016851175	0.030850722	-0.035730591	-0.215267644	0.34476836	0.689925303	-0.461479321	-0.233973068	-0.128901896	-0.176533246	0.256715657	0.225112757	-0.00280113	-0.349703201	0.296161948	0.160683865	-0.370193907	-0.433633575	0.203472527	0.062492033	0.271768113	-0.457892871	0.099511409	-0.038077042	0.09053384	-0.321418077	-0.5276861	0.088059319	0.185788217	0.008444554	0.225978558	-0.497193397	0.089987956	0.146452383	-0.167048877	-0.086558977	-0.051992641	-0.658913691	-0.116006502	-0.198422473	-0.478358681	-0.131736823	0.337135735	0.10234501	-0.297951498	0.083343715	0.123295497
GT9_orf274	-0.405788048	0.012337579	-0.016851175	0.030850722	-0.035730591	-0.215267644	0.34476836	0.689925303	-0.461479321	-0.233973068	-0.128901896	-0.176533246	0.256715657	0.225112757	-0.00280113	-0.349703201	0.296161948	0.160683865	-0.370193907	-0.433633575	0.203472527	0.062492033	0.271768113	-0.457892871	0.099511409	-0.038077042	0.09053384	-0.321418077	-0.5276861	0.088059319	0.185788217	0.008444554	0.225978558	-0.497193397	0.089987956	0.146452383	-0.167048877	-0.086558977	-0.051992641	-0.658913691	-0.116006502	-0.198422473	-0.478358681	-0.131736823	0.337135735	0.10234501	-0.297951498	0.083343715	0.123295497
MP638	-0.405788048	0.012337579	-0.016851175	0.030850722	-0.035730591	-0.215267644	0.34476836	0.689925303	-0.461479321	-0.233973068	-0.128901896	-0.176533246	0.256715657	0.225112757	-0.00280113	-0.349703201	0.296161948	0.160683865	-0.370193907	-0.433633575	0.203472527	0.062492033	0.271768113	-0.457892871	0.099511409	-0.038077042	0.09053384	-0.321418077	-0.5276861	0.088059319	0.185788217	0.008444554	0.225978558	-0.497193397	0.089987956	0.146452383	-0.167048877	-0.086558977	-0.051992641	-0.658913691	-0.116006502	-0.198422473	-0.478358681	-0.131736823	0.337135735	0.10234501	-0.297951498	0.083343715	0.123295497
rpsK	-0.239830243	0.1093942	0.064528042	0.077038237	-0.093922961	-0.225934061	0.308281893	0.635212212	-0.477200618	-0.284001827	-0.133846604	-0.180457795	0.248138902	0.240541397	0.058549469	-0.270416744	0.357868619	0.217708672	-0.348750823	-0.439602038	0.209437099	0.03142022	0.13120233	-0.497196447	-0.014455658	0.028637818	-0.016905921	-0.244354228	-0.340737256	0.098201413	0.149629465	-0.018631636	0.153590244	-0.513860433	0.100931362	0.110777514	-0.038601087	-0.050602196	-0.085078827	-0.531336366	-0.024612258	-0.232471668	-0.320960769	-0.05444648	0.252506163	0.04615634	-0.266956725	0.008285694	0.140216219
rpsK	-0.239830243	0.1093942	0.064528042	0.077038237	-0.093922961	-0.225934061	0.308281893	0.635212212	-0.477200618	-0.284001827	-0.133846604	-0.180457795	0.248138902	0.240541397	0.058549469	-0.270416744	0.357868619	0.217708672	-0.348750823	-0.439602038	0.209437099	0.03142022	0.13120233	-0.497196447	-0.014455658	0.028637818	-0.016905921	-0.244354228	-0.340737256	0.098201413	0.149629465	-0.018631636	0.153590244	-0.513860433	0.100931362	0.110777514	-0.038601087	-0.050602196	-0.085078827	-0.531336366	-0.024612258	-0.232471668	-0.320960769	-0.05444648	0.252506163	0.04615634	-0.266956725	0.008285694	0.140216219
MP641	-0.239830243	0.1093942	0.064528042	0.077038237	-0.093922961	-0.225934061	0.308281893	0.635212212	-0.477200618	-0.284001827	-0.133846604	-0.180457795	0.248138902	0.240541397	0.058549469	-0.270416744	0.357868619	0.217708672	-0.348750823	-0.439602038	0.209437099	0.03142022	0.13120233	-0.497196447	-0.014455658	0.028637818	-0.016905921	-0.244354228	-0.340737256	0.098201413	0.149629465	-0.018631636	0.153590244	-0.513860433	0.100931362	0.110777514	-0.038601087	-0.050602196	-0.085078827	-0.531336366	-0.024612258	-0.232471668	-0.320960769	-0.05444648	0.252506163	0.04615634	-0.266956725	0.008285694	0.140216219
rpsM	-0.263840003	0.098519998	0.053027626	0.072368992	-0.087227893	-0.225474964	0.315641515	0.649062997	-0.479035089	-0.279902837	-0.133057864	-0.180745996	0.252581379	0.240302368	0.052496149	-0.285097021	0.35357408	0.211712491	-0.35536258	-0.441745361	0.209269665	0.033273328	0.149847748	-0.495769689	0.000327188	0.018354399	-0.002194896	-0.257320878	-0.368788734	0.096915696	0.155829645	-0.016058497	0.163634499	-0.517852863	0.100762159	0.115644757	-0.056337627	-0.055569141	-0.081196998	-0.55278831	-0.037737131	-0.229670439	-0.344125538	-0.064678137	0.265733496	0.053972673	-0.272610401	0.019531032	0.138611835
rpsM	-0.263840003	0.098519998	0.053027626	0.072368992	-0.087227893	-0.225474964	0.315641515	0.649062997	-0.479035089	-0.279902837	-0.133057864	-0.180745996	0.252581379	0.240302368	0.052496149	-0.285097021	0.35357408	0.211712491	-0.35536258	-0.441745361	0.209269665	0.033273328	0.149847748	-0.495769689	0.000327188	0.018354399	-0.002194896	-0.257320878	-0.368788734	0.096915696	0.155829645	-0.016058497	0.163634499	-0.517852863	0.100762159	0.115644757	-0.056337627	-0.055569141	-0.081196998	-0.55278831	-0.037737131	-0.229670439	-0.344125538	-0.064678137	0.265733496	0.053972673	-0.272610401	0.019531032	0.138611835
MP642	-0.263840003	0.098519998	0.053027626	0.072368992	-0.087227893	-0.225474964	0.315641515	0.649062997	-0.479035089	-0.279902837	-0.133057864	-0.180745996	0.252581379	0.240302368	0.052496149	-0.285097021	0.35357408	0.211712491	-0.35536258	-0.441745361	0.209269665	0.033273328	0.149847748	-0.495769689	0.000327188	0.018354399	-0.002194896	-0.257320878	-0.368788734	0.096915696	0.155829645	-0.016058497	0.163634499	-0.517852863	0.100762159	0.115644757	-0.056337627	-0.055569141	-0.081196998	-0.55278831	-0.037737131	-0.229670439	-0.344125538	-0.064678137	0.265733496	0.053972673	-0.272610401	0.019531032	0.138611835
rplO	-0.252647807	0.096327212	0.050346223	0.066274939	-0.086179787	-0.21814647	0.303134148	0.626202703	-0.46982304	-0.268574309	-0.130559587	-0.181582037	0.240914526	0.234911718	0.049657235	-0.28109601	0.339914089	0.206940446	-0.345085304	-0.429458954	0.207151016	0.031873039	0.144657944	-0.48077698	-0.004607844	0.022812334	-0.000566396	-0.253275367	-0.354547075	0.095101361	0.150688962	-0.013750932	0.164855651	-0.502414598	0.100616435	0.117717703	-0.054502414	-0.053221914	-0.079758334	-0.544844629	-0.0379214	-0.228134986	-0.332975179	-0.061658897	0.254726992	0.053003279	-0.263632971	0.017259248	0.135092997
rplO	-0.252647807	0.096327212	0.050346223	0.066274939	-0.086179787	-0.21814647	0.303134148	0.626202703	-0.46982304	-0.268574309	-0.130559587	-0.181582037	0.240914526	0.234911718	0.049657235	-0.28109601	0.339914089	0.206940446	-0.345085304	-0.429458954	0.207151016	0.031873039	0.144657944	-0.48077698	-0.004607844	0.022812334	-0.000566396	-0.253275367	-0.354547075	0.095101361	0.150688962	-0.013750932	0.164855651	-0.502414598	0.100616435	0.117717703	-0.054502414	-0.053221914	-0.079758334	-0.544844629	-0.0379214	-0.228134986	-0.332975179	-0.061658897	0.254726992	0.053003279	-0.263632971	0.017259248	0.135092997
MP648	-0.252647807	0.096327212	0.050346223	0.066274939	-0.086179787	-0.21814647	0.303134148	0.626202703	-0.46982304	-0.268574309	-0.130559587	-0.181582037	0.240914526	0.234911718	0.049657235	-0.28109601	0.339914089	0.206940446	-0.345085304	-0.429458954	0.207151016	0.031873039	0.144657944	-0.48077698	-0.004607844	0.022812334	-0.000566396	-0.253275367	-0.354547075	0.095101361	0.150688962	-0.013750932	0.164855651	-0.502414598	0.100616435	0.117717703	-0.054502414	-0.053221914	-0.079758334	-0.544844629	-0.0379214	-0.228134986	-0.332975179	-0.061658897	0.254726992	0.053003279	-0.263632971	0.017259248	0.135092997
rplR	-0.274304037	0.096646145	0.052936823	0.070725707	-0.089324348	-0.231447875	0.323605588	0.664455222	-0.49040914	-0.285330444	-0.137006197	-0.18569758	0.256790901	0.245622047	0.050806503	-0.292736014	0.358657803	0.216385308	-0.36367475	-0.45269804	0.21361603	0.036649367	0.15794891	-0.506390889	0.003556198	0.019698062	0.00110885	-0.26539307	-0.381861429	0.100228591	0.159974594	-0.014432137	0.170091634	-0.527684744	0.102278495	0.11989383	-0.060644581	-0.058926946	-0.082399421	-0.569394792	-0.040237502	-0.234638279	-0.356684171	-0.069334561	0.275255923	0.057508275	-0.280932925	0.021618945	0.1414354
rplR	-0.274304037	0.096646145	0.052936823	0.070725707	-0.089324348	-0.231447875	0.323605588	0.664455222	-0.49040914	-0.285330444	-0.137006197	-0.18569758	0.256790901	0.245622047	0.050806503	-0.292736014	0.358657803	0.216385308	-0.36367475	-0.45269804	0.21361603	0.036649367	0.15794891	-0.506390889	0.003556198	0.019698062	0.00110885	-0.26539307	-0.381861429	0.100228591	0.159974594	-0.014432137	0.170091634	-0.527684744	0.102278495	0.11989383	-0.060644581	-0.058926946	-0.082399421	-0.569394792	-0.040237502	-0.234638279	-0.356684171	-0.069334561	0.275255923	0.057508275	-0.280932925	0.021618945	0.1414354
MP650	-0.274304037	0.096646145	0.052936823	0.070725707	-0.089324348	-0.231447875	0.323605588	0.664455222	-0.49040914	-0.285330444	-0.137006197	-0.18569758	0.256790901	0.245622047	0.050806503	-0.292736014	0.358657803	0.216385308	-0.36367475	-0.45269804	0.21361603	0.036649367	0.15794891	-0.506390889	0.003556198	0.019698062	0.00110885	-0.26539307	-0.381861429	0.100228591	0.159974594	-0.014432137	0.170091634	-0.527684744	0.102278495	0.11989383	-0.060644581	-0.058926946	-0.082399421	-0.569394792	-0.040237502	-0.234638279	-0.356684171	-0.069334561	0.275255923	0.057508275	-0.280932925	0.021618945	0.1414354
rplF	-0.239830243	0.1093942	0.064528042	0.077038237	-0.093922961	-0.225934061	0.308281893	0.635212212	-0.477200618	-0.284001827	-0.133846604	-0.180457795	0.248138902	0.240541397	0.058549469	-0.270416744	0.357868619	0.217708672	-0.348750823	-0.439602038	0.209437099	0.03142022	0.13120233	-0.497196447	-0.014455658	0.028637818	-0.016905921	-0.244354228	-0.340737256	0.098201413	0.149629465	-0.018631636	0.153590244	-0.513860433	0.100931362	0.110777514	-0.038601087	-0.050602196	-0.085078827	-0.531336366	-0.024612258	-0.232471668	-0.320960769	-0.05444648	0.252506163	0.04615634	-0.266956725	0.008285694	0.140216219
rplF	-0.239830243	0.1093942	0.064528042	0.077038237	-0.093922961	-0.225934061	0.308281893	0.635212212	-0.477200618	-0.284001827	-0.133846604	-0.180457795	0.248138902	0.240541397	0.058549469	-0.270416744	0.357868619	0.217708672	-0.348750823	-0.439602038	0.209437099	0.03142022	0.13120233	-0.497196447	-0.014455658	0.028637818	-0.016905921	-0.244354228	-0.340737256	0.098201413	0.149629465	-0.018631636	0.153590244	-0.513860433	0.100931362	0.110777514	-0.038601087	-0.050602196	-0.085078827	-0.531336366	-0.024612258	-0.232471668	-0.320960769	-0.05444648	0.252506163	0.04615634	-0.266956725	0.008285694	0.140216219
MP651	-0.239830243	0.1093942	0.064528042	0.077038237	-0.093922961	-0.225934061	0.308281893	0.635212212	-0.477200618	-0.284001827	-0.133846604	-0.180457795	0.248138902	0.240541397	0.058549469	-0.270416744	0.357868619	0.217708672	-0.348750823	-0.439602038	0.209437099	0.03142022	0.13120233	-0.497196447	-0.014455658	0.028637818	-0.016905921	-0.244354228	-0.340737256	0.098201413	0.149629465	-0.018631636	0.153590244	-0.513860433	0.100931362	0.110777514	-0.038601087	-0.050602196	-0.085078827	-0.531336366	-0.024612258	-0.232471668	-0.320960769	-0.05444648	0.252506163	0.04615634	-0.266956725	0.008285694	0.140216219
rpsH	-0.239830243	0.1093942	0.064528042	0.077038237	-0.093922961	-0.225934061	0.308281893	0.635212212	-0.477200618	-0.284001827	-0.133846604	-0.180457795	0.248138902	0.240541397	0.058549469	-0.270416744	0.357868619	0.217708672	-0.348750823	-0.439602038	0.209437099	0.03142022	0.13120233	-0.497196447	-0.014455658	0.028637818	-0.016905921	-0.244354228	-0.340737256	0.098201413	0.149629465	-0.018631636	0.153590244	-0.513860433	0.100931362	0.110777514	-0.038601087	-0.050602196	-0.085078827	-0.531336366	-0.024612258	-0.232471668	-0.320960769	-0.05444648	0.252506163	0.04615634	-0.266956725	0.008285694	0.140216219
MPN_179	-0.239830243	0.1093942	0.064528042	0.077038237	-0.093922961	-0.225934061	0.308281893	0.635212212	-0.477200618	-0.284001827	-0.133846604	-0.180457795	0.248138902	0.240541397	0.058549469	-0.270416744	0.357868619	0.217708672	-0.348750823	-0.439602038	0.209437099	0.03142022	0.13120233	-0.497196447	-0.014455658	0.028637818	-0.016905921	-0.244354228	-0.340737256	0.098201413	0.149629465	-0.018631636	0.153590244	-0.513860433	0.100931362	0.110777514	-0.038601087	-0.050602196	-0.085078827	-0.531336366	-0.024612258	-0.232471668	-0.320960769	-0.05444648	0.252506163	0.04615634	-0.266956725	0.008285694	0.140216219
MP652	-0.239830243	0.1093942	0.064528042	0.077038237	-0.093922961	-0.225934061	0.308281893	0.635212212	-0.477200618	-0.284001827	-0.133846604	-0.180457795	0.248138902	0.240541397	0.058549469	-0.270416744	0.357868619	0.217708672	-0.348750823	-0.439602038	0.209437099	0.03142022	0.13120233	-0.497196447	-0.014455658	0.028637818	-0.016905921	-0.244354228	-0.340737256	0.098201413	0.149629465	-0.018631636	0.153590244	-0.513860433	0.100931362	0.110777514	-0.038601087	-0.050602196	-0.085078827	-0.531336366	-0.024612258	-0.232471668	-0.320960769	-0.05444648	0.252506163	0.04615634	-0.266956725	0.008285694	0.140216219
rplE	-0.263840003	0.098519998	0.053027626	0.072368992	-0.087227893	-0.225474964	0.315641515	0.649062997	-0.479035089	-0.279902837	-0.133057864	-0.180745996	0.252581379	0.240302368	0.052496149	-0.285097021	0.35357408	0.211712491	-0.35536258	-0.441745361	0.209269665	0.033273328	0.149847748	-0.495769689	0.000327188	0.018354399	-0.002194896	-0.257320878	-0.368788734	0.096915696	0.155829645	-0.016058497	0.163634499	-0.517852863	0.100762159	0.115644757	-0.056337627	-0.055569141	-0.081196998	-0.55278831	-0.037737131	-0.229670439	-0.344125538	-0.064678137	0.265733496	0.053972673	-0.272610401	0.019531032	0.138611835
rplE	-0.263840003	0.098519998	0.053027626	0.072368992	-0.087227893	-0.225474964	0.315641515	0.649062997	-0.479035089	-0.279902837	-0.133057864	-0.180745996	0.252581379	0.240302368	0.052496149	-0.285097021	0.35357408	0.211712491	-0.35536258	-0.441745361	0.209269665	0.033273328	0.149847748	-0.495769689	0.000327188	0.018354399	-0.002194896	-0.257320878	-0.368788734	0.096915696	0.155829645	-0.016058497	0.163634499	-0.517852863	0.100762159	0.115644757	-0.056337627	-0.055569141	-0.081196998	-0.55278831	-0.037737131	-0.229670439	-0.344125538	-0.064678137	0.265733496	0.053972673	-0.272610401	0.019531032	0.138611835
MP654	-0.263840003	0.098519998	0.053027626	0.072368992	-0.087227893	-0.225474964	0.315641515	0.649062997	-0.479035089	-0.279902837	-0.133057864	-0.180745996	0.252581379	0.240302368	0.052496149	-0.285097021	0.35357408	0.211712491	-0.35536258	-0.441745361	0.209269665	0.033273328	0.149847748	-0.495769689	0.000327188	0.018354399	-0.002194896	-0.257320878	-0.368788734	0.096915696	0.155829645	-0.016058497	0.163634499	-0.517852863	0.100762159	0.115644757	-0.056337627	-0.055569141	-0.081196998	-0.55278831	-0.037737131	-0.229670439	-0.344125538	-0.064678137	0.265733496	0.053972673	-0.272610401	0.019531032	0.138611835
rplX	-0.239830243	0.1093942	0.064528042	0.077038237	-0.093922961	-0.225934061	0.308281893	0.635212212	-0.477200618	-0.284001827	-0.133846604	-0.180457795	0.248138902	0.240541397	0.058549469	-0.270416744	0.357868619	0.217708672	-0.348750823	-0.439602038	0.209437099	0.03142022	0.13120233	-0.497196447	-0.014455658	0.028637818	-0.016905921	-0.244354228	-0.340737256	0.098201413	0.149629465	-0.018631636	0.153590244	-0.513860433	0.100931362	0.110777514	-0.038601087	-0.050602196	-0.085078827	-0.531336366	-0.024612258	-0.232471668	-0.320960769	-0.05444648	0.252506163	0.04615634	-0.266956725	0.008285694	0.140216219
rplX	-0.239830243	0.1093942	0.064528042	0.077038237	-0.093922961	-0.225934061	0.308281893	0.635212212	-0.477200618	-0.284001827	-0.133846604	-0.180457795	0.248138902	0.240541397	0.058549469	-0.270416744	0.357868619	0.217708672	-0.348750823	-0.439602038	0.209437099	0.03142022	0.13120233	-0.497196447	-0.014455658	0.028637818	-0.016905921	-0.244354228	-0.340737256	0.098201413	0.149629465	-0.018631636	0.153590244	-0.513860433	0.100931362	0.110777514	-0.038601087	-0.050602196	-0.085078827	-0.531336366	-0.024612258	-0.232471668	-0.320960769	-0.05444648	0.252506163	0.04615634	-0.266956725	0.008285694	0.140216219
MP655	-0.239830243	0.1093942	0.064528042	0.077038237	-0.093922961	-0.225934061	0.308281893	0.635212212	-0.477200618	-0.284001827	-0.133846604	-0.180457795	0.248138902	0.240541397	0.058549469	-0.270416744	0.357868619	0.217708672	-0.348750823	-0.439602038	0.209437099	0.03142022	0.13120233	-0.497196447	-0.014455658	0.028637818	-0.016905921	-0.244354228	-0.340737256	0.098201413	0.149629465	-0.018631636	0.153590244	-0.513860433	0.100931362	0.110777514	-0.038601087	-0.050602196	-0.085078827	-0.531336366	-0.024612258	-0.232471668	-0.320960769	-0.05444648	0.252506163	0.04615634	-0.266956725	0.008285694	0.140216219
rplN	-0.252647807	0.096327212	0.050346223	0.066274939	-0.086179787	-0.21814647	0.303134148	0.626202703	-0.46982304	-0.268574309	-0.130559587	-0.181582037	0.240914526	0.234911718	0.049657235	-0.28109601	0.339914089	0.206940446	-0.345085304	-0.429458954	0.207151016	0.031873039	0.144657944	-0.48077698	-0.004607844	0.022812334	-0.000566396	-0.253275367	-0.354547075	0.095101361	0.150688962	-0.013750932	0.164855651	-0.502414598	0.100616435	0.117717703	-0.054502414	-0.053221914	-0.079758334	-0.544844629	-0.0379214	-0.228134986	-0.332975179	-0.061658897	0.254726992	0.053003279	-0.263632971	0.017259248	0.135092997
rplN	-0.252647807	0.096327212	0.050346223	0.066274939	-0.086179787	-0.21814647	0.303134148	0.626202703	-0.46982304	-0.268574309	-0.130559587	-0.181582037	0.240914526	0.234911718	0.049657235	-0.28109601	0.339914089	0.206940446	-0.345085304	-0.429458954	0.207151016	0.031873039	0.144657944	-0.48077698	-0.004607844	0.022812334	-0.000566396	-0.253275367	-0.354547075	0.095101361	0.150688962	-0.013750932	0.164855651	-0.502414598	0.100616435	0.117717703	-0.054502414	-0.053221914	-0.079758334	-0.544844629	-0.0379214	-0.228134986	-0.332975179	-0.061658897	0.254726992	0.053003279	-0.263632971	0.017259248	0.135092997
MP656	-0.252647807	0.096327212	0.050346223	0.066274939	-0.086179787	-0.21814647	0.303134148	0.626202703	-0.46982304	-0.268574309	-0.130559587	-0.181582037	0.240914526	0.234911718	0.049657235	-0.28109601	0.339914089	0.206940446	-0.345085304	-0.429458954	0.207151016	0.031873039	0.144657944	-0.48077698	-0.004607844	0.022812334	-0.000566396	-0.253275367	-0.354547075	0.095101361	0.150688962	-0.013750932	0.164855651	-0.502414598	0.100616435	0.117717703	-0.054502414	-0.053221914	-0.079758334	-0.544844629	-0.0379214	-0.228134986	-0.332975179	-0.061658897	0.254726992	0.053003279	-0.263632971	0.017259248	0.135092997
rpsQ	-0.239830243	0.1093942	0.064528042	0.077038237	-0.093922961	-0.225934061	0.308281893	0.635212212	-0.477200618	-0.284001827	-0.133846604	-0.180457795	0.248138902	0.240541397	0.058549469	-0.270416744	0.357868619	0.217708672	-0.348750823	-0.439602038	0.209437099	0.03142022	0.13120233	-0.497196447	-0.014455658	0.028637818	-0.016905921	-0.244354228	-0.340737256	0.098201413	0.149629465	-0.018631636	0.153590244	-0.513860433	0.100931362	0.110777514	-0.038601087	-0.050602196	-0.085078827	-0.531336366	-0.024612258	-0.232471668	-0.320960769	-0.05444648	0.252506163	0.04615634	-0.266956725	0.008285694	0.140216219
rpsQ	-0.239830243	0.1093942	0.064528042	0.077038237	-0.093922961	-0.225934061	0.308281893	0.635212212	-0.477200618	-0.284001827	-0.133846604	-0.180457795	0.248138902	0.240541397	0.058549469	-0.270416744	0.357868619	0.217708672	-0.348750823	-0.439602038	0.209437099	0.03142022	0.13120233	-0.497196447	-0.014455658	0.028637818	-0.016905921	-0.244354228	-0.340737256	0.098201413	0.149629465	-0.018631636	0.153590244	-0.513860433	0.100931362	0.110777514	-0.038601087	-0.050602196	-0.085078827	-0.531336366	-0.024612258	-0.232471668	-0.320960769	-0.05444648	0.252506163	0.04615634	-0.266956725	0.008285694	0.140216219
MP657	-0.239830243	0.1093942	0.064528042	0.077038237	-0.093922961	-0.225934061	0.308281893	0.635212212	-0.477200618	-0.284001827	-0.133846604	-0.180457795	0.248138902	0.240541397	0.058549469	-0.270416744	0.357868619	0.217708672	-0.348750823	-0.439602038	0.209437099	0.03142022	0.13120233	-0.497196447	-0.014455658	0.028637818	-0.016905921	-0.244354228	-0.340737256	0.098201413	0.149629465	-0.018631636	0.153590244	-0.513860433	0.100931362	0.110777514	-0.038601087	-0.050602196	-0.085078827	-0.531336366	-0.024612258	-0.232471668	-0.320960769	-0.05444648	0.252506163	0.04615634	-0.266956725	0.008285694	0.140216219
rpmC	-0.21967453	0.115487316	0.072355016	0.080075483	-0.098177655	-0.224807044	0.299665437	0.617305202	-0.470419441	-0.284160997	-0.13356103	-0.179812052	0.241202887	0.237456917	0.062864673	-0.255545336	0.356118817	0.218844666	-0.338103869	-0.433563521	0.208113042	0.030555823	0.115942856	-0.492366138	-0.025789154	0.036188986	-0.028621121	-0.231662285	-0.316835529	0.096951814	0.143184671	-0.019477264	0.144440537	-0.504629393	0.099776348	0.105105197	-0.024505346	-0.045928125	-0.087445367	-0.507343387	-0.014262049	-0.231898865	-0.300570086	-0.045785771	0.240556944	0.040412796	-0.259461379	0.000234076	0.141079557
rpmC	-0.21967453	0.115487316	0.072355016	0.080075483	-0.098177655	-0.224807044	0.299665437	0.617305202	-0.470419441	-0.284160997	-0.13356103	-0.179812052	0.241202887	0.237456917	0.062864673	-0.255545336	0.356118817	0.218844666	-0.338103869	-0.433563521	0.208113042	0.030555823	0.115942856	-0.492366138	-0.025789154	0.036188986	-0.028621121	-0.231662285	-0.316835529	0.096951814	0.143184671	-0.019477264	0.144440537	-0.504629393	0.099776348	0.105105197	-0.024505346	-0.045928125	-0.087445367	-0.507343387	-0.014262049	-0.231898865	-0.300570086	-0.045785771	0.240556944	0.040412796	-0.259461379	0.000234076	0.141079557
MP658	-0.21967453	0.115487316	0.072355016	0.080075483	-0.098177655	-0.224807044	0.299665437	0.617305202	-0.470419441	-0.284160997	-0.13356103	-0.179812052	0.241202887	0.237456917	0.062864673	-0.255545336	0.356118817	0.218844666	-0.338103869	-0.433563521	0.208113042	0.030555823	0.115942856	-0.492366138	-0.025789154	0.036188986	-0.028621121	-0.231662285	-0.316835529	0.096951814	0.143184671	-0.019477264	0.144440537	-0.504629393	0.099776348	0.105105197	-0.024505346	-0.045928125	-0.087445367	-0.507343387	-0.014262049	-0.231898865	-0.300570086	-0.045785771	0.240556944	0.040412796	-0.259461379	0.000234076	0.141079557
dnaN	-0.377163594	0.017423442	-0.001441094	0.022430665	-0.046785599	-0.215748726	0.326939636	0.674959822	-0.44988838	-0.238653143	-0.130403263	-0.179319694	0.24810164	0.22075188	0.007049073	-0.337572869	0.292348867	0.16404459	-0.361601377	-0.426349942	0.197994142	0.053151747	0.247524489	-0.453594439	0.079108241	-0.020330584	0.077780487	-0.308056799	-0.496766273	0.091506114	0.172750249	0.013100266	0.214590823	-0.49184549	0.089753274	0.13829285	-0.153321911	-0.090414609	-0.060641344	-0.633339893	-0.107527859	-0.20224325	-0.450008268	-0.124205264	0.331548732	0.096186009	-0.290031682	0.074285064	0.119394635
dnaN	-0.377163594	0.017423442	-0.001441094	0.022430665	-0.046785599	-0.215748726	0.326939636	0.674959822	-0.44988838	-0.238653143	-0.130403263	-0.179319694	0.24810164	0.22075188	0.007049073	-0.337572869	0.292348867	0.16404459	-0.361601377	-0.426349942	0.197994142	0.053151747	0.247524489	-0.453594439	0.079108241	-0.020330584	0.077780487	-0.308056799	-0.496766273	0.091506114	0.172750249	0.013100266	0.214590823	-0.49184549	0.089753274	0.13829285	-0.153321911	-0.090414609	-0.060641344	-0.633339893	-0.107527859	-0.20224325	-0.450008268	-0.124205264	0.331548732	0.096186009	-0.290031682	0.074285064	0.119394635
MP153	-0.377163594	0.017423442	-0.001441094	0.022430665	-0.046785599	-0.215748726	0.326939636	0.674959822	-0.44988838	-0.238653143	-0.130403263	-0.179319694	0.24810164	0.22075188	0.007049073	-0.337572869	0.292348867	0.16404459	-0.361601377	-0.426349942	0.197994142	0.053151747	0.247524489	-0.453594439	0.079108241	-0.020330584	0.077780487	-0.308056799	-0.496766273	0.091506114	0.172750249	0.013100266	0.214590823	-0.49184549	0.089753274	0.13829285	-0.153321911	-0.090414609	-0.060641344	-0.633339893	-0.107527859	-0.20224325	-0.450008268	-0.124205264	0.331548732	0.096186009	-0.290031682	0.074285064	0.119394635
atpG	-0.332672275	0.009274056	-0.012747208	0.020300767	-0.034341632	-0.182034368	0.280991614	0.572576017	-0.384789695	-0.195140455	-0.112099344	-0.152939872	0.213258086	0.188515245	-0.002082945	-0.292414811	0.24135982	0.136325871	-0.306512928	-0.364651817	0.173431215	0.051929491	0.221194325	-0.382605649	0.07487251	-0.025153101	0.079904929	-0.270342067	-0.4395558	0.073713942	0.152175751	0.01225606	0.190872106	-0.415692999	0.076763723	0.121058314	-0.141037841	-0.078179404	-0.047520809	-0.549390252	-0.098617185	-0.169359842	-0.395440329	-0.111413382	0.284364338	0.08291222	-0.247813755	0.068259025	0.105602772
atpG	-0.332672275	0.009274056	-0.012747208	0.020300767	-0.034341632	-0.182034368	0.280991614	0.572576017	-0.384789695	-0.195140455	-0.112099344	-0.152939872	0.213258086	0.188515245	-0.002082945	-0.292414811	0.24135982	0.136325871	-0.306512928	-0.364651817	0.173431215	0.051929491	0.221194325	-0.382605649	0.07487251	-0.025153101	0.079904929	-0.270342067	-0.4395558	0.073713942	0.152175751	0.01225606	0.190872106	-0.415692999	0.076763723	0.121058314	-0.141037841	-0.078179404	-0.047520809	-0.549390252	-0.098617185	-0.169359842	-0.395440329	-0.111413382	0.284364338	0.08291222	-0.247813755	0.068259025	0.105602772
MP243	-0.332672275	0.009274056	-0.012747208	0.020300767	-0.034341632	-0.182034368	0.280991614	0.572576017	-0.384789695	-0.195140455	-0.112099344	-0.152939872	0.213258086	0.188515245	-0.002082945	-0.292414811	0.24135982	0.136325871	-0.306512928	-0.364651817	0.173431215	0.051929491	0.221194325	-0.382605649	0.07487251	-0.025153101	0.079904929	-0.270342067	-0.4395558	0.073713942	0.152175751	0.01225606	0.190872106	-0.415692999	0.076763723	0.121058314	-0.141037841	-0.078179404	-0.047520809	-0.549390252	-0.098617185	-0.169359842	-0.395440329	-0.111413382	0.284364338	0.08291222	-0.247813755	0.068259025	0.105602772
rplQ	-0.21967453	0.115487316	0.072355016	0.080075483	-0.098177655	-0.224807044	0.299665437	0.617305202	-0.470419441	-0.284160997	-0.13356103	-0.179812052	0.241202887	0.237456917	0.062864673	-0.255545336	0.356118817	0.218844666	-0.338103869	-0.433563521	0.208113042	0.030555823	0.115942856	-0.492366138	-0.025789154	0.036188986	-0.028621121	-0.231662285	-0.316835529	0.096951814	0.143184671	-0.019477264	0.144440537	-0.504629393	0.099776348	0.105105197	-0.024505346	-0.045928125	-0.087445367	-0.507343387	-0.014262049	-0.231898865	-0.300570086	-0.045785771	0.240556944	0.040412796	-0.259461379	0.000234076	0.141079557
rplQ	-0.21967453	0.115487316	0.072355016	0.080075483	-0.098177655	-0.224807044	0.299665437	0.617305202	-0.470419441	-0.284160997	-0.13356103	-0.179812052	0.241202887	0.237456917	0.062864673	-0.255545336	0.356118817	0.218844666	-0.338103869	-0.433563521	0.208113042	0.030555823	0.115942856	-0.492366138	-0.025789154	0.036188986	-0.028621121	-0.231662285	-0.316835529	0.096951814	0.143184671	-0.019477264	0.144440537	-0.504629393	0.099776348	0.105105197	-0.024505346	-0.045928125	-0.087445367	-0.507343387	-0.014262049	-0.231898865	-0.300570086	-0.045785771	0.240556944	0.040412796	-0.259461379	0.000234076	0.141079557
MP639	-0.21967453	0.115487316	0.072355016	0.080075483	-0.098177655	-0.224807044	0.299665437	0.617305202	-0.470419441	-0.284160997	-0.13356103	-0.179812052	0.241202887	0.237456917	0.062864673	-0.255545336	0.356118817	0.218844666	-0.338103869	-0.433563521	0.208113042	0.030555823	0.115942856	-0.492366138	-0.025789154	0.036188986	-0.028621121	-0.231662285	-0.316835529	0.096951814	0.143184671	-0.019477264	0.144440537	-0.504629393	0.099776348	0.105105197	-0.024505346	-0.045928125	-0.087445367	-0.507343387	-0.014262049	-0.231898865	-0.300570086	-0.045785771	0.240556944	0.040412796	-0.259461379	0.000234076	0.141079557
dnaA	-0.356376725	0.023025894	-0.002460907	0.029265748	-0.04741703	-0.206370392	0.316830566	0.647401348	-0.434603206	-0.231477268	-0.122865041	-0.168930329	0.239590451	0.212450847	0.009647284	-0.321155724	0.285900627	0.161212101	-0.346991969	-0.410514525	0.190391965	0.049646871	0.231629192	-0.435933014	0.074733304	-0.019315531	0.070376479	-0.291924673	-0.469776467	0.088740005	0.167965361	0.005854569	0.202133423	-0.471992229	0.087159675	0.132548775	-0.140078417	-0.083090519	-0.056871689	-0.604008268	-0.09974971	-0.192503583	-0.42683895	-0.117913637	0.311311105	0.089077424	-0.277112582	0.071032865	0.113885223
dnaA	-0.356376725	0.023025894	-0.002460907	0.029265748	-0.04741703	-0.206370392	0.316830566	0.647401348	-0.434603206	-0.231477268	-0.122865041	-0.168930329	0.239590451	0.212450847	0.009647284	-0.321155724	0.285900627	0.161212101	-0.346991969	-0.410514525	0.190391965	0.049646871	0.231629192	-0.435933014	0.074733304	-0.019315531	0.070376479	-0.291924673	-0.469776467	0.088740005	0.167965361	0.005854569	0.202133423	-0.471992229	0.087159675	0.132548775	-0.140078417	-0.083090519	-0.056871689	-0.604008268	-0.09974971	-0.192503583	-0.42683895	-0.117913637	0.311311105	0.089077424	-0.277112582	0.071032865	0.113885223
MP156	-0.356376725	0.023025894	-0.002460907	0.029265748	-0.04741703	-0.206370392	0.316830566	0.647401348	-0.434603206	-0.231477268	-0.122865041	-0.168930329	0.239590451	0.212450847	0.009647284	-0.321155724	0.285900627	0.161212101	-0.346991969	-0.410514525	0.190391965	0.049646871	0.231629192	-0.435933014	0.074733304	-0.019315531	0.070376479	-0.291924673	-0.469776467	0.088740005	0.167965361	0.005854569	0.202133423	-0.471992229	0.087159675	0.132548775	-0.140078417	-0.083090519	-0.056871689	-0.604008268	-0.09974971	-0.192503583	-0.42683895	-0.117913637	0.311311105	0.089077424	-0.277112582	0.071032865	0.113885223
secG	-0.356385998	0.013174258	-0.008004494	0.024913004	-0.040146607	-0.201453267	0.310577743	0.629232988	-0.424912877	-0.216620985	-0.125959851	-0.169067007	0.2322175	0.211872328	-0.003907654	-0.315430718	0.271537845	0.151758449	-0.334718183	-0.40546481	0.191813059	0.054525991	0.240363709	-0.422816475	0.077874181	-0.024400412	0.077266091	-0.293080113	-0.474260669	0.08448456	0.165520985	0.012130842	0.206246188	-0.462160829	0.084958024	0.129847072	-0.145538503	-0.079281358	-0.054432664	-0.601363386	-0.102421662	-0.189165888	-0.43232321	-0.116221164	0.306602417	0.091307913	-0.273747113	0.068599286	0.118453629
[truncated: 8 more rows]
[truncated: 51 more columns]
