# Supplementary material for: CNN4Essential: a convolutional neural network model for predicting bacterial gene essentiality based on multi-feature fusion
Source: BMC Genomics. 2026 Apr 6;27:496. doi: 10.1186/s12864-026-12819-3 (PMC13188266; doi:10.1186/s12864-026-12819-3)
Supplement: Supplementary file 1 — Supplementary Material 1. [file 12864_2026_12819_MOESM1_ESM.zip › Mycoplasma pneumoniae/input/ess_res_SL.txt]

Gene_name	GC_content	length	molecular_weight	instability_index	MFE	totall	ess	ess_non	Node_degree	Clustering_coefficient	subcell_loc	A	T	C	G	AA	AT	AC	AG	TA	TT	TC	TG	CA	CT	CC	CG	GA	GT	GC	GG	ATG	TGG	GGA	GAA	AAA	AAT	ATA	TAT	ATT	TTA	TAG	AGA	GAC	ACC	CCT	CTG	TGT	GTG
alaS	42.1014	2703	103633.5143	33.7252	-737.6	133	74	59	186	0.53	3	0.3122	0.2667	0.2024	0.2186	0.1147	0.0563	0.0785	0.0629	0.0681	0.0977	0.0322	0.0688	0.0674	0.0555	0.0411	0.0385	0.0618	0.0574	0.0507	0.0485	0.017	0.0155	0.0126	0.0215	0.0381	0.0174	0.0063	0.0115	0.0241	0.0363	0.0141	0.0104	0.013	0.0163	0.0096	0.0137	0.0137	0.0159
apt	42.3221	534	19925.21	30.6023	-146	88	45	43	105	0.48	3	0.2903	0.2865	0.2041	0.2191	0.1144	0.0582	0.0638	0.0525	0.0657	0.1032	0.0319	0.0863	0.0582	0.0638	0.0432	0.0394	0.0525	0.0619	0.0657	0.0394	0.0169	0.0207	0.0075	0.0226	0.0432	0.0207	0.0056	0.015	0.0207	0.0301	0.0169	0.0075	0.0075	0.0132	0.0056	0.0169	0.0188	0.0244
argS	40.7683	1614	62119.766	32.4544	-414.1	111	57	54	135	0.42	3	0.3055	0.2869	0.2045	0.2032	0.1135	0.0595	0.0744	0.0577	0.0694	0.1042	0.0391	0.0744	0.0763	0.0639	0.0391	0.0254	0.0459	0.0595	0.0521	0.0459	0.0211	0.0161	0.0118	0.0143	0.0409	0.0211	0.0074	0.0124	0.0236	0.0372	0.0118	0.0124	0.0112	0.018	0.0099	0.0136	0.0199	0.0155
asnS	40.8626	1368	51897.0435	31.5235	-354.7	142	82	60	186	0.6	3	0.307	0.2844	0.2003	0.2083	0.1244	0.0505	0.0702	0.0614	0.0636	0.1156	0.0329	0.0724	0.0644	0.0578	0.0475	0.0307	0.0541	0.0607	0.0497	0.0439	0.0139	0.0183	0.0146	0.0212	0.0461	0.0205	0.0029	0.0073	0.0227	0.0351	0.0154	0.0117	0.0095	0.0154	0.011	0.0139	0.0176	0.019
aspS	42.951	1674	64113.2155	33.0176	-478	7	4	3	7	0.81	3	0.3029	0.2676	0.2085	0.221	0.1094	0.055	0.0765	0.0616	0.0658	0.1058	0.0329	0.0634	0.0663	0.0478	0.058	0.0365	0.061	0.0592	0.0412	0.0598	0.0167	0.0203	0.0156	0.0245	0.0335	0.0203	0.0078	0.0096	0.0227	0.0383	0.0167	0.015	0.015	0.0215	0.0108	0.0108	0.0096	0.015
atpG	41.0714	840	32394.1584	36.981	-197.2	12	8	4	13	0.49	3	0.3155	0.2738	0.206	0.2048	0.1228	0.0656	0.0608	0.0656	0.0572	0.1049	0.0429	0.0691	0.0751	0.0381	0.0644	0.0286	0.0596	0.0656	0.0381	0.0417	0.0227	0.0167	0.0119	0.0167	0.0465	0.0215	0.0072	0.0143	0.0239	0.0334	0.0084	0.0143	0.0167	0.0191	0.0072	0.006	0.0155	0.0155
cdaM	42.5287	609	22733.1535	47.005	-156.8	5	4	1	5	1	2	0.2644	0.3103	0.2184	0.2069	0.0724	0.0592	0.0789	0.0526	0.0724	0.1151	0.0543	0.0691	0.0592	0.0641	0.0461	0.0493	0.0592	0.0724	0.0395	0.0362	0.0115	0.0099	0.0099	0.0099	0.0214	0.0099	0.0082	0.0198	0.0297	0.0428	0.0115	0.0132	0.0198	0.0198	0.0115	0.0099	0.0264	0.0231
deoC	41.9259	675	24877.5831	24.7893	-179.8	8	6	2	8	1	3	0.3037	0.277	0.1852	0.2341	0.1157	0.0786	0.0549	0.0534	0.0623	0.0831	0.043	0.089	0.0682	0.046	0.0326	0.0386	0.0564	0.0697	0.0549	0.0534	0.0282	0.0163	0.0119	0.0282	0.0401	0.0238	0.0089	0.0163	0.0297	0.0282	0.0104	0.0119	0.0089	0.0089	0.0089	0.0134	0.0223	0.0238
dnaX	40.3715	2046	76211.5761	39.1101	-496.8	6	4	2	7	0.43	3	0.3289	0.2674	0.2097	0.194	0.132	0.0538	0.0675	0.0753	0.0685	0.1076	0.0372	0.0543	0.0748	0.0518	0.0548	0.0284	0.0533	0.0543	0.0504	0.0362	0.0113	0.0103	0.0103	0.0215	0.0484	0.0152	0.0103	0.0108	0.0235	0.0357	0.0157	0.0186	0.0073	0.0215	0.0117	0.0117	0.0152	0.0098
fba	43.8293	867	31068.4529	38.7205	-229.6	73	38	35	95	0.46	3	0.3091	0.2526	0.203	0.2353	0.1143	0.0635	0.0624	0.0693	0.0739	0.0739	0.0323	0.0727	0.067	0.0624	0.0473	0.0266	0.0531	0.0531	0.0612	0.067	0.0243	0.0243	0.0173	0.0243	0.0301	0.0208	0.0081	0.015	0.0266	0.0301	0.0197	0.0127	0.0092	0.0208	0.0069	0.0139	0.0162	0.0139
ftsH	45.1174	2130	77734.3015	33.9141	-597.6	5	3	2	5	1	2	0.2915	0.2573	0.2202	0.231	0.1066	0.0611	0.0625	0.0611	0.0606	0.0775	0.0498	0.0695	0.0639	0.0578	0.0582	0.0404	0.0601	0.0611	0.0498	0.0601	0.0164	0.0226	0.0132	0.0235	0.0381	0.016	0.0094	0.0136	0.0235	0.0263	0.0113	0.0146	0.0113	0.0179	0.0146	0.0136	0.0136	0.0174
gatA	41.8928	1437	53229.0162	30.4228	-408.5	2	1	1	2	1	3	0.2895	0.2916	0.2018	0.2171	0.1121	0.0585	0.0641	0.0543	0.0585	0.1163	0.0432	0.0738	0.062	0.055	0.0453	0.0397	0.0571	0.062	0.0494	0.0487	0.0125	0.0195	0.0125	0.0174	0.0418	0.0216	0.0042	0.0105	0.0279	0.0293	0.0105	0.0084	0.0091	0.0153	0.0118	0.0132	0.016	0.016
gltX	43.299	1455	55620.1055	24.9973	-382.9	144	66	78	196	0.49	3	0.3038	0.2632	0.2241	0.2089	0.1128	0.0571	0.0784	0.055	0.0619	0.1004	0.0385	0.0626	0.0702	0.0578	0.0598	0.0365	0.0585	0.0481	0.0475	0.055	0.0131	0.0165	0.0117	0.0255	0.0317	0.0165	0.0041	0.0124	0.0296	0.0351	0.011	0.0138	0.0096	0.0234	0.0138	0.0124	0.011	0.0124
gmk	38.0556	720	27001.7281	28.3218	-184.5	5	4	1	5	1	0	0.3278	0.2917	0.1694	0.2111	0.1321	0.0779	0.057	0.0598	0.0779	0.1057	0.0334	0.0751	0.0542	0.0487	0.032	0.0348	0.0626	0.0598	0.0473	0.0417	0.0209	0.0195	0.0139	0.0209	0.0418	0.0376	0.0139	0.0139	0.0362	0.039	0.0125	0.0139	0.0084	0.0153	0.0084	0.0139	0.0153	0.0167
gpmI	44.1388	1527	56374.802	34.6937	-450.8	3	2	1	4	0.5	3	0.2875	0.2711	0.2102	0.2312	0.0931	0.0682	0.0695	0.0564	0.0708	0.0813	0.038	0.0813	0.0708	0.0583	0.0511	0.0301	0.0524	0.0636	0.0518	0.0636	0.0295	0.0236	0.0138	0.0138	0.0262	0.0177	0.0098	0.0131	0.021	0.0256	0.0118	0.0125	0.0111	0.0223	0.0125	0.0118	0.0184	0.0177
groL	42.8309	1632	58085.7596	29.618	-465.5	12	7	5	13	0.41	3	0.318	0.2537	0.1881	0.2402	0.1269	0.0576	0.0632	0.0705	0.0785	0.0723	0.0319	0.0711	0.0503	0.0576	0.0441	0.0362	0.0619	0.0662	0.049	0.0625	0.0166	0.0227	0.0166	0.0319	0.0442	0.0196	0.0061	0.0117	0.0233	0.0331	0.0184	0.0153	0.0086	0.0209	0.0104	0.0172	0.0129	0.0178
hisS	45.2209	1245	47261.5127	35.572	-375.1	7	4	3	7	0.81	3	0.2884	0.2594	0.2185	0.2337	0.0949	0.0555	0.0748	0.0627	0.0675	0.0836	0.0305	0.078	0.0707	0.0539	0.0595	0.0346	0.0547	0.0667	0.0539	0.0587	0.0137	0.0233	0.0113	0.0201	0.0217	0.0209	0.008	0.0129	0.0193	0.0338	0.0137	0.0088	0.0105	0.0249	0.0105	0.0177	0.0153	0.0209
ileS	38.5538	2586	99526.149	33.6908	-633.7	35	12	23	40	0.4	3	0.3202	0.2943	0.1895	0.1961	0.1269	0.0708	0.0673	0.0549	0.0762	0.1126	0.0306	0.075	0.0662	0.0511	0.0445	0.0279	0.0507	0.06	0.0472	0.0383	0.0186	0.0163	0.0089	0.017	0.048	0.0259	0.0135	0.0186	0.0279	0.0348	0.0077	0.0097	0.012	0.0163	0.0085	0.0104	0.0159	0.0159
leuS	42.0655	2382	91083.3054	30.004	-650.9	162	87	75	210	0.54	3	0.3006	0.2788	0.2011	0.2196	0.118	0.0622	0.0689	0.0517	0.0638	0.1067	0.0332	0.0752	0.0596	0.0538	0.0496	0.0382	0.0588	0.0563	0.0496	0.0546	0.0197	0.0214	0.0118	0.0202	0.0433	0.0197	0.0088	0.013	0.0239	0.0307	0.0101	0.0113	0.0101	0.0214	0.0105	0.0134	0.0172	0.0151
lgt	40.6838	1170	44595.9108	23.8271	-316.7	45	30	15	54	0.53	2	0.259	0.3342	0.188	0.2188	0.083	0.0642	0.0599	0.0522	0.0744	0.1403	0.0505	0.0693	0.053	0.0624	0.0334	0.0393	0.0479	0.0676	0.0445	0.0582	0.0188	0.0248	0.0154	0.0188	0.0197	0.0214	0.0068	0.0137	0.0231	0.0437	0.018	0.0077	0.0094	0.0154	0.0103	0.0068	0.0214	0.0171
lon	41.5829	2388	90202.8665	38.6526	-627.8	91	47	44	119	0.44	3	0.3279	0.2563	0.1951	0.2207	0.1232	0.0662	0.0658	0.0725	0.0695	0.0867	0.039	0.0612	0.0607	0.0482	0.0478	0.0385	0.0742	0.0553	0.0427	0.0486	0.0184	0.0117	0.0147	0.0251	0.0448	0.0142	0.0071	0.013	0.0251	0.0356	0.0134	0.0239	0.0155	0.021	0.0109	0.0092	0.0113	0.013
lspA	37.1171	555	20585.9453	16.4859	-122.5	146	76	70	190	0.48	2	0.2288	0.4	0.1802	0.191	0.0758	0.056	0.0451	0.0505	0.0866	0.1841	0.0596	0.0704	0.0415	0.0848	0.0361	0.0181	0.0235	0.0758	0.0397	0.0523	0.0145	0.0217	0.0054	0.009	0.0217	0.0217	0.0036	0.0199	0.0235	0.0416	0.0199	0.009	0.0054	0.0127	0.0199	0.0108	0.0235	0.0127
lysS	42.1769	1470	56080.7341	35.7724	-381.4	56	30	26	68	0.43	3	0.3136	0.2646	0.2122	0.2095	0.1225	0.066	0.0681	0.0565	0.0585	0.1028	0.0347	0.0688	0.0694	0.0456	0.0551	0.0422	0.0626	0.0504	0.0545	0.0422	0.0191	0.0129	0.0095	0.0238	0.0477	0.0211	0.0089	0.0102	0.0232	0.03	0.0116	0.0109	0.0061	0.017	0.0109	0.0095	0.0102	0.0143
metG	41.7804	1539	59262.1182	32.6799	-404.4	117	64	53	137	0.46	3	0.3008	0.2814	0.2177	0.2001	0.1053	0.0605	0.0793	0.0553	0.0683	0.1092	0.0364	0.0676	0.0748	0.0527	0.0598	0.0306	0.052	0.0592	0.0423	0.0468	0.0189	0.0215	0.0117	0.0143	0.0312	0.0176	0.0065	0.0091	0.0254	0.039	0.013	0.0104	0.0137	0.0234	0.0111	0.0111	0.0169	0.0137
mnmA	45.1932	1113	41772.2107	24.3952	-306.1	19	9	10	21	0.64	2	0.2956	0.2525	0.2291	0.2228	0.1061	0.0522	0.08	0.0567	0.0638	0.0953	0.0297	0.0638	0.0818	0.0441	0.0603	0.0432	0.0432	0.0612	0.0594	0.0594	0.0117	0.0216	0.0144	0.0144	0.0351	0.0162	0.0072	0.0117	0.027	0.0324	0.0126	0.009	0.0135	0.0306	0.0099	0.0099	0.0153	0.0234
mnmE	41.9112	1329	49779.1902	22.674	-336.9	94	52	42	119	0.54	3	0.3123	0.2686	0.2175	0.2017	0.1235	0.0655	0.0663	0.0565	0.067	0.0949	0.0444	0.0625	0.0715	0.0527	0.0542	0.0392	0.0497	0.0557	0.0527	0.0437	0.0151	0.0188	0.0106	0.0188	0.0422	0.0219	0.0106	0.0121	0.0279	0.0339	0.0121	0.0128	0.0068	0.0226	0.0121	0.0128	0.0113	0.0121
mnmG	41.7074	1839	68052.4685	31.6346	-488.2	13	9	4	13	1	3	0.3121	0.2708	0.2099	0.2072	0.1186	0.0577	0.0691	0.0664	0.08	0.0941	0.0359	0.0609	0.062	0.0609	0.0522	0.0348	0.0511	0.0582	0.0528	0.0452	0.0125	0.0147	0.0098	0.0196	0.0403	0.0218	0.0076	0.0103	0.0261	0.0408	0.0185	0.0152	0.0093	0.0169	0.0125	0.0163	0.0158	0.0142
MPN_RS00120	45.5243	1173	43166.6284	35.0574	-365.7	77	38	39	99	0.43	3	0.2822	0.2626	0.1858	0.2694	0.0939	0.0614	0.0546	0.0717	0.064	0.0836	0.0392	0.0759	0.0555	0.041	0.0495	0.0401	0.0683	0.0768	0.0427	0.0819	0.0231	0.0248	0.0102	0.0231	0.0248	0.0196	0.0068	0.0128	0.0196	0.0273	0.0128	0.0222	0.0137	0.0171	0.0085	0.0102	0.0162	0.0231
MPN_RS00945	41.0364	714	25838.3001	11.4954	-179.1	7	4	3	7	1	0	0.3964	0.1933	0.2031	0.2073	0.2118	0.0196	0.0813	0.0827	0.0729	0.0519	0.0168	0.0519	0.0603	0.0561	0.0589	0.0281	0.0505	0.0659	0.0463	0.0449	0.0056	0.0154	0.0154	0.0351	0.1039	0.0056	0.0014	0.0028	0.0126	0.0239	0.0126	0.014	0.0042	0.0379	0.0098	0.0183	0.014	0.0183
MPN_RS01000	46.7742	186	6885.241	9.2246	-49.3	4	2	2	6	0.67	3	0.2903	0.2419	0.2366	0.2312	0.1351	0.0541	0.0432	0.0541	0.0541	0.0811	0.0378	0.0703	0.0703	0.0378	0.0703	0.0595	0.027	0.0703	0.0865	0.0486	0.0109	0.0217	0.0054	0.0109	0.0761	0.0217	0.0109	0	0.0163	0.0217	0.0109	0.0054	0	0.0054	0	0.0109	0.0272	0.0272
MPN_RS01080	40.1316	912	34356.5766	22.9696	-233.2	133	76	57	180	0.64	2	0.318	0.2807	0.1864	0.2149	0.1317	0.067	0.0582	0.0615	0.0681	0.1142	0.0373	0.0615	0.0593	0.0439	0.0461	0.0373	0.0582	0.056	0.045	0.0549	0.0209	0.022	0.0198	0.0242	0.0527	0.0253	0.0099	0.0121	0.0264	0.0407	0.0176	0.0088	0.0099	0.0209	0.0121	0.0066	0.0099	0.0121
MPN_RS01165	41.2327	2823	101617.9139	29.0814	-805.1	99	64	35	137	0.71	2	0.2823	0.3053	0.1945	0.2179	0.1035	0.0602	0.0609	0.0574	0.0748	0.113	0.039	0.0787	0.0588	0.0634	0.0468	0.0255	0.045	0.0687	0.0478	0.0563	0.0163	0.0252	0.0113	0.0188	0.0323	0.0223	0.006	0.0131	0.0287	0.0362	0.0128	0.011	0.0067	0.017	0.0135	0.0145	0.0188	0.0184
MPN_RS01220	44.6541	1272	47406.5735	31.3024	-331.8	89	57	32	121	0.76	2	0.3082	0.2453	0.2335	0.2131	0.1235	0.0661	0.0677	0.0504	0.059	0.0787	0.0441	0.0637	0.0677	0.0504	0.0622	0.0535	0.0574	0.0504	0.0598	0.0456	0.0165	0.0142	0.0118	0.0197	0.0496	0.0165	0.0055	0.011	0.0291	0.0283	0.0079	0.011	0.0118	0.0236	0.011	0.0118	0.0157	0.0157
MPN_RS01225	41.9014	2556	98610.1392	34.973	-700.1	117	69	48	160	0.69	2	0.32	0.261	0.207	0.2121	0.1307	0.054	0.0697	0.0654	0.0618	0.0963	0.0399	0.063	0.0654	0.0509	0.0466	0.0442	0.0618	0.0599	0.0509	0.0395	0.0129	0.0121	0.0125	0.0215	0.0525	0.0164	0.0067	0.0121	0.0231	0.0329	0.0086	0.0137	0.0117	0.018	0.0094	0.0082	0.0137	0.0168
MPN_RS01425	40.3723	1719	64862.4014	22.218	-469.9	155	93	62	202	0.58	2	0.3217	0.2746	0.1832	0.2205	0.1356	0.0693	0.0582	0.0582	0.06	0.1071	0.0402	0.0675	0.0704	0.0367	0.039	0.0373	0.0553	0.0617	0.046	0.0576	0.0175	0.0198	0.0146	0.0215	0.0518	0.0291	0.0128	0.0099	0.0274	0.0285	0.0128	0.0122	0.0087	0.0181	0.0052	0.0087	0.0134	0.0163
MPN_RS01470	40.1282	780	29033.1619	33.3515	-197.3	81	44	37	98	0.47	0	0.2974	0.3013	0.1987	0.2026	0.1117	0.0616	0.0693	0.0539	0.0565	0.1284	0.0411	0.0757	0.0847	0.0501	0.0436	0.0205	0.0436	0.0616	0.0449	0.0526	0.0141	0.0219	0.0129	0.018	0.0373	0.0244	0.0039	0.0129	0.027	0.0347	0.0116	0.0039	0.0051	0.0129	0.0051	0.0154	0.0167	0.018
MPN_RS01475	38.7006	354	13280.5256	32.9051	-84.2	66	32	34	83	0.51	0	0.2994	0.3136	0.1836	0.2034	0.1218	0.0595	0.0595	0.0567	0.0737	0.1416	0.0227	0.0765	0.0623	0.051	0.0397	0.0312	0.0397	0.0623	0.0623	0.0397	0.0085	0.0142	0.0057	0.0199	0.0398	0.0398	0.0028	0.0142	0.0426	0.0398	0.0142	0.0142	0.0028	0.017	0.0085	0.0028	0.0256	0.0114
MPN_RS01480	35.9649	1482	56526.1872	30.2238	-321.5	98	48	50	126	0.49	3	0.3468	0.2935	0.1741	0.1856	0.1418	0.077	0.0709	0.0574	0.0797	0.1148	0.0358	0.0635	0.0695	0.0459	0.0257	0.0331	0.0554	0.056	0.0419	0.0317	0.0155	0.0122	0.0095	0.0209	0.0534	0.0291	0.0162	0.0162	0.0324	0.0392	0.0135	0.0128	0.0095	0.0135	0.0041	0.0088	0.0155	0.0142
MPN_RS01545	43.2749	1710	64085.3389	37.239	-493.4	164	80	84	217	0.4	3	0.2871	0.2801	0.2035	0.2292	0.0983	0.0714	0.0655	0.0515	0.0591	0.0919	0.0515	0.0778	0.0585	0.0527	0.0462	0.0462	0.0708	0.0644	0.0404	0.0538	0.0234	0.0152	0.0135	0.0222	0.0269	0.0176	0.0053	0.0117	0.031	0.0281	0.0064	0.0146	0.0117	0.0164	0.0082	0.0082	0.0199	0.0181
MPN_RS01650	40.6991	801	30413.731	31.1752	-198.4	78	38	40	93	0.43	2	0.2909	0.3021	0.2035	0.2035	0.1187	0.0675	0.05	0.055	0.0712	0.1087	0.0475	0.075	0.0575	0.0638	0.0537	0.0288	0.0425	0.0625	0.0525	0.045	0.0138	0.0175	0.0063	0.015	0.0513	0.0238	0.0063	0.015	0.0288	0.0388	0.0138	0.0125	0.005	0.0138	0.0175	0.0188	0.0225	0.02
MPN_RS01665	42.6545	987	35988.9043	37.3338	-277.4	3	3	0	3	1	3	0.2857	0.2877	0.1986	0.228	0.1024	0.069	0.0609	0.0527	0.0639	0.0994	0.0365	0.0882	0.07	0.0467	0.0456	0.0365	0.0487	0.073	0.0558	0.0507	0.0234	0.0274	0.0071	0.0112	0.0396	0.0234	0.0051	0.0091	0.0305	0.0365	0.0152	0.0041	0.0061	0.0152	0.0112	0.0102	0.0193	0.0254
MPN_RS02130	39.8244	2619	99256.1913	33.1336	-675	146	81	65	190	0.57	3	0.315	0.2868	0.2108	0.1875	0.1234	0.0607	0.0733	0.0573	0.0707	0.1169	0.0367	0.0626	0.0764	0.055	0.0504	0.029	0.0443	0.0542	0.0504	0.0386	0.0134	0.0164	0.0092	0.0145	0.042	0.0252	0.0073	0.0111	0.0294	0.0424	0.0153	0.0099	0.0088	0.0203	0.0107	0.0107	0.0149	0.0149
MPN_RS02415	43.7776	2949	110831.2671	27.3771	-851.1	3	1	2	4	1	3	0.3147	0.2475	0.2092	0.2286	0.1242	0.0529	0.0689	0.0685	0.0573	0.0841	0.0404	0.0658	0.0682	0.0519	0.0451	0.0441	0.0648	0.0587	0.055	0.0502	0.0146	0.0183	0.0146	0.0221	0.0421	0.0187	0.0071	0.0088	0.021	0.0271	0.0102	0.0146	0.0109	0.0204	0.0088	0.0095	0.0126	0.0163
MPN_RS02450	42.8044	813	30769.6138	27.2063	-231.1	13	7	6	18	0.43	2	0.2964	0.2755	0.2251	0.203	0.1133	0.0542	0.0727	0.0554	0.0603	0.1121	0.0406	0.0628	0.0764	0.053	0.0616	0.0345	0.0468	0.0554	0.0505	0.0505	0.0197	0.0185	0.0123	0.0185	0.0432	0.0173	0.0062	0.0111	0.0173	0.0321	0.016	0.0086	0.0099	0.0259	0.0123	0.0123	0.016	0.0062
MPN_RS02625	44.3463	1698	62496.9059	27.6252	-513.8	136	71	65	183	0.47	2	0.2326	0.3239	0.1961	0.2473	0.0701	0.0548	0.0519	0.056	0.0695	0.1226	0.0501	0.0819	0.0507	0.0636	0.0448	0.0371	0.0418	0.0831	0.0495	0.0725	0.0153	0.0248	0.0088	0.013	0.0224	0.0112	0.0059	0.0171	0.0218	0.0354	0.0171	0.0077	0.0077	0.0118	0.0118	0.0159	0.0248	0.0242
MPN_RS02950	43.7979	4176	155619.7143	34.9546	-1182.7	145	73	72	182	0.48	3	0.2993	0.2627	0.2165	0.2215	0.1116	0.0685	0.064	0.0551	0.0582	0.0836	0.0522	0.0687	0.0613	0.0527	0.0582	0.0443	0.068	0.058	0.0422	0.0534	0.0218	0.0151	0.0149	0.0256	0.0347	0.0201	0.0053	0.0115	0.0259	0.0316	0.0089	0.0134	0.0113	0.018	0.0151	0.0103	0.0144	0.0151
MPN_RS03040	37.1171	555	21368.4505	17.8011	-135.2	2	1	1	2	1	3	0.3369	0.2919	0.1604	0.2108	0.1282	0.0812	0.0596	0.0686	0.083	0.0939	0.0415	0.074	0.0487	0.0523	0.0343	0.0253	0.0758	0.065	0.0253	0.0433	0.0253	0.0217	0.0163	0.0253	0.0488	0.0344	0.009	0.0163	0.0289	0.0325	0.0217	0.0253	0.0145	0.0181	0.0108	0.009	0.0181	0.0199
MPN_RS03275	43.4978	1338	48788.7528	30.3213	-383.4	9	4	5	9	0.72	3	0.3094	0.2556	0.2033	0.2317	0.1152	0.0546	0.0711	0.0681	0.0711	0.0823	0.0314	0.0711	0.0621	0.0561	0.0471	0.0381	0.0606	0.0628	0.0539	0.0546	0.0187	0.015	0.0112	0.0269	0.0412	0.0165	0.0075	0.0082	0.0195	0.0314	0.018	0.0142	0.0135	0.0232	0.012	0.0127	0.0195	0.0225
MPN_RS03295	42.2604	1221	45265.5975	28.2535	-330.7	13	4	9	16	0.54	3	0.2899	0.2875	0.1998	0.2228	0.0992	0.0648	0.0664	0.0598	0.0762	0.1016	0.0385	0.0713	0.0566	0.0582	0.0467	0.0385	0.0574	0.0631	0.0484	0.0533	0.0172	0.0148	0.0115	0.0197	0.0279	0.0221	0.0098	0.0156	0.0271	0.0328	0.0123	0.0189	0.0107	0.0172	0.0156	0.0131	0.0189	0.0139
MPN_RS03605	36.4478	1188	44643.8797	22.8033	-274.5	107	63	44	145	0.68	2	0.2601	0.3754	0.1843	0.1801	0.0817	0.0809	0.0548	0.043	0.08	0.1651	0.0573	0.0733	0.0548	0.0691	0.0362	0.0244	0.043	0.0607	0.0362	0.0396	0.016	0.0185	0.0101	0.0118	0.0312	0.0185	0.0101	0.0228	0.0388	0.0396	0.0169	0.0067	0.0093	0.0135	0.0143	0.0126	0.0152	0.016
MPN_RS03805	42.3855	939	33887.6742	35.6731	-265	63	30	33	86	0.54	3	0.312	0.2641	0.1917	0.2322	0.1173	0.0736	0.0544	0.0661	0.0693	0.0821	0.0416	0.0714	0.0618	0.0512	0.0437	0.0352	0.0629	0.0576	0.0522	0.0597	0.0203	0.0245	0.0139	0.0331	0.0363	0.0277	0.0107	0.0192	0.0288	0.0309	0.0117	0.0139	0.0117	0.016	0.0085	0.0117	0.0128	0.016
nadE	44.3106	747	27891.6278	44.8996	-214.6	22	11	11	26	0.41	3	0.2892	0.2677	0.2276	0.2155	0.1005	0.0536	0.0818	0.0536	0.0643	0.0979	0.0322	0.0737	0.0751	0.0617	0.0576	0.0335	0.0483	0.055	0.0563	0.055	0.0201	0.0242	0.0121	0.0174	0.0336	0.0215	0.0054	0.0107	0.0228	0.0322	0.0134	0.0054	0.0121	0.0201	0.0134	0.0094	0.0161	0.0121
obgE	44.3932	1302	47950.1815	35.2141	-385.9	52	24	28	63	0.4	3	0.288	0.268	0.1997	0.2442	0.1145	0.0638	0.0584	0.0507	0.0561	0.0922	0.0346	0.0853	0.0646	0.0423	0.0538	0.0392	0.0523	0.0699	0.053	0.0692	0.0208	0.0277	0.0092	0.0192	0.0392	0.0231	0.0077	0.0115	0.0292	0.0254	0.01	0.0123	0.0123	0.0154	0.0092	0.0115	0.0185	0.0269
parE	42.8197	1908	72411.9197	24.8781	-526.5	225	117	108	296	0.35	3	0.3113	0.2605	0.1976	0.2306	0.1295	0.0587	0.0671	0.0556	0.0593	0.0881	0.042	0.0713	0.0561	0.0519	0.0404	0.0493	0.0661	0.0619	0.0482	0.0545	0.0157	0.0163	0.0121	0.0299	0.0483	0.0199	0.0073	0.01	0.0257	0.0257	0.0079	0.0115	0.0105	0.0157	0.0073	0.0152	0.0147	0.021
pdhB	46.8496	984	35914.0071	32.1633	-298.8	12	2	10	12	0.67	3	0.2632	0.2683	0.2226	0.2459	0.0905	0.0519	0.0682	0.0519	0.058	0.0946	0.0387	0.0773	0.0641	0.0488	0.0641	0.0458	0.0498	0.0732	0.0519	0.0712	0.0122	0.0255	0.0173	0.0224	0.0234	0.0183	0.0031	0.0122	0.0295	0.0305	0.0081	0.0081	0.0122	0.0265	0.0112	0.0112	0.0204	0.0275
pgsA	37.8655	684	26049.8075	21.382	-158.1	80	43	37	102	0.54	2	0.2675	0.3538	0.1827	0.1959	0.0849	0.0732	0.0527	0.0556	0.0937	0.1537	0.0322	0.0747	0.0498	0.0586	0.0512	0.0234	0.0381	0.0688	0.0469	0.0425	0.0117	0.0147	0.0088	0.0103	0.0323	0.0176	0.0103	0.0249	0.044	0.0528	0.022	0.0059	0.0059	0.0176	0.0132	0.0103	0.0205	0.0235
pheS	40.1559	1026	39240.2874	35.5472	-242.8	5	2	3	6	0.47	3	0.2973	0.3012	0.2066	0.1949	0.1005	0.0654	0.078	0.0537	0.0732	0.1151	0.0361	0.0771	0.0644	0.0654	0.0517	0.0254	0.0585	0.0556	0.041	0.039	0.0186	0.0166	0.0107	0.0195	0.0361	0.0166	0.0098	0.0137	0.0293	0.0352	0.0146	0.0098	0.0146	0.0205	0.0176	0.0156	0.0156	0.0166
pheT	39.9504	2418	91712.8113	30.4814	-625.3	2	1	1	2	1	3	0.3139	0.2866	0.1969	0.2026	0.1237	0.0612	0.0728	0.0563	0.0724	0.1121	0.0335	0.0687	0.0592	0.0525	0.0492	0.036	0.0583	0.0608	0.0414	0.0418	0.0174	0.017	0.0132	0.0211	0.0443	0.0252	0.0079	0.0091	0.0277	0.0401	0.0145	0.0116	0.0112	0.0219	0.0083	0.0087	0.0178	0.0166
polC	43.9058	4332	165099.8977	30.6245	-1223.7	4	3	1	4	1	3	0.3022	0.2588	0.2195	0.2195	0.1124	0.0621	0.0697	0.058	0.0575	0.0931	0.042	0.0663	0.0679	0.0513	0.0623	0.0381	0.0642	0.0524	0.0455	0.0573	0.0194	0.018	0.0152	0.0229	0.0372	0.0185	0.0074	0.0109	0.024	0.0312	0.009	0.0134	0.0106	0.0219	0.0129	0.0113	0.012	0.0127
proS	42.2865	1452	55454.125	34.4065	-396	4	2	2	4	1	3	0.3154	0.2617	0.2183	0.2045	0.1234	0.0482	0.0731	0.0703	0.0627	0.0999	0.0351	0.0641	0.0799	0.0538	0.0551	0.0296	0.0489	0.06	0.0551	0.0407	0.0117	0.0131	0.0117	0.0166	0.049	0.0193	0.0083	0.0103	0.02	0.0283	0.0117	0.0083	0.011	0.0214	0.0117	0.0131	0.0166	0.0207
pth	39.5062	567	21416.6865	28.0053	-141.2	125	73	52	167	0.67	3	0.321	0.284	0.1817	0.2134	0.1237	0.0689	0.0601	0.0671	0.0848	0.0972	0.0389	0.0636	0.0654	0.0406	0.0406	0.0353	0.0459	0.0777	0.0424	0.0477	0.0265	0.0159	0.0088	0.023	0.0319	0.0336	0.0142	0.0018	0.023	0.0407	0.0159	0.0053	0.0053	0.0106	0.0088	0.0071	0.0142	0.0124
ptsP	44.3863	1719	63949.3365	25.964	-503.2	133	76	57	180	0.44	3	0.306	0.2501	0.2164	0.2275	0.1106	0.0605	0.0716	0.0634	0.0617	0.0827	0.0402	0.0658	0.0745	0.0536	0.0501	0.0384	0.0588	0.0536	0.0547	0.06	0.021	0.0233	0.0175	0.0233	0.039	0.0175	0.0076	0.0111	0.0221	0.0338	0.0151	0.0151	0.0134	0.0227	0.0116	0.0128	0.0128	0.0169
rnmV	40.4097	537	20411.5958	30.3933	-129.2	30	11	19	37	0.41	0	0.3482	0.2477	0.2142	0.1899	0.1511	0.0429	0.0896	0.0634	0.0765	0.084	0.0299	0.0578	0.0746	0.0634	0.0485	0.028	0.0448	0.0578	0.0466	0.041	0.015	0.0131	0.0112	0.0187	0.0579	0.0112	0.0093	0.0093	0.015	0.0393	0.0168	0.0112	0.0075	0.0262	0.0075	0.0131	0.0206	0.015
rplA	44.1997	681	24354.3041	19.3593	-181.9	153	87	66	208	0.57	3	0.3054	0.2526	0.2232	0.2188	0.1191	0.0588	0.0691	0.0574	0.0559	0.0853	0.0397	0.0721	0.0721	0.0588	0.0544	0.0382	0.0574	0.05	0.0603	0.0515	0.0177	0.0206	0.0103	0.0206	0.0486	0.0162	0.0059	0.0059	0.0221	0.0309	0.0133	0.0133	0.0147	0.025	0.0103	0.0177	0.0118	0.0088
rplB	47.6852	864	31901.3124	44.5655	-261.6	7	4	3	7	1	3	0.2894	0.2338	0.2373	0.2396	0.0997	0.0533	0.0776	0.0579	0.066	0.0684	0.0417	0.0579	0.0684	0.0382	0.0742	0.0568	0.0545	0.0742	0.044	0.0672	0.0139	0.0197	0.0139	0.0232	0.022	0.0104	0.0058	0.0128	0.0232	0.0325	0.0116	0.0128	0.0128	0.029	0.0093	0.0058	0.007	0.0244
rplC	44.213	864	31246.7554	25.3129	-244.2	26	13	13	27	0.34	3	0.3322	0.2257	0.191	0.2512	0.1483	0.0406	0.0591	0.0834	0.0603	0.0684	0.0324	0.0649	0.073	0.0394	0.0487	0.0301	0.0498	0.0776	0.051	0.073	0.0151	0.0197	0.0093	0.0255	0.0626	0.0128	0.0046	0.0116	0.0116	0.0244	0.0139	0.0128	0.007	0.0244	0.007	0.0104	0.0162	0.0209
rplD	42.5665	639	23589.2075	17.5259	-161.8	13	6	7	15	0.33	3	0.3365	0.2379	0.2175	0.2081	0.1583	0.0282	0.0815	0.0674	0.0549	0.0909	0.0282	0.0643	0.0784	0.0533	0.0596	0.0266	0.0439	0.0658	0.0486	0.0502	0.0078	0.0204	0.011	0.0204	0.0597	0.0126	0.0031	0	0.0126	0.0283	0.0141	0.0126	0.0094	0.0251	0.0141	0.011	0.0173	0.0235
rplF	44.6847	555	20588.7659	16.8087	-150.6	70	38	32	90	0.48	3	0.3225	0.2306	0.2108	0.236	0.1354	0.0433	0.0704	0.074	0.0704	0.074	0.0379	0.0487	0.056	0.0469	0.065	0.0433	0.0596	0.0668	0.0379	0.0704	0.0054	0.0145	0.0199	0.0289	0.0452	0.0145	0.009	0.0036	0.0235	0.0362	0.0127	0.0163	0.0054	0.0253	0.009	0.0072	0.009	0.0163
rplI	38.8889	450	17151.7706	36.0745	-96.8	9	2	7	12	0.74	3	0.3533	0.2578	0.18	0.2089	0.1492	0.0579	0.0735	0.0713	0.0735	0.1069	0.02	0.0579	0.069	0.0423	0.0379	0.0312	0.0601	0.0512	0.049	0.049	0.0246	0.0156	0.0112	0.0201	0.0491	0.0134	0.0067	0.0134	0.0201	0.0469	0.0089	0.0246	0.0045	0.0179	0.0089	0.0067	0.0156	0.0089
rplK	44.2029	414	14781.4381	18.7708	-116.5	121	72	49	169	0.65	3	0.3502	0.2077	0.2101	0.2319	0.1646	0.0605	0.0654	0.0581	0.0581	0.0581	0.0363	0.0557	0.0678	0.0484	0.0484	0.046	0.0581	0.0412	0.0605	0.0726	0.0146	0.0243	0.017	0.0267	0.0704	0.0243	0.0049	0.0049	0.0194	0.034	0.0097	0.0097	0.0073	0.0146	0.0073	0.0146	0.0097	0.017
rplL	39.2954	369	13106.1409	24.1902	-86.2	40	19	21	50	0.43	0	0.3415	0.2656	0.1518	0.2412	0.1658	0.0516	0.0543	0.0679	0.0571	0.0761	0.0245	0.1087	0.0435	0.0679	0.0163	0.0245	0.0734	0.0707	0.0571	0.0408	0.0136	0.0327	0.0163	0.0518	0.0627	0.03	0.0054	0.0027	0.0136	0.0272	0.0163	0.0191	0.0109	0.0136	0.0082	0.0436	0.0327	0.0218
rplM	40.8163	441	16791.2288	25.2829	-116.9	3	3	0	3	1	3	0.3401	0.2517	0.1905	0.2177	0.1477	0.0682	0.0705	0.0523	0.0682	0.0727	0.0364	0.075	0.0705	0.0386	0.0386	0.0432	0.0523	0.0727	0.0455	0.0477	0.0137	0.0228	0.0023	0.0182	0.0569	0.0182	0.0182	0.0137	0.0228	0.0273	0.0023	0.0114	0.0114	0.0205	0.0068	0.0137	0.0182	0.0228
rplO	45.3947	456	16729.4965	16.8464	-132.7	161	92	69	214	0.56	3	0.3333	0.2127	0.2105	0.2434	0.167	0.0286	0.0593	0.0769	0.0527	0.0791	0.033	0.0484	0.0681	0.0418	0.0462	0.0549	0.044	0.0637	0.0725	0.0637	0.0022	0.0176	0.0088	0.0242	0.0661	0.0242	0.0044	0	0.0176	0.0286	0.0132	0.011	0.0066	0.0176	0.0044	0.0088	0.011	0.0176
rplP	46.6667	420	15617.2458	33.777	-127.2	1	1	0	1	0	3	0.3095	0.2238	0.2071	0.2595	0.1193	0.0525	0.0597	0.0764	0.074	0.0453	0.0358	0.0692	0.0597	0.0453	0.0644	0.0382	0.0549	0.0811	0.0477	0.0764	0.0215	0.0215	0.0144	0.0167	0.0407	0.0096	0.0072	0.0048	0.012	0.0144	0.0191	0.0144	0.0048	0.0215	0.0072	0.0144	0.0144	0.0215
rplQ	40.2667	375	14244.5187	29.0347	-83.6	5	5	0	5	1	3	0.3467	0.2507	0.2	0.2027	0.1578	0.0615	0.0668	0.0588	0.0775	0.0802	0.0267	0.0668	0.0642	0.0401	0.0561	0.0401	0.0455	0.0695	0.0508	0.0374	0.0214	0.0161	0.008	0.0161	0.0617	0.0241	0.0214	0.0027	0.0107	0.0349	0.0134	0.0161	0.0027	0.0214	0.008	0.0054	0.0188	0.0161
rplU	38.6139	303	11638.623	22.73	-74.8	11	2	9	14	0.55	3	0.3465	0.2673	0.1716	0.2145	0.1623	0.0563	0.0695	0.0563	0.0596	0.0894	0.0331	0.0861	0.0728	0.0364	0.0265	0.0364	0.0497	0.0861	0.043	0.0364	0.0233	0.0266	0.0133	0.0233	0.0864	0.0133	0.0066	0.01	0.0166	0.0266	0.0133	0.0066	0.0066	0.01	0.0033	0.0033	0.0266	0.0299
rpmC	42.5595	336	12974.1046	28.7162	-77.5	3	2	1	3	1	0	0.375	0.1994	0.1994	0.2262	0.1672	0.0299	0.0836	0.0925	0.0716	0.0627	0.0179	0.0478	0.0597	0.0597	0.0299	0.0507	0.0746	0.0478	0.0687	0.0358	0.009	0.009	0.012	0.0389	0.0569	0.012	0.003	0.003	0.018	0.0329	0.015	0.0269	0.009	0.024	0.003	0.015	0.009	0.009
rpmF	44.8276	174	6622.7482	75.4982	-39.8	51	27	24	72	0.41	3	0.3391	0.2126	0.2126	0.2356	0.1561	0.0405	0.0751	0.0636	0.0405	0.0405	0.0462	0.0867	0.0751	0.0462	0.0347	0.0578	0.0636	0.0867	0.0578	0.0289	0.0291	0.0174	0.0058	0.0116	0.0814	0.0116	0	0.0116	0.0058	0.0116	0	0.0174	0.0174	0.0116	0	0.0233	0.0291	0.0291
rpmG	36.7347	147	5862.9643	39.3729	-28.5	126	57	69	172	0.45	3	0.3197	0.3129	0.1837	0.1837	0.137	0.0685	0.0411	0.0685	0.0822	0.1164	0.0548	0.0616	0.0616	0.0616	0.0342	0.0274	0.0411	0.0685	0.0548	0.0205	0.0138	0.0069	0.0069	0.0207	0.0276	0.0276	0.0138	0.0276	0.0276	0.0414	0.0069	0.0207	0.0069	0.0207	0.0138	0.0138	0.0276	0.0069
rpmG	37.6543	162	6281.4813	46.3302	-26.4	118	69	49	172	0.45	3	0.3827	0.2407	0.1667	0.2099	0.1988	0.0435	0.0683	0.0683	0.0745	0.0683	0.0373	0.0621	0.0497	0.0435	0.0248	0.0497	0.0559	0.087	0.0373	0.0311	0.0187	0.0063	0.0125	0.0375	0.0875	0.0187	0.0063	0.0063	0.0125	0.0187	0.0187	0.0187	0	0.0063	0.0125	0.0125	0.0312	0.0063
rpmH	42.8571	147	5599.6413	51.8625	-28.4	1	0	1	1	0	3	0.3673	0.2041	0.2381	0.1905	0.1781	0.0548	0.0616	0.0685	0.0685	0.0548	0.0411	0.0411	0.0753	0.0411	0.0616	0.0616	0.0411	0.0548	0.0753	0.0205	0.0207	0.0207	0	0.0276	0.0828	0.0069	0.0069	0.0207	0.0138	0.0207	0.0069	0.0138	0	0.0276	0	0.0069	0	0.0069
rpmJ	37.7193	114	4386.3816	27.7081	-17	87	45	42	105	0.41	3	0.4211	0.2018	0.1842	0.193	0.2035	0.0796	0.0531	0.0796	0.0531	0.0796	0.0177	0.0531	0.0973	0.0088	0.0265	0.0531	0.0619	0.0354	0.0885	0.0088	0.0089	0	0.0089	0.0089	0.0893	0.0179	0.0179	0.0089	0.0446	0.0268	0.0089	0.0268	0.0089	0.0089	0	0	0.0089	0.0089
rpoA	43.3943	984	36661.0908	38.7703	-258.5	5	5	0	5	1	3	0.2937	0.2724	0.19	0.2439	0.116	0.058	0.0631	0.057	0.0529	0.0885	0.0448	0.0865	0.0498	0.0539	0.0397	0.0468	0.0743	0.0722	0.0427	0.0539	0.0143	0.0173	0.0183	0.0397	0.0305	0.0224	0.0051	0.0122	0.0244	0.0244	0.0061	0.0163	0.0112	0.0153	0.0071	0.0183	0.0244	0.0234
rpsB	40.678	885	33425.2545	45.2398	-199.4	117	73	44	161	0.66	3	0.3356	0.2576	0.2147	0.1921	0.1505	0.0588	0.0826	0.043	0.069	0.0905	0.0396	0.0588	0.0622	0.0588	0.0475	0.0464	0.0532	0.0498	0.0452	0.0441	0.017	0.0125	0.0159	0.0317	0.051	0.0306	0.0079	0.0102	0.026	0.0317	0.0113	0.0113	0.0023	0.0227	0.0057	0.0102	0.0147	0.0091
rpsC	47.0803	822	30613.833	39.4293	-212.1	10	6	4	10	0.64	3	0.3078	0.2214	0.2482	0.2226	0.1242	0.056	0.0816	0.0451	0.0585	0.067	0.0341	0.0621	0.0767	0.0426	0.0682	0.0609	0.0475	0.056	0.0646	0.0548	0.0122	0.0195	0.0134	0.0171	0.039	0.0183	0.0037	0.0134	0.0293	0.0244	0.0049	0.011	0.0122	0.0268	0.0085	0.0085	0.0146	0.0183
rpsD	45.4693	618	23774.2665	51.542	-189.7	12	4	8	14	1	3	0.2896	0.2557	0.2152	0.2395	0.1021	0.0486	0.0827	0.0567	0.0665	0.0924	0.0405	0.0567	0.0648	0.0357	0.0502	0.0648	0.0551	0.0794	0.0421	0.0616	0.013	0.0211	0.0179	0.026	0.026	0.013	0.0081	0.013	0.0211	0.0308	0.0195	0.0162	0.0114	0.0146	0.0081	0.013	0.0162	0.0162
rpsE	48.1818	660	24089.588	38.8265	-193.1	24	14	10	35	0.6	3	0.3091	0.2091	0.2515	0.2303	0.1305	0.0455	0.0774	0.0561	0.0455	0.0561	0.0561	0.0516	0.0865	0.0486	0.0592	0.0577	0.0455	0.0592	0.0592	0.0653	0.0106	0.0213	0.0137	0.0213	0.0441	0.0122	0	0.0046	0.0228	0.0213	0.0076	0.0091	0.0046	0.0258	0.0122	0.0076	0.0046	0.0182
rpsG	45.7265	468	17862.7537	43.6968	-131.5	57	36	21	67	0.44	3	0.3056	0.2372	0.2222	0.235	0.1199	0.0728	0.0685	0.0428	0.0578	0.0728	0.0343	0.0728	0.0557	0.045	0.0514	0.0707	0.0707	0.0471	0.0685	0.0493	0.0215	0.0172	0.015	0.0343	0.0365	0.0172	0.0129	0.0086	0.0215	0.0215	0.0064	0.0215	0.0064	0.0172	0.0086	0.0107	0.0107	0.0129
rpsJ	43.1193	327	12202.3828	30.8333	-86.9	36	21	15	43	0.32	3	0.3303	0.2385	0.2141	0.2171	0.1288	0.0613	0.0613	0.0798	0.0644	0.0706	0.0491	0.0552	0.0613	0.0429	0.0644	0.046	0.0736	0.0644	0.0399	0.0368	0.0185	0.0154	0.0154	0.0154	0.0585	0.0092	0.0062	0.0031	0.0185	0.0246	0.0123	0.0185	0.0092	0.0246	0.0185	0.0031	0.0123	0.0154
rpsK	48.9071	366	12686.6661	22.6091	-105.2	21	12	9	26	0.37	3	0.2978	0.2131	0.2377	0.2514	0.1151	0.063	0.0603	0.0575	0.0658	0.0521	0.0411	0.0548	0.063	0.0438	0.074	0.0575	0.0521	0.0548	0.063	0.0822	0.0165	0.0192	0.0165	0.0165	0.044	0.0192	0.011	0.0137	0.0192	0.0165	0.011	0.0137	0.0137	0.0247	0.0027	0.0082	0.0165	0.0165
rpsL	44.5238	420	15629.2753	37.4432	-111	134	82	52	169	0.55	3	0.319	0.2357	0.2333	0.2119	0.1432	0.0358	0.0979	0.0406	0.0644	0.0644	0.0406	0.0668	0.0692	0.0573	0.0597	0.0477	0.0406	0.0788	0.0358	0.0573	0.0072	0.0215	0.0072	0.0239	0.0574	0.0167	0.0048	0.0096	0.0144	0.0287	0.0048	0.0191	0.0144	0.0311	0.0167	0.0096	0.0239	0.0359
rpsM	46.4	375	14179.3648	64.1565	-103.3	5	5	0	5	1	3	0.3093	0.2267	0.2213	0.2427	0.1096	0.0615	0.0615	0.0749	0.0615	0.0856	0.0214	0.0588	0.0722	0.0294	0.0642	0.0561	0.0642	0.0508	0.0749	0.0535	0.0107	0.0107	0.008	0.0322	0.0241	0.0134	0.0107	0.0107	0.0375	0.0241	0.0161	0.0268	0.008	0.0268	0.0027	0	0.0054	0.0161
rpsP	38.5965	285	10782.7313	28.0404	-69.8	31	16	15	38	0.53	3	0.3439	0.2702	0.1614	0.2246	0.1514	0.0634	0.0387	0.088	0.0739	0.0739	0.0423	0.081	0.0599	0.0493	0.0352	0.0176	0.0599	0.081	0.0458	0.0387	0.0177	0.0283	0.0106	0.0247	0.0601	0.0283	0.0177	0	0.0212	0.0177	0.0177	0.0283	0.0071	0.0106	0.0106	0.0177	0.0177	0.0141
rpsQ	44.9612	258	9833.443	29.9494	-65.7	1	1	0	1	0	3	0.345	0.2054	0.2093	0.2403	0.1479	0.0467	0.0739	0.0778	0.07	0.0545	0.0311	0.0506	0.0661	0.035	0.0545	0.0545	0.0584	0.07	0.0506	0.0584	0.0078	0.0078	0.0156	0.0234	0.0508	0.0273	0.0078	0.0039	0.0234	0.0117	0.0117	0.0195	0.0195	0.0234	0.0078	0.0039	0.0156	0.0117
rpsS	44.3182	264	10036.4609	47.4161	-51	6	3	3	7	0.52	3	0.3106	0.2462	0.2462	0.197	0.1293	0.057	0.0837	0.0418	0.057	0.0608	0.0608	0.0684	0.0646	0.057	0.0722	0.0532	0.057	0.0722	0.0304	0.0342	0.0267	0.0115	0.0038	0.0153	0.0573	0.0115	0.0115	0.0076	0.0076	0.0153	0.0076	0.0153	0.0115	0.0305	0.0191	0.0115	0.0229	0.0153
rpsT	34.8485	264	9970.4149	36.8632	-45.2	2	2	0	2	1	0	0.4015	0.25	0.178	0.1705	0.1939	0.0684	0.0837	0.0532	0.0875	0.0875	0.038	0.038	0.0684	0.038	0.019	0.0532	0.0494	0.057	0.038	0.0266	0.0076	0.0076	0.0076	0.0305	0.0687	0.042	0.0153	0.0153	0.0229	0.0344	0.0076	0.0191	0.0153	0.0115	0.0076	0.0115	0.0115	0.0076
rpsU	40.4372	183	7514.9956	66.925	-36.8	36	18	18	42	0.48	0	0.3497	0.2459	0.1694	0.235	0.1703	0.0549	0.0385	0.0879	0.0659	0.1044	0.033	0.044	0.033	0.0275	0.0275	0.0824	0.0769	0.0604	0.0714	0.022	0.0221	0.0055	0.0055	0.0497	0.0884	0.0221	0.011	0.0055	0.0221	0.0331	0.0276	0.0331	0	0.011	0.0055	0	0	0.0055
ruvX	39.0071	423	15935.293	34.98	-89.3	12	5	7	14	1	0	0.331	0.279	0.2033	0.1868	0.1351	0.0545	0.0664	0.0735	0.0806	0.1161	0.0284	0.0545	0.0735	0.0498	0.0592	0.0213	0.0427	0.0592	0.0498	0.0355	0.0071	0.0143	0.0095	0.0166	0.0499	0.0285	0.0119	0.0048	0.0309	0.0356	0.0166	0.0095	0.0048	0.0261	0.0119	0.0024	0.0071	0.019
scpA	39.5135	1521	59520.643	35.868	-360.4	22	9	13	30	0.42	3	0.3399	0.265	0.2018	0.1933	0.1309	0.0612	0.0849	0.0625	0.0664	0.1039	0.0309	0.0638	0.0789	0.052	0.0388	0.0322	0.0632	0.048	0.0474	0.0349	0.0132	0.0151	0.0138	0.0263	0.0349	0.0296	0.0092	0.0092	0.0296	0.0362	0.0105	0.0171	0.0138	0.0171	0.0053	0.0105	0.0132	0.0165
secA	46.8068	2427	91809.1914	30.215	-719.3	113	69	44	156	0.7	3	0.2872	0.2447	0.2291	0.239	0.1018	0.054	0.0725	0.0585	0.0515	0.0808	0.0445	0.068	0.0643	0.0523	0.0581	0.0544	0.0692	0.0577	0.054	0.0581	0.0165	0.0161	0.0165	0.0272	0.028	0.0165	0.0062	0.0066	0.0206	0.0239	0.0091	0.014	0.0157	0.0247	0.0124	0.0115	0.0148	0.0153
secE	37.037	378	14458.1613	14.0024	-80.7	152	90	62	191	0.51	0	0.381	0.2487	0.1693	0.2011	0.1777	0.0477	0.069	0.0849	0.0663	0.1114	0.0239	0.0477	0.061	0.0398	0.0504	0.0186	0.0743	0.0504	0.0265	0.0504	0.008	0.0213	0.016	0.0293	0.0745	0.0133	0.0106	0.0053	0.0213	0.0372	0.0106	0.0399	0.0106	0.0213	0.0133	0.0053	0.0106	0.0106
secG	35.0649	231	8345.1935	24.3421	-43	146	75	71	191	0.58	2	0.2554	0.3939	0.1688	0.1818	0.1	0.087	0.0304	0.0348	0.0652	0.2043	0.0652	0.0609	0.0565	0.0478	0.0261	0.0391	0.0304	0.0565	0.0478	0.0478	0.0218	0.0218	0.0175	0.0087	0.0349	0.0437	0.0044	0.0175	0.0437	0.0393	0.0218	0.0087	0.0131	0.0131	0.0044	0.0044	0.0218	0.0044
serS	45.3682	1263	47923.7695	28.9252	-367.6	121	63	58	155	0.57	3	0.3104	0.2359	0.2241	0.2296	0.1252	0.0404	0.0769	0.0674	0.0594	0.0761	0.0325	0.0681	0.0602	0.0634	0.0586	0.042	0.065	0.0563	0.0563	0.0523	0.0127	0.0119	0.0151	0.0317	0.042	0.0167	0.0087	0.004	0.0119	0.0246	0.0135	0.0135	0.0119	0.023	0.0143	0.0143	0.0159	0.019
smpB	39.1892	444	17086.8725	26.1823	-102.9	42	21	21	50	0.42	0	0.3446	0.2635	0.1959	0.1959	0.1603	0.0722	0.0451	0.0655	0.0722	0.1038	0.0406	0.0474	0.0609	0.0474	0.0497	0.0384	0.0497	0.0406	0.0609	0.0451	0.0181	0.0136	0.0113	0.0204	0.0747	0.0271	0.0113	0.0226	0.0294	0.0385	0.0136	0.0113	0.0068	0.0113	0.0158	0.0045	0.009	0.0113
thrS	39.351	1695	64921.5407	35.7344	-429.1	33	15	18	39	0.38	3	0.315	0.2914	0.187	0.2065	0.124	0.0655	0.0632	0.0626	0.0661	0.1139	0.0378	0.0738	0.0673	0.0543	0.0372	0.0283	0.0573	0.0579	0.049	0.0419	0.0171	0.0154	0.01	0.0165	0.0538	0.0219	0.0077	0.013	0.0295	0.0348	0.0118	0.0154	0.0083	0.0142	0.0083	0.0124	0.0171	0.0159
topA	40.1217	2136	81964.4297	36.8063	-550	128	74	54	161	0.5	3	0.3296	0.2692	0.1859	0.2154	0.1391	0.0637	0.059	0.0679	0.0689	0.0974	0.0422	0.0609	0.0585	0.0464	0.045	0.0361	0.0628	0.0618	0.0398	0.0506	0.0145	0.015	0.0159	0.0286	0.0544	0.0276	0.0094	0.0075	0.0258	0.0276	0.0141	0.0169	0.008	0.0169	0.007	0.008	0.0145	0.0141
tpiA	41.4966	735	26957.8144	29.357	-185.2	35	18	17	43	0.34	3	0.3197	0.2653	0.2082	0.2068	0.1281	0.0518	0.0804	0.0586	0.0777	0.0913	0.0327	0.064	0.0708	0.0599	0.0436	0.0341	0.0422	0.0627	0.0518	0.0504	0.0095	0.0218	0.0136	0.0177	0.0355	0.0232	0.0095	0.0123	0.03	0.0327	0.0123	0.0068	0.0095	0.0205	0.0123	0.0123	0.0123	0.015
trpS	41.6907	1041	39078.8955	37.6061	-244.7	22	16	6	24	1	3	0.3333	0.2498	0.2238	0.1931	0.1375	0.0587	0.0731	0.0635	0.0615	0.0885	0.0471	0.0529	0.0817	0.0567	0.0529	0.0327	0.0519	0.0462	0.051	0.0442	0.0173	0.0125	0.0125	0.0164	0.0529	0.0212	0.0038	0.0125	0.0221	0.0318	0.0135	0.0164	0.0096	0.0212	0.0077	0.0115	0.0087	0.0067
trxB	42.7215	948	34531.4769	20.7778	-271.6	142	87	55	192	0.61	3	0.2848	0.288	0.1941	0.2331	0.1024	0.0634	0.0644	0.0549	0.0771	0.1003	0.038	0.0729	0.056	0.0517	0.0475	0.0391	0.0486	0.0729	0.0444	0.0665	0.0159	0.0211	0.0095	0.018	0.0349	0.018	0.0106	0.0148	0.0264	0.0328	0.0159	0.0159	0.0063	0.0222	0.0127	0.0116	0.0243	0.0201
tyrS	43.4167	1200	44649.4265	34.8853	-331.9	127	65	62	161	0.5	3	0.305	0.2608	0.1967	0.2375	0.1159	0.0651	0.0584	0.0651	0.0667	0.0859	0.0317	0.0767	0.0634	0.0542	0.0492	0.03	0.0584	0.0559	0.0575	0.0659	0.0225	0.0225	0.0117	0.0184	0.0451	0.0184	0.0083	0.0159	0.0259	0.0275	0.02	0.0134	0.0117	0.0192	0.0125	0.0117	0.0117	0.02
uvrA	42.4658	2847	105424.8823	31.3181	-798.6	3	3	0	3	1	3	0.2986	0.2768	0.1992	0.2255	0.1072	0.0682	0.0654	0.0576	0.072	0.0868	0.0478	0.0703	0.0594	0.0548	0.0506	0.0344	0.0601	0.0668	0.0355	0.0632	0.0179	0.0193	0.0155	0.0232	0.0323	0.0225	0.0095	0.013	0.0281	0.0351	0.0162	0.0162	0.0077	0.0221	0.0148	0.0095	0.0197	0.0211
uvrB	44.5289	1974	75192.3144	36.7528	-566	132	79	53	184	0.62	3	0.305	0.2497	0.2219	0.2234	0.109	0.0542	0.074	0.0679	0.0694	0.0867	0.0385	0.0552	0.0623	0.0522	0.0588	0.0487	0.0639	0.0568	0.0507	0.0517	0.0147	0.0127	0.0167	0.0228	0.0335	0.0152	0.0056	0.0117	0.0243	0.0355	0.0137	0.0117	0.0096	0.0218	0.0142	0.0106	0.0106	0.0137
valS	42.8685	2517	95718.3374	32.9091	-669.9	10	6	4	10	0.49	3	0.3103	0.261	0.2288	0.1998	0.122	0.0473	0.0807	0.0604	0.0636	0.0942	0.0409	0.0624	0.0803	0.0529	0.058	0.0378	0.0441	0.0668	0.0493	0.0393	0.0123	0.0139	0.0091	0.0143	0.0449	0.0155	0.0064	0.0087	0.0179	0.0322	0.0131	0.0068	0.0099	0.0235	0.008	0.0135	0.0159	0.0159
ybeY	38.9247	465	18129.9352	50.7578	-116.3	45	14	31	57	0.5	0	0.2839	0.3269	0.1914	0.1978	0.1142	0.056	0.0603	0.0517	0.0474	0.1595	0.0388	0.0819	0.0711	0.0582	0.0345	0.028	0.0517	0.0517	0.0582	0.0366	0.0238	0.0173	0.0022	0.0238	0.041	0.0151	0.0022	0.0086	0.0173	0.0281	0.0043	0.0086	0.0043	0.0216	0.0065	0.0108	0.0216	0.0086
yibD	37.1345	1026	40414.1585	27.9698	-232.3	6	3	3	7	0.48	3	0.3236	0.3051	0.1901	0.1813	0.1229	0.0761	0.0702	0.0537	0.0693	0.1249	0.0429	0.0683	0.0751	0.0478	0.041	0.0263	0.0556	0.0566	0.0361	0.0332	0.0146	0.0117	0.0078	0.0225	0.04	0.0244	0.0107	0.0156	0.0342	0.0342	0.0088	0.0137	0.0107	0.0137	0.0107	0.0078	0.0225	0.0176
ylqF	37.2549	816	30513.3474	32.2912	-217	81	37	44	118	0.46	0	0.3248	0.3027	0.1691	0.2034	0.1325	0.0601	0.0626	0.0699	0.0859	0.1276	0.0307	0.0589	0.0577	0.0442	0.0368	0.0307	0.0479	0.0712	0.0393	0.0442	0.0147	0.0135	0.0098	0.0221	0.0491	0.0246	0.0111	0.0135	0.0246	0.0528	0.0221	0.0111	0.0037	0.0172	0.0037	0.0111	0.0123	0.0086
[truncated: 403 more columns]
