# Supplementary material for: CNN4Essential: a convolutional neural network model for predicting bacterial gene essentiality based on multi-feature fusion
Source: BMC Genomics. 2026 Apr 6;27:496. doi: 10.1186/s12864-026-12819-3 (PMC13188266; doi:10.1186/s12864-026-12819-3)
Supplement: Supplementary file 1 — Supplementary Material 1. [file 12864_2026_12819_MOESM1_ESM.zip › Mycoplasma pneumoniae/input/essnon_res_SL.txt]

Gene_name	GC_content	length	molecular_weight	instability_index	MFE	totall	ess	ess_non	Node_degree	Clustering_coefficient	subcell_loc	A	T	C	G	AA	AT	AC	AG	TA	TT	TC	TG	CA	CT	CC	CG	GA	GT	GC	GG	ATG	TGG	GGA	GAA	AAA	AAT	ATA	TAT	ATT	TTA	TAG	AGA	GAC	ACC	CCT	CTG	TGT	GTG
coaE	38.1426	603	22910.0315	22.6845	-138.4	58	27	31	69	0.38	3	0.325	0.2935	0.194	0.1874	0.1346	0.0797	0.0565	0.0532	0.0615	0.1063	0.0465	0.0797	0.0847	0.0432	0.0349	0.0316	0.0432	0.0648	0.0565	0.0233	0.0183	0.0133	0.0017	0.0116	0.0483	0.0399	0.0116	0.0067	0.0266	0.0283	0.0116	0.0083	0.0067	0.0116	0.005	0.0166	0.0166	0.0166
ftsZ	38.4952	1143	42796.5423	29.2487	-292.7	11	4	7	11	0.55	3	0.3228	0.2922	0.1864	0.1986	0.1305	0.0604	0.0674	0.0648	0.0657	0.1278	0.0324	0.0665	0.0736	0.049	0.0377	0.0263	0.0525	0.0552	0.049	0.0412	0.0123	0.014	0.007	0.0184	0.0508	0.0237	0.0079	0.0105	0.0324	0.0359	0.0149	0.014	0.0105	0.0158	0.0026	0.0149	0.014	0.014
glpO	39.3939	1155	42723.9751	23.8646	-294	62	24	38	77	0.54	0	0.3316	0.2745	0.1861	0.2078	0.1256	0.0754	0.0598	0.0702	0.0789	0.0893	0.0355	0.0711	0.0719	0.0572	0.039	0.0182	0.0546	0.0529	0.052	0.0485	0.0243	0.0225	0.0104	0.0199	0.0408	0.0312	0.0087	0.013	0.0304	0.0382	0.0199	0.0182	0.0095	0.0095	0.0052	0.0165	0.0147	0.0113
lpdA	44.6143	1374	49436.7272	23.7989	-412	150	66	84	191	0.34	3	0.2802	0.2737	0.2045	0.2416	0.1063	0.0634	0.0612	0.0495	0.0554	0.0896	0.0452	0.0838	0.0677	0.0503	0.0452	0.0415	0.0503	0.0706	0.0532	0.067	0.0182	0.027	0.0124	0.0182	0.0379	0.019	0.0058	0.0146	0.0248	0.0226	0.0109	0.0066	0.008	0.0175	0.0058	0.0117	0.019	0.0197
MPN_RS00425	42.3501	2085	75163.3416	30.5605	-593.4	71	45	26	91	0.69	2	0.2825	0.294	0.1995	0.224	0.108	0.0581	0.0609	0.0552	0.0609	0.1152	0.0374	0.0806	0.0729	0.0552	0.0398	0.0317	0.0403	0.0657	0.0614	0.0566	0.0125	0.025	0.0125	0.0139	0.0346	0.0182	0.0058	0.0125	0.0326	0.035	0.0106	0.0101	0.0096	0.0144	0.0086	0.0149	0.0206	0.023
MPN_RS01800	42.0139	864	33591.0205	28.4906	-232.7	2	1	1	2	1	3	0.2963	0.2836	0.206	0.2141	0.1031	0.0649	0.0684	0.0591	0.0614	0.1066	0.0463	0.0695	0.0695	0.0463	0.0498	0.0406	0.0614	0.066	0.0417	0.0452	0.0128	0.0174	0.0162	0.0197	0.0348	0.0255	0.0093	0.0104	0.0313	0.0267	0.0104	0.0093	0.0116	0.0209	0.0104	0.0093	0.0139	0.0162
MPN_RS02090	41.5541	1776	68056.5069	40.5222	-441.5	45	22	23	58	0.48	2	0.2962	0.2883	0.2117	0.2038	0.1059	0.0687	0.0665	0.0552	0.062	0.0992	0.0496	0.0777	0.0676	0.062	0.0513	0.031	0.0603	0.0586	0.0445	0.04	0.0259	0.0186	0.0096	0.0265	0.0372	0.0259	0.0101	0.0141	0.0214	0.0237	0.0135	0.0186	0.0085	0.0197	0.0113	0.0141	0.018	0.0135
MPN_RS02190	41.3725	1020	39193.2152	34.0065	-270.6	3	1	2	4	0.5	3	0.3265	0.2598	0.1902	0.2235	0.1452	0.053	0.0726	0.055	0.0618	0.0922	0.0383	0.0677	0.0589	0.0491	0.0461	0.0363	0.0599	0.0658	0.0334	0.0648	0.0187	0.0265	0.0187	0.0295	0.0639	0.0196	0.0088	0.0059	0.0196	0.0255	0.0088	0.0098	0.0098	0.0216	0.0118	0.0079	0.0138	0.0187
MPN_RS02200	47.0637	1209	42396.2724	34.5699	-375.3	12	3	9	12	0.67	3	0.2672	0.2622	0.2316	0.239	0.0911	0.0571	0.0613	0.0579	0.0596	0.0786	0.0389	0.0853	0.0646	0.0538	0.0687	0.0447	0.0513	0.0728	0.0629	0.0513	0.0199	0.0224	0.0091	0.0215	0.0182	0.0157	0.0025	0.0091	0.024	0.024	0.0108	0.0058	0.005	0.0257	0.0149	0.0174	0.0207	0.0257
MPN_RS02815	45.4167	480	17807.3978	25.1264	-128	36	10	26	48	0.27	0	0.2792	0.2667	0.2417	0.2125	0.0856	0.0564	0.0752	0.0605	0.0647	0.0939	0.0376	0.071	0.0731	0.0626	0.0605	0.0459	0.0543	0.0543	0.0689	0.0355	0.0126	0.0063	0.0126	0.0126	0.0272	0.0126	0.0105	0.0063	0.0251	0.0335	0.0126	0.0126	0.0188	0.0209	0.0084	0.0146	0.0167	0.0146
MPN_RS02820	42.0139	288	10327.115	13.6358	-65.7	141	77	64	186	0.51	0	0.3299	0.25	0.1597	0.2604	0.1289	0.0732	0.0557	0.0697	0.0662	0.0871	0.0174	0.0801	0.0557	0.0383	0.0314	0.0348	0.0767	0.0523	0.0557	0.0767	0.0315	0.0315	0.0245	0.028	0.035	0.0175	0.0035	0.014	0.035	0.042	0	0.014	0.007	0.014	0.007	0.007	0.014	0.0175
MPN_RS03270	37.8215	1983	76013.7066	27.3308	-479.1	6	3	3	8	0.29	2	0.3076	0.3142	0.1881	0.1901	0.116	0.0701	0.0636	0.0575	0.0721	0.1292	0.0394	0.0737	0.0701	0.0555	0.0409	0.0217	0.0489	0.0595	0.0444	0.0373	0.0182	0.0187	0.0086	0.0192	0.0369	0.0242	0.0071	0.0182	0.0353	0.0389	0.0121	0.0116	0.0091	0.0187	0.0141	0.0101	0.0202	0.0146
MPN_RS03680	34.8039	1224	44539.4755	31.1531	-274.8	133	76	57	174	0.58	2	0.3162	0.3358	0.1732	0.1748	0.1374	0.0826	0.0466	0.0491	0.0818	0.1382	0.0433	0.0728	0.0605	0.0605	0.0327	0.0196	0.0368	0.0548	0.0507	0.0327	0.0147	0.0188	0.0033	0.0164	0.0606	0.036	0.0155	0.0221	0.0401	0.0401	0.0131	0.0147	0.0049	0.0115	0.0115	0.0164	0.0164	0.0131
MPN_RS03690	30.0926	432	16312.8586	37.665	-79.8	9	1	8	10	1	3	0.3866	0.3125	0.1296	0.1713	0.1833	0.0766	0.0557	0.0696	0.0905	0.1485	0.0139	0.0603	0.0603	0.0302	0.0278	0.0116	0.0534	0.058	0.0325	0.0278	0.0163	0.0209	0.0093	0.0256	0.0837	0.0372	0.0163	0.0093	0.0395	0.0535	0.0233	0.0233	0.0047	0.0163	0.007	0.007	0.0163	0.0186
nrdF	40.8824	1020	39412.376	43.8555	-266.1	2	1	1	2	1	3	0.3147	0.2765	0.1902	0.2186	0.1187	0.0707	0.0638	0.0608	0.0687	0.104	0.0393	0.0648	0.0608	0.052	0.0432	0.0343	0.0658	0.05	0.0442	0.0589	0.0236	0.0206	0.0157	0.0305	0.0452	0.0196	0.0088	0.0157	0.0295	0.0334	0.0069	0.0206	0.0088	0.0187	0.0079	0.0118	0.0118	0.0128
pdhA	42.5255	1077	40593.9697	38.9704	-285.3	20	10	10	23	0.36	3	0.3064	0.2683	0.2033	0.2219	0.1106	0.0558	0.0762	0.0632	0.0688	0.0883	0.0316	0.0799	0.0576	0.0595	0.0483	0.0381	0.0688	0.0651	0.0474	0.0409	0.0279	0.0186	0.0093	0.0298	0.0288	0.0177	0.0037	0.0102	0.0195	0.0279	0.0074	0.0167	0.0149	0.0177	0.0121	0.013	0.0121	0.0158
pip	43.5484	930	34689.2679	26.9078	-251.3	80	40	40	102	0.43	3	0.286	0.2785	0.2194	0.2161	0.1087	0.0409	0.0818	0.0538	0.0732	0.1023	0.0366	0.0667	0.0603	0.071	0.0527	0.0355	0.0431	0.0646	0.0484	0.0603	0.0172	0.0237	0.0119	0.0205	0.0345	0.0151	0.0032	0.0108	0.0097	0.0377	0.0119	0.0097	0.0108	0.0194	0.0129	0.0119	0.0162	0.0119
prs	44.5795	987	36742.0406	37.9518	-292.2	77	36	41	102	0.43	3	0.2817	0.2725	0.2219	0.2239	0.0974	0.0659	0.0669	0.0507	0.073	0.0913	0.0385	0.07	0.0629	0.0467	0.0629	0.0497	0.0477	0.069	0.0538	0.0538	0.0193	0.0193	0.0142	0.0142	0.0345	0.0213	0.0132	0.0132	0.0244	0.0294	0.0183	0.0061	0.0122	0.0234	0.0081	0.0091	0.0244	0.0183
pta	44.6521	963	35218.1073	38.5775	-281.1	1	0	1	1	0	3	0.2856	0.2679	0.2066	0.2399	0.1071	0.0478	0.0634	0.0665	0.0551	0.0915	0.0374	0.0842	0.0676	0.0499	0.0541	0.0353	0.0551	0.079	0.052	0.0541	0.0198	0.0271	0.0198	0.0271	0.0343	0.0146	0.0042	0.0094	0.0146	0.0229	0.0114	0.0062	0.0083	0.0177	0.0094	0.0104	0.0239	0.0323
pyrH	41.9753	729	26392.381	28.3632	-204.2	6	4	2	6	1	3	0.3128	0.2675	0.2058	0.214	0.1154	0.0797	0.0646	0.0522	0.0797	0.0865	0.0261	0.0755	0.0687	0.0508	0.0481	0.0385	0.0495	0.0508	0.0673	0.0467	0.0234	0.0151	0.0055	0.0124	0.0413	0.0234	0.0193	0.0083	0.0261	0.0303	0.0165	0.0096	0.0096	0.022	0.0124	0.0151	0.0165	0.0179
recA	45.4995	1011	36917.3606	31.3956	-327.2	17	7	10	25	0.38	3	0.2948	0.2502	0.2008	0.2542	0.1129	0.0554	0.0604	0.0663	0.0574	0.0832	0.0307	0.0792	0.0624	0.0505	0.0446	0.0436	0.0614	0.0614	0.0653	0.0653	0.0228	0.0278	0.0168	0.0208	0.0396	0.0178	0.005	0.0079	0.0248	0.0278	0.0139	0.0188	0.0119	0.0119	0.0099	0.0129	0.0168	0.0198
rplT	44.5312	384	14708.1604	55.3787	-101.8	4	1	3	5	0.6	3	0.3229	0.2318	0.2109	0.2344	0.1488	0.0496	0.0522	0.0731	0.0679	0.0731	0.0339	0.0574	0.0522	0.047	0.047	0.0653	0.0522	0.0627	0.0783	0.0392	0.0105	0.0157	0.0105	0.0288	0.0524	0.0105	0.0026	0.0131	0.0236	0.0288	0.0131	0.0131	0.0052	0.0209	0.0079	0.0026	0.0105	0.0236
rplV	43.75	480	17324.1518	36.6208	-105.7	10	7	3	10	0.64	3	0.35	0.2125	0.2313	0.2062	0.1712	0.0564	0.0626	0.0585	0.0605	0.0438	0.0501	0.0585	0.0731	0.0522	0.0605	0.0459	0.0438	0.0605	0.0585	0.0438	0.0209	0.0126	0.0063	0.0188	0.0732	0.0209	0.0063	0.0084	0.0167	0.0167	0.0063	0.0084	0	0.0188	0.0084	0.0021	0.0167	0.0272
rpmA	44.4444	297	10724.2662	9.8265	-79.8	1	1	0	1	0	3	0.2862	0.2694	0.1987	0.2458	0.1149	0.0473	0.0642	0.0574	0.0676	0.0912	0.0304	0.0811	0.0541	0.0507	0.0541	0.0405	0.0507	0.0777	0.0507	0.0676	0.0203	0.0271	0.0068	0.0068	0.0475	0.0136	0.0068	0.0102	0.0136	0.0203	0.0136	0.0169	0.0169	0.0237	0.0136	0.0068	0.0136	0.0237
rpmB	44.4444	198	7530.7518	38.98	-39.5	99	52	47	144	0.53	0	0.3434	0.2121	0.2677	0.1768	0.1421	0.0406	0.0964	0.066	0.0508	0.066	0.0457	0.0508	0.0964	0.0761	0.0711	0.0254	0.0508	0.0305	0.0558	0.0355	0.0255	0.0204	0.0051	0.0255	0.051	0.0153	0	0.0102	0.0051	0.0357	0.0102	0.0408	0.0153	0.0408	0.0204	0.0153	0.0102	0.0051
rpmI	42.2222	180	6770.9651	38.2576	-42.2	1	0	1	1	0	3	0.3611	0.2167	0.2222	0.2	0.1732	0.0335	0.0726	0.0782	0.0615	0.0838	0.0223	0.0503	0.0838	0.0559	0.0279	0.0559	0.0391	0.0447	0.1006	0.0168	0.0056	0.0112	0.0056	0.0225	0.0674	0.0169	0.0056	0.0056	0.0225	0.0393	0.0056	0.0056	0.0112	0.0056	0	0.0169	0.0056	0.0169
rpoE	40.6897	435	17173.7653	29.2542	-91.9	139	76	63	167	0.49	3	0.3379	0.2552	0.1747	0.2322	0.1267	0.0691	0.0645	0.076	0.0438	0.1037	0.0369	0.0714	0.053	0.0438	0.0461	0.0323	0.1129	0.0392	0.0276	0.053	0.03	0.0115	0.0277	0.0531	0.0139	0.0231	0.0069	0.0092	0.0231	0.0208	0.0069	0.03	0.0254	0.0254	0.0139	0.0069	0.0115	0.0139
rsmH	40.0216	927	35242.4872	35.3782	-199.1	19	7	12	25	0.44	3	0.3258	0.274	0.2179	0.1823	0.1317	0.054	0.0799	0.0594	0.0637	0.1123	0.04	0.0583	0.0778	0.054	0.0551	0.0313	0.0518	0.054	0.0432	0.0335	0.0097	0.0119	0.0097	0.0259	0.0476	0.0173	0.0097	0.0022	0.0249	0.0324	0.0151	0.0141	0.0065	0.0216	0.0054	0.0141	0.0162	0.0097
thiI	39.1753	1164	43340.3695	33.139	-292.1	13	10	3	13	1	3	0.2998	0.3084	0.1838	0.2079	0.1144	0.0645	0.0593	0.061	0.08	0.1187	0.031	0.0791	0.0533	0.0576	0.0473	0.0258	0.0516	0.0679	0.0464	0.0421	0.0138	0.0164	0.0095	0.0198	0.0361	0.0293	0.0155	0.0095	0.0275	0.0344	0.0146	0.012	0.0086	0.0181	0.0103	0.0138	0.0207	0.0146
tig	39.2509	1335	51352.5089	36.7239	-318.6	7	2	5	10	0.69	3	0.3521	0.2554	0.194	0.1985	0.1417	0.0652	0.0697	0.0757	0.0592	0.099	0.0337	0.0637	0.075	0.0427	0.0487	0.0277	0.0757	0.0487	0.042	0.0315	0.015	0.0105	0.0165	0.0278	0.0488	0.0255	0.0105	0.0038	0.0285	0.0278	0.012	0.018	0.0105	0.0173	0.009	0.0075	0.0135	0.009
udk	41.5888	642	24911.8406	38.4728	-157.2	106	54	52	135	0.48	3	0.3193	0.2648	0.1854	0.2305	0.131	0.0718	0.064	0.053	0.0608	0.0811	0.0406	0.0827	0.0499	0.053	0.0359	0.0468	0.0764	0.0593	0.0452	0.0484	0.025	0.0234	0.0234	0.0312	0.0469	0.0281	0.0078	0.0094	0.0266	0.0234	0.0109	0.0125	0.0125	0.0109	0.0078	0.0125	0.0219	0.0203
ung	41.0788	723	27818.4785	35.3613	-176.4	1	1	0	1	0	3	0.2988	0.2905	0.2296	0.1812	0.1163	0.054	0.0665	0.0609	0.0623	0.1247	0.0526	0.0512	0.0762	0.0651	0.0582	0.0305	0.0429	0.0471	0.0526	0.0388	0.0125	0.0139	0.0111	0.0139	0.0361	0.0208	0.0055	0.0097	0.0222	0.0277	0.0083	0.0139	0.0042	0.0222	0.0139	0.0055	0.0166	0.0083
[truncated: 403 more columns]
