# Supplementary material for: CNN4Essential: a convolutional neural network model for predicting bacterial gene essentiality based on multi-feature fusion
Source: BMC Genomics. 2026 Apr 6;27:496. doi: 10.1186/s12864-026-12819-3 (PMC13188266; doi:10.1186/s12864-026-12819-3)
Supplement: Supplementary file 1 — Supplementary Material 1. [file 12864_2026_12819_MOESM1_ESM.zip › Mycoplasma pneumoniae/PPI/722438.protein.links.txt]

protein1	protein2
MPN_RS00005	MPN_RS03735
MPN_RS00005	MPN_RS01205
MPN_RS00005	MPN_RS02520
MPN_RS00005	MPN_RS00805
MPN_RS00005	MPN_RS04250
MPN_RS00005	MPN_RS02840
MPN_RS00005	MPN_RS03820
MPN_RS00005	MPN_RS02545
MPN_RS00005	MPN_RS02530
MPN_RS00005	MPN_RS00050
MPN_RS00005	MPN_RS00940
MPN_RS00005	MPN_RS02105
MPN_RS00005	MPN_RS01560
MPN_RS00005	MPN_RS02390
MPN_RS00005	MPN_RS00825
MPN_RS00005	MPN_RS03555
MPN_RS00005	MPN_RS01430
MPN_RS00005	MPN_RS02005
MPN_RS00005	MPN_699
MPN_RS00005	MPN_790
MPN_RS00005	MPN_770
MPN_RS00005	MPN_700
MPN_RS00005	MPN_791
MPN_RS00005	MPN_784
MPN_RS00005	MPN_RS03745
MPN_RS00005	MPN_RS01235
MPN_RS00005	MPN_RS04205
MPN_RS00005	MPN_RS01165
MPN_RS00005	MPN_373
MPN_RS00005	MPN_RS03680
MPN_RS00005	MPN_RS00685
MPN_RS00005	MPN_RS02190
MPN_RS00005	MPN_RS00040
MPN_RS00005	MPN_RS02905
MPN_RS00005	MPN_RS02330
MPN_RS00005	MPN_RS00085
MPN_RS00005	MPN_779
MPN_RS00005	MPN_RS02125
MPN_RS00005	MPN_676
MPN_RS00005	MPN_RS00410
MPN_RS00005	MPN_RS03525
MPN_RS00005	MPN_RS00505
MPN_RS00005	MPN_RS01470
MPN_RS00005	MPN_RS00915
MPN_RS00005	MPN_RS02860
MPN_RS00005	MPN_RS02220
MPN_RS00005	MPN_RS01580
MPN_RS00005	MPN_RS01095
MPN_RS00005	MPN_786
MPN_RS00005	MPN_782
MPN_RS00005	MPN_RS03440
MPN_RS00005	MPN_RS02550
MPN_RS00005	MPN_RS02340
MPN_RS00005	MPN_RS00815
MPN_RS00005	MPN_RS01010
MPN_RS00005	MPN_793
MPN_RS00005	MPN_RS00025
MPN_RS00005	MPN_RS00255
MPN_RS00005	MPN_RS03810
MPN_RS00005	MPN_RS04195
MPN_RS00005	MPN_RS02485
MPN_RS00005	MPN_RS02295
MPN_RS00005	MPN_RS00305
MPN_RS00005	MPN_RS01870
MPN_RS00005	MPN_RS01875
MPN_RS00005	MPN_RS03435
MPN_RS00005	MPN_734
MPN_RS00005	MPN_RS01725
MPN_RS00005	MPN_263
MPN_RS00005	MPN_RS00175
MPN_RS00005	MPN_798
MPN_RS00005	MPN_RS00140
MPN_RS00005	MPN_RS02690
MPN_RS00005	MPN_RS01545
MPN_RS00005	MPN_RS04190
MPN_RS00005	MPN_RS02225
MPN_RS00005	MPN_RS03625
MPN_RS00005	MPN_RS02315
MPN_RS00005	MPN_724
MPN_RS00005	MPN_RS02680
MPN_RS00005	MPN_441
MPN_RS00005	MPN_RS02495
MPN_RS00005	MPN_RS01260
MPN_RS00005	MPN_RS02345
MPN_RS00005	MPN_RS01025
MPN_RS00005	MPN_RS03610
MPN_RS00005	MPN_RS00830
MPN_RS00005	MPN_RS03575
MPN_RS00005	MPN_RS00165
MPN_RS00005	MPN_RS03710
MPN_RS00005	MPN_RS03550
MPN_RS00005	MPN_RS04275
MPN_RS00005	MPN_RS00145
MPN_RS00005	MPN_RS00445
MPN_RS00005	MPN_RS03905
MPN_RS00005	MPN_785
MPN_RS00005	MPN_RS02310
MPN_RS00005	MPN_RS03000
MPN_RS00005	MPN_RS01535
MPN_RS00005	MPN_RS02165
MPN_RS00005	MPN_741
MPN_RS00005	MPN_703
MPN_RS00005	MPN_742
MPN_RS00005	MPN_203
MPN_RS00005	MPN_RS00135
MPN_RS00005	MPN_RS01455
MPN_RS00005	MPN_792
MPN_RS00005	MPN_RS00105
MPN_RS00005	MPN_701
MPN_RS00005	MPN_RS01405
MPN_RS00005	MPN_RS03650
MPN_RS00005	MPN_655
MPN_RS00005	MPN_RS02090
MPN_RS00005	MPN_345
MPN_RS00005	MPN_RS02215
MPN_RS00005	MPN_RS00035
MPN_RS00005	MPN_RS03265
MPN_RS00005	MPN_RS01435
MPN_RS00005	MPN_RS01335
MPN_RS00005	MPN_RS00010
MPN_RS00005	MPN_RS02160
MPN_RS00005	MPN_RS00130
MPN_RS00005	MPN_RS00790
MPN_RS00005	MPN_RS01440
MPN_RS00005	MPN_RS02185
MPN_RS00005	MPN_RS01770
MPN_RS00005	MPN_RS01640
MPN_RS00005	MPN_800
MPN_RS00005	MPN_RS00375
MPN_RS00005	MPN_RS00245
MPN_RS00005	MPN_RS01345
MPN_RS00005	MPN_707
MPN_RS00005	MPN_RS01910
MPN_RS00005	MPN_794
MPN_RS00005	MPN_RS00785
MPN_RS00005	MPN_RS00695
MPN_RS00005	MPN_RS00380
MPN_RS00005	MPN_789
MPN_RS00005	MPN_RS00045
MPN_RS00005	MPN_RS01200
MPN_RS00005	MPN_RS02110
MPN_RS00005	MPN_RS02820
MPN_RS00005	MPN_371
MPN_RS00005	MPN_RS01620
MPN_RS00005	MPN_RS02385
MPN_RS00005	MPN_RS01350
MPN_RS00005	MPN_RS01915
MPN_RS00005	MPN_RS02975
MPN_RS00005	MPN_RS01400
MPN_RS00005	MPN_037
MPN_RS00005	MPN_RS01905
MPN_RS00005	MPN_RS03560
MPN_RS00005	MPN_773
MPN_RS00005	MPN_RS00180
MPN_RS00005	MPN_RS01425
MPN_RS00005	MPN_723
MPN_RS00005	MPN_RS03185
MPN_RS00005	MPN_RS00630
MPN_RS00005	MPN_RS01630
MPN_RS00005	MPN_RS03190
MPN_RS00005	MPN_344
MPN_RS00005	MPN_RS03215
MPN_RS00005	MPN_RS02835
MPN_RS00005	MPN_705
MPN_RS00005	MPN_RS00030
MPN_RS00005	MPN_RS01995
MPN_RS00010	MPN_441
MPN_RS00010	MPN_724
MPN_RS00010	MPN_RS02680
MPN_RS00010	MPN_RS02315
MPN_RS00010	MPN_RS01540
MPN_RS00010	MPN_RS00460
MPN_RS00010	MPN_RS00160
MPN_RS00010	MPN_RS02225
MPN_RS00010	MPN_RS01545
MPN_RS00010	MPN_RS01210
MPN_RS00010	MPN_RS00170
MPN_RS00010	MPN_RS01025
MPN_RS00010	MPN_RS01390
MPN_RS00010	MPN_RS00305
MPN_RS00010	MPN_RS03600
MPN_RS00010	MPN_RS04195
MPN_RS00010	MPN_367
MPN_RS00010	MPN_RS03810
MPN_RS00010	MPN_RS00025
MPN_RS00010	MPN_RS02340
MPN_RS00010	MPN_RS01010
MPN_RS00010	MPN_RS00815
MPN_RS00010	MPN_RS04045
MPN_RS00010	MPN_RS01225
MPN_RS00010	MPN_RS02550
MPN_RS00010	MPN_RS03440
MPN_RS00010	MPN_RS00390
MPN_RS00010	MPN_RS00810
MPN_RS00010	MPN_RS00140
MPN_RS00010	MPN_798
MPN_RS00010	MPN_RS00175
MPN_RS00010	MPN_RS03435
MPN_RS00010	MPN_RS01420
MPN_RS00010	MPN_RS01870
MPN_RS00010	MPN_RS02145
MPN_RS00010	MPN_RS00120
MPN_RS00010	MPN_RS01090
MPN_RS00010	MPN_RS01880
MPN_RS00010	MPN_RS01115
MPN_RS00010	MPN_RS03260
MPN_RS00010	MPN_RS01030
MPN_RS00010	MPN_RS01175
MPN_RS00010	MPN_RS02905
MPN_RS00010	MPN_RS02380
MPN_RS00010	MPN_RS00685
MPN_RS00010	MPN_RS00040
MPN_RS00010	MPN_RS03020
MPN_RS00010	MPN_782
MPN_RS00010	MPN_786
MPN_RS00010	MPN_RS00395
MPN_RS00010	MPN_RS01095
MPN_RS00010	MPN_RS02220
MPN_RS00010	MPN_RS00505
MPN_RS00010	MPN_676
MPN_RS00010	MPN_RS00410
MPN_RS00010	MPN_RS02125
MPN_RS00010	MPN_RS01900
MPN_RS00010	MPN_RS01430
MPN_RS00010	MPN_RS01475
MPN_RS00010	MPN_RS02390
MPN_RS00010	MPN_RS02530
MPN_RS00010	MPN_RS00425
MPN_RS00010	MPN_RS02840
MPN_RS00010	MPN_RS03820
MPN_RS00010	MPN_RS00805
MPN_RS00010	MPN_727
MPN_RS00010	MPN_RS02715
MPN_RS00010	MPN_RS00355
MPN_RS00010	MPN_RS01205
MPN_RS00010	MPN_736
MPN_RS00010	MPN_RS03545
MPN_RS00010	MPN_RS04205
MPN_RS00010	MPN_RS01165
MPN_RS00010	MPN_RS02335
MPN_RS00010	MPN_RS03745
MPN_RS00010	MPN_RS01235
MPN_RS00010	MPN_RS00190
MPN_RS00010	MPN_RS02855
MPN_RS00010	MPN_710
MPN_RS00010	MPN_699
MPN_RS00010	MPN_RS02005
MPN_RS00010	MPN_RS03230
MPN_RS00010	MPN_RS01630
MPN_RS00010	MPN_RS00630
MPN_RS00010	MPN_RS00765
MPN_RS00010	MPN_723
MPN_RS00010	MPN_RS01425
MPN_RS00010	MPN_775
MPN_RS00010	MPN_RS00465
MPN_RS00010	MPN_RS00250
MPN_RS00010	MPN_RS02980
MPN_RS00010	MPN_RS00030
MPN_RS00010	MPN_RS03215
MPN_RS00010	MPN_RS02835
MPN_RS00010	MPN_RS01230
MPN_RS00010	MPN_RS00045
MPN_RS00010	MPN_RS01200
MPN_RS00010	MPN_RS01505
MPN_RS00010	MPN_RS00380
MPN_RS00010	MPN_RS01100
MPN_RS00010	MPN_RS00785
MPN_RS00010	MPN_794
MPN_RS00010	MPN_RS00695
MPN_RS00010	MPN_RS03805
MPN_RS00010	MPN_707
MPN_RS00010	MPN_RS00935
MPN_RS00010	MPN_RS02130
MPN_RS00010	MPN_RS03200
MPN_RS00010	MPN_RS03560
MPN_RS00010	MPN_RS01905
MPN_RS00010	MPN_RS01520
MPN_RS00010	MPN_728
MPN_RS00010	MPN_RS02975
MPN_RS00010	MPN_RS01620
MPN_RS00010	MPN_RS01190
MPN_RS00010	MPN_371
MPN_RS00010	MPN_RS01350
MPN_RS00010	MPN_RS00005
MPN_RS00010	MPN_RS02950
MPN_RS00010	MPN_RS00270
MPN_RS00010	MPN_RS02195
MPN_RS00010	MPN_RS01440
MPN_RS00010	MPN_RS00790
MPN_RS00010	MPN_RS00155
MPN_RS00010	MPN_RS02160
MPN_RS00010	MPN_RS00130
MPN_RS00010	MPN_RS01335
MPN_RS00010	MPN_RS01345
MPN_RS00010	MPN_766
MPN_RS00010	MPN_RS02020
MPN_RS00010	MPN_RS01770
MPN_RS00010	MPN_RS00455
MPN_RS00010	MPN_RS01120
MPN_RS00010	MPN_RS02185
MPN_RS00010	MPN_RS01455
MPN_RS00010	MPN_792
MPN_RS00010	MPN_203
MPN_RS00010	MPN_741
MPN_RS00010	MPN_RS03220
MPN_RS00010	MPN_RS02165
MPN_RS00010	MPN_RS03000
MPN_RS00010	MPN_RS01535
MPN_RS00010	MPN_RS00445
MPN_RS00010	MPN_RS03905
MPN_RS00010	MPN_RS00145
MPN_RS00010	MPN_RS03550
MPN_RS00010	MPN_345
MPN_RS00010	MPN_RS02215
MPN_RS00010	MPN_RS03265
MPN_RS00010	MPN_RS00125
MPN_RS00010	MPN_RS01435
MPN_RS00010	MPN_RS01180
MPN_RS00010	MPN_RS02090
MPN_RS00010	MPN_RS01395
MPN_RS00010	MPN_655
MPN_RS00010	MPN_RS03650
MPN_RS00010	MPN_RS01340
MPN_RS00010	MPN_RS03780
MPN_RS00010	MPN_RS00105
MPN_RS00010	MPN_RS01085
MPN_RS00010	MPN_701
MPN_RS00025	MPN_RS01405
MPN_RS00025	MPN_701
MPN_RS00025	MPN_RS01085
MPN_RS00025	MPN_RS01435
MPN_RS00025	MPN_345
MPN_RS00025	MPN_RS02215
MPN_RS00025	MPN_RS03265
MPN_RS00025	MPN_RS00035
MPN_RS00025	MPN_RS00485
MPN_RS00025	MPN_RS01180
MPN_RS00025	MPN_655
MPN_RS00025	MPN_RS01395
MPN_RS00025	MPN_RS01105
MPN_RS00025	MPN_RS00445
MPN_RS00025	MPN_RS04275
MPN_RS00025	MPN_RS03550
MPN_RS00025	MPN_RS00145
MPN_RS00025	MPN_RS03710
MPN_RS00025	MPN_RS00165
MPN_RS00025	MPN_RS00135
MPN_RS00025	MPN_RS01455
MPN_RS00025	MPN_792
MPN_RS00025	MPN_741
MPN_RS00025	MPN_RS01535
MPN_RS00025	MPN_RS03000
MPN_RS00025	MPN_RS01120
MPN_RS00025	MPN_RS01525
MPN_RS00025	MPN_RS02115
MPN_RS00025	MPN_RS01345
MPN_RS00025	MPN_RS00375
MPN_RS00025	MPN_RS01640
MPN_RS00025	MPN_RS02020
MPN_RS00025	MPN_RS01770
MPN_RS00025	MPN_RS00790
MPN_RS00025	MPN_RS00010
MPN_RS00025	MPN_RS02160
MPN_RS00025	MPN_RS01335
MPN_RS00025	MPN_RS00005
MPN_RS00025	MPN_RS02195
MPN_RS00025	MPN_RS01440
MPN_RS00025	MPN_RS00055
MPN_RS00025	MPN_RS01350
MPN_RS00025	MPN_RS01190
MPN_RS00025	MPN_RS01620
MPN_RS00025	MPN_773
MPN_RS00025	MPN_RS01905
MPN_RS00025	MPN_RS03560
MPN_RS00025	MPN_RS00380
MPN_RS00025	MPN_RS00695
MPN_RS00025	MPN_794
MPN_RS00025	MPN_RS00785
MPN_RS00025	MPN_RS01910
MPN_RS00025	MPN_RS01220
MPN_RS00025	MPN_RS01505
MPN_RS00025	MPN_RS01200
MPN_RS00025	MPN_RS00045
MPN_RS00025	MPN_RS00895
MPN_RS00025	MPN_RS00030
MPN_RS00025	MPN_705
MPN_RS00025	MPN_RS02835
MPN_RS00025	MPN_RS03190
MPN_RS00025	MPN_RS02140
MPN_RS00025	MPN_775
MPN_RS00025	MPN_RS00465
MPN_RS00025	MPN_722
MPN_RS00025	MPN_RS01630
MPN_RS00025	MPN_723
MPN_RS00025	MPN_RS00765
MPN_RS00025	MPN_RS03985
MPN_RS00025	MPN_791
MPN_RS00025	MPN_RS03745
MPN_RS00025	MPN_RS01235
MPN_RS00025	MPN_700
MPN_RS00025	MPN_710
MPN_RS00025	MPN_699
MPN_RS00025	MPN_736
MPN_RS00025	MPN_373
MPN_RS00025	MPN_RS04205
MPN_RS00025	MPN_RS04250
MPN_RS00025	MPN_709
MPN_RS00025	MPN_RS00805
MPN_RS00025	MPN_RS00355
MPN_RS00025	MPN_RS02715
MPN_RS00025	MPN_RS01205
MPN_RS00025	MPN_RS01430
MPN_RS00025	MPN_RS02390
MPN_RS00025	MPN_RS00825
MPN_RS00025	MPN_RS00050
MPN_RS00025	MPN_RS02105
MPN_RS00025	MPN_RS03820
MPN_RS00025	MPN_RS01485
MPN_RS00025	MPN_RS02860
MPN_RS00025	MPN_RS02125
MPN_RS00025	MPN_782
MPN_RS00025	MPN_RS02955
MPN_RS00025	MPN_786
MPN_RS00025	MPN_RS01095
MPN_RS00025	MPN_RS02220
MPN_RS00025	MPN_RS01030
MPN_RS00025	MPN_RS02905
MPN_RS00025	MPN_RS03775
MPN_RS00025	MPN_RS03635
MPN_RS00025	MPN_RS00040
MPN_RS00025	MPN_RS00685
MPN_RS00025	MPN_RS02805
MPN_RS00025	MPN_RS00085
MPN_RS00025	MPN_RS01115
MPN_RS00025	MPN_RS01090
MPN_RS00025	MPN_RS02510
MPN_RS00025	MPN_RS03435
MPN_RS00025	MPN_734
MPN_RS00025	MPN_RS01080
MPN_RS00025	MPN_RS01420
MPN_RS00025	MPN_RS00265
MPN_RS00025	MPN_RS02145
MPN_RS00025	MPN_458
MPN_RS00025	MPN_798
MPN_RS00025	MPN_RS00175
MPN_RS00025	MPN_RS00255
MPN_RS00025	MPN_RS03810
MPN_RS00025	MPN_793
MPN_RS00025	MPN_RS04045
MPN_RS00025	MPN_RS00815
MPN_RS00025	MPN_RS01195
MPN_RS00025	MPN_RS00810
MPN_RS00025	MPN_RS00390
MPN_RS00025	MPN_RS03440
MPN_RS00025	MPN_RS02550
MPN_RS00025	MPN_731
MPN_RS00025	MPN_RS01390
MPN_RS00025	MPN_RS01860
MPN_RS00025	MPN_RS02485
MPN_RS00025	MPN_RS04195
MPN_RS00025	MPN_RS03600
MPN_RS00025	MPN_RS01025
MPN_RS00025	MPN_RS02290
MPN_RS00025	MPN_RS01260
MPN_RS00025	MPN_RS02345
MPN_RS00025	MPN_RS00320
MPN_RS00025	MPN_RS01210
MPN_RS00025	MPN_RS00400
MPN_RS00025	MPN_RS02625
MPN_RS00025	MPN_RS01185
MPN_RS00025	MPN_RS02680
MPN_RS00025	MPN_724
MPN_RS00025	MPN_RS01215
MPN_RS00025	MPN_RS02315
MPN_RS00025	MPN_RS03625
MPN_RS00025	MPN_RS00460
MPN_RS00025	MPN_RS04190
MPN_RS00025	MPN_RS01545
MPN_RS00025	MPN_RS02495
MPN_RS00025	MPN_737
MPN_RS00025	MPN_771
MPN_RS00025	MPN_441
MPN_RS00030	MPN_722
MPN_RS00030	MPN_RS00370
MPN_RS00030	MPN_775
MPN_RS00030	MPN_RS03985
MPN_RS00030	MPN_698
MPN_RS00030	MPN_RS01425
MPN_RS00030	MPN_723
MPN_RS00030	MPN_733
MPN_RS00030	MPN_RS00765
MPN_RS00030	MPN_RS03185
MPN_RS00030	MPN_344
MPN_RS00030	MPN_RS03215
MPN_RS00030	MPN_RS00415
MPN_RS00030	MPN_RS02835
MPN_RS00030	MPN_RS03190
MPN_RS00030	MPN_RS01230
MPN_RS00030	MPN_705
MPN_RS00030	MPN_RS02140
MPN_RS00030	MPN_RS01910
MPN_RS00030	MPN_RS03805
MPN_RS00030	MPN_RS02130
MPN_RS00030	MPN_707
MPN_RS00030	MPN_RS01100
MPN_RS00030	MPN_RS00380
MPN_RS00030	MPN_794
MPN_RS00030	MPN_RS00785
MPN_RS00030	MPN_RS00695
MPN_RS00030	MPN_RS00045
MPN_RS00030	MPN_RS01505
MPN_RS00030	MPN_RS01200
MPN_RS00030	MPN_RS01190
MPN_RS00030	MPN_RS01620
MPN_RS00030	MPN_RS02385
MPN_RS00030	MPN_RS01350
MPN_RS00030	MPN_RS00055
MPN_RS00030	MPN_RS01150
MPN_RS00030	MPN_RS01400
MPN_RS00030	MPN_RS01915
MPN_RS00030	MPN_RS02540
MPN_RS00030	MPN_RS02975
MPN_RS00030	MPN_RS01905
MPN_RS00030	MPN_RS03560
MPN_RS00030	MPN_773
MPN_RS00030	MPN_795
MPN_RS00030	MPN_721
MPN_RS00030	MPN_RS01335
MPN_RS00030	MPN_RS00155
MPN_RS00030	MPN_RS00790
MPN_RS00030	MPN_RS00010
MPN_RS00030	MPN_RS00130
MPN_RS00030	MPN_RS02160
MPN_RS00030	MPN_RS02195
MPN_RS00030	MPN_RS03620
MPN_RS00030	MPN_RS00005
MPN_RS00030	MPN_RS00270
MPN_RS00030	MPN_RS01120
MPN_RS00030	MPN_RS01525
MPN_RS00030	MPN_800
MPN_RS00030	MPN_RS01640
MPN_RS00030	MPN_RS01770
MPN_RS00030	MPN_RS02020
MPN_RS00030	MPN_777
MPN_RS00030	MPN_RS01045
MPN_RS00030	MPN_RS01345
MPN_RS00030	MPN_RS00375
MPN_RS00030	MPN_RS00145
MPN_RS00030	MPN_RS00165
MPN_RS00030	MPN_RS03710
MPN_RS00030	MPN_RS00435
MPN_RS00030	MPN_785
MPN_RS00030	MPN_RS03905
MPN_RS00030	MPN_797
MPN_RS00030	MPN_RS01535
MPN_RS00030	MPN_203
MPN_RS00030	MPN_792
MPN_RS00030	MPN_RS00135
MPN_RS00030	MPN_RS01455
MPN_RS00030	MPN_741
MPN_RS00030	MPN_RS00105
MPN_RS00030	MPN_RS01085
MPN_RS00030	MPN_RS03650
MPN_RS00030	MPN_RS03165
MPN_RS00030	MPN_RS01405
MPN_RS00030	MPN_RS01180
MPN_RS00030	MPN_655
MPN_RS00030	MPN_RS01105
MPN_RS00030	MPN_RS01395
MPN_RS00030	MPN_RS03265
MPN_RS00030	MPN_RS00035
MPN_RS00030	MPN_345
MPN_RS00030	MPN_RS01435
MPN_RS00030	MPN_RS00160
MPN_RS00030	MPN_RS01540
MPN_RS00030	MPN_RS02690
MPN_RS00030	MPN_RS01545
MPN_RS00030	MPN_724
MPN_RS00030	MPN_RS01215
MPN_RS00030	MPN_RS03625
MPN_RS00030	MPN_RS03900
MPN_RS00030	MPN_441
MPN_RS00030	MPN_RS01050
MPN_RS00030	MPN_RS01025
MPN_RS00030	MPN_RS02290
MPN_RS00030	MPN_RS04010
MPN_RS00030	MPN_RS01185
MPN_RS00030	MPN_RS03610
MPN_RS00030	MPN_RS01240
MPN_RS00030	MPN_RS03440
MPN_RS00030	MPN_RS01225
MPN_RS00030	MPN_RS00810
MPN_RS00030	MPN_RS00390
MPN_RS00030	MPN_793
MPN_RS00030	MPN_RS00025
MPN_RS00030	MPN_RS00255
MPN_RS00030	MPN_RS03810
MPN_RS00030	MPN_RS01195
MPN_RS00030	MPN_RS02340
MPN_RS00030	MPN_RS00815
MPN_RS00030	MPN_RS03600
MPN_RS00030	MPN_367
MPN_RS00030	MPN_RS01390
MPN_RS00030	MPN_RS00305
MPN_RS00030	MPN_RS00265
MPN_RS00030	MPN_RS01875
MPN_RS00030	MPN_RS03435
MPN_RS00030	MPN_734
MPN_RS00030	MPN_092
MPN_RS00030	MPN_RS01725
MPN_RS00030	MPN_RS01575
MPN_RS00030	MPN_RS01420
MPN_RS00030	MPN_RS01870
MPN_RS00030	MPN_RS01080
MPN_RS00030	MPN_263
MPN_RS00030	MPN_RS00175
MPN_RS00030	MPN_RS00140
MPN_RS00030	MPN_457
MPN_RS00030	MPN_798
MPN_RS00030	MPN_RS01175
MPN_RS00030	MPN_RS02905
MPN_RS00030	MPN_RS00685
MPN_RS00030	MPN_RS02380
MPN_RS00030	MPN_RS00040
MPN_RS00030	MPN_RS01030
MPN_RS00030	MPN_RS02330
MPN_RS00030	MPN_RS02510
MPN_RS00030	MPN_779
MPN_RS00030	MPN_RS02805
MPN_RS00030	MPN_RS01090
MPN_RS00030	MPN_RS00085
MPN_RS00030	MPN_RS01115
MPN_RS00030	MPN_RS02125
MPN_RS00030	MPN_RS00410
MPN_RS00030	MPN_RS01445
MPN_RS00030	MPN_676
MPN_RS00030	MPN_RS02860
MPN_RS00030	MPN_RS01660
MPN_RS00030	MPN_RS01580
MPN_RS00030	MPN_RS01095
MPN_RS00030	MPN_RS00780
MPN_RS00030	MPN_782
MPN_RS00030	MPN_786
MPN_RS00030	MPN_RS02715
MPN_RS00030	MPN_RS03735
MPN_RS00030	MPN_RS01480
MPN_RS00030	MPN_RS01205
MPN_RS00030	MPN_RS04250
MPN_RS00030	MPN_RS00805
MPN_RS00030	MPN_727
MPN_RS00030	MPN_RS00050
MPN_RS00030	MPN_RS03060
MPN_RS00030	MPN_RS03820
MPN_RS00030	MPN_RS01485
MPN_RS00030	MPN_RS01475
MPN_RS00030	MPN_RS01430
MPN_RS00030	MPN_RS01560
MPN_RS00030	MPN_RS02390
MPN_RS00030	MPN_770
MPN_RS00030	MPN_699
MPN_RS00030	MPN_RS01145
MPN_RS00030	MPN_790
MPN_RS00030	MPN_791
MPN_RS00030	MPN_RS00190
MPN_RS00030	MPN_RS03745
MPN_RS00030	MPN_RS01235
MPN_RS00030	MPN_784
MPN_RS00030	MPN_RS04205
MPN_RS00030	MPN_RS01165
MPN_RS00030	MPN_736
MPN_RS00030	MPN_RS03605
MPN_RS00030	MPN_RS03680
MPN_RS00035	MPN_RS00130
MPN_RS00035	MPN_RS00155
MPN_RS00035	MPN_721
MPN_RS00035	MPN_RS00270
MPN_RS00035	MPN_RS00440
MPN_RS00035	MPN_RS00005
MPN_RS00035	MPN_RS03740
MPN_RS00035	MPN_RS01440
MPN_RS00035	MPN_RS02195
MPN_RS00035	MPN_RS02115
MPN_RS00035	MPN_RS01525
MPN_RS00035	MPN_RS00195
MPN_RS00035	MPN_RS00375
MPN_RS00035	MPN_RS00245
MPN_RS00035	MPN_RS01045
MPN_RS00035	MPN_RS01255
MPN_RS00035	MPN_RS03465
MPN_RS00035	MPN_RS03905
MPN_RS00035	MPN_RS00435
MPN_RS00035	MPN_RS03710
MPN_RS00035	MPN_RS00145
MPN_RS00035	MPN_RS03550
MPN_RS00035	MPN_RS04275
MPN_RS00035	MPN_741
MPN_RS00035	MPN_742
MPN_RS00035	MPN_792
MPN_RS00035	MPN_RS01455
MPN_RS00035	MPN_RS01535
MPN_RS00035	MPN_RS02165
MPN_RS00035	MPN_RS01405
MPN_RS00035	MPN_RS00105
MPN_RS00035	MPN_345
MPN_RS00035	MPN_RS03265
MPN_RS00035	MPN_708
MPN_RS00035	MPN_775
MPN_RS00035	MPN_RS00180
MPN_RS00035	MPN_722
MPN_RS00035	MPN_733
MPN_RS00035	MPN_723
MPN_RS00035	MPN_RS01425
MPN_RS00035	MPN_RS00030
MPN_RS00035	MPN_RS03190
MPN_RS00035	MPN_RS01230
MPN_RS00035	MPN_RS00415
MPN_RS00035	MPN_344
MPN_RS00035	MPN_RS02835
MPN_RS00035	MPN_RS02140
MPN_RS00035	MPN_RS00785
MPN_RS00035	MPN_RS00380
MPN_RS00035	MPN_RS01100
MPN_RS00035	MPN_707
MPN_RS00035	MPN_RS02130
MPN_RS00035	MPN_RS01910
MPN_RS00035	MPN_789
MPN_RS00035	MPN_RS00045
MPN_RS00035	MPN_RS01200
MPN_RS00035	MPN_RS02820
MPN_RS00035	MPN_RS02110
MPN_RS00035	MPN_RS00055
MPN_RS00035	MPN_RS03570
MPN_RS00035	MPN_RS01620
MPN_RS00035	MPN_RS01250
MPN_RS00035	MPN_RS01905
MPN_RS00035	MPN_RS01330
MPN_RS00035	MPN_RS02380
MPN_RS00035	MPN_RS00040
MPN_RS00035	MPN_RS01650
MPN_RS00035	MPN_RS03635
MPN_RS00035	MPN_RS01115
MPN_RS00035	MPN_RS00085
MPN_RS00035	MPN_RS01470
MPN_RS00035	MPN_RS02860
MPN_RS00035	MPN_RS01900
MPN_RS00035	MPN_RS02125
MPN_RS00035	MPN_782
MPN_RS00035	MPN_RS01580
MPN_RS00035	MPN_727
MPN_RS00035	MPN_RS00805
MPN_RS00035	MPN_RS04250
MPN_RS00035	MPN_RS03735
MPN_RS00035	MPN_RS01205
MPN_RS00035	MPN_RS02715
MPN_RS00035	MPN_RS02520
MPN_RS00035	MPN_RS02390
MPN_RS00035	MPN_RS01560
MPN_RS00035	MPN_RS01590
MPN_RS00035	MPN_RS03820
MPN_RS00035	MPN_RS02545
MPN_RS00035	MPN_RS02105
MPN_RS00035	MPN_RS00050
MPN_RS00035	MPN_RS02335
MPN_RS00035	MPN_784
MPN_RS00035	MPN_RS03745
MPN_RS00035	MPN_791
MPN_RS00035	MPN_790
MPN_RS00035	MPN_710
MPN_RS00035	MPN_770
MPN_RS00035	MPN_RS03545
MPN_RS00035	MPN_373
MPN_RS00035	MPN_RS03680
MPN_RS00035	MPN_RS03605
MPN_RS00035	MPN_RS04205
MPN_RS00035	MPN_RS03625
MPN_RS00035	MPN_RS01600
MPN_RS00035	MPN_RS01745
MPN_RS00035	MPN_RS01545
MPN_RS00035	MPN_RS02690
MPN_RS00035	MPN_RS03660
MPN_RS00035	MPN_737
MPN_RS00035	MPN_771
MPN_RS00035	MPN_RS01050
MPN_RS00035	MPN_441
MPN_RS00035	MPN_RS01260
MPN_RS00035	MPN_RS02345
MPN_RS00035	MPN_RS02290
MPN_RS00035	MPN_RS01210
MPN_RS00035	MPN_RS01240
MPN_RS00035	MPN_RS00400
MPN_RS00035	MPN_RS02340
MPN_RS00035	MPN_222
MPN_RS00035	MPN_RS00405
MPN_RS00035	MPN_RS00255
MPN_RS00035	MPN_RS00025
MPN_RS00035	MPN_RS00390
MPN_RS00035	MPN_RS01860
MPN_RS00035	MPN_RS01390
MPN_RS00035	MPN_RS03600
MPN_RS00035	MPN_RS02295
MPN_RS00035	MPN_RS02485
MPN_RS00035	MPN_734
MPN_RS00035	MPN_RS01725
MPN_RS00035	MPN_092
MPN_RS00035	MPN_RS02145
MPN_RS00035	MPN_RS00140
MPN_RS00035	MPN_457
MPN_RS00035	MPN_RS00175
MPN_RS00035	MPN_263
MPN_RS00040	MPN_RS02215
MPN_RS00040	MPN_RS00035
MPN_RS00040	MPN_RS03265
MPN_RS00040	MPN_RS01395
MPN_RS00040	MPN_655
MPN_RS00040	MPN_RS03650
MPN_RS00040	MPN_RS01405
MPN_RS00040	MPN_RS00105
MPN_RS00040	MPN_792
MPN_RS00040	MPN_RS01455
MPN_RS00040	MPN_741
MPN_RS00040	MPN_RS03220
MPN_RS00040	MPN_RS02165
MPN_RS00040	MPN_RS03000
MPN_RS00040	MPN_RS00435
MPN_RS00040	MPN_RS00145
MPN_RS00040	MPN_RS03550
MPN_RS00040	MPN_RS00245
MPN_RS00040	MPN_RS00375
MPN_RS00040	MPN_RS01045
MPN_RS00040	MPN_RS01120
MPN_RS00040	MPN_RS02950
MPN_RS00040	MPN_RS00005
MPN_RS00040	MPN_RS01440
MPN_RS00040	MPN_RS00130
MPN_RS00040	MPN_RS02160
MPN_RS00040	MPN_RS00010
MPN_RS00040	MPN_721
MPN_RS00040	MPN_RS03560
MPN_RS00040	MPN_037
MPN_RS00040	MPN_728
MPN_RS00040	MPN_RS01150
MPN_RS00040	MPN_RS00055
MPN_RS00040	MPN_RS01620
MPN_RS00040	MPN_RS01350
MPN_RS00040	MPN_RS02820
MPN_RS00040	MPN_RS02110
MPN_RS00040	MPN_RS00045
MPN_RS00040	MPN_RS00695
MPN_RS00040	MPN_RS01910
MPN_RS00040	MPN_RS03490
MPN_RS00040	MPN_RS00030
MPN_RS00040	MPN_RS00415
MPN_RS00040	MPN_RS03215
MPN_RS00040	MPN_RS02835
MPN_RS00040	MPN_723
MPN_RS00040	MPN_RS03985
MPN_RS00040	MPN_RS01425
MPN_RS00040	MPN_775
MPN_RS00040	MPN_RS00180
MPN_RS00040	MPN_722
MPN_RS00040	MPN_RS03545
MPN_RS00040	MPN_373
MPN_RS00040	MPN_RS02800
MPN_RS00040	MPN_RS04205
MPN_RS00040	MPN_RS02335
MPN_RS00040	MPN_RS01235
MPN_RS00040	MPN_784
MPN_RS00040	MPN_RS03745
MPN_RS00040	MPN_791
MPN_RS00040	MPN_790
MPN_RS00040	MPN_RS01430
MPN_RS00040	MPN_RS02390
MPN_RS00040	MPN_RS02530
MPN_RS00040	MPN_RS00050
MPN_RS00040	MPN_RS01590
MPN_RS00040	MPN_RS02840
MPN_RS00040	MPN_RS04250
MPN_RS00040	MPN_RS00805
MPN_RS00040	MPN_RS02715
MPN_RS00040	MPN_782
MPN_RS00040	MPN_RS02220
MPN_RS00040	MPN_RS01470
MPN_RS00040	MPN_RS02860
MPN_RS00040	MPN_RS00505
MPN_RS00040	MPN_RS03525
MPN_RS00040	MPN_RS02125
MPN_RS00040	MPN_RS00410
MPN_RS00040	MPN_RS01115
MPN_RS00040	MPN_RS00085
MPN_RS00040	MPN_RS01330
MPN_RS00040	MPN_RS02380
MPN_RS00040	MPN_RS00685
MPN_RS00040	MPN_RS03635
MPN_RS00040	MPN_RS00140
MPN_RS00040	MPN_798
MPN_RS00040	MPN_263
MPN_RS00040	MPN_734
MPN_RS00040	MPN_RS01875
MPN_RS00040	MPN_RS03435
MPN_RS00040	MPN_RS01725
MPN_RS00040	MPN_RS01575
MPN_RS00040	MPN_RS01080
MPN_RS00040	MPN_RS01870
MPN_RS00040	MPN_RS00265
MPN_RS00040	MPN_RS02145
MPN_RS00040	MPN_RS00305
MPN_RS00040	MPN_RS01860
MPN_RS00040	MPN_RS02485
MPN_RS00040	MPN_RS03600
MPN_RS00040	MPN_RS04195
MPN_RS00040	MPN_RS00025
MPN_RS00040	MPN_RS02340
MPN_RS00040	MPN_RS00815
MPN_RS00040	MPN_RS01010
MPN_RS00040	MPN_RS03440
MPN_RS00040	MPN_RS02210
MPN_RS00040	MPN_RS01210
MPN_RS00040	MPN_RS01025
MPN_RS00040	MPN_RS01260
MPN_RS00040	MPN_RS02345
MPN_RS00040	MPN_441
MPN_RS00040	MPN_RS01745
MPN_RS00040	MPN_724
MPN_RS00040	MPN_RS02680
MPN_RS00040	MPN_RS03625
MPN_RS00040	MPN_RS01600
MPN_RS00040	MPN_RS04190
MPN_RS00040	MPN_RS01545
MPN_RS00045	MPN_RS01620
MPN_RS00045	MPN_RS00375
MPN_RS00045	MPN_RS01345
MPN_RS00045	MPN_RS02020
MPN_RS00045	MPN_RS01770
MPN_RS00045	MPN_RS01640
MPN_RS00045	MPN_800
MPN_RS00045	MPN_766
MPN_RS00045	MPN_RS02115
MPN_RS00045	MPN_RS01865
MPN_RS00045	MPN_RS01120
MPN_RS00045	MPN_RS01525
MPN_RS00045	MPN_RS00440
MPN_RS00045	MPN_RS00005
MPN_RS00045	MPN_RS01440
MPN_RS00045	MPN_RS03620
MPN_RS00045	MPN_RS03740
MPN_RS00045	MPN_RS00010
MPN_RS00045	MPN_RS02160
MPN_RS00045	MPN_RS00130
MPN_RS00045	MPN_RS00155
MPN_RS00045	MPN_RS00790
MPN_RS00045	MPN_721
MPN_RS00045	MPN_RS01335
MPN_RS00045	MPN_RS03765
MPN_RS00045	MPN_RS00035
MPN_RS00045	MPN_RS03265
MPN_RS00045	MPN_RS02215
MPN_RS00045	MPN_RS01435
MPN_RS00045	MPN_RS00125
MPN_RS00045	MPN_655
MPN_RS00045	MPN_RS01105
MPN_RS00045	MPN_RS01180
MPN_RS00045	MPN_RS00485
MPN_RS00045	MPN_RS01405
MPN_RS00045	MPN_RS04235
MPN_RS00045	MPN_RS03650
MPN_RS00045	MPN_RS03780
MPN_RS00045	MPN_RS00105
MPN_RS00045	MPN_701
MPN_RS00045	MPN_RS01085
MPN_RS00045	MPN_741
MPN_RS00045	MPN_RS03220
MPN_RS00045	MPN_703
MPN_RS00045	MPN_203
MPN_RS00045	MPN_RS00135
MPN_RS00045	MPN_RS01455
MPN_RS00045	MPN_792
MPN_RS00045	MPN_RS03000
MPN_RS00045	MPN_RS01535
MPN_RS00045	MPN_RS00890
MPN_RS00045	MPN_RS02165
MPN_RS00045	MPN_RS00445
MPN_RS00045	MPN_RS03905
MPN_RS00045	MPN_RS00165
MPN_RS00045	MPN_RS03710
MPN_RS00045	MPN_RS00145
MPN_RS00045	MPN_RS02140
MPN_RS00045	MPN_RS03250
MPN_RS00045	MPN_705
MPN_RS00045	MPN_RS00030
MPN_RS00045	MPN_RS01230
MPN_RS00045	MPN_344
MPN_RS00045	MPN_RS03215
MPN_RS00045	MPN_RS02835
MPN_RS00045	MPN_723
MPN_RS00045	MPN_RS00765
MPN_RS00045	MPN_RS03185
MPN_RS00045	MPN_698
MPN_RS00045	MPN_RS01425
MPN_RS00045	MPN_RS03985
MPN_RS00045	MPN_775
MPN_RS00045	MPN_722
MPN_RS00045	MPN_RS00370
MPN_RS00045	MPN_702
MPN_RS00045	MPN_769
MPN_RS00045	MPN_037
MPN_RS00045	MPN_RS01250
MPN_RS00045	MPN_RS01915
MPN_RS00045	MPN_RS02975
MPN_RS00045	MPN_RS00055
MPN_RS00045	MPN_RS01150
MPN_RS00045	MPN_RS01190
MPN_RS00045	MPN_RS02385
MPN_RS00045	MPN_RS01220
MPN_RS00045	MPN_RS02820
MPN_RS00045	MPN_794
MPN_RS00045	MPN_RS00785
MPN_RS00045	MPN_RS00695
MPN_RS00045	MPN_RS01100
MPN_RS00045	MPN_RS02130
MPN_RS00045	MPN_RS03490
MPN_RS00045	MPN_786
MPN_RS00045	MPN_782
MPN_RS00045	MPN_RS02220
MPN_RS00045	MPN_RS00780
MPN_RS00045	MPN_RS01660
MPN_RS00045	MPN_RS00395
MPN_RS00045	MPN_RS01580
MPN_RS00045	MPN_RS01095
MPN_RS00045	MPN_RS02860
MPN_RS00045	MPN_RS03380
MPN_RS00045	MPN_RS00410
MPN_RS00045	MPN_676
MPN_RS00045	MPN_RS01445
MPN_RS00045	MPN_RS01880
MPN_RS00045	MPN_RS00085
MPN_RS00045	MPN_RS01115
MPN_RS00045	MPN_RS00120
MPN_RS00045	MPN_779
MPN_RS00045	MPN_RS02510
MPN_RS00045	MPN_RS01030
MPN_RS00045	MPN_RS00685
MPN_RS00045	MPN_RS02380
MPN_RS00045	MPN_RS00040
MPN_RS00045	MPN_RS01650
MPN_RS00045	MPN_RS03775
MPN_RS00045	MPN_RS01175
MPN_RS00045	MPN_RS02905
MPN_RS00045	MPN_RS03680
MPN_RS00045	MPN_736
MPN_RS00045	MPN_RS00770
MPN_RS00045	MPN_RS04205
MPN_RS00045	MPN_RS01165
MPN_RS00045	MPN_RS02800
MPN_RS00045	MPN_700
MPN_RS00045	MPN_RS02335
MPN_RS00045	MPN_791
MPN_RS00045	MPN_RS00190
MPN_RS00045	MPN_RS01235
MPN_RS00045	MPN_784
MPN_RS00045	MPN_RS03745
MPN_RS00045	MPN_699
MPN_RS00045	MPN_RS01825
MPN_RS00045	MPN_790
MPN_RS00045	MPN_RS01145
MPN_RS00045	MPN_770
MPN_RS00045	MPN_710
MPN_RS00045	MPN_RS01560
MPN_RS00045	MPN_RS02390
MPN_RS00045	MPN_RS01475
MPN_RS00045	MPN_RS01430
MPN_RS00045	MPN_RS03820
MPN_RS00045	MPN_RS02230
MPN_RS00045	MPN_RS00050
MPN_RS00045	MPN_RS00805
MPN_RS00045	MPN_719
MPN_RS00045	MPN_RS04250
MPN_RS00045	MPN_RS01205
MPN_RS00045	MPN_RS02715
MPN_RS00045	MPN_RS02625
MPN_RS00045	MPN_RS04010
MPN_RS00045	MPN_RS00565
MPN_RS00045	MPN_RS00400
MPN_RS00045	MPN_RS02400
MPN_RS00045	MPN_RS00320
MPN_RS00045	MPN_RS01260
MPN_RS00045	MPN_RS02345
MPN_RS00045	MPN_RS01025
MPN_RS00045	MPN_RS01855
MPN_RS00045	MPN_RS02810
MPN_RS00045	MPN_737
MPN_RS00045	MPN_RS03900
MPN_RS00045	MPN_441
MPN_RS00045	MPN_RS02315
MPN_RS00045	MPN_RS01745
MPN_RS00045	MPN_RS01215
MPN_RS00045	MPN_RS01635
MPN_RS00045	MPN_RS02690
MPN_RS00045	MPN_RS01545
MPN_RS00045	MPN_RS03660
MPN_RS00045	MPN_RS02225
MPN_RS00045	MPN_744
MPN_RS00045	MPN_798
MPN_RS00045	MPN_RS02450
MPN_RS00045	MPN_263
MPN_RS00045	MPN_RS02505
MPN_RS00045	MPN_RS01420
MPN_RS00045	MPN_RS01870
MPN_RS00045	MPN_RS01080
MPN_RS00045	MPN_RS03435
MPN_RS00045	MPN_734
MPN_RS00045	MPN_RS00265
MPN_RS00045	MPN_RS01290
MPN_RS00045	MPN_RS01390
MPN_RS00045	MPN_729
MPN_RS00045	MPN_RS04195
MPN_RS00045	MPN_367
MPN_RS00045	MPN_RS02485
MPN_RS00045	MPN_RS02340
MPN_RS00045	MPN_RS01195
MPN_RS00045	MPN_222
MPN_RS00045	MPN_RS04045
MPN_RS00045	MPN_RS00815
MPN_RS00045	MPN_793
MPN_RS00045	MPN_RS00025
MPN_RS00045	MPN_RS03810
MPN_RS00045	MPN_RS03440
MPN_RS00045	MPN_RS01225
MPN_RS00045	MPN_RS00810
MPN_RS00045	MPN_RS00390
MPN_RS00045	MPN_RS04270
MPN_RS00045	MPN_RS02500
MPN_RS00050	MPN_RS03900
MPN_RS00050	MPN_441
MPN_RS00050	MPN_RS01025
MPN_RS00050	MPN_RS03610
MPN_RS00050	MPN_RS02625
MPN_RS00050	MPN_RS00025
MPN_RS00050	MPN_RS02895
MPN_RS00050	MPN_RS03810
MPN_RS00050	MPN_793
MPN_RS00050	MPN_RS00390
MPN_RS00050	MPN_RS03440
MPN_RS00050	MPN_RS01725
MPN_RS00050	MPN_RS03435
MPN_RS00050	MPN_RS01875
MPN_RS00050	MPN_RS01575
MPN_RS00050	MPN_RS01420
MPN_RS00050	MPN_RS00265
MPN_RS00050	MPN_774
MPN_RS00050	MPN_798
MPN_RS00050	MPN_RS01330
MPN_RS00050	MPN_RS01650
MPN_RS00050	MPN_RS03635
MPN_RS00050	MPN_RS00040
MPN_RS00050	MPN_RS02380
MPN_RS00050	MPN_779
MPN_RS00050	MPN_RS01115
MPN_RS00050	MPN_RS01880
MPN_RS00050	MPN_RS03015
MPN_RS00050	MPN_RS02510
MPN_RS00050	MPN_RS02125
MPN_RS00050	MPN_RS01900
MPN_RS00050	MPN_782
MPN_RS00050	MPN_RS03020
MPN_RS00050	MPN_RS01530
MPN_RS00050	MPN_RS00805
MPN_RS00050	MPN_RS02715
MPN_RS00050	MPN_RS01205
MPN_RS00050	MPN_RS01560
MPN_RS00050	MPN_RS00825
MPN_RS00050	MPN_RS02390
MPN_RS00050	MPN_791
MPN_RS00050	MPN_RS00190
MPN_RS00050	MPN_RS03745
MPN_RS00050	MPN_RS02335
MPN_RS00050	MPN_700
MPN_RS00050	MPN_RS02885
MPN_RS00050	MPN_770
MPN_RS00050	MPN_790
MPN_RS00050	MPN_RS04205
MPN_RS00050	MPN_775
MPN_RS00050	MPN_769
MPN_RS00050	MPN_722
MPN_RS00050	MPN_RS01630
MPN_RS00050	MPN_723
MPN_RS00050	MPN_RS01425
MPN_RS00050	MPN_RS00030
MPN_RS00050	MPN_344
MPN_RS00050	MPN_RS03215
MPN_RS00050	MPN_RS03190
MPN_RS00050	MPN_RS00695
MPN_RS00050	MPN_794
MPN_RS00050	MPN_707
MPN_RS00050	MPN_459
MPN_RS00050	MPN_RS02110
MPN_RS00050	MPN_RS01200
MPN_RS00050	MPN_RS00045
MPN_RS00050	MPN_RS03660
MPN_RS00050	MPN_RS01400
MPN_RS00050	MPN_RS00055
MPN_RS00050	MPN_RS02975
MPN_RS00050	MPN_RS02540
MPN_RS00050	MPN_RS02385
MPN_RS00050	MPN_RS01250
MPN_RS00050	MPN_728
MPN_RS00050	MPN_RS00790
MPN_RS00050	MPN_RS02160
MPN_RS00050	MPN_RS00130
MPN_RS00050	MPN_721
MPN_RS00050	MPN_795
MPN_RS00050	MPN_RS00005
MPN_RS00050	MPN_RS02950
MPN_RS00050	MPN_RS00440
MPN_RS00050	MPN_RS00270
MPN_RS00050	MPN_RS02195
MPN_RS00050	MPN_RS03620
MPN_RS00050	MPN_RS01525
MPN_RS00050	MPN_RS02185
MPN_RS00050	MPN_RS01345
MPN_RS00050	MPN_RS01640
MPN_RS00050	MPN_800
MPN_RS00050	MPN_RS01770
MPN_RS00050	MPN_785
MPN_RS00050	MPN_RS00435
MPN_RS00050	MPN_RS00445
MPN_RS00050	MPN_RS00145
MPN_RS00050	MPN_RS03710
MPN_RS00050	MPN_RS00165
MPN_RS00050	MPN_792
MPN_RS00050	MPN_RS01455
MPN_RS00050	MPN_RS03220
MPN_RS00050	MPN_RS02165
MPN_RS00050	MPN_RS01535
MPN_RS00050	MPN_797
MPN_RS00050	MPN_RS04235
MPN_RS00050	MPN_RS01405
MPN_RS00050	MPN_RS01085
MPN_RS00050	MPN_RS00035
MPN_RS00050	MPN_RS00485
MPN_RS00050	MPN_655
MPN_RS00055	MPN_724
MPN_RS00055	MPN_RS00025
MPN_RS00055	MPN_RS04195
MPN_RS00055	MPN_RS00040
MPN_RS00055	MPN_RS00050
MPN_RS00055	MPN_RS00030
MPN_RS00055	MPN_RS00695
MPN_RS00055	MPN_RS00045
MPN_RS00055	MPN_RS03265
MPN_RS00055	MPN_RS00035
MPN_RS00060	MPN_RS04215
MPN_RS04215	MPN_RS00060
MPN_RS00075	MPN_RS00085
MPN_RS00080	MPN_778
MPN_RS00080	MPN_RS03620
MPN_RS00080	MPN_RS00130
MPN_RS00080	MPN_RS00155
MPN_RS00080	MPN_655
MPN_RS00080	MPN_RS01435
MPN_RS00080	MPN_RS00125
MPN_RS00080	MPN_RS00105
MPN_RS00080	MPN_RS00135
MPN_RS00080	MPN_RS00165
MPN_RS00080	MPN_RS00145
MPN_RS00080	MPN_RS03250
MPN_RS00080	MPN_723
MPN_RS00080	MPN_RS01630
MPN_RS00080	MPN_RS02385
MPN_RS00080	MPN_RS01505
MPN_RS00080	MPN_RS02820
MPN_RS00080	MPN_RS01220
MPN_RS00080	MPN_707
MPN_RS00080	MPN_RS01900
MPN_RS00080	MPN_RS01880
MPN_RS00080	MPN_RS00120
MPN_RS00080	MPN_RS02380
MPN_RS00080	MPN_RS00775
MPN_RS00080	MPN_RS02855
MPN_RS00080	MPN_791
MPN_RS00080	MPN_RS00190
MPN_RS00080	MPN_RS02545
MPN_RS00080	MPN_RS00150
MPN_RS00080	MPN_RS02390
MPN_RS00080	MPN_RS03555
MPN_RS00080	MPN_RS03575
MPN_RS00080	MPN_RS00090
MPN_RS00080	MPN_RS02495
MPN_RS00080	MPN_RS00160
MPN_RS00080	MPN_RS02450
MPN_RS00080	MPN_263
MPN_RS00080	MPN_RS00175
MPN_RS00080	MPN_RS00140
MPN_RS00085	MPN_RS01260
MPN_RS00085	MPN_RS02345
MPN_RS00085	MPN_RS01025
MPN_RS00085	MPN_RS01210
MPN_RS00085	MPN_RS01240
MPN_RS00085	MPN_RS02625
MPN_RS00085	MPN_RS03610
MPN_RS00085	MPN_RS03625
MPN_RS00085	MPN_RS02315
MPN_RS00085	MPN_724
MPN_RS00085	MPN_RS01215
MPN_RS00085	MPN_RS02690
MPN_RS00085	MPN_RS04190
MPN_RS00085	MPN_RS03660
MPN_RS00085	MPN_RS02225
MPN_RS00085	MPN_771
MPN_RS00085	MPN_441
MPN_RS00085	MPN_RS01870
MPN_RS00085	MPN_RS01080
MPN_RS00085	MPN_RS01875
MPN_RS00085	MPN_RS03435
MPN_RS00085	MPN_798
MPN_RS00085	MPN_RS00175
MPN_RS00085	MPN_RS01195
MPN_RS00085	MPN_RS02340
MPN_RS00085	MPN_RS04045
MPN_RS00085	MPN_RS00815
MPN_RS00085	MPN_RS00025
MPN_RS00085	MPN_RS00405
MPN_RS00085	MPN_RS03440
MPN_RS00085	MPN_RS01225
MPN_RS00085	MPN_RS00390
MPN_RS00085	MPN_RS01860
MPN_RS00085	MPN_RS01390
MPN_RS00085	MPN_RS03600
MPN_RS00085	MPN_RS04195
MPN_RS00085	MPN_RS02485
MPN_RS00085	MPN_RS02860
MPN_RS00085	MPN_676
MPN_RS00085	MPN_RS01445
MPN_RS00085	MPN_RS02125
MPN_RS00085	MPN_RS00410
MPN_RS00085	MPN_RS03525
MPN_RS00085	MPN_RS03020
MPN_RS00085	MPN_782
MPN_RS00085	MPN_RS02220
MPN_RS00085	MPN_RS00780
MPN_RS00085	MPN_RS01580
MPN_RS00085	MPN_RS01095
MPN_RS00085	MPN_RS01030
MPN_RS00085	MPN_RS00685
MPN_RS00085	MPN_RS02380
MPN_RS00085	MPN_RS00040
MPN_RS00085	MPN_RS03775
MPN_RS00085	MPN_RS01175
MPN_RS00085	MPN_RS02905
MPN_RS00085	MPN_RS01115
MPN_RS00085	MPN_779
MPN_RS00085	MPN_RS02510
MPN_RS00085	MPN_700
MPN_RS00085	MPN_RS02335
MPN_RS00085	MPN_791
MPN_RS00085	MPN_RS01235
MPN_RS00085	MPN_RS03745
MPN_RS00085	MPN_699
MPN_RS00085	MPN_790
MPN_RS00085	MPN_RS01145
MPN_RS00085	MPN_770
MPN_RS00085	MPN_373
MPN_RS00085	MPN_RS03680
MPN_RS00085	MPN_RS00770
MPN_RS00085	MPN_736
MPN_RS00085	MPN_RS03605
MPN_RS00085	MPN_RS04205
MPN_RS00085	MPN_768
MPN_RS00085	MPN_RS00805
MPN_RS00085	MPN_RS02390
MPN_RS00085	MPN_RS01430
MPN_RS00085	MPN_705
MPN_RS00085	MPN_RS00030
MPN_RS00085	MPN_RS01230
MPN_RS00085	MPN_716
MPN_RS00085	MPN_RS00415
MPN_RS00085	MPN_RS03215
MPN_RS00085	MPN_RS02140
MPN_RS00085	MPN_775
MPN_RS00085	MPN_722
MPN_RS00085	MPN_723
MPN_RS00085	MPN_RS00765
MPN_RS00085	MPN_RS01425
MPN_RS00085	MPN_RS03985
MPN_RS00085	MPN_RS02975
MPN_RS00085	MPN_RS01400
MPN_RS00085	MPN_RS01190
MPN_RS00085	MPN_RS02385
MPN_RS00085	MPN_RS01620
MPN_RS00085	MPN_RS01350
MPN_RS00085	MPN_037
MPN_RS00085	MPN_RS01250
MPN_RS00085	MPN_RS01905
MPN_RS00085	MPN_RS03560
MPN_RS00085	MPN_RS00785
MPN_RS00085	MPN_RS00695
MPN_RS00085	MPN_RS01100
MPN_RS00085	MPN_RS02130
MPN_RS00085	MPN_RS01910
MPN_RS00085	MPN_RS00045
MPN_RS00085	MPN_RS01200
MPN_RS00085	MPN_RS02110
MPN_RS00085	MPN_RS02820
MPN_RS00085	MPN_RS01120
MPN_RS00085	MPN_RS00375
MPN_RS00085	MPN_RS00245
MPN_RS00085	MPN_RS01345
MPN_RS00085	MPN_RS01770
MPN_RS00085	MPN_RS01045
MPN_RS00085	MPN_RS01890
MPN_RS00085	MPN_RS01640
MPN_RS00085	MPN_800
MPN_RS00085	MPN_721
MPN_RS00085	MPN_RS01335
MPN_RS00085	MPN_RS00310
MPN_RS00085	MPN_RS00005
MPN_RS00085	MPN_RS01440
MPN_RS00085	MPN_RS03620
MPN_RS00085	MPN_RS01405
MPN_RS00085	MPN_RS03650
MPN_RS00085	MPN_RS03780
MPN_RS00085	MPN_701
MPN_RS00085	MPN_RS01085
MPN_RS00085	MPN_345
MPN_RS00085	MPN_RS02215
MPN_RS00085	MPN_RS03265
MPN_RS00085	MPN_RS00035
MPN_RS00085	MPN_RS01435
MPN_RS00085	MPN_RS01395
MPN_RS00085	MPN_RS01180
MPN_RS00085	MPN_RS00485
MPN_RS00085	MPN_RS03110
MPN_RS00085	MPN_RS00165
MPN_RS00085	MPN_RS04275
MPN_RS00085	MPN_RS03550
MPN_RS00085	MPN_RS00145
MPN_RS00085	MPN_RS03220
MPN_RS00085	MPN_741
MPN_RS00085	MPN_RS00315
MPN_RS00085	MPN_RS01415
MPN_RS00085	MPN_RS01455
MPN_RS00085	MPN_RS02310
MPN_RS00085	MPN_RS01535
MPN_RS00085	MPN_RS03000
MPN_RS00085	MPN_RS00075
MPN_RS00090	MPN_723
MPN_RS00090	MPN_RS01630
MPN_RS00090	MPN_RS03250
MPN_RS00090	MPN_RS01220
MPN_RS00090	MPN_RS01505
MPN_RS00090	MPN_RS02820
MPN_RS00090	MPN_707
MPN_RS00090	MPN_RS02385
MPN_RS00090	MPN_RS03620
MPN_RS00090	MPN_RS00130
MPN_RS00090	MPN_RS00155
MPN_RS00090	MPN_778
MPN_RS00090	MPN_RS00135
MPN_RS00090	MPN_RS00165
MPN_RS00090	MPN_RS00145
MPN_RS00090	MPN_RS01435
MPN_RS00090	MPN_RS00125
MPN_RS00090	MPN_655
MPN_RS00090	MPN_RS00105
MPN_RS00090	MPN_RS02495
MPN_RS00090	MPN_RS00160
MPN_RS00090	MPN_RS03575
MPN_RS00090	MPN_RS00140
MPN_RS00090	MPN_RS02450
MPN_RS00090	MPN_RS00175
MPN_RS00090	MPN_263
MPN_RS00090	MPN_RS01880
MPN_RS00090	MPN_RS00120
MPN_RS00090	MPN_RS02380
MPN_RS00090	MPN_RS00080
MPN_RS00090	MPN_RS00150
MPN_RS00090	MPN_RS02545
MPN_RS00090	MPN_RS02855
MPN_RS00090	MPN_791
MPN_RS00090	MPN_RS00190
MPN_RS00105	MPN_RS02140
MPN_RS00105	MPN_705
MPN_RS00105	MPN_RS00760
MPN_RS00105	MPN_RS00030
MPN_RS00105	MPN_RS03190
MPN_RS00105	MPN_RS03215
MPN_RS00105	MPN_344
MPN_RS00105	MPN_733
MPN_RS00105	MPN_723
MPN_RS00105	MPN_RS03185
MPN_RS00105	MPN_775
MPN_RS00105	MPN_RS00180
MPN_RS00105	MPN_722
MPN_RS00105	MPN_702
MPN_RS00105	MPN_RS03200
MPN_RS00105	MPN_RS01250
MPN_RS00105	MPN_RS01915
MPN_RS00105	MPN_RS01400
MPN_RS00105	MPN_RS01350
MPN_RS00105	MPN_RS00045
MPN_RS00105	MPN_RS01505
MPN_RS00105	MPN_RS02820
MPN_RS00105	MPN_RS02110
MPN_RS00105	MPN_RS00785
MPN_RS00105	MPN_RS00695
MPN_RS00105	MPN_RS00380
MPN_RS00105	MPN_707
MPN_RS00105	MPN_RS02130
MPN_RS00105	MPN_RS01910
MPN_RS00105	MPN_RS03805
MPN_RS00105	MPN_RS03490
MPN_RS00105	MPN_RS00375
MPN_RS00105	MPN_RS00245
MPN_RS00105	MPN_777
MPN_RS00105	MPN_RS01770
MPN_RS00105	MPN_RS01640
MPN_RS00105	MPN_766
MPN_RS00105	MPN_RS02115
MPN_RS00105	MPN_RS01525
MPN_RS00105	MPN_RS00270
MPN_RS00105	MPN_RS00005
MPN_RS00105	MPN_RS03620
MPN_RS00105	MPN_RS00130
MPN_RS00105	MPN_RS02160
MPN_RS00105	MPN_RS00010
MPN_RS00105	MPN_RS00790
MPN_RS00105	MPN_RS00155
MPN_RS00105	MPN_795
MPN_RS00105	MPN_RS01335
MPN_RS00105	MPN_345
MPN_RS00105	MPN_RS03265
MPN_RS00105	MPN_RS00035
MPN_RS00105	MPN_RS00125
MPN_RS00105	MPN_RS01395
MPN_RS00105	MPN_RS01105
MPN_RS00105	MPN_655
MPN_RS00105	MPN_708
MPN_RS00105	MPN_RS04235
MPN_RS00105	MPN_RS03165
MPN_RS00105	MPN_RS03780
MPN_RS00105	MPN_703
MPN_RS00105	MPN_RS00135
MPN_RS00105	MPN_RS01415
MPN_RS00105	MPN_797
MPN_RS00105	MPN_RS01535
MPN_RS00105	MPN_RS00445
MPN_RS00105	MPN_RS03905
MPN_RS00105	MPN_RS03110
MPN_RS00105	MPN_RS00435
MPN_RS00105	MPN_RS00165
MPN_RS00105	MPN_RS03710
MPN_RS00105	MPN_RS00145
MPN_RS00105	MPN_RS04275
MPN_RS00105	MPN_RS03575
MPN_RS00105	MPN_RS01240
MPN_RS00105	MPN_RS02625
MPN_RS00105	MPN_RS04010
MPN_RS00105	MPN_RS00400
MPN_RS00105	MPN_RS00320
MPN_RS00105	MPN_RS02345
MPN_RS00105	MPN_RS01260
MPN_RS00105	MPN_RS02290
MPN_RS00105	MPN_RS01025
MPN_RS00105	MPN_RS00090
MPN_RS00105	MPN_737
MPN_RS00105	MPN_RS01050
MPN_RS00105	MPN_RS03625
MPN_RS00105	MPN_RS01600
MPN_RS00105	MPN_RS01545
MPN_RS00105	MPN_RS02690
MPN_RS00105	MPN_RS04190
MPN_RS00105	MPN_RS00140
MPN_RS00105	MPN_457
MPN_RS00105	MPN_RS00175
MPN_RS00105	MPN_RS01420
MPN_RS00105	MPN_RS02300
MPN_RS00105	MPN_734
MPN_RS00105	MPN_092
MPN_RS00105	MPN_RS01605
MPN_RS00105	MPN_696
MPN_RS00105	MPN_RS00305
MPN_RS00105	MPN_RS02295
MPN_RS00105	MPN_RS02340
MPN_RS00105	MPN_RS04045
MPN_RS00105	MPN_222
MPN_RS00105	MPN_RS03810
MPN_RS00105	MPN_RS00255
MPN_RS00105	MPN_RS02550
MPN_RS00105	MPN_731
MPN_RS00105	MPN_RS00390
MPN_RS00105	MPN_786
MPN_RS00105	MPN_RS03020
MPN_RS00105	MPN_782
MPN_RS00105	MPN_RS00080
MPN_RS00105	MPN_RS00780
MPN_RS00105	MPN_RS01580
MPN_RS00105	MPN_RS01095
MPN_RS00105	MPN_RS00505
MPN_RS00105	MPN_RS02125
MPN_RS00105	MPN_RS02575
MPN_RS00105	MPN_RS00120
MPN_RS00105	MPN_779
MPN_RS00105	MPN_RS03015
MPN_RS00105	MPN_RS02725
MPN_RS00105	MPN_RS02380
MPN_RS00105	MPN_RS00685
MPN_RS00105	MPN_RS01650
MPN_RS00105	MPN_RS00040
MPN_RS00105	MPN_RS03635
MPN_RS00105	MPN_RS03545
MPN_RS00105	MPN_373
MPN_RS00105	MPN_RS03680
MPN_RS00105	MPN_768
MPN_RS00105	MPN_RS04205
MPN_RS00105	MPN_RS01165
MPN_RS00105	MPN_RS04050
MPN_RS00105	MPN_700
MPN_RS00105	MPN_RS02335
MPN_RS00105	MPN_791
MPN_RS00105	MPN_699
MPN_RS00105	MPN_790
MPN_RS00105	MPN_710
MPN_RS00105	MPN_770
MPN_RS00105	MPN_RS02390
MPN_RS00105	MPN_RS01560
MPN_RS00105	MPN_RS00150
MPN_RS00105	MPN_RS01430
MPN_RS00105	MPN_RS03105
MPN_RS00105	MPN_RS01475
MPN_RS00105	MPN_RS01485
MPN_RS00105	MPN_RS03820
MPN_RS00105	MPN_RS02545
MPN_RS00105	MPN_RS02105
MPN_RS00105	MPN_727
MPN_RS00105	MPN_RS00805
MPN_RS00105	MPN_RS01530
MPN_RS00105	MPN_RS01205
MPN_RS00105	MPN_RS01480
MPN_RS00105	MPN_RS00355
MPN_RS00120	MPN_RS00140
MPN_RS00120	MPN_457
MPN_RS00120	MPN_458
MPN_RS00120	MPN_734
MPN_RS00120	MPN_RS01575
MPN_RS00120	MPN_RS03600
MPN_RS00120	MPN_RS04195
MPN_RS00120	MPN_RS01390
MPN_RS00120	MPN_RS00305
MPN_RS00120	MPN_RS02550
MPN_RS00120	MPN_RS00390
MPN_RS00120	MPN_RS03810
MPN_RS00120	MPN_RS01195
MPN_RS00120	MPN_RS02340
MPN_RS00120	MPN_222
MPN_RS00120	MPN_RS01010
MPN_RS00120	MPN_732
MPN_RS00120	MPN_RS01240
MPN_RS00120	MPN_RS03575
MPN_RS00120	MPN_441
MPN_RS00120	MPN_771
MPN_RS00120	MPN_RS01050
MPN_RS00120	MPN_RS00090
MPN_RS00120	MPN_RS02810
MPN_RS00120	MPN_RS00460
MPN_RS00120	MPN_RS01545
MPN_RS00120	MPN_RS01745
MPN_RS00120	MPN_RS01600
MPN_RS00120	MPN_790
MPN_RS00120	MPN_RS00190
MPN_RS00120	MPN_700
MPN_RS00120	MPN_RS02885
MPN_RS00120	MPN_RS02545
MPN_RS00120	MPN_RS01430
MPN_RS00120	MPN_RS00150
MPN_RS00120	MPN_RS02390
MPN_RS00120	MPN_RS00900
MPN_RS00120	MPN_RS02715
MPN_RS00120	MPN_RS00355
MPN_RS00120	MPN_RS00805
MPN_RS00120	MPN_RS02220
MPN_RS00120	MPN_RS00080
MPN_RS00120	MPN_782
MPN_RS00120	MPN_786
MPN_RS00120	MPN_RS02860
MPN_RS00120	MPN_RS03015
MPN_RS00120	MPN_RS02510
MPN_RS00120	MPN_RS00360
MPN_RS00120	MPN_RS01880
MPN_RS00120	MPN_RS01175
MPN_RS00120	MPN_RS02905
MPN_RS00120	MPN_RS01330
MPN_RS00120	MPN_RS01905
MPN_RS00120	MPN_728
MPN_RS00120	MPN_RS01520
MPN_RS00120	MPN_RS01150
MPN_RS00120	MPN_RS03570
MPN_RS00120	MPN_RS02975
MPN_RS00120	MPN_RS00895
MPN_RS00120	MPN_RS00045
MPN_RS00120	MPN_RS01200
MPN_RS00120	MPN_707
MPN_RS00120	MPN_RS00785
MPN_RS00120	MPN_RS00250
MPN_RS00120	MPN_RS00415
MPN_RS00120	MPN_RS01425
MPN_RS00120	MPN_RS01630
MPN_RS00120	MPN_RS00365
MPN_RS00120	MPN_722
MPN_RS00120	MPN_RS00465
MPN_RS00120	MPN_RS01180
MPN_RS00120	MPN_RS00905
MPN_RS00120	MPN_RS00485
MPN_RS00120	MPN_RS01105
MPN_RS00120	MPN_RS02215
MPN_RS00120	MPN_RS03265
MPN_RS00120	MPN_345
MPN_RS00120	MPN_RS00125
MPN_RS00120	MPN_RS00105
MPN_RS00120	MPN_RS01085
MPN_RS00120	MPN_701
MPN_RS00120	MPN_RS03165
MPN_RS00120	MPN_RS01340
MPN_RS00120	MPN_RS01535
MPN_RS00120	MPN_RS00135
MPN_RS00120	MPN_792
MPN_RS00120	MPN_RS00145
MPN_RS00120	MPN_RS00165
MPN_RS00120	MPN_RS02035
MPN_RS00120	MPN_RS01255
MPN_RS00120	MPN_RS02185
MPN_RS00120	MPN_RS03740
MPN_RS00120	MPN_RS02950
MPN_RS00120	MPN_RS03765
MPN_RS00120	MPN_795
MPN_RS00120	MPN_RS00155
MPN_RS00120	MPN_RS00790
MPN_RS00120	MPN_RS00010
MPN_RS00120	MPN_RS00130
MPN_RS00125	MPN_RS01330
MPN_RS00125	MPN_792
MPN_RS00125	MPN_RS00135
MPN_RS00125	MPN_RS01535
MPN_RS00125	MPN_797
MPN_RS00125	MPN_RS02035
MPN_RS00125	MPN_RS00165
MPN_RS00125	MPN_RS00145
MPN_RS00125	MPN_RS03265
MPN_RS00125	MPN_345
MPN_RS00125	MPN_RS02215
MPN_RS00125	MPN_RS01105
MPN_RS00125	MPN_RS00485
MPN_RS00125	MPN_RS00905
MPN_RS00125	MPN_RS01180
MPN_RS00125	MPN_RS01340
MPN_RS00125	MPN_RS03165
MPN_RS00125	MPN_RS01085
MPN_RS00125	MPN_701
MPN_RS00125	MPN_RS00105
MPN_RS00125	MPN_RS02950
MPN_RS00125	MPN_RS03740
MPN_RS00125	MPN_RS00130
MPN_RS00125	MPN_RS00010
MPN_RS00125	MPN_RS00790
MPN_RS00125	MPN_RS00155
MPN_RS00125	MPN_RS03765
MPN_RS00125	MPN_RS02185
MPN_RS00125	MPN_RS01200
MPN_RS00125	MPN_RS00895
MPN_RS00125	MPN_RS00045
MPN_RS00125	MPN_RS00785
MPN_RS00125	MPN_707
MPN_RS00125	MPN_RS01520
MPN_RS00125	MPN_728
MPN_RS00125	MPN_RS01905
MPN_RS00125	MPN_RS02975
MPN_RS00125	MPN_RS03570
MPN_RS00125	MPN_RS01150
MPN_RS00125	MPN_RS01630
MPN_RS00125	MPN_RS01425
MPN_RS00125	MPN_RS00465
MPN_RS00125	MPN_722
MPN_RS00125	MPN_RS00365
MPN_RS00125	MPN_RS00250
MPN_RS00125	MPN_RS00760
MPN_RS00125	MPN_RS00415
MPN_RS00125	MPN_RS00900
MPN_RS00125	MPN_RS02390
MPN_RS00125	MPN_RS00150
MPN_RS00125	MPN_RS01430
MPN_RS00125	MPN_RS02545
MPN_RS00125	MPN_RS00805
MPN_RS00125	MPN_RS00355
MPN_RS00125	MPN_RS02715
MPN_RS00125	MPN_RS03680
MPN_RS00125	MPN_RS02885
MPN_RS00125	MPN_700
MPN_RS00125	MPN_RS00190
MPN_RS00125	MPN_RS01145
MPN_RS00125	MPN_790
MPN_RS00125	MPN_RS03180
MPN_RS00125	MPN_RS01880
MPN_RS00125	MPN_RS00120
MPN_RS00125	MPN_RS00360
MPN_RS00125	MPN_RS02510
MPN_RS00125	MPN_RS03015
MPN_RS00125	MPN_RS02905
MPN_RS00125	MPN_RS01175
MPN_RS00125	MPN_786
MPN_RS00125	MPN_782
MPN_RS00125	MPN_RS00080
MPN_RS00125	MPN_RS02220
MPN_RS00125	MPN_RS02860
MPN_RS00125	MPN_RS00305
MPN_RS00125	MPN_RS01390
MPN_RS00125	MPN_RS04195
MPN_RS00125	MPN_RS03600
MPN_RS00125	MPN_RS01010
MPN_RS00125	MPN_RS02340
MPN_RS00125	MPN_RS01195
MPN_RS00125	MPN_RS03810
MPN_RS00125	MPN_RS00390
MPN_RS00125	MPN_RS02550
MPN_RS00125	MPN_457
MPN_RS00125	MPN_458
MPN_RS00125	MPN_RS00140
MPN_RS00125	MPN_RS01575
MPN_RS00125	MPN_734
MPN_RS00125	MPN_RS00090
MPN_RS00125	MPN_RS02810
MPN_RS00125	MPN_RS01050
MPN_RS00125	MPN_771
MPN_RS00125	MPN_441
MPN_RS00125	MPN_RS01600
MPN_RS00125	MPN_RS01745
MPN_RS00125	MPN_RS01545
MPN_RS00125	MPN_RS00460
MPN_RS00125	MPN_RS03575
MPN_RS00125	MPN_RS01240
MPN_RS00125	MPN_732
MPN_RS00125	MPN_RS01260
MPN_RS00130	MPN_RS01260
MPN_RS00130	MPN_RS01210
MPN_RS00130	MPN_RS02555
MPN_RS00130	MPN_RS01540
MPN_RS00130	MPN_RS00460
MPN_RS00130	MPN_RS02225
MPN_RS00130	MPN_RS01635
MPN_RS00130	MPN_RS01545
MPN_RS00130	MPN_724
MPN_RS00130	MPN_RS02680
MPN_RS00130	MPN_RS03625
MPN_RS00130	MPN_RS01600
MPN_RS00130	MPN_RS02315
MPN_RS00130	MPN_441
MPN_RS00130	MPN_771
MPN_RS00130	MPN_RS01050
MPN_RS00130	MPN_RS02810
MPN_RS00130	MPN_RS00090
MPN_RS00130	MPN_RS00265
MPN_RS00130	MPN_RS02145
MPN_RS00130	MPN_RS03435
MPN_RS00130	MPN_RS01420
MPN_RS00130	MPN_RS01870
MPN_RS00130	MPN_RS02505
MPN_RS00130	MPN_RS00140
MPN_RS00130	MPN_RS04270
MPN_RS00130	MPN_RS02500
MPN_RS00130	MPN_RS01225
MPN_RS00130	MPN_RS03440
MPN_RS00130	MPN_RS03810
MPN_RS00130	MPN_RS00255
MPN_RS00130	MPN_RS01010
MPN_RS00130	MPN_RS02295
MPN_RS00130	MPN_RS02485
MPN_RS00130	MPN_RS04195
MPN_RS00130	MPN_RS01390
MPN_RS00130	MPN_RS03525
MPN_RS00130	MPN_RS00410
MPN_RS00130	MPN_RS02125
MPN_RS00130	MPN_RS01470
MPN_RS00130	MPN_RS02220
MPN_RS00130	MPN_782
MPN_RS00130	MPN_RS00080
MPN_RS00130	MPN_RS01175
MPN_RS00130	MPN_RS02905
MPN_RS00130	MPN_RS00685
MPN_RS00130	MPN_RS01650
MPN_RS00130	MPN_RS00040
MPN_RS00130	MPN_RS02330
MPN_RS00130	MPN_RS02510
MPN_RS00130	MPN_RS00120
MPN_RS00130	MPN_779
MPN_RS00130	MPN_RS02805
MPN_RS00130	MPN_RS01115
MPN_RS00130	MPN_RS03180
MPN_RS00130	MPN_699
MPN_RS00130	MPN_RS01235
MPN_RS00130	MPN_RS04205
MPN_RS00130	MPN_RS01165
MPN_RS00130	MPN_RS03545
MPN_RS00130	MPN_RS01480
MPN_RS00130	MPN_RS00805
MPN_RS00130	MPN_727
MPN_RS00130	MPN_RS02545
MPN_RS00130	MPN_RS02530
MPN_RS00130	MPN_RS00050
MPN_RS00130	MPN_RS01485
MPN_RS00130	MPN_RS03820
MPN_RS00130	MPN_RS02840
MPN_RS00130	MPN_RS01430
MPN_RS00130	MPN_RS03105
MPN_RS00130	MPN_RS00150
MPN_RS00130	MPN_RS03215
MPN_RS00130	MPN_344
MPN_RS00130	MPN_RS02835
MPN_RS00130	MPN_RS01230
MPN_RS00130	MPN_RS00030
MPN_RS00130	MPN_RS00250
MPN_RS00130	MPN_702
MPN_RS00130	MPN_722
MPN_RS00130	MPN_RS00465
MPN_RS00130	MPN_RS01425
MPN_RS00130	MPN_RS01630
MPN_RS00130	MPN_733
MPN_RS00130	MPN_RS03185
MPN_RS00130	MPN_RS01620
MPN_RS00130	MPN_RS01190
MPN_RS00130	MPN_RS01350
MPN_RS00130	MPN_RS01400
MPN_RS00130	MPN_RS02540
MPN_RS00130	MPN_RS02975
MPN_RS00130	MPN_RS03560
MPN_RS00130	MPN_RS01905
MPN_RS00130	MPN_RS01025
MPN_RS00130	MPN_RS03665
MPN_RS00130	MPN_RS01520
MPN_RS00130	MPN_728
MPN_RS00130	MPN_RS01100
MPN_RS00130	MPN_RS00785
MPN_RS00130	MPN_RS02820
MPN_RS00130	MPN_RS00045
MPN_RS00130	MPN_RS01200
MPN_RS00130	MPN_RS02185
MPN_RS00130	MPN_RS02020
MPN_RS00130	MPN_RS01770
MPN_RS00130	MPN_RS03765
MPN_RS00130	MPN_RS01335
MPN_RS00130	MPN_RS00155
MPN_RS00130	MPN_RS02160
MPN_RS00130	MPN_RS00010
MPN_RS00130	MPN_RS03740
MPN_RS00130	MPN_RS01440
MPN_RS00130	MPN_RS02950
MPN_RS00130	MPN_RS00005
MPN_RS00130	MPN_RS00105
MPN_RS00130	MPN_701
MPN_RS00130	MPN_RS01085
MPN_RS00130	MPN_RS03650
MPN_RS00130	MPN_RS01340
MPN_RS00130	MPN_655
MPN_RS00130	MPN_RS03265
MPN_RS00130	MPN_345
MPN_RS00130	MPN_RS02215
MPN_RS00130	MPN_RS00035
MPN_RS00130	MPN_RS00125
MPN_RS00130	MPN_RS00145
MPN_RS00130	MPN_RS04275
MPN_RS00130	MPN_RS02035
MPN_RS00130	MPN_RS00165
MPN_RS00130	MPN_RS00445
MPN_RS00130	MPN_RS02165
MPN_RS00130	MPN_RS00890
MPN_RS00130	MPN_RS03000
MPN_RS00130	MPN_RS01535
MPN_RS00130	MPN_RS00135
MPN_RS00130	MPN_RS01455
MPN_RS00130	MPN_203
MPN_RS00135	MPN_RS01425
MPN_RS00135	MPN_723
MPN_RS00135	MPN_RS00765
MPN_RS00135	MPN_RS03185
MPN_RS00135	MPN_RS00630
MPN_RS00135	MPN_RS01630
MPN_RS00135	MPN_RS00465
MPN_RS00135	MPN_775
MPN_RS00135	MPN_RS00250
MPN_RS00135	MPN_RS02980
MPN_RS00135	MPN_RS01230
MPN_RS00135	MPN_RS03190
MPN_RS00135	MPN_RS03215
MPN_RS00135	MPN_RS02835
MPN_RS00135	MPN_RS00030
MPN_RS00135	MPN_RS00045
MPN_RS00135	MPN_RS01505
MPN_RS00135	MPN_RS01200
MPN_RS00135	MPN_RS02130
MPN_RS00135	MPN_RS00935
MPN_RS00135	MPN_707
MPN_RS00135	MPN_RS03805
MPN_RS00135	MPN_794
[truncated: 46,629 more rows]
