# Supplementary material for: CNN4Essential: a convolutional neural network model for predicting bacterial gene essentiality based on multi-feature fusion
Source: BMC Genomics. 2026 Apr 6;27:496. doi: 10.1186/s12864-026-12819-3 (PMC13188266; doi:10.1186/s12864-026-12819-3)
Supplement: Supplementary file 1 — Supplementary Material 1. [file 12864_2026_12819_MOESM1_ESM.zip › Mycoplasma pneumoniae/PPI/722438.protein.links.v11.5.txt]

protein1	protein2
MPN_001	MPN_661
MPN_001	MPN_214
MPN_001	MPN_447
MPN_001	MPN_140
MPN_001	MPN_409
MPN_001	MPN_499
MPN_001	MPN_678
MPN_001	MPN_452
MPN_001	MPN_449
MPN_001	MPN_010
MPN_001	MPN_166
MPN_001	MPN_374
MPN_001	MPN_283
MPN_001	MPN_421
MPN_001	MPN_144
MPN_001	MPN_626
MPN_001	MPN_259
MPN_001	MPN_358
MPN_001	MPN_699
MPN_001	MPN_790
MPN_001	MPN_770
MPN_001	MPN_700
MPN_001	MPN_791
MPN_001	MPN_784
MPN_001	MPN_663
MPN_001	MPN_220
MPN_001	MPN_654
MPN_001	MPN_207
MPN_001	MPN_373
MPN_001	MPN_651
MPN_001	MPN_121
MPN_001	MPN_389
MPN_001	MPN_008
MPN_001	MPN_508
MPN_001	MPN_410
MPN_001	MPN_016
MPN_001	MPN_779
MPN_001	MPN_377
MPN_001	MPN_676
MPN_001	MPN_076
MPN_001	MPN_620
MPN_001	MPN_093
MPN_001	MPN_267
MPN_001	MPN_161
MPN_001	MPN_502
MPN_001	MPN_395
MPN_001	MPN_285
MPN_001	MPN_197
MPN_001	MPN_786
MPN_001	MPN_782
MPN_001	MPN_604
MPN_001	MPN_453
MPN_001	MPN_412
MPN_001	MPN_142
MPN_001	MPN_180
MPN_001	MPN_793
MPN_001	MPN_005
MPN_001	MPN_049
MPN_001	MPN_675
MPN_001	MPN_634
MPN_001	MPN_440
MPN_001	MPN_405
MPN_001	MPN_055
MPN_001	MPN_334
MPN_001	MPN_335
MPN_001	MPN_603
MPN_001	MPN_734
MPN_001	MPN_306
MPN_001	MPN_263
MPN_001	MPN_032
MPN_001	MPN_798
MPN_001	MPN_025
MPN_001	MPN_471
MPN_001	MPN_280
MPN_001	MPN_633
MPN_001	MPN_396
MPN_001	MPN_641
MPN_001	MPN_408
MPN_001	MPN_724
MPN_001	MPN_469
MPN_001	MPN_441
MPN_001	MPN_442
MPN_001	MPN_225
MPN_001	MPN_413
MPN_001	MPN_183
MPN_001	MPN_638
MPN_001	MPN_145
MPN_001	MPN_630
MPN_001	MPN_030
MPN_001	MPN_656
MPN_001	MPN_625
MPN_001	MPN_503
MPN_001	MPN_026
MPN_001	MPN_082
MPN_001	MPN_282
MPN_001	MPN_785
MPN_001	MPN_407
MPN_001	MPN_523
MPN_001	MPN_278
MPN_001	MPN_385
MPN_001	MPN_741
MPN_001	MPN_703
MPN_001	MPN_742
MPN_001	MPN_203
MPN_001	MPN_024
MPN_001	MPN_264
MPN_001	MPN_792
MPN_001	MPN_018
MPN_001	MPN_701
MPN_001	MPN_254
MPN_001	MPN_646
MPN_001	MPN_655
MPN_001	MPN_372
MPN_001	MPN_345
MPN_001	MPN_394
MPN_001	MPN_007
MPN_001	MPN_570
MPN_001	MPN_260
MPN_001	MPN_240
MPN_001	MPN_002
MPN_001	MPN_384
MPN_001	MPN_023
MPN_001	MPN_137
MPN_001	MPN_261
MPN_001	MPN_388
MPN_001	MPN_314
MPN_001	MPN_297
MPN_001	MPN_800
MPN_001	MPN_068
MPN_001	MPN_047
MPN_001	MPN_242
MPN_001	MPN_707
MPN_001	MPN_342
MPN_001	MPN_794
MPN_001	MPN_136
MPN_001	MPN_122
MPN_001	MPN_069
MPN_001	MPN_789
MPN_001	MPN_009
MPN_001	MPN_213
MPN_001	MPN_375
MPN_001	MPN_495
MPN_001	MPN_371
MPN_001	MPN_293
MPN_001	MPN_420
MPN_001	MPN_243
MPN_001	MPN_343
MPN_001	MPN_519
MPN_001	MPN_253
MPN_001	MPN_037
MPN_001	MPN_341
MPN_001	MPN_627
MPN_001	MPN_773
MPN_001	MPN_033
MPN_001	MPN_258
MPN_001	MPN_723
MPN_001	MPN_555
MPN_001	MPN_111
MPN_001	MPN_295
MPN_001	MPN_556
MPN_001	MPN_344
MPN_001	MPN_560
MPN_001	MPN_498
MPN_001	MPN_705
MPN_001	MPN_006
MPN_001	MPN_357
MPN_002	MPN_441
MPN_002	MPN_724
MPN_002	MPN_469
MPN_002	MPN_408
MPN_002	MPN_279
MPN_002	MPN_085
MPN_002	MPN_029
MPN_002	MPN_396
MPN_002	MPN_280
MPN_002	MPN_215
MPN_002	MPN_031
MPN_002	MPN_183
MPN_002	MPN_251
MPN_002	MPN_055
MPN_002	MPN_636
MPN_002	MPN_634
MPN_002	MPN_367
MPN_002	MPN_675
MPN_002	MPN_005
MPN_002	MPN_412
MPN_002	MPN_180
MPN_002	MPN_142
MPN_002	MPN_635
MPN_002	MPN_218
MPN_002	MPN_453
MPN_002	MPN_604
MPN_002	MPN_071
MPN_002	MPN_141
MPN_002	MPN_025
MPN_002	MPN_798
MPN_002	MPN_032
MPN_002	MPN_603
MPN_002	MPN_257
MPN_002	MPN_334
MPN_002	MPN_381
MPN_002	MPN_021
MPN_002	MPN_196
MPN_002	MPN_336
MPN_002	MPN_200
MPN_002	MPN_569
MPN_002	MPN_184
MPN_002	MPN_208
MPN_002	MPN_508
MPN_002	MPN_419
MPN_002	MPN_121
MPN_002	MPN_008
MPN_002	MPN_525
MPN_002	MPN_782
MPN_002	MPN_786
MPN_002	MPN_072
MPN_002	MPN_197
MPN_002	MPN_395
MPN_002	MPN_093
MPN_002	MPN_676
MPN_002	MPN_076
MPN_002	MPN_377
MPN_002	MPN_340
MPN_002	MPN_259
MPN_002	MPN_268
MPN_002	MPN_421
MPN_002	MPN_449
MPN_002	MPN_078
MPN_002	MPN_499
MPN_002	MPN_678
MPN_002	MPN_140
MPN_002	MPN_727
MPN_002	MPN_475
MPN_002	MPN_064
MPN_002	MPN_214
MPN_002	MPN_736
MPN_002	MPN_624
MPN_002	MPN_654
MPN_002	MPN_207
MPN_002	MPN_411
MPN_002	MPN_663
MPN_002	MPN_220
MPN_002	MPN_035
MPN_002	MPN_501
MPN_002	MPN_710
MPN_002	MPN_699
MPN_002	MPN_358
MPN_002	MPN_563
MPN_002	MPN_295
MPN_002	MPN_111
MPN_002	MPN_132
MPN_002	MPN_723
MPN_002	MPN_258
MPN_002	MPN_775
MPN_002	MPN_086
MPN_002	MPN_048
MPN_002	MPN_520
MPN_002	MPN_006
MPN_002	MPN_560
MPN_002	MPN_498
MPN_002	MPN_219
MPN_002	MPN_009
MPN_002	MPN_213
MPN_002	MPN_272
MPN_002	MPN_069
MPN_002	MPN_198
MPN_002	MPN_136
MPN_002	MPN_794
MPN_002	MPN_122
MPN_002	MPN_674
MPN_002	MPN_707
MPN_002	MPN_165
MPN_002	MPN_378
MPN_002	MPN_558
MPN_002	MPN_627
MPN_002	MPN_341
MPN_002	MPN_275
MPN_002	MPN_728
MPN_002	MPN_519
MPN_002	MPN_293
MPN_002	MPN_211
MPN_002	MPN_371
MPN_002	MPN_243
MPN_002	MPN_001
MPN_002	MPN_516
MPN_002	MPN_051
MPN_002	MPN_390
MPN_002	MPN_261
MPN_002	MPN_137
MPN_002	MPN_028
MPN_002	MPN_384
MPN_002	MPN_023
MPN_002	MPN_240
MPN_002	MPN_242
MPN_002	MPN_766
MPN_002	MPN_359
MPN_002	MPN_314
MPN_002	MPN_084
MPN_002	MPN_201
MPN_002	MPN_388
MPN_002	MPN_264
MPN_002	MPN_792
MPN_002	MPN_203
MPN_002	MPN_741
MPN_002	MPN_561
MPN_002	MPN_385
MPN_002	MPN_523
MPN_002	MPN_278
MPN_002	MPN_082
MPN_002	MPN_282
MPN_002	MPN_026
MPN_002	MPN_625
MPN_002	MPN_345
MPN_002	MPN_394
MPN_002	MPN_570
MPN_002	MPN_022
MPN_002	MPN_260
MPN_002	MPN_209
MPN_002	MPN_372
MPN_002	MPN_252
MPN_002	MPN_655
MPN_002	MPN_646
MPN_002	MPN_241
MPN_002	MPN_670
MPN_002	MPN_018
MPN_002	MPN_195
MPN_002	MPN_701
MPN_005	MPN_254
MPN_005	MPN_701
MPN_005	MPN_195
MPN_005	MPN_260
MPN_005	MPN_345
MPN_005	MPN_394
MPN_005	MPN_570
MPN_005	MPN_007
MPN_005	MPN_088
MPN_005	MPN_209
MPN_005	MPN_655
MPN_005	MPN_252
MPN_005	MPN_199
MPN_005	MPN_082
MPN_005	MPN_503
MPN_005	MPN_625
MPN_005	MPN_026
MPN_005	MPN_656
MPN_005	MPN_030
MPN_005	MPN_024
MPN_005	MPN_264
MPN_005	MPN_792
MPN_005	MPN_741
MPN_005	MPN_278
MPN_005	MPN_523
MPN_005	MPN_201
MPN_005	MPN_276
MPN_005	MPN_376
MPN_005	MPN_242
MPN_005	MPN_068
MPN_005	MPN_297
MPN_005	MPN_359
MPN_005	MPN_314
MPN_005	MPN_137
MPN_005	MPN_002
MPN_005	MPN_384
MPN_005	MPN_240
MPN_005	MPN_001
MPN_005	MPN_390
MPN_005	MPN_261
MPN_005	MPN_011
MPN_005	MPN_243
MPN_005	MPN_211
MPN_005	MPN_293
MPN_005	MPN_773
MPN_005	MPN_341
MPN_005	MPN_627
MPN_005	MPN_069
MPN_005	MPN_122
MPN_005	MPN_794
MPN_005	MPN_136
MPN_005	MPN_342
MPN_005	MPN_217
MPN_005	MPN_272
MPN_005	MPN_213
MPN_005	MPN_009
MPN_005	MPN_157
MPN_005	MPN_006
MPN_005	MPN_705
MPN_005	MPN_498
MPN_005	MPN_556
MPN_005	MPN_380
MPN_005	MPN_775
MPN_005	MPN_086
MPN_005	MPN_722
MPN_005	MPN_295
MPN_005	MPN_723
MPN_005	MPN_132
MPN_005	MPN_206
MPN_005	MPN_791
MPN_005	MPN_663
MPN_005	MPN_220
MPN_005	MPN_700
MPN_005	MPN_710
MPN_005	MPN_699
MPN_005	MPN_736
MPN_005	MPN_373
MPN_005	MPN_654
MPN_005	MPN_409
MPN_005	MPN_709
MPN_005	MPN_140
MPN_005	MPN_064
MPN_005	MPN_475
MPN_005	MPN_214
MPN_005	MPN_259
MPN_005	MPN_421
MPN_005	MPN_144
MPN_005	MPN_010
MPN_005	MPN_374
MPN_005	MPN_678
MPN_005	MPN_270
MPN_005	MPN_502
MPN_005	MPN_377
MPN_005	MPN_782
MPN_005	MPN_517
MPN_005	MPN_786
MPN_005	MPN_197
MPN_005	MPN_395
MPN_005	MPN_184
MPN_005	MPN_508
MPN_005	MPN_669
MPN_005	MPN_643
MPN_005	MPN_008
MPN_005	MPN_121
MPN_005	MPN_492
MPN_005	MPN_016
MPN_005	MPN_200
MPN_005	MPN_196
MPN_005	MPN_445
MPN_005	MPN_603
MPN_005	MPN_734
MPN_005	MPN_194
MPN_005	MPN_257
MPN_005	MPN_050
MPN_005	MPN_381
MPN_005	MPN_458
MPN_005	MPN_798
MPN_005	MPN_032
MPN_005	MPN_049
MPN_005	MPN_675
MPN_005	MPN_793
MPN_005	MPN_635
MPN_005	MPN_142
MPN_005	MPN_212
MPN_005	MPN_141
MPN_005	MPN_071
MPN_005	MPN_604
MPN_005	MPN_453
MPN_005	MPN_731
MPN_005	MPN_251
MPN_005	MPN_332
MPN_005	MPN_440
MPN_005	MPN_634
MPN_005	MPN_636
MPN_005	MPN_183
MPN_005	MPN_404
MPN_005	MPN_225
MPN_005	MPN_413
MPN_005	MPN_058
MPN_005	MPN_215
MPN_005	MPN_073
MPN_005	MPN_460
MPN_005	MPN_210
MPN_005	MPN_469
MPN_005	MPN_724
MPN_005	MPN_216
MPN_005	MPN_408
MPN_005	MPN_641
MPN_005	MPN_085
MPN_005	MPN_633
MPN_005	MPN_280
MPN_005	MPN_442
MPN_005	MPN_737
MPN_005	MPN_771
MPN_005	MPN_441
MPN_006	MPN_722
MPN_006	MPN_067
MPN_006	MPN_775
MPN_006	MPN_206
MPN_006	MPN_698
MPN_006	MPN_258
MPN_006	MPN_723
MPN_006	MPN_733
MPN_006	MPN_132
MPN_006	MPN_555
MPN_006	MPN_344
MPN_006	MPN_560
MPN_006	MPN_077
MPN_006	MPN_498
MPN_006	MPN_556
MPN_006	MPN_219
MPN_006	MPN_705
MPN_006	MPN_380
MPN_006	MPN_342
MPN_006	MPN_674
MPN_006	MPN_378
MPN_006	MPN_707
MPN_006	MPN_198
MPN_006	MPN_069
MPN_006	MPN_794
MPN_006	MPN_136
MPN_006	MPN_122
MPN_006	MPN_009
MPN_006	MPN_272
MPN_006	MPN_213
MPN_006	MPN_211
MPN_006	MPN_293
MPN_006	MPN_420
MPN_006	MPN_243
MPN_006	MPN_011
MPN_006	MPN_205
MPN_006	MPN_253
MPN_006	MPN_343
MPN_006	MPN_451
MPN_006	MPN_519
MPN_006	MPN_341
MPN_006	MPN_627
MPN_006	MPN_773
MPN_006	MPN_795
MPN_006	MPN_721
MPN_006	MPN_240
MPN_006	MPN_028
MPN_006	MPN_137
MPN_006	MPN_002
MPN_006	MPN_023
MPN_006	MPN_384
MPN_006	MPN_390
MPN_006	MPN_640
MPN_006	MPN_001
MPN_006	MPN_051
MPN_006	MPN_201
MPN_006	MPN_276
MPN_006	MPN_800
MPN_006	MPN_297
MPN_006	MPN_314
MPN_006	MPN_359
MPN_006	MPN_777
MPN_006	MPN_187
MPN_006	MPN_242
MPN_006	MPN_068
MPN_006	MPN_026
MPN_006	MPN_030
MPN_006	MPN_656
MPN_006	MPN_080
MPN_006	MPN_785
MPN_006	MPN_282
MPN_006	MPN_797
MPN_006	MPN_278
MPN_006	MPN_203
MPN_006	MPN_792
MPN_006	MPN_024
MPN_006	MPN_264
MPN_006	MPN_741
MPN_006	MPN_018
MPN_006	MPN_195
MPN_006	MPN_646
MPN_006	MPN_551
MPN_006	MPN_254
MPN_006	MPN_209
MPN_006	MPN_655
MPN_006	MPN_199
MPN_006	MPN_252
MPN_006	MPN_570
MPN_006	MPN_007
MPN_006	MPN_345
MPN_006	MPN_260
MPN_006	MPN_029
MPN_006	MPN_279
MPN_006	MPN_471
MPN_006	MPN_280
MPN_006	MPN_724
MPN_006	MPN_216
MPN_006	MPN_641
MPN_006	MPN_281
MPN_006	MPN_441
MPN_006	MPN_188
MPN_006	MPN_183
MPN_006	MPN_404
MPN_006	MPN_612
MPN_006	MPN_210
MPN_006	MPN_638
MPN_006	MPN_221
MPN_006	MPN_604
MPN_006	MPN_218
MPN_006	MPN_141
MPN_006	MPN_071
MPN_006	MPN_793
MPN_006	MPN_005
MPN_006	MPN_049
MPN_006	MPN_675
MPN_006	MPN_212
MPN_006	MPN_412
MPN_006	MPN_142
MPN_006	MPN_636
MPN_006	MPN_367
MPN_006	MPN_251
MPN_006	MPN_055
MPN_006	MPN_050
MPN_006	MPN_335
MPN_006	MPN_603
MPN_006	MPN_734
MPN_006	MPN_092
MPN_006	MPN_306
MPN_006	MPN_284
MPN_006	MPN_257
MPN_006	MPN_334
MPN_006	MPN_194
MPN_006	MPN_263
MPN_006	MPN_032
MPN_006	MPN_025
MPN_006	MPN_457
MPN_006	MPN_798
MPN_006	MPN_208
MPN_006	MPN_508
MPN_006	MPN_121
MPN_006	MPN_419
MPN_006	MPN_008
MPN_006	MPN_184
MPN_006	MPN_410
MPN_006	MPN_445
MPN_006	MPN_779
MPN_006	MPN_492
MPN_006	MPN_196
MPN_006	MPN_016
MPN_006	MPN_200
MPN_006	MPN_377
MPN_006	MPN_076
MPN_006	MPN_262
MPN_006	MPN_676
MPN_006	MPN_502
MPN_006	MPN_301
MPN_006	MPN_285
MPN_006	MPN_197
MPN_006	MPN_135
MPN_006	MPN_782
MPN_006	MPN_786
MPN_006	MPN_475
MPN_006	MPN_661
MPN_006	MPN_269
MPN_006	MPN_214
MPN_006	MPN_409
MPN_006	MPN_140
MPN_006	MPN_727
MPN_006	MPN_010
MPN_006	MPN_531
MPN_006	MPN_678
MPN_006	MPN_270
MPN_006	MPN_268
MPN_006	MPN_259
MPN_006	MPN_283
MPN_006	MPN_421
MPN_006	MPN_770
MPN_006	MPN_699
MPN_006	MPN_204
MPN_006	MPN_790
MPN_006	MPN_791
MPN_006	MPN_035
MPN_006	MPN_663
MPN_006	MPN_220
MPN_006	MPN_784
MPN_006	MPN_654
MPN_006	MPN_207
MPN_006	MPN_736
MPN_006	MPN_637
MPN_006	MPN_651
MPN_007	MPN_023
MPN_007	MPN_028
MPN_007	MPN_721
MPN_007	MPN_051
MPN_007	MPN_081
MPN_007	MPN_001
MPN_007	MPN_662
MPN_007	MPN_261
MPN_007	MPN_390
MPN_007	MPN_376
MPN_007	MPN_276
MPN_007	MPN_036
MPN_007	MPN_068
MPN_007	MPN_047
MPN_007	MPN_187
MPN_007	MPN_224
MPN_007	MPN_609
MPN_007	MPN_282
MPN_007	MPN_080
MPN_007	MPN_656
MPN_007	MPN_026
MPN_007	MPN_625
MPN_007	MPN_503
MPN_007	MPN_741
MPN_007	MPN_742
MPN_007	MPN_792
MPN_007	MPN_264
MPN_007	MPN_278
MPN_007	MPN_385
MPN_007	MPN_254
MPN_007	MPN_018
MPN_007	MPN_345
MPN_007	MPN_570
MPN_007	MPN_708
MPN_007	MPN_775
MPN_007	MPN_033
MPN_007	MPN_722
MPN_007	MPN_733
MPN_007	MPN_723
MPN_007	MPN_258
MPN_007	MPN_006
MPN_007	MPN_556
MPN_007	MPN_219
MPN_007	MPN_077
MPN_007	MPN_344
MPN_007	MPN_498
MPN_007	MPN_380
MPN_007	MPN_136
MPN_007	MPN_069
MPN_007	MPN_198
MPN_007	MPN_707
MPN_007	MPN_378
MPN_007	MPN_342
MPN_007	MPN_789
MPN_007	MPN_009
MPN_007	MPN_213
MPN_007	MPN_495
MPN_007	MPN_375
MPN_007	MPN_011
MPN_007	MPN_629
MPN_007	MPN_293
MPN_007	MPN_223
MPN_007	MPN_341
MPN_007	MPN_239
MPN_007	MPN_419
MPN_007	MPN_008
MPN_007	MPN_299
MPN_007	MPN_643
MPN_007	MPN_200
MPN_007	MPN_016
MPN_007	MPN_267
MPN_007	MPN_502
MPN_007	MPN_340
MPN_007	MPN_377
MPN_007	MPN_782
MPN_007	MPN_285
MPN_007	MPN_727
MPN_007	MPN_140
MPN_007	MPN_409
MPN_007	MPN_661
MPN_007	MPN_214
MPN_007	MPN_475
MPN_007	MPN_447
MPN_007	MPN_421
MPN_007	MPN_283
MPN_007	MPN_287
MPN_007	MPN_678
MPN_007	MPN_452
MPN_007	MPN_374
MPN_007	MPN_010
MPN_007	MPN_411
MPN_007	MPN_784
MPN_007	MPN_663
MPN_007	MPN_791
MPN_007	MPN_790
MPN_007	MPN_710
MPN_007	MPN_770
MPN_007	MPN_624
MPN_007	MPN_373
MPN_007	MPN_651
MPN_007	MPN_637
MPN_007	MPN_654
MPN_007	MPN_641
MPN_007	MPN_289
MPN_007	MPN_310
MPN_007	MPN_280
MPN_007	MPN_471
MPN_007	MPN_648
MPN_007	MPN_737
MPN_007	MPN_771
MPN_007	MPN_188
MPN_007	MPN_441
MPN_007	MPN_225
MPN_007	MPN_413
MPN_007	MPN_404
MPN_007	MPN_215
MPN_007	MPN_221
MPN_007	MPN_073
MPN_007	MPN_412
MPN_007	MPN_222
MPN_007	MPN_075
MPN_007	MPN_049
MPN_007	MPN_005
MPN_007	MPN_071
MPN_007	MPN_332
MPN_007	MPN_251
MPN_007	MPN_636
MPN_007	MPN_405
MPN_007	MPN_440
MPN_007	MPN_734
MPN_007	MPN_306
MPN_007	MPN_092
MPN_007	MPN_381
MPN_007	MPN_025
MPN_007	MPN_457
MPN_007	MPN_032
MPN_007	MPN_263
MPN_008	MPN_394
MPN_008	MPN_007
MPN_008	MPN_570
MPN_008	MPN_252
MPN_008	MPN_655
MPN_008	MPN_646
MPN_008	MPN_254
MPN_008	MPN_018
MPN_008	MPN_792
MPN_008	MPN_264
MPN_008	MPN_741
MPN_008	MPN_561
MPN_008	MPN_385
MPN_008	MPN_523
MPN_008	MPN_080
MPN_008	MPN_026
MPN_008	MPN_625
MPN_008	MPN_047
MPN_008	MPN_068
MPN_008	MPN_187
MPN_008	MPN_201
MPN_008	MPN_516
MPN_008	MPN_001
MPN_008	MPN_261
MPN_008	MPN_023
MPN_008	MPN_384
MPN_008	MPN_002
MPN_008	MPN_721
MPN_008	MPN_627
MPN_008	MPN_037
MPN_008	MPN_728
MPN_008	MPN_205
MPN_008	MPN_011
MPN_008	MPN_293
MPN_008	MPN_243
MPN_008	MPN_495
MPN_008	MPN_375
MPN_008	MPN_009
MPN_008	MPN_122
MPN_008	MPN_342
MPN_008	MPN_613
MPN_008	MPN_006
MPN_008	MPN_077
MPN_008	MPN_560
MPN_008	MPN_498
MPN_008	MPN_723
MPN_008	MPN_206
MPN_008	MPN_258
MPN_008	MPN_775
MPN_008	MPN_033
MPN_008	MPN_722
MPN_008	MPN_624
MPN_008	MPN_373
MPN_008	MPN_491
MPN_008	MPN_654
MPN_008	MPN_411
MPN_008	MPN_220
MPN_008	MPN_784
MPN_008	MPN_663
MPN_008	MPN_791
MPN_008	MPN_790
MPN_008	MPN_259
MPN_008	MPN_421
MPN_008	MPN_449
MPN_008	MPN_010
MPN_008	MPN_287
MPN_008	MPN_499
MPN_008	MPN_409
MPN_008	MPN_140
MPN_008	MPN_475
MPN_008	MPN_782
MPN_008	MPN_395
MPN_008	MPN_267
MPN_008	MPN_502
MPN_008	MPN_093
MPN_008	MPN_620
MPN_008	MPN_377
MPN_008	MPN_076
MPN_008	MPN_200
MPN_008	MPN_016
MPN_008	MPN_239
MPN_008	MPN_419
MPN_008	MPN_121
MPN_008	MPN_643
MPN_008	MPN_025
MPN_008	MPN_798
MPN_008	MPN_263
MPN_008	MPN_734
MPN_008	MPN_335
MPN_008	MPN_603
MPN_008	MPN_306
MPN_008	MPN_284
MPN_008	MPN_194
MPN_008	MPN_334
MPN_008	MPN_050
MPN_008	MPN_381
MPN_008	MPN_055
MPN_008	MPN_332
MPN_008	MPN_440
MPN_008	MPN_636
MPN_008	MPN_634
MPN_008	MPN_005
MPN_008	MPN_412
MPN_008	MPN_142
MPN_008	MPN_180
MPN_008	MPN_604
MPN_008	MPN_393
MPN_008	MPN_215
MPN_008	MPN_183
MPN_008	MPN_225
MPN_008	MPN_413
MPN_008	MPN_441
MPN_008	MPN_310
MPN_008	MPN_724
MPN_008	MPN_469
MPN_008	MPN_641
MPN_008	MPN_289
MPN_008	MPN_633
MPN_008	MPN_280
MPN_009	MPN_293
MPN_009	MPN_068
MPN_009	MPN_242
MPN_009	MPN_359
MPN_009	MPN_314
MPN_009	MPN_297
MPN_009	MPN_800
MPN_009	MPN_766
MPN_009	MPN_376
MPN_009	MPN_333
MPN_009	MPN_201
MPN_009	MPN_276
MPN_009	MPN_081
MPN_009	MPN_001
MPN_009	MPN_261
MPN_009	MPN_640
MPN_009	MPN_662
MPN_009	MPN_002
MPN_009	MPN_384
MPN_009	MPN_023
MPN_009	MPN_028
MPN_009	MPN_137
MPN_009	MPN_721
MPN_009	MPN_240
MPN_009	MPN_667
MPN_009	MPN_007
MPN_009	MPN_570
MPN_009	MPN_394
MPN_009	MPN_260
MPN_009	MPN_022
MPN_009	MPN_655
MPN_009	MPN_199
MPN_009	MPN_209
MPN_009	MPN_088
MPN_009	MPN_254
MPN_009	MPN_286
MPN_009	MPN_646
MPN_009	MPN_670
MPN_009	MPN_018
MPN_009	MPN_701
MPN_009	MPN_195
MPN_009	MPN_741
MPN_009	MPN_561
MPN_009	MPN_703
MPN_009	MPN_203
MPN_009	MPN_024
MPN_009	MPN_264
MPN_009	MPN_792
MPN_009	MPN_523
MPN_009	MPN_278
MPN_009	MPN_156
MPN_009	MPN_385
MPN_009	MPN_082
MPN_009	MPN_282
MPN_009	MPN_030
MPN_009	MPN_656
MPN_009	MPN_026
MPN_009	MPN_380
MPN_009	MPN_567
MPN_009	MPN_705
MPN_009	MPN_006
MPN_009	MPN_219
MPN_009	MPN_344
MPN_009	MPN_560
MPN_009	MPN_498
MPN_009	MPN_723
MPN_009	MPN_132
MPN_009	MPN_555
MPN_009	MPN_698
MPN_009	MPN_258
MPN_009	MPN_206
MPN_009	MPN_775
MPN_009	MPN_722
MPN_009	MPN_067
MPN_009	MPN_702
MPN_009	MPN_769
MPN_009	MPN_037
MPN_009	MPN_223
MPN_009	MPN_343
MPN_009	MPN_519
MPN_009	MPN_011
MPN_009	MPN_205
MPN_009	MPN_211
MPN_009	MPN_420
MPN_009	MPN_217
MPN_009	MPN_495
MPN_009	MPN_794
MPN_009	MPN_136
MPN_009	MPN_122
MPN_009	MPN_198
MPN_009	MPN_378
MPN_009	MPN_613
MPN_009	MPN_786
MPN_009	MPN_782
MPN_009	MPN_395
MPN_009	MPN_135
MPN_009	MPN_301
MPN_009	MPN_072
MPN_009	MPN_285
MPN_009	MPN_197
MPN_009	MPN_502
MPN_009	MPN_592
MPN_009	MPN_076
MPN_009	MPN_676
MPN_009	MPN_262
MPN_009	MPN_336
MPN_009	MPN_016
MPN_009	MPN_200
MPN_009	MPN_021
MPN_009	MPN_779
MPN_009	MPN_445
MPN_009	MPN_184
MPN_009	MPN_121
MPN_009	MPN_419
MPN_009	MPN_008
MPN_009	MPN_299
MPN_009	MPN_669
MPN_009	MPN_208
MPN_009	MPN_508
MPN_009	MPN_651
MPN_009	MPN_736
MPN_009	MPN_133
MPN_009	MPN_654
MPN_009	MPN_207
MPN_009	MPN_491
MPN_009	MPN_700
MPN_009	MPN_411
MPN_009	MPN_791
MPN_009	MPN_035
MPN_009	MPN_220
MPN_009	MPN_784
MPN_009	MPN_663
MPN_009	MPN_699
MPN_009	MPN_325
MPN_009	MPN_790
MPN_009	MPN_204
MPN_009	MPN_770
MPN_009	MPN_710
MPN_009	MPN_283
MPN_009	MPN_421
MPN_009	MPN_268
MPN_009	MPN_259
MPN_009	MPN_678
MPN_009	MPN_397
MPN_009	MPN_010
MPN_009	MPN_140
MPN_009	MPN_719
MPN_009	MPN_409
MPN_009	MPN_214
MPN_009	MPN_475
MPN_009	MPN_460
MPN_009	MPN_612
MPN_009	MPN_100
MPN_009	MPN_073
MPN_009	MPN_423
MPN_009	MPN_058
MPN_009	MPN_225
MPN_009	MPN_413
MPN_009	MPN_183
MPN_009	MPN_331
MPN_009	MPN_493
MPN_009	MPN_737
MPN_009	MPN_281
MPN_009	MPN_441
MPN_009	MPN_408
MPN_009	MPN_310
MPN_009	MPN_216
MPN_009	MPN_296
MPN_009	MPN_471
MPN_009	MPN_280
MPN_009	MPN_648
MPN_009	MPN_396
MPN_009	MPN_744
MPN_009	MPN_798
MPN_009	MPN_433
MPN_009	MPN_263
MPN_009	MPN_444
MPN_009	MPN_257
MPN_009	MPN_334
MPN_009	MPN_194
MPN_009	MPN_603
MPN_009	MPN_734
MPN_009	MPN_050
MPN_009	MPN_231
MPN_009	MPN_251
MPN_009	MPN_729
MPN_009	MPN_634
MPN_009	MPN_367
MPN_009	MPN_440
MPN_009	MPN_412
MPN_009	MPN_212
MPN_009	MPN_222
MPN_009	MPN_635
MPN_009	MPN_142
MPN_009	MPN_793
MPN_009	MPN_005
MPN_009	MPN_675
MPN_009	MPN_604
MPN_009	MPN_218
MPN_009	MPN_141
MPN_009	MPN_071
MPN_009	MPN_500
MPN_009	MPN_443
MPN_010	MPN_281
MPN_010	MPN_441
MPN_010	MPN_183
MPN_010	MPN_638
MPN_010	MPN_460
MPN_010	MPN_005
MPN_010	MPN_506
MPN_010	MPN_675
MPN_010	MPN_793
MPN_010	MPN_071
MPN_010	MPN_604
MPN_010	MPN_306
MPN_010	MPN_603
MPN_010	MPN_335
MPN_010	MPN_284
MPN_010	MPN_257
MPN_010	MPN_050
MPN_010	MPN_774
MPN_010	MPN_798
MPN_010	MPN_239
MPN_010	MPN_299
MPN_010	MPN_643
MPN_010	MPN_008
MPN_010	MPN_419
MPN_010	MPN_779
MPN_010	MPN_200
MPN_010	MPN_336
MPN_010	MPN_524
MPN_010	MPN_445
MPN_010	MPN_377
MPN_010	MPN_340
MPN_010	MPN_782
MPN_010	MPN_525
MPN_010	MPN_277
MPN_010	MPN_140
MPN_010	MPN_475
MPN_010	MPN_214
MPN_010	MPN_283
MPN_010	MPN_144
MPN_010	MPN_421
MPN_010	MPN_791
MPN_010	MPN_035
MPN_010	MPN_663
MPN_010	MPN_411
MPN_010	MPN_700
MPN_010	MPN_505
MPN_010	MPN_770
MPN_010	MPN_790
MPN_010	MPN_654
MPN_010	MPN_775
MPN_010	MPN_769
MPN_010	MPN_722
MPN_010	MPN_295
MPN_010	MPN_723
MPN_010	MPN_258
MPN_010	MPN_006
MPN_010	MPN_344
MPN_010	MPN_560
MPN_010	MPN_556
MPN_010	MPN_122
MPN_010	MPN_794
MPN_010	MPN_707
MPN_010	MPN_459
MPN_010	MPN_375
MPN_010	MPN_213
MPN_010	MPN_009
MPN_010	MPN_648
MPN_010	MPN_253
MPN_010	MPN_011
MPN_010	MPN_519
MPN_010	MPN_451
MPN_010	MPN_420
MPN_010	MPN_223
MPN_010	MPN_728
MPN_010	MPN_137
MPN_010	MPN_384
MPN_010	MPN_023
MPN_010	MPN_721
MPN_010	MPN_795
MPN_010	MPN_001
MPN_010	MPN_516
MPN_010	MPN_081
MPN_010	MPN_051
MPN_010	MPN_390
MPN_010	MPN_640
MPN_010	MPN_276
MPN_010	MPN_388
MPN_010	MPN_242
MPN_010	MPN_297
MPN_010	MPN_800
MPN_010	MPN_314
MPN_010	MPN_785
MPN_010	MPN_080
MPN_010	MPN_082
MPN_010	MPN_026
MPN_010	MPN_656
MPN_010	MPN_030
MPN_010	MPN_792
MPN_010	MPN_264
MPN_010	MPN_561
MPN_010	MPN_385
MPN_010	MPN_278
MPN_010	MPN_797
MPN_010	MPN_286
MPN_010	MPN_254
MPN_010	MPN_195
MPN_010	MPN_007
MPN_010	MPN_088
MPN_010	MPN_655
MPN_011	MPN_724
MPN_011	MPN_005
MPN_011	MPN_634
MPN_011	MPN_008
MPN_011	MPN_010
MPN_011	MPN_006
MPN_011	MPN_122
MPN_011	MPN_009
MPN_011	MPN_570
MPN_011	MPN_007
MPN_012	MPN_013
MPN_013	MPN_012
MPN_014	MPN_016
MPN_015	MPN_778
MPN_015	MPN_640
MPN_015	MPN_023
MPN_015	MPN_028
MPN_015	MPN_655
MPN_015	MPN_260
MPN_015	MPN_022
MPN_015	MPN_018
MPN_015	MPN_024
MPN_015	MPN_030
MPN_015	MPN_026
MPN_015	MPN_567
MPN_015	MPN_723
MPN_015	MPN_295
MPN_015	MPN_420
MPN_015	MPN_272
MPN_015	MPN_495
MPN_015	MPN_217
MPN_015	MPN_707
MPN_015	MPN_340
MPN_015	MPN_336
MPN_015	MPN_021
MPN_015	MPN_419
MPN_015	MPN_134
MPN_015	MPN_501
MPN_015	MPN_791
MPN_015	MPN_035
MPN_015	MPN_452
MPN_015	MPN_027
MPN_015	MPN_421
MPN_015	MPN_626
MPN_015	MPN_630
MPN_015	MPN_017
MPN_015	MPN_442
MPN_015	MPN_029
MPN_015	MPN_433
MPN_015	MPN_263
MPN_015	MPN_032
MPN_015	MPN_025
MPN_016	MPN_225
MPN_016	MPN_413
MPN_016	MPN_183
MPN_016	MPN_215
MPN_016	MPN_221
MPN_016	MPN_460
MPN_016	MPN_638
MPN_016	MPN_641
MPN_016	MPN_408
MPN_016	MPN_724
MPN_016	MPN_216
MPN_016	MPN_471
MPN_016	MPN_633
MPN_016	MPN_648
MPN_016	MPN_396
MPN_016	MPN_771
MPN_016	MPN_441
MPN_016	MPN_334
MPN_016	MPN_194
MPN_016	MPN_335
MPN_016	MPN_603
MPN_016	MPN_798
MPN_016	MPN_032
MPN_016	MPN_212
MPN_016	MPN_412
MPN_016	MPN_635
MPN_016	MPN_142
MPN_016	MPN_005
MPN_016	MPN_075
MPN_016	MPN_604
MPN_016	MPN_218
MPN_016	MPN_071
MPN_016	MPN_332
MPN_016	MPN_251
MPN_016	MPN_636
MPN_016	MPN_634
MPN_016	MPN_440
MPN_016	MPN_502
MPN_016	MPN_676
MPN_016	MPN_262
MPN_016	MPN_377
MPN_016	MPN_076
MPN_016	MPN_620
MPN_016	MPN_525
MPN_016	MPN_782
MPN_016	MPN_395
MPN_016	MPN_135
MPN_016	MPN_285
MPN_016	MPN_197
MPN_016	MPN_184
MPN_016	MPN_121
MPN_016	MPN_419
MPN_016	MPN_008
MPN_016	MPN_669
MPN_016	MPN_208
MPN_016	MPN_508
MPN_016	MPN_200
MPN_016	MPN_779
MPN_016	MPN_445
MPN_016	MPN_700
MPN_016	MPN_411
MPN_016	MPN_791
MPN_016	MPN_220
MPN_016	MPN_663
MPN_016	MPN_699
MPN_016	MPN_790
MPN_016	MPN_204
MPN_016	MPN_770
MPN_016	MPN_373
MPN_016	MPN_651
MPN_016	MPN_133
MPN_016	MPN_736
MPN_016	MPN_637
MPN_016	MPN_654
MPN_016	MPN_768
MPN_016	MPN_140
MPN_016	MPN_421
MPN_016	MPN_259
MPN_016	MPN_705
MPN_016	MPN_006
MPN_016	MPN_219
MPN_016	MPN_716
MPN_016	MPN_077
MPN_016	MPN_560
MPN_016	MPN_380
MPN_016	MPN_775
MPN_016	MPN_722
MPN_016	MPN_723
MPN_016	MPN_132
MPN_016	MPN_258
MPN_016	MPN_206
MPN_016	MPN_519
MPN_016	MPN_253
MPN_016	MPN_211
MPN_016	MPN_420
MPN_016	MPN_293
MPN_016	MPN_243
MPN_016	MPN_037
MPN_016	MPN_223
MPN_016	MPN_341
MPN_016	MPN_627
MPN_016	MPN_136
MPN_016	MPN_122
MPN_016	MPN_198
MPN_016	MPN_378
MPN_016	MPN_342
MPN_016	MPN_009
MPN_016	MPN_213
MPN_016	MPN_375
MPN_016	MPN_495
MPN_016	MPN_201
MPN_016	MPN_068
MPN_016	MPN_047
MPN_016	MPN_242
MPN_016	MPN_314
MPN_016	MPN_187
MPN_016	MPN_338
MPN_016	MPN_297
MPN_016	MPN_800
MPN_016	MPN_721
MPN_016	MPN_240
MPN_016	MPN_056
MPN_016	MPN_001
MPN_016	MPN_261
MPN_016	MPN_640
MPN_016	MPN_254
MPN_016	MPN_646
MPN_016	MPN_670
MPN_016	MPN_701
MPN_016	MPN_195
MPN_016	MPN_345
MPN_016	MPN_394
MPN_016	MPN_570
MPN_016	MPN_007
MPN_016	MPN_260
MPN_016	MPN_252
MPN_016	MPN_209
MPN_016	MPN_088
MPN_016	MPN_540
MPN_016	MPN_030
MPN_016	MPN_503
MPN_016	MPN_625
MPN_016	MPN_026
MPN_016	MPN_561
MPN_016	MPN_741
MPN_016	MPN_057
MPN_016	MPN_256
MPN_016	MPN_264
MPN_016	MPN_407
MPN_016	MPN_278
MPN_016	MPN_523
MPN_016	MPN_014
MPN_017	MPN_723
MPN_017	MPN_295
MPN_017	MPN_567
MPN_017	MPN_217
MPN_017	MPN_272
MPN_017	MPN_495
MPN_017	MPN_707
MPN_017	MPN_420
MPN_017	MPN_640
MPN_017	MPN_023
MPN_017	MPN_028
MPN_017	MPN_778
MPN_017	MPN_024
MPN_017	MPN_030
MPN_017	MPN_026
MPN_017	MPN_260
MPN_017	MPN_022
MPN_017	MPN_655
MPN_017	MPN_018
MPN_017	MPN_442
MPN_017	MPN_029
MPN_017	MPN_630
MPN_017	MPN_025
MPN_017	MPN_433
MPN_017	MPN_032
MPN_017	MPN_263
MPN_017	MPN_336
MPN_017	MPN_021
MPN_017	MPN_419
MPN_017	MPN_015
MPN_017	MPN_027
MPN_017	MPN_452
MPN_017	MPN_501
MPN_017	MPN_791
MPN_017	MPN_035
MPN_018	MPN_380
MPN_018	MPN_705
MPN_018	MPN_131
MPN_018	MPN_006
MPN_018	MPN_556
MPN_018	MPN_560
MPN_018	MPN_344
MPN_018	MPN_733
MPN_018	MPN_723
MPN_018	MPN_555
MPN_018	MPN_775
MPN_018	MPN_033
MPN_018	MPN_722
MPN_018	MPN_702
MPN_018	MPN_558
MPN_018	MPN_223
MPN_018	MPN_343
MPN_018	MPN_253
MPN_018	MPN_243
MPN_018	MPN_009
MPN_018	MPN_272
MPN_018	MPN_495
MPN_018	MPN_375
MPN_018	MPN_136
MPN_018	MPN_122
MPN_018	MPN_069
MPN_018	MPN_707
MPN_018	MPN_378
MPN_018	MPN_342
MPN_018	MPN_674
MPN_018	MPN_613
MPN_018	MPN_068
MPN_018	MPN_047
MPN_018	MPN_777
MPN_018	MPN_314
MPN_018	MPN_297
MPN_018	MPN_766
MPN_018	MPN_376
MPN_018	MPN_276
MPN_018	MPN_051
MPN_018	MPN_001
MPN_018	MPN_640
MPN_018	MPN_023
MPN_018	MPN_384
MPN_018	MPN_002
MPN_018	MPN_137
MPN_018	MPN_028
MPN_018	MPN_795
MPN_018	MPN_240
MPN_018	MPN_345
MPN_018	MPN_570
MPN_018	MPN_007
MPN_018	MPN_022
MPN_018	MPN_252
MPN_018	MPN_199
MPN_018	MPN_655
MPN_018	MPN_708
MPN_018	MPN_286
MPN_018	MPN_551
MPN_018	MPN_670
MPN_018	MPN_703
MPN_018	MPN_024
MPN_018	MPN_256
MPN_018	MPN_797
MPN_018	MPN_278
MPN_018	MPN_082
MPN_018	MPN_282
MPN_018	MPN_540
MPN_018	MPN_080
MPN_018	MPN_030
MPN_018	MPN_656
MPN_018	MPN_026
MPN_018	MPN_503
MPN_018	MPN_630
MPN_018	MPN_221
MPN_018	MPN_460
MPN_018	MPN_612
MPN_018	MPN_073
MPN_018	MPN_058
MPN_018	MPN_413
MPN_018	MPN_225
MPN_018	MPN_404
MPN_018	MPN_183
MPN_018	MPN_017
MPN_018	MPN_737
MPN_018	MPN_188
MPN_018	MPN_641
MPN_018	MPN_289
MPN_018	MPN_280
MPN_018	MPN_471
MPN_018	MPN_633
MPN_018	MPN_025
MPN_018	MPN_457
MPN_018	MPN_032
MPN_018	MPN_257
MPN_018	MPN_406
MPN_018	MPN_734
MPN_018	MPN_092
MPN_018	MPN_290
MPN_018	MPN_696
MPN_018	MPN_055
MPN_018	MPN_405
MPN_018	MPN_412
MPN_018	MPN_635
MPN_018	MPN_222
MPN_018	MPN_675
MPN_018	MPN_049
MPN_018	MPN_453
MPN_018	MPN_731
MPN_018	MPN_071
MPN_018	MPN_786
MPN_018	MPN_525
MPN_018	MPN_782
MPN_018	MPN_015
MPN_018	MPN_135
MPN_018	MPN_285
MPN_018	MPN_197
MPN_018	MPN_093
MPN_018	MPN_377
MPN_018	MPN_456
MPN_018	MPN_021
MPN_018	MPN_779
MPN_018	MPN_524
MPN_018	MPN_477
MPN_018	MPN_419
MPN_018	MPN_121
MPN_018	MPN_299
MPN_018	MPN_008
MPN_018	MPN_643
MPN_018	MPN_624
MPN_018	MPN_373
MPN_018	MPN_651
MPN_018	MPN_768
MPN_018	MPN_654
MPN_018	MPN_207
MPN_018	MPN_074
MPN_018	MPN_700
MPN_018	MPN_411
MPN_018	MPN_791
MPN_018	MPN_699
MPN_018	MPN_790
MPN_018	MPN_710
MPN_018	MPN_770
MPN_018	MPN_421
MPN_018	MPN_283
MPN_018	MPN_027
MPN_018	MPN_259
MPN_018	MPN_539
MPN_018	MPN_268
MPN_018	MPN_270
MPN_018	MPN_678
MPN_018	MPN_452
MPN_018	MPN_374
MPN_018	MPN_727
MPN_018	MPN_140
MPN_018	MPN_277
MPN_018	MPN_214
MPN_018	MPN_269
MPN_018	MPN_064
MPN_021	MPN_025
MPN_021	MPN_457
MPN_021	MPN_458
MPN_021	MPN_734
MPN_021	MPN_284
MPN_021	MPN_636
MPN_021	MPN_634
MPN_021	MPN_251
MPN_021	MPN_055
MPN_021	MPN_453
MPN_021	MPN_071
MPN_021	MPN_675
MPN_021	MPN_212
MPN_021	MPN_412
MPN_021	MPN_222
MPN_021	MPN_180
MPN_021	MPN_732
MPN_021	MPN_221
MPN_021	MPN_630
MPN_021	MPN_441
MPN_021	MPN_771
MPN_021	MPN_188
MPN_021	MPN_017
MPN_021	MPN_493
MPN_021	MPN_085
MPN_021	MPN_280
MPN_021	MPN_310
MPN_021	MPN_289
MPN_021	MPN_790
MPN_021	MPN_035
MPN_021	MPN_700
MPN_021	MPN_505
MPN_021	MPN_452
MPN_021	MPN_259
MPN_021	MPN_027
MPN_021	MPN_421
MPN_021	MPN_158
MPN_021	MPN_475
MPN_021	MPN_064
MPN_021	MPN_140
MPN_021	MPN_395
MPN_021	MPN_015
MPN_021	MPN_782
MPN_021	MPN_786
MPN_021	MPN_502
MPN_021	MPN_524
MPN_021	MPN_445
MPN_021	MPN_065
MPN_021	MPN_336
MPN_021	MPN_208
MPN_021	MPN_508
MPN_021	MPN_239
MPN_021	MPN_341
MPN_021	MPN_728
MPN_021	MPN_275
MPN_021	MPN_205
MPN_021	MPN_629
MPN_021	MPN_519
MPN_021	MPN_157
MPN_021	MPN_009
MPN_021	MPN_213
MPN_021	MPN_707
MPN_021	MPN_136
MPN_021	MPN_048
MPN_021	MPN_077
MPN_021	MPN_258
MPN_021	MPN_295
MPN_021	MPN_066
MPN_021	MPN_722
MPN_021	MPN_086
MPN_021	MPN_209
MPN_021	MPN_159
MPN_021	MPN_088
MPN_021	MPN_199
MPN_021	MPN_394
MPN_021	MPN_570
MPN_021	MPN_345
MPN_021	MPN_022
MPN_021	MPN_018
MPN_021	MPN_195
MPN_021	MPN_701
MPN_021	MPN_551
MPN_021	MPN_241
MPN_021	MPN_278
MPN_021	MPN_024
MPN_021	MPN_792
MPN_021	MPN_026
MPN_021	MPN_030
MPN_021	MPN_362
MPN_021	MPN_224
MPN_021	MPN_388
MPN_021	MPN_662
MPN_021	MPN_516
MPN_021	MPN_667
MPN_021	MPN_795
MPN_021	MPN_028
MPN_021	MPN_137
MPN_021	MPN_002
MPN_021	MPN_023
MPN_022	MPN_239
MPN_022	MPN_792
MPN_022	MPN_024
MPN_022	MPN_278
MPN_022	MPN_797
MPN_022	MPN_362
MPN_022	MPN_030
MPN_022	MPN_026
MPN_022	MPN_570
MPN_022	MPN_345
MPN_022	MPN_394
MPN_022	MPN_199
MPN_022	MPN_088
MPN_022	MPN_159
MPN_022	MPN_209
MPN_022	MPN_241
MPN_022	MPN_551
MPN_022	MPN_195
MPN_022	MPN_701
MPN_022	MPN_018
MPN_022	MPN_516
MPN_022	MPN_662
MPN_022	MPN_023
MPN_022	MPN_002
MPN_022	MPN_137
MPN_022	MPN_028
MPN_022	MPN_667
MPN_022	MPN_388
MPN_022	MPN_213
MPN_022	MPN_157
MPN_022	MPN_009
MPN_022	MPN_136
MPN_022	MPN_707
MPN_022	MPN_275
MPN_022	MPN_728
MPN_022	MPN_341
MPN_022	MPN_519
MPN_022	MPN_629
MPN_022	MPN_205
MPN_022	MPN_295
MPN_022	MPN_258
MPN_022	MPN_086
MPN_022	MPN_722
MPN_022	MPN_066
MPN_022	MPN_048
MPN_022	MPN_131
MPN_022	MPN_077
MPN_022	MPN_158
MPN_022	MPN_421
MPN_022	MPN_027
MPN_022	MPN_259
MPN_022	MPN_452
MPN_022	MPN_140
MPN_022	MPN_064
MPN_022	MPN_475
MPN_022	MPN_651
MPN_022	MPN_505
MPN_022	MPN_700
MPN_022	MPN_035
MPN_022	MPN_204
MPN_022	MPN_790
MPN_022	MPN_554
MPN_022	MPN_336
MPN_022	MPN_021
MPN_022	MPN_065
MPN_022	MPN_445
MPN_022	MPN_524
MPN_022	MPN_508
MPN_022	MPN_208
MPN_022	MPN_786
MPN_022	MPN_782
MPN_022	MPN_015
MPN_022	MPN_395
MPN_022	MPN_502
MPN_022	MPN_055
MPN_022	MPN_251
MPN_022	MPN_634
MPN_022	MPN_636
MPN_022	MPN_180
MPN_022	MPN_412
MPN_022	MPN_212
MPN_022	MPN_675
MPN_022	MPN_071
MPN_022	MPN_453
MPN_022	MPN_457
MPN_022	MPN_458
MPN_022	MPN_025
MPN_022	MPN_284
MPN_022	MPN_734
MPN_022	MPN_017
MPN_022	MPN_493
MPN_022	MPN_188
MPN_022	MPN_771
MPN_022	MPN_441
MPN_022	MPN_289
MPN_022	MPN_310
MPN_022	MPN_280
MPN_022	MPN_085
MPN_022	MPN_630
MPN_022	MPN_221
MPN_022	MPN_732
MPN_022	MPN_225
MPN_023	MPN_225
MPN_023	MPN_215
MPN_023	MPN_454
MPN_023	MPN_279
MPN_023	MPN_085
MPN_023	MPN_396
MPN_023	MPN_296
MPN_023	MPN_280
MPN_023	MPN_724
MPN_023	MPN_469
MPN_023	MPN_641
MPN_023	MPN_289
MPN_023	MPN_408
MPN_023	MPN_441
MPN_023	MPN_771
MPN_023	MPN_188
MPN_023	MPN_493
MPN_023	MPN_017
MPN_023	MPN_050
MPN_023	MPN_381
MPN_023	MPN_603
MPN_023	MPN_257
MPN_023	MPN_334
MPN_023	MPN_444
MPN_023	MPN_025
MPN_023	MPN_500
MPN_023	MPN_443
MPN_023	MPN_218
MPN_023	MPN_604
MPN_023	MPN_675
MPN_023	MPN_049
MPN_023	MPN_180
MPN_023	MPN_405
MPN_023	MPN_440
MPN_023	MPN_634
MPN_023	MPN_251
MPN_023	MPN_620
MPN_023	MPN_076
MPN_023	MPN_377
MPN_023	MPN_267
MPN_023	MPN_395
MPN_023	MPN_782
MPN_023	MPN_015
MPN_023	MPN_208
MPN_023	MPN_508
MPN_023	MPN_121
MPN_023	MPN_299
MPN_023	MPN_008
MPN_023	MPN_410
MPN_023	MPN_445
MPN_023	MPN_021
MPN_023	MPN_779
MPN_023	MPN_492
MPN_023	MPN_200
MPN_023	MPN_554
MPN_023	MPN_699
MPN_023	MPN_220
MPN_023	MPN_654
MPN_023	MPN_207
MPN_023	MPN_624
MPN_023	MPN_269
MPN_023	MPN_140
MPN_023	MPN_727
MPN_023	MPN_452
MPN_023	MPN_449
MPN_023	MPN_010
MPN_023	MPN_270
MPN_023	MPN_678
MPN_023	MPN_499
MPN_023	MPN_259
MPN_023	MPN_539
MPN_023	MPN_027
MPN_023	MPN_560
MPN_023	MPN_344
MPN_023	MPN_498
MPN_023	MPN_219
MPN_023	MPN_006
MPN_023	MPN_048
MPN_023	MPN_702
MPN_023	MPN_722
MPN_023	MPN_086
MPN_023	MPN_258
MPN_023	MPN_295
MPN_023	MPN_733
MPN_023	MPN_555
MPN_023	MPN_293
MPN_023	MPN_211
MPN_023	MPN_243
MPN_023	MPN_253
MPN_023	MPN_451
MPN_023	MPN_519
MPN_023	MPN_627
MPN_023	MPN_341
MPN_023	MPN_183
MPN_023	MPN_649
MPN_023	MPN_275
MPN_023	MPN_728
MPN_023	MPN_198
MPN_023	MPN_136
MPN_023	MPN_495
MPN_023	MPN_009
MPN_023	MPN_213
MPN_023	MPN_388
MPN_023	MPN_359
MPN_023	MPN_314
MPN_023	MPN_667
MPN_023	MPN_240
MPN_023	MPN_028
MPN_023	MPN_384
MPN_023	MPN_002
MPN_023	MPN_662
MPN_023	MPN_261
MPN_023	MPN_516
MPN_023	MPN_001
MPN_023	MPN_018
MPN_023	MPN_701
MPN_023	MPN_195
MPN_023	MPN_646
MPN_023	MPN_241
MPN_023	MPN_655
MPN_023	MPN_570
MPN_023	MPN_345
MPN_023	MPN_394
MPN_023	MPN_007
MPN_023	MPN_022
MPN_023	MPN_026
MPN_023	MPN_503
MPN_023	MPN_362
MPN_023	MPN_030
MPN_023	MPN_082
MPN_023	MPN_385
MPN_023	MPN_156
MPN_023	MPN_523
MPN_023	MPN_278
MPN_023	MPN_024
MPN_023	MPN_264
MPN_023	MPN_203
MPN_024	MPN_258
MPN_024	MPN_723
MPN_024	MPN_132
MPN_024	MPN_555
MPN_024	MPN_111
MPN_024	MPN_295
MPN_024	MPN_086
MPN_024	MPN_775
MPN_024	MPN_048
MPN_024	MPN_520
MPN_024	MPN_219
MPN_024	MPN_556
MPN_024	MPN_560
MPN_024	MPN_498
MPN_024	MPN_006
MPN_024	MPN_009
MPN_024	MPN_272
MPN_024	MPN_213
MPN_024	MPN_378
MPN_024	MPN_165
MPN_024	MPN_707
MPN_024	MPN_674
MPN_024	MPN_794
[truncated: 46,629 more rows]
