# Supplementary material for: CNN4Essential: a convolutional neural network model for predicting bacterial gene essentiality based on multi-feature fusion
Source: BMC Genomics. 2026 Apr 6;27:496. doi: 10.1186/s12864-026-12819-3 (PMC13188266; doi:10.1186/s12864-026-12819-3)
Supplement: Supplementary file 1 — Supplementary Material 1. [file 12864_2026_12819_MOESM1_ESM.zip › Mycoplasma pneumoniae/PPI/essnonppi.txt]

½ÚµãÃû³Æ	½Úµã¶È	¾ÛÀàÏµÊý
MPN_RS03735	100	0.5
hmw1	88	0.34
MPN_RS02840	86	0.44
MPN_RS00050	109	0.48
MPN_RS02105	75	0.46
MPN_RS01560	162	0.45
MPN_RS03555	58	0.35
MPN_RS02005	77	0.39
MPN_RS04205	194	0.54
MPN_RS03680	174	0.58
MPN_RS00685	205	0.56
MPN_RS02190	4	0.5
MPN_RS02905	244	0.45
MPN_RS02330	87	0.6
MPN_RS02125	127	0.49
MPN_RS03525	23	0.69
MPN_RS00505	133	0.4
MPN_RS00915	14	0.45
MPN_RS01580	139	0.42
MPN_RS02550	125	0.51
mgpC	144	0.58
MPN_RS00255	195	0.56
MPN_RS03810	212	0.51
MPN_RS04195	108	0.35
MPN_RS02485	158	0.53
MPN_RS02295	102	0.45
MPN_RS01870	152	0.57
MPN_RS01875	124	0.42
MPN_RS00175	208	0.55
MPN_RS04190	115	0.43
MPN_RS03625	196	0.53
MPN_RS02315	224	0.45
MPN_RS02495	84	0.48
MPN_RS02345	157	0.44
MPN_RS03610	152	0.59
MPN_RS00830	11	0.58
MPN_RS00165	200	0.51
MPN_RS03550	154	0.47
MPN_RS00445	202	0.49
MPN_RS03905	176	0.45
MPN_RS02310	36	0.41
glf	209	0.5
rpoE	167	0.49
MPN_RS03650	150	0.54
MPN_RS02090	58	0.48
MPN_RS02215	105	0.49
MPN_RS03265	248	0.42
MPN_RS00790	188	0.51
MPN_RS02185	102	0.38
mraZ	249	0.46
MPN_RS01640	184	0.54
MPN_RS01910	197	0.36
MPN_RS00045	203	0.47
MPN_RS02110	69	0.55
MPN_RS02820	186	0.51
MPN_RS01915	87	0.41
MPN_RS01905	160	0.37
MPN_RS00630	76	0.39
MPN_RS01630	118	0.4
MPN_RS03215	201	0.53
MPN_RS02835	229	0.47
MPN_RS00460	86	0.36
MPN_RS01390	186	0.62
MPN_RS04045	139	0.47
mgpA	89	0.46
truA	153	0.67
MPN_RS01115	177	0.65
MPN_RS03020	53	0.39
MPN_RS01900	86	0.45
MPN_RS00425	91	0.69
MPN_RS00355	99	0.32
rpmB	144	0.53
MPN_RS02335	190	0.53
MPN_RS00190	119	0.51
MPN_RS02855	97	0.44
MPN_RS00765	159	0.66
MPN_RS00465	86	0.36
MPN_RS00250	64	0.42
MPN_RS01505	173	0.47
rsmG	157	0.47
MPN_RS01520	157	0.49
glpO	77	0.54
lpdA	191	0.34
MPN_RS00155	117	0.51
MPN_RS02020	94	0.52
MPN_RS00455	51	0.46
MPN_RS01120	158	0.7
udk	135	0.48
pip	102	0.43
whiA	100	0.37
MPN_RS00485	162	0.3
MPN_RS02115	44	0.49
MPN_RS00055	10	0.82
mutM	187	0.59
MPN_RS03985	158	0.72
MPN_RS03635	94	0.5
MPN_RS02805	174	0.47
MPN_RS02510	208	0.52
MPN_RS02290	66	0.49
MPN_RS00320	108	0.41
prs	102	0.43
MPN_RS00415	140	0.42
MPN_RS02540	53	0.43
MPN_RS03620	189	0.48
MPN_RS04010	65	0.43
MPN_RS01575	128	0.51
clpB	47	0.33
MPN_RS01145	157	0.68
msrB	119	0.43
MPN_RS00195	84	0.48
hprK	85	0.44
MPN_RS01590	98	0.45
MPN_RS01600	89	0.41
hmw2	58	0.47
MPN_RS03660	74	0.53
MPN_RS03490	112	0.54
MPN_RS02800	72	0.47
pdhA	23	0.36
MPN_RS01865	14	0.7
MPN_RS03250	31	0.4
MPN_RS03380	16	0.57
MPN_RS00770	146	0.67
MPN_RS02230	19	0.54
MPN_RS00565	16	0.57
tig	10	0.69
MPN_RS02810	45	0.45
MPN_RS02895	41	0.36
MPN_RS03015	80	0.38
MPN_RS02885	39	0.4
MPN_RS00060	1	0
MPN_RS04215	1	0
MPN_RS00075	1	0
MPN_RS00080	39	0.42
MPN_RS00150	36	0.45
MPN_RS01415	111	0.48
MPN_RS01605	29	0.65
MPN_RS02575	96	0.43
MPN_RS02725	23	0.34
cdd	25	0.42
MPN_RS00905	39	0.26
MPN_RS02555	105	0.48
MPN_RS03665	14	0.66
MPN_RS01490	37	0.59
MPN_RS02560	70	0.49
MPN_RS00490	48	0.45
MPN_RS02970	39	0.33
MPN_RS03270	8	0.29
MPN_RS02910	26	0.45
MPN_RS03320	41	0.34
MPN_RS03770	18	0.35
MPN_RS01410	75	0.44
MPN_RS03290	18	0.61
MPN_RS01760	25	0.36
MPN_RS01375	29	0.41
MPN_RS00205	10	0.53
recA	25	0.38
MPN_RS02815	48	0.27
MPN_RS00500	51	0.3
MPN_RS00210	10	0.53
coaE	69	0.38
MPN_RS02880	29	0.33
MPN_RS00215	1	0
MPN_RS00220	5	0.6
MPN_RS00295	15	0.44
MPN_RS03630	35	0.36
rplV	10	0.64
MPN_RS00640	9	0.81
ftsZ	11	0.55
nrdE	9	0.53
MPN_RS03375	9	0.53
MPN_RS01370	32	0.43
MPN_RS03385	17	0.52
MPN_RS03655	39	0.42
MPN_RS00430	5	1.0
MPN_RS01625	40	0.56
MPN_RS00495	7	1.0
MPN_RS03315	11	0.51
MPN_RS03390	17	0.46
MPN_RS03405	23	0.42
MPN_RS03965	1	0
MPN_RS03970	1	0
MPN_RS00550	2	1.0
MPN_RS02240	21	0.42
MPN_RS00610	2	1.0
rpmI	1	0
rplT	5	0.6
MPN_RS02235	13	0.72
MPN_RS00925	11	0.58
MPN_RS03345	9	0.44
MPN_RS00795	5	1.0
rsmH	25	0.44
MPN_RS00865	3	1.0
MPN_RS00860	3	1.0
MPN_RS00920	7	1.0
MPN_RS02915	6	0.27
ung	1	0
gatB	2	1.0
def	2	1.0
MPN_RS01595	19	1.0
MPN_RS01735	3	0.67
MPN_RS01780	4	1.0
MPN_RS01800	2	1.0
nrdF	2	1.0
nrdI	2	1.0
rpmA	1	0
MPN_RS02065	2	1.0
MPN_RS02200	12	0.67
MPN_RS02285	4	1.0
MPN_RS02360	14	1.0
MPN_RS02420	1	0
pta	1	0
MPN_RS02465	1	0
MPN_RS02470	1	0
MPN_RS02480	4	1.0
MPN_RS02535	14	1.0
MPN_RS03325	8	0.64
MPN_RS02705	1	0
MPN_RS02750	3	1.0
MPN_RS02825	9	1.0
MPN_RS02900	6	1.0
MPN_RS03245	8	0.32
MPN_RS03930	3	1.0
trmL	6	1.0
trmB	6	1.0
thiI	13	1.0
MPN_RS03235	4	1.0
MPN_RS03240	4	1.0
MPN_RS03340	5	1.0
MPN_RS03370	2	1.0
MPN_RS03540	2	1.0
pyrH	6	1.0
MPN_RS03615	3	1.0
MPN_RS03670	10	1.0
MPN_RS03685	10	1.0
MPN_RS03690	10	1.0
MPN_RS03760	6	0.8
MPN_RS03845	1	0
