# Supplementary material for: CNN4Essential: a convolutional neural network model for predicting bacterial gene essentiality based on multi-feature fusion
Source: BMC Genomics. 2026 Apr 6;27:496. doi: 10.1186/s12864-026-12819-3 (PMC13188266; doi:10.1186/s12864-026-12819-3)
Supplement: Supplementary file 1 — Supplementary Material 1. [file 12864_2026_12819_MOESM1_ESM.zip › Mycoplasma pneumoniae/PPI/essppi.txt]

½ÚµãÃû³Æ	½Úµã¶È	¾ÛÀàÏµÊý
MPN_RS01205	186	0.56
MPN_RS00805	193	0.55
gltX	196	0.49
hmw3	141	0.41
MPN_RS02530	82	0.46
rplD	15	0.33
MPN_RS02390	257	0.38
MPN_RS01430	225	0.54
MPN_RS03745	186	0.58
rplA	208	0.57
MPN_RS01165	137	0.71
mnmE	119	0.54
MPN_RS00085	152	0.59
MPN_RS00410	176	0.57
MPN_RS01470	98	0.47
apt	105	0.48
pepF	174	0.67
MPN_RS03440	220	0.53
rplF	90	0.48
serS	155	0.57
MPN_RS00305	169	0.45
MPN_RS03435	195	0.59
fba	95	0.46
rpmG	157	0.61
MPN_RS01545	217	0.4
MPN_RS02225	71	0.39
MPN_RS02680	148	0.5
rpsL	169	0.55
rplO	214	0.56
MPN_RS03575	100	0.44
ylqF	118	0.46
MPN_RS03000	98	0.5
MPN_RS02165	112	0.52
MPN_RS01455	141	0.52
MPN_RS00105	159	0.45
MPN_RS01405	165	0.52
MPN_RS00035	137	0.46
MPN_RS01435	186	0.58
trxB	192	0.61
leuS	210	0.54
metG	137	0.46
topA	161	0.5
secE	191	0.51
MPN_RS00245	98	0.48
secG	191	0.58
MPN_RS00785	207	0.43
parE	296	0.35
rpmG	172	0.45
MPN_RS01200	181	0.58
lspA	190	0.48
glpQ	214	0.51
rnr	140	0.48
MPN_RS02975	201	0.58
pgsA	102	0.54
ptsP	180	0.44
upp	91	0.57
MPN_RS01425	202	0.58
MPN_RS03185	176	0.47
argS	135	0.42
tmk	190	0.56
ligA	31	0.48
efp	42	0.48
MPN_RS01210	169	0.54
MPN_RS00170	55	0.43
frr	164	0.68
MPN_RS01225	160	0.69
rsmI	212	0.52
galE	205	0.56
MPN_RS02145	96	0.51
MPN_RS00120	99	0.43
MPN_RS01880	112	0.58
ybeY	57	0.5
secY	168	0.56
rpsB	161	0.66
alaS	186	0.53
rnmV	37	0.41
MPN_RS01475	83	0.51
der	166	0.44
obgE	63	0.4
ileS	40	0.4
rplK	169	0.65
MPN_RS01100	146	0.72
MPN_RS03805	86	0.54
rplC	27	0.34
MPN_RS02130	190	0.57
uvrB	184	0.62
MPN_RS02950	182	0.48
MPN_RS01180	162	0.69
asnS	186	0.6
MPN_RS03780	159	0.46
MPN_RS01085	181	0.61
MPN_RS01105	166	0.67
MPN_RS01525	161	0.5
MPN_RS01220	121	0.76
MPN_RS00895	67	0.27
MPN_RS01485	132	0.54
MPN_RS02955	8	0.18
tyrS	161	0.5
MPN_RS01080	180	0.64
glpK	182	0.58
MPN_RS01195	164	0.7
lon	119	0.44
MPN_RS02625	183	0.47
secA	156	0.7
MPN_RS01215	150	0.68
nusG	29	0.42
infA	123	0.45
MPN_RS00435	79	0.47
MPN_RS03165	153	0.46
rpmJ	105	0.41
pth	167	0.67
MPN_RS01445	159	0.63
scpB	57	0.54
MPN_RS00780	162	0.66
MPN_RS01480	126	0.49
MPN_RS03605	145	0.68
MPN_RS00440	53	0.47
lgt	54	0.53
pstB	41	0.38
tpiA	43	0.34
MPN_RS01330	145	0.25
MPN_RS01650	93	0.43
MPN_RS00405	73	0.41
galU	44	0.4
rbfA	50	0.53
rplU	14	0.55
MPN_RS02400	30	0.47
rpsU	42	0.48
MPN_RS02450	18	0.43
MPN_RS02505	41	0.4
rplI	12	0.74
MPN_RS02500	27	0.44
lysS	68	0.43
MPN_RS00775	25	0.25
MPN_RS00090	35	0.46
MPN_RS01890	95	0.72
MPN_RS00310	38	0.42
rpmF	72	0.41
MPN_RS00315	42	0.34
MPN_RS02300	38	0.44
smpB	50	0.42
rplL	50	0.43
ribF	52	0.25
MPN_RS00365	45	0.27
MPN_RS02035	37	0.47
MPN_RS03180	51	0.31
thrS	39	0.38
groES	23	0.52
MPN_RS03295	16	0.54
scpA	30	0.42
polC	4	1.0
rpsP	38	0.53
rpsE	35	0.6
gpmI	4	0.5
rpsJ	43	0.32
nadE	26	0.41
tsaB	28	0.66
MPN_RS01615	28	0.66
rpsG	67	0.44
MPN_RS03170	31	0.44
hisS	7	0.81
aspS	7	0.81
MPN_RS03445	25	0.36
MPN_RS03205	21	0.59
rpsK	26	0.37
deoD	8	1.0
MPN_RS00385	8	1.0
deoC	8	1.0
rpsC	10	0.64
mnmA	21	0.64
valS	10	0.49
groL	13	0.41
MPN_RS01465	37	0.7
atpF	13	0.49
atpG	13	0.49
MPN_RS03275	9	0.72
MPN_RS02775	4	0.5
atpD	23	0.42
greA	18	0.36
pheS	6	0.47
pheT	2	1.0
rpsS	7	0.52
gatC	5	0.6
MPN_RS01840	5	0.6
fmt	4	1.0
yibD	7	0.48
MPN_RS01000	6	0.67
MPN_RS02415	4	1.0
dnaX	7	0.43
MPN_RS00910	4	1.0
rplB	7	1.0
MPN_RS00945	7	1.0
rpmC	3	1.0
rplP	1	0
rpsQ	1	0
rpoA	5	1.0
rpsM	5	1.0
rplQ	5	1.0
fusA	33	0.89
gatA	2	1.0
cdaM	5	1.0
gmk	5	1.0
MPN_RS02135	27	0.52
trpS	24	1.0
MPN_RS01665	3	1.0
MPN_RS01805	2	1.0
MPN_RS01885	12	1.0
MPN_RS01895	12	1.0
MPN_RS02155	12	1.0
pdhB	12	0.67
proS	4	1.0
ruvX	14	1.0
rpsD	14	1.0
MPN_RS02630	1	0
MPN_RS02685	3	1.0
MPN_RS02695	3	1.0
yihA	3	1.0
MPN_RS03035	2	1.0
MPN_RS03040	2	1.0
rpsT	2	1.0
mnmG	13	1.0
atpA	8	1.0
atpH	8	1.0
MPN_RS03500	3	1.0
rplM	3	1.0
uvrA	3	1.0
MPN_RS03530	1	0
tsf	6	1.0
ftsH	5	1.0
MPN_RS03815	3	1.0
rsmA	1	0
rpmH	1	0
