# Supplementary material for: CNN4Essential: a convolutional neural network model for predicting bacterial gene essentiality based on multi-feature fusion
Source: BMC Genomics. 2026 Apr 6;27:496. doi: 10.1186/s12864-026-12819-3 (PMC13188266; doi:10.1186/s12864-026-12819-3)
Supplement: Supplementary file 1 — Supplementary Material 1. [file 12864_2026_12819_MOESM1_ESM.zip › Mycoplasma pneumoniae/PPI/node_properties.txt]

½ÚµãÃû³Æ	½Úµã¶È	¾ÛÀàÏµÊý
MPN_RS00005	166	0.49
MPN_RS03735	100	0.5
MPN_RS01205	186	0.56
MPN_RS02520	88	0.34
MPN_RS00805	193	0.55
MPN_RS04250	164	0.56
MPN_RS02840	86	0.44
MPN_RS03820	196	0.49
MPN_RS02545	141	0.41
MPN_RS02530	82	0.46
MPN_RS00050	109	0.48
MPN_RS00940	15	0.33
MPN_RS02105	75	0.46
MPN_RS01560	162	0.45
MPN_RS02390	257	0.38
MPN_RS00825	66	0.38
MPN_RS03555	58	0.35
MPN_RS01430	225	0.54
MPN_RS02005	77	0.39
MPN_699	190	0.55
MPN_790	221	0.5
MPN_770	192	0.59
MPN_700	174	0.53
MPN_791	217	0.48
MPN_784	110	0.46
MPN_RS03745	186	0.58
MPN_RS01235	208	0.57
MPN_RS04205	194	0.54
MPN_RS01165	137	0.71
MPN_373	117	0.47
MPN_RS03680	174	0.58
MPN_RS00685	205	0.56
MPN_RS02190	4	0.5
MPN_RS00040	119	0.54
MPN_RS02905	244	0.45
MPN_RS02330	87	0.6
MPN_RS00085	152	0.59
MPN_779	173	0.55
MPN_RS02125	127	0.49
MPN_676	196	0.53
MPN_RS00410	176	0.57
MPN_RS03525	23	0.69
MPN_RS00505	133	0.4
MPN_RS01470	98	0.47
MPN_RS00915	14	0.45
MPN_RS02860	202	0.49
MPN_RS02220	105	0.48
MPN_RS01580	139	0.42
MPN_RS01095	174	0.67
MPN_786	168	0.49
MPN_782	201	0.44
MPN_RS03440	220	0.53
MPN_RS02550	125	0.51
MPN_RS02340	196	0.53
MPN_RS00815	144	0.58
MPN_RS01010	90	0.48
MPN_793	134	0.56
MPN_RS00025	155	0.57
MPN_RS00255	195	0.56
MPN_RS03810	212	0.51
MPN_RS04195	108	0.35
MPN_RS02485	158	0.53
MPN_RS02295	102	0.45
MPN_RS00305	169	0.45
MPN_RS01870	152	0.57
MPN_RS01875	124	0.42
MPN_RS03435	195	0.59
MPN_734	194	0.45
MPN_RS01725	100	0.46
MPN_263	187	0.57
MPN_RS00175	208	0.55
MPN_798	184	0.5
MPN_RS00140	95	0.46
MPN_RS02690	157	0.61
MPN_RS01545	217	0.4
MPN_RS04190	115	0.43
MPN_RS02225	71	0.39
MPN_RS03625	196	0.53
MPN_RS02315	224	0.45
MPN_724	155	0.39
MPN_RS02680	148	0.5
MPN_441	168	0.42
MPN_RS02495	84	0.48
MPN_RS01260	169	0.55
MPN_RS02345	157	0.44
MPN_RS01025	214	0.56
MPN_RS03610	152	0.59
MPN_RS00830	11	0.58
MPN_RS03575	100	0.44
MPN_RS00165	200	0.51
MPN_RS03710	118	0.46
MPN_RS03550	154	0.47
MPN_RS04275	210	0.43
MPN_RS00145	201	0.54
MPN_RS00445	202	0.49
MPN_RS03905	176	0.45
MPN_785	73	0.45
MPN_RS02310	36	0.41
MPN_RS03000	98	0.5
MPN_RS01535	209	0.5
MPN_RS02165	112	0.52
MPN_741	189	0.55
MPN_703	142	0.58
MPN_742	53	0.57
MPN_203	157	0.7
MPN_RS00135	167	0.49
MPN_RS01455	141	0.52
MPN_792	206	0.46
MPN_RS00105	159	0.45
MPN_701	188	0.55
MPN_RS01405	165	0.52
MPN_RS03650	150	0.54
MPN_655	199	0.44
MPN_RS02090	58	0.48
MPN_345	194	0.46
MPN_RS02215	105	0.49
MPN_RS00035	137	0.46
MPN_RS03265	248	0.42
MPN_RS01435	186	0.58
MPN_RS01335	192	0.61
MPN_RS00010	161	0.51
MPN_RS02160	210	0.54
MPN_RS00130	137	0.46
MPN_RS00790	188	0.51
MPN_RS01440	161	0.5
MPN_RS02185	102	0.38
MPN_RS01770	249	0.46
MPN_RS01640	184	0.54
MPN_800	67	0.46
MPN_RS00375	191	0.51
MPN_RS00245	98	0.48
MPN_RS01345	191	0.58
MPN_707	215	0.46
MPN_RS01910	197	0.36
MPN_794	138	0.58
MPN_RS00785	207	0.43
MPN_RS00695	296	0.35
MPN_RS00380	172	0.45
MPN_789	36	0.43
MPN_RS00045	203	0.47
MPN_RS01200	181	0.58
MPN_RS02110	69	0.55
MPN_RS02820	186	0.51
MPN_371	72	0.4
MPN_RS01620	190	0.48
MPN_RS02385	214	0.51
MPN_RS01350	140	0.48
MPN_RS01915	87	0.41
MPN_RS02975	201	0.58
MPN_RS01400	102	0.54
MPN_037	63	0.46
MPN_RS01905	160	0.37
MPN_RS03560	180	0.44
MPN_773	135	0.66
MPN_RS00180	91	0.57
MPN_RS01425	202	0.58
MPN_723	186	0.5
MPN_RS03185	176	0.47
MPN_RS00630	76	0.39
MPN_RS01630	118	0.4
MPN_RS03190	135	0.42
MPN_344	131	0.45
MPN_RS03215	201	0.53
MPN_RS02835	229	0.47
MPN_705	129	0.64
MPN_RS00030	190	0.56
MPN_RS01995	31	0.48
MPN_RS01540	81	0.46
MPN_RS00460	86	0.36
MPN_RS00160	42	0.48
MPN_RS01210	169	0.54
MPN_RS00170	55	0.43
MPN_RS01390	186	0.62
MPN_RS03600	164	0.68
MPN_367	118	0.49
MPN_RS04045	139	0.47
MPN_RS01225	160	0.69
MPN_RS00390	212	0.52
MPN_RS00810	89	0.46
MPN_RS01420	205	0.56
MPN_RS02145	96	0.51
MPN_RS00120	99	0.43
MPN_RS01090	153	0.67
MPN_RS01880	112	0.58
MPN_RS01115	177	0.65
MPN_RS03260	57	0.5
MPN_RS01030	168	0.56
MPN_RS01175	161	0.66
MPN_RS02380	186	0.53
MPN_RS03020	53	0.39
MPN_RS00395	37	0.41
MPN_RS01900	86	0.45
MPN_RS01475	83	0.51
MPN_RS00425	91	0.69
MPN_727	186	0.6
MPN_RS02715	166	0.44
MPN_RS00355	99	0.32
MPN_736	200	0.59
MPN_RS03545	144	0.53
MPN_RS02335	190	0.53
MPN_RS00190	119	0.51
MPN_RS02855	97	0.44
MPN_710	67	0.49
MPN_RS03230	63	0.4
MPN_RS00765	159	0.66
MPN_775	226	0.54
MPN_RS00465	86	0.36
MPN_RS00250	64	0.42
MPN_RS02980	40	0.4
MPN_RS01230	169	0.65
MPN_RS01505	173	0.47
MPN_RS01100	146	0.72
MPN_RS03805	86	0.54
MPN_RS00935	27	0.34
MPN_RS02130	190	0.57
MPN_RS03200	157	0.47
MPN_RS01520	157	0.49
MPN_728	182	0.48
MPN_RS01190	184	0.62
MPN_RS02950	182	0.48
MPN_RS00270	77	0.54
MPN_RS02195	191	0.34
MPN_RS00155	117	0.51
MPN_766	123	0.58
MPN_RS02020	94	0.52
MPN_RS00455	51	0.46
MPN_RS01120	158	0.7
MPN_RS03220	135	0.48
MPN_RS00125	102	0.43
MPN_RS01180	162	0.69
MPN_RS01395	186	0.6
MPN_RS01340	100	0.37
MPN_RS03780	159	0.46
MPN_RS01085	181	0.61
MPN_RS00485	162	0.3
MPN_RS01105	166	0.67
MPN_RS01525	161	0.5
MPN_RS02115	44	0.49
MPN_RS00055	10	0.82
MPN_RS01220	121	0.76
MPN_RS00895	67	0.27
MPN_RS02140	187	0.59
MPN_722	204	0.57
MPN_RS03985	158	0.72
MPN_709	81	0.41
MPN_RS01485	132	0.54
MPN_RS02955	8	0.18
MPN_RS03775	161	0.5
MPN_RS03635	94	0.5
MPN_RS02805	174	0.47
MPN_RS02510	208	0.52
MPN_RS01080	180	0.64
MPN_RS00265	182	0.58
MPN_458	60	0.31
MPN_RS01195	164	0.7
MPN_731	122	0.42
MPN_RS01860	119	0.44
MPN_RS02290	66	0.49
MPN_RS00320	108	0.41
MPN_RS00400	102	0.43
MPN_RS02625	183	0.47
MPN_RS01185	156	0.7
MPN_RS01215	150	0.68
MPN_737	160	0.56
MPN_771	98	0.31
MPN_RS00370	29	0.42
MPN_698	132	0.57
MPN_733	109	0.52
MPN_RS00415	140	0.42
MPN_RS01150	149	0.71
MPN_RS02540	53	0.43
MPN_795	48	0.52
MPN_721	173	0.62
MPN_RS03620	189	0.48
MPN_777	90	0.43
MPN_RS01045	123	0.45
MPN_RS00435	79	0.47
MPN_797	53	0.5
MPN_RS03165	153	0.46
MPN_RS03900	94	0.44
MPN_RS01050	105	0.41
MPN_RS04010	65	0.43
MPN_RS01240	167	0.67
MPN_092	49	0.51
MPN_RS01575	128	0.51
MPN_457	155	0.43
MPN_RS01445	159	0.63
MPN_RS01660	57	0.54
MPN_RS00780	162	0.66
MPN_RS01480	126	0.49
MPN_RS03060	47	0.33
MPN_RS01145	157	0.68
MPN_RS03605	145	0.68
MPN_RS00440	53	0.47
MPN_RS03740	119	0.43
MPN_RS00195	84	0.48
MPN_RS01255	54	0.53
MPN_RS03465	41	0.38
MPN_708	46	0.48
MPN_RS03570	43	0.34
MPN_RS01250	85	0.44
MPN_RS01330	145	0.25
MPN_RS01650	93	0.43
MPN_RS01590	98	0.45
MPN_RS01600	89	0.41
MPN_RS01745	58	0.47
MPN_RS03660	74	0.53
MPN_222	87	0.44
MPN_RS00405	73	0.41
MPN_RS03490	112	0.54
MPN_RS02800	72	0.47
MPN_RS02210	23	0.36
MPN_RS01865	14	0.7
MPN_RS03765	44	0.4
MPN_RS04235	80	0.44
MPN_RS00890	50	0.53
MPN_RS03250	31	0.4
MPN_702	151	0.54
MPN_769	181	0.55
MPN_RS03380	16	0.57
MPN_RS00770	146	0.67
MPN_RS01825	14	0.55
MPN_RS02230	19	0.54
MPN_719	14	0.58
MPN_RS00565	16	0.57
MPN_RS02400	30	0.47
MPN_RS01855	10	0.69
MPN_RS02810	45	0.45
MPN_RS01635	42	0.48
MPN_744	27	0.3
MPN_RS02450	18	0.43
MPN_RS02505	41	0.4
MPN_RS01290	12	0.74
MPN_729	159	0.6
MPN_RS04270	34	0.42
MPN_RS02500	27	0.44
MPN_RS02895	41	0.36
MPN_774	31	0.4
MPN_RS03015	80	0.38
MPN_RS01530	68	0.43
MPN_RS02885	39	0.4
MPN_459	3	0
MPN_RS00060	1	0
MPN_RS04215	1	0
MPN_RS00075	1	0
MPN_RS00080	39	0.42
MPN_778	29	0.45
MPN_RS00775	25	0.25
MPN_RS00150	36	0.45
MPN_RS00090	35	0.46
MPN_768	168	0.63
MPN_716	4	0.5
MPN_RS01890	95	0.72
MPN_RS00310	38	0.42
MPN_RS03110	72	0.41
MPN_RS00315	42	0.34
MPN_RS01415	111	0.48
MPN_RS00760	15	0.69
MPN_RS02300	38	0.44
MPN_RS01605	29	0.65
MPN_696	79	0.49
MPN_RS02575	96	0.43
MPN_RS02725	23	0.34
MPN_RS04050	50	0.42
MPN_RS03105	50	0.43
MPN_732	68	0.47
MPN_RS00900	52	0.25
MPN_RS00360	25	0.42
MPN_RS00365	45	0.27
MPN_RS00905	39	0.26
MPN_RS02035	37	0.47
MPN_RS03180	51	0.31
MPN_RS02555	105	0.48
MPN_RS03665	14	0.66
MPN_712	63	0.28
MPN_RS01490	37	0.59
MPN_RS02560	70	0.49
MPN_RS00490	48	0.45
MPN_711	113	0.31
MPN_RS02970	39	0.33
MPN_RS03270	8	0.29
MPN_RS03175	39	0.38
MPN_RS02910	26	0.45
MPN_RS03320	41	0.34
MPN_RS03770	18	0.35
MPN_RS01410	75	0.44
MPN_366	41	0.56
MPN_760	30	0.5
MPN_RS03285	23	0.52
MPN_RS03290	18	0.61
MPN_RS03295	16	0.54
MPN_RS01655	30	0.42
MPN_RS00185	4	1.0
MPN_RS01760	25	0.36
MPN_RS03730	38	0.53
MPN_RS01375	29	0.41
MPN_RS01020	35	0.6
MPN_RS03565	4	0.5
MPN_RS00205	10	0.53
MPN_RS02795	25	0.38
MPN_RS02815	48	0.27
MPN_772	67	0.44
MPN_RS00500	51	0.3
MPN_RS00210	10	0.53
MPN_RS00930	43	0.32
MPN_RS02150	69	0.38
MPN_RS03225	26	0.41
MPN_767	32	0.43
MPN_RS01610	28	0.66
MPN_RS01615	28	0.66
MPN_273	69	0.45
MPN_738	33	0.41
MPN_RS01265	67	0.44
MPN_RS03170	31	0.44
MPN_RS02880	29	0.33
MPN_RS00215	1	0
MPN_RS00220	5	0.6
MPN_044	6	0.73
MPN_RS00235	7	0.81
MPN_RS00240	7	0.81
MPN_761	20	0.59
MPN_RS03445	25	0.36
MPN_RS03205	21	0.59
MPN_RS00295	15	0.44
MPN_796	31	0.38
MPN_735	32	0.41
MPN_RS03630	35	0.36
MPN_RS01060	26	0.37
MPN_RS00345	8	1.0
MPN_RS00385	8	1.0
MPN_RS00350	8	1.0
MPN_RS00960	10	0.64
MPN_RS00640	9	0.81
MPN_RS01785	11	0.55
MPN_RS01820	9	0.53
MPN_179	9	0.56
MPN_RS00965	10	0.64
MPN_RS03375	9	0.53
MPN_RS02395	21	0.64
MPN_RS02740	10	0.49
MPN_113	9	0.81
MPN_RS01370	32	0.43
MPN_RS03280	13	0.41
MPN_RS04260	25	0.55
MPN_RS03385	17	0.52
MPN_RS01465	37	0.7
MPN_RS03655	39	0.42
MPN_RS00430	5	1.0
MPN_RS01625	40	0.56
MPN_RS03430	13	0.49
MPN_RS03415	13	0.49
MPN_RS00495	7	1.0
MPN_RS03315	11	0.51
MPN_RS03275	9	0.72
MPN_RS03390	17	0.46
MPN_RS03405	23	0.42
MPN_595	17	0.46
MPN_RS02775	4	0.5
MPN_RS03410	23	0.42
MPN_RS03965	1	0
MPN_RS03970	1	0
MPN_RS00550	2	1.0
MPN_099	2	1.0
MPN_RS02275	18	0.36
MPN_RS02240	21	0.42
MPN_RS00600	6	0.47
MPN_RS00610	2	1.0
MPN_RS00605	2	1.0
MPN_RS00660	1	0
MPN_RS00665	5	0.6
MPN_730	24	0.46
MPN_RS02235	13	0.72
MPN_RS00955	7	0.52
MPN_RS01315	5	0.6
MPN_RS00925	11	0.58
MPN_RS01840	5	0.6
MPN_788	5	0.6
MPN_RS03125	4	1.0
MPN_RS02755	7	0.48
MPN_RS03345	9	0.44
MPN_RS01000	6	0.67
MPN_RS02415	4	1.0
MPN_RS03515	7	0.43
MPN_RS00795	5	1.0
MPN_RS01775	25	0.44
MPN_726	35	0.48
MPN_RS04100	3	1.0
MPN_RS00865	3	1.0
MPN_RS00860	3	1.0
MPN_150	3	1.0
MPN_RS00910	4	1.0
MPN_RS00950	7	1.0
MPN_RS00945	7	1.0
MPN_RS00920	7	1.0
MPN_RS02915	6	0.27
MPN_RS00975	3	1.0
MPN_RS00970	1	0
MPN_RS00980	1	0
MPN_RS01065	5	1.0
MPN_RS01055	5	1.0
MPN_RS01070	5	1.0
MPN_RS01270	33	0.89
MPN_RS01310	1	0
MPN_RS01320	2	1.0
MPN_RS01325	2	1.0
MPN_RS01355	5	1.0
MPN_RS01365	5	1.0
MPN_RS02135	27	0.52
MPN_RS01360	2	1.0
MPN_RS01460	24	1.0
MPN_RS01595	19	1.0
MPN_697	23	0.57
MPN_RS01665	3	1.0
MPN_RS01735	3	0.67
MPN_RS01780	4	1.0
MPN_RS01800	2	1.0
MPN_RS01805	2	1.0
MPN_RS01810	2	1.0
MPN_RS01815	2	1.0
MPN_RS01835	1	0
MPN_RS01885	12	1.0
MPN_RS01895	12	1.0
MPN_363	1	0
MPN_RS02065	2	1.0
MPN_RS02155	12	1.0
MPN_RS02205	12	0.67
MPN_RS02200	12	0.67
MPN_RS02285	4	1.0
MPN_RS02280	4	1.0
MPN_RS02360	14	1.0
MPN_RS02375	14	1.0
MPN_RS02420	1	0
MPN_RS02425	1	0
MPN_RS02465	1	0
MPN_RS02470	1	0
MPN_RS02480	4	1.0
MPN_RS02515	14	1.0
MPN_RS02535	14	1.0
MPN_RS03325	8	0.64
MPN_RS02630	1	0
MPN_RS02685	3	1.0
MPN_RS02695	3	1.0
MPN_RS02705	1	0
MPN_RS02750	3	1.0
MPN_RS02745	3	1.0
MPN_RS02825	9	1.0
MPN_RS02900	6	1.0
MPN_RS03245	8	0.32
MPN_RS03930	3	1.0
MPN_RS02985	6	1.0
MPN_RS02990	6	1.0
MPN_RS03035	2	1.0
MPN_RS03040	2	1.0
MPN_RS03115	2	1.0
MPN_RS03160	13	1.0
MPN_RS03195	13	1.0
MPN_RS03235	4	1.0
MPN_RS03240	4	1.0
MPN_715	3	0.67
MPN_RS03990	5	1.0
MPN_RS03340	5	1.0
MPN_RS03370	2	1.0
MPN_RS03420	8	1.0
MPN_RS03425	8	1.0
MPN_RS03500	3	1.0
MPN_RS03510	3	1.0
MPN_RS03520	3	1.0
MPN_RS03530	1	0
MPN_RS03540	2	1.0
MPN_RS03585	6	1.0
MPN_RS03580	6	1.0
MPN_RS03615	3	1.0
MPN_RS03670	10	1.0
MPN_RS03685	10	1.0
MPN_RS03690	10	1.0
MPN_RS03760	6	0.8
MPN_RS03790	5	1.0
MPN_RS03815	3	1.0
MPN_RS03825	1	0
MPN_RS03840	1	0
MPN_RS03845	1	0
MPN_691	1	0
MPN_692	1	0
MPN_693	14	1.0
MPN_706	14	1.0
MPN_694	14	1.0
MPN_695	14	1.0
MPN_714	4	1.0
MPN_713	2	1.0
MPN_725	10	1.0
MPN_740	3	1.0
MPN_743	1	0
MPN_745	1	0
MPN_748	6	1.0
MPN_754	6	1.0
MPN_749	6	1.0
MPN_753	6	1.0
MPN_752	6	1.0
MPN_750	6	1.0
MPN_751	6	1.0
MPN_764	1	0
MPN_765	1	0
MPN_776	11	1.0
MPN_780	6	1.0
MPN_781	6	1.0
MPN_783	6	1.0
MPN_787	1	0
MPN_799	11	1.0
