# Supplementary material for: CNN4Essential: a convolutional neural network model for predicting bacterial gene essentiality based on multi-feature fusion
Source: BMC Genomics. 2026 Apr 6;27:496. doi: 10.1186/s12864-026-12819-3 (PMC13188266; doi:10.1186/s12864-026-12819-3)
Supplement: Supplementary file 1 — Supplementary Material 1. [file 12864_2026_12819_MOESM1_ESM.zip › Mycoplasma pneumoniae/PPI/ppiess.txt]

name	totall	ess	ess_non
dnaN	123	61	62
serS	121	63	58
tmk	141	82	59
MPN_RS00035	102	55	47
mnmE	94	52	42
MPN_RS00085	122	69	53
MPN_RS00090	28	13	15
MPN_RS00105	119	59	60
MPN_RS00120	77	38	39
metG	117	64	53
fba	73	38	35
efp	36	19	17
MPN_RS00170	44	19	25
upp	72	46	26
polC	4	3	1
hisS	7	4	3
aspS	7	4	3
MPN_RS00245	73	38	35
glpK	148	79	69
MPN_RS00305	134	65	69
MPN_RS00310	27	10	17
MPN_RS00315	32	15	17
deoD	8	6	2
deoC	8	6	2
MPN_RS00365	36	20	16
nusG	26	20	6
secE	152	90	62
rpmG	126	57	69
MPN_RS00385	8	6	2
rsmI	162	85	77
rnmV	30	11	19
smpB	42	21	21
MPN_RS00405	56	30	26
MPN_RS00410	138	77	61
MPN_RS00435	61	28	33
MPN_RS00440	34	14	20
pheS	5	2	3
pheT	2	1	1
parE	225	117	108
MPN_RS00775	18	5	13
MPN_RS00780	119	71	48
MPN_RS00785	166	85	81
MPN_RS00805	148	79	69
rbfA	40	25	15
MPN_RS00895	51	18	33
ribF	41	17	24
MPN_RS00910	4	3	1
rpsJ	36	21	15
rplC	26	13	13
rplD	13	6	7
MPN_RS00945	7	4	3
rplB	7	4	3
rpsS	6	3	3
rpsC	10	6	4
rplP	1	1	0
rpmC	3	2	1
rpsQ	1	1	0
MPN_RS01000	4	2	2
rplF	70	38	32
rpsE	24	14	10
rplO	161	92	69
secY	123	66	57
infA	91	46	45
rpmJ	87	45	42
rpsM	5	5	0
rpsK	21	12	9
rpoA	5	5	0
rplQ	5	5	0
MPN_RS01080	133	76	57
MPN_RS01085	133	78	55
pepF	125	75	50
MPN_RS01100	105	62	43
MPN_RS01105	124	72	52
MPN_RS01165	99	64	35
rpsB	117	73	44
MPN_RS01180	116	68	48
secA	113	69	44
uvrB	132	79	53
MPN_RS01195	118	71	47
MPN_RS01200	137	84	53
MPN_RS01205	136	75	61
MPN_RS01210	126	78	48
MPN_RS01215	115	71	44
MPN_RS01220	89	57	32
MPN_RS01225	117	69	48
rplK	121	72	49
rplA	153	87	66
pth	125	73	52
lgt	45	30	15
rpsL	134	82	52
rpsG	57	36	21
fusA	28	22	6
rplI	9	2	7
gatC	4	1	3
gatA	2	1	1
MPN_RS01330	112	50	62
trxB	142	87	55
secG	146	75	71
rnr	111	54	57
cdaM	5	4	1
gmk	5	4	1
asnS	142	82	60
pgsA	80	43	37
MPN_RS01405	131	70	61
galE	151	88	63
MPN_RS01425	155	93	62
MPN_RS01430	166	97	69
MPN_RS01435	144	84	60
topA	128	74	54
MPN_RS01445	119	69	50
MPN_RS01455	104	55	49
trpS	22	16	6
MPN_RS01465	33	24	9
MPN_RS01470	81	44	37
MPN_RS01475	66	32	34
MPN_RS01480	98	48	50
MPN_RS01485	98	55	43
MPN_RS01525	126	68	58
lysS	56	30	26
MPN_RS01545	164	80	84
tsaB	24	9	15
MPN_RS01615	24	9	15
lspA	146	76	70
rpsU	36	18	18
MPN_RS01650	78	38	40
scpA	22	9	13
scpB	40	21	19
MPN_RS01665	3	3	0
MPN_RS01805	2	0	2
rplU	11	2	9
MPN_RS01840	4	1	3
lon	91	47	44
MPN_RS01880	85	42	43
MPN_RS01885	10	4	6
MPN_RS01890	73	46	27
MPN_RS01895	10	4	6
ligA	23	9	14
MPN_RS02035	24	12	12
MPN_RS02130	146	81	65
MPN_RS02135	22	10	12
MPN_RS02145	84	42	42
MPN_RS02155	11	5	6
leuS	162	87	75
MPN_RS02165	86	47	39
pdhB	12	2	10
apt	88	45	43
MPN_RS02225	57	25	32
greA	16	7	9
proS	4	2	2
MPN_RS02300	26	9	17
ruvX	12	5	7
alaS	133	74	59
glpQ	164	89	75
MPN_RS02390	196	101	95
mnmA	19	9	10
MPN_RS02400	23	7	16
MPN_RS02415	3	1	2
MPN_RS02450	13	7	6
MPN_RS02500	23	13	10
MPN_RS02505	36	18	18
rpsD	12	4	8
MPN_RS02530	71	35	36
hmw3	103	47	56
MPN_RS02625	136	71	65
MPN_RS02630	0	0	0
MPN_RS02680	109	61	48
MPN_RS02685	3	3	0
rpmG	118	69	49
MPN_RS02695	3	3	0
der	127	62	65
valS	10	6	4
yihA	3	2	1
yibD	6	3	3
MPN_RS02775	3	1	2
MPN_RS02950	145	73	72
MPN_RS02955	8	5	3
MPN_RS02975	156	86	70
ileS	35	12	23
MPN_RS03000	80	37	43
MPN_RS03035	2	1	1
MPN_RS03040	2	1	1
rplL	40	19	21
rpmF	51	27	24
rpsT	2	2	0
fmt	3	1	2
MPN_RS03165	125	64	61
MPN_RS03170	26	16	10
thrS	33	15	18
MPN_RS03180	40	25	15
MPN_RS03185	138	70	68
argS	111	57	54
mnmG	13	9	4
MPN_RS03205	20	12	8
nadE	22	11	11
obgE	52	24	28
ybeY	45	14	31
MPN_RS03275	9	4	5
groL	12	7	5
groES	20	9	11
MPN_RS03295	13	4	9
atpD	18	10	8
atpG	12	8	4
atpA	8	7	1
atpH	8	7	1
atpF	12	8	4
MPN_RS03435	145	86	59
MPN_RS03440	163	93	70
MPN_RS03445	21	14	7
pstB	31	10	21
MPN_RS03500	3	3	0
rplM	3	3	0
dnaX	6	4	2
uvrA	3	3	0
MPN_RS03530	1	0	1
ptsP	133	76	57
gpmI	3	2	1
tpiA	35	18	17
MPN_RS03575	73	31	42
tsf	6	3	3
frr	123	70	53
MPN_RS03605	107	63	44
ylqF	81	37	44
rpsP	31	16	15
MPN_RS03745	137	72	65
galU	32	11	21
tyrS	127	65	62
MPN_RS03780	125	65	60
ftsH	5	3	2
MPN_RS03805	63	30	33
MPN_RS03815	2	1	1
gltX	144	66	78
rsmA	1	1	0
rpmH	1	0	1
