# Supplementary material for: CNN4Essential: a convolutional neural network model for predicting bacterial gene essentiality based on multi-feature fusion
Source: BMC Genomics. 2026 Apr 6;27:496. doi: 10.1186/s12864-026-12819-3 (PMC13188266; doi:10.1186/s12864-026-12819-3)
Supplement: Supplementary file 1 — Supplementary Material 1. [file 12864_2026_12819_MOESM1_ESM.zip › Mycoplasma pneumoniae/PPI/ppinon.txt]

name	totall	ess	ess_non
MPN_RS00010	134	74	60
MPN_RS00045	153	86	67
MPN_RS00050	78	41	37
MPN_RS00055	9	5	4
MPN_RS00060	1	0	1
MPN_RS04215	1	0	1
MPN_RS00075	1	1	0
MPN_RS00080	32	16	16
pip	80	40	40
rpoE	139	76	63
MPN_RS00150	23	9	14
MPN_RS00155	84	40	44
MPN_RS00165	143	83	60
MPN_RS00175	157	95	62
MPN_RS00190	89	41	48
MPN_RS00195	50	29	21
MPN_RS00205	9	3	6
MPN_RS00210	9	3	6
MPN_RS00215	1	0	1
MPN_RS00220	4	1	3
MPN_RS00250	51	21	30
MPN_RS00255	156	84	72
glpO	62	24	38
MPN_RS00295	10	3	7
MPN_RS00320	80	40	40
MPN_RS00355	76	35	41
cdd	22	15	7
prs	77	36	41
MPN_RS00415	101	57	44
MPN_RS00425	71	45	26
MPN_RS00430	5	3	2
MPN_RS00445	151	78	73
MPN_RS00455	40	17	23
MPN_RS00460	65	26	39
MPN_RS00465	65	26	39
MPN_RS00485	116	47	69
MPN_RS00490	31	11	20
MPN_RS00495	6	0	6
MPN_RS00500	36	11	25
MPN_RS00505	101	45	56
MPN_RS03965	1	0	1
MPN_RS03970	1	0	1
MPN_RS00550	1	0	1
MPN_RS00565	11	5	6
MPN_RS00610	2	2	0
MPN_RS00630	58	25	33
MPN_RS00640	8	4	4
rpmI	1	0	1
rplT	4	1	3
MPN_RS00685	153	88	65
MPN_RS00765	117	71	46
MPN_RS00770	107	70	37
MPN_RS00790	145	83	62
MPN_RS00795	5	3	2
mgpA	72	43	29
mgpC	110	59	51
MPN_RS00830	8	5	3
MPN_RS00860	1	0	1
MPN_RS00865	1	0	1
MPN_RS00905	32	14	18
MPN_RS00915	12	8	4
MPN_RS00920	7	5	2
MPN_RS00925	10	6	4
rplV	10	7	3
truA	112	69	43
MPN_RS01115	128	77	51
MPN_RS01120	116	70	46
MPN_RS01145	114	69	45
MPN_RS03985	114	68	46
hprK	71	38	33
ung	1	1	0
gatB	2	2	0
whiA	75	40	35
def	2	0	2
MPN_RS01370	25	15	10
MPN_RS01375	24	15	9
MPN_RS01390	136	84	52
MPN_RS01410	56	30	26
MPN_RS01415	89	48	41
MPN_RS01490	34	21	13
MPN_RS01505	128	65	63
MPN_RS01520	120	67	53
glf	163	81	82
MPN_RS03905	128	63	65
MPN_RS01560	121	55	66
MPN_RS01575	95	56	39
MPN_RS01580	102	46	56
MPN_RS01590	76	41	35
MPN_RS01595	16	6	10
MPN_RS01600	69	34	35
MPN_RS01605	25	11	14
MPN_RS01625	28	13	15
MPN_RS01630	89	38	51
MPN_RS01640	143	80	63
MPN_RS01735	2	0	2
hmw2	39	25	14
MPN_RS01760	20	11	9
mraZ	188	101	87
rsmH	19	7	12
MPN_RS01780	4	0	4
ftsZ	11	4	7
MPN_RS01800	2	1	1
nrdF	2	1	1
nrdI	2	1	1
nrdE	9	5	4
rpmA	1	1	0
tig	7	2	5
MPN_RS01865	11	5	6
MPN_RS01870	128	73	55
MPN_RS01875	93	48	45
MPN_RS01900	64	30	34
MPN_RS01905	126	56	70
MPN_RS01910	154	74	80
MPN_RS01915	71	33	38
MPN_RS02005	60	26	34
MPN_RS02020	75	40	35
MPN_RS02065	0	0	0
MPN_RS02090	45	22	23
MPN_RS02105	66	34	32
MPN_RS02110	56	30	26
MPN_RS02115	38	21	17
MPN_RS02125	104	53	51
mutM	138	78	60
coaE	58	27	31
MPN_RS02185	79	35	44
MPN_RS02190	3	1	2
lpdA	150	66	84
MPN_RS02200	12	3	9
pdhA	20	10	10
MPN_RS02215	88	47	41
MPN_RS02230	16	4	12
MPN_RS02235	12	4	8
MPN_RS02240	19	8	11
MPN_RS02285	4	3	1
MPN_RS02290	53	25	28
MPN_RS02295	80	39	41
MPN_RS02310	27	17	10
MPN_RS02315	169	90	79
MPN_RS02330	72	44	28
MPN_RS02335	151	86	65
MPN_RS02345	126	71	55
MPN_RS02360	12	6	6
MPN_RS02420	1	0	1
pta	1	0	1
MPN_RS02465	1	0	1
MPN_RS02470	1	0	1
MPN_RS02480	3	1	2
MPN_RS02485	119	63	56
MPN_RS02495	66	27	39
MPN_RS02510	167	90	77
hmw1	68	31	37
MPN_RS02535	12	5	7
MPN_RS02540	42	20	22
MPN_RS02550	89	44	45
MPN_RS02555	72	44	28
MPN_RS02560	50	29	21
MPN_RS02575	71	35	36
MPN_RS02705	1	1	0
MPN_RS02725	20	10	10
MPN_RS02750	3	3	0
recA	17	7	10
MPN_RS02800	60	29	31
MPN_RS02805	131	66	65
MPN_RS02810	33	10	23
MPN_RS02815	36	10	26
MPN_RS02820	141	77	64
MPN_RS02825	7	0	7
MPN_RS02835	169	84	85
MPN_RS02840	69	33	36
MPN_RS02855	69	29	40
MPN_RS02880	24	12	12
MPN_RS02885	30	12	18
MPN_RS02895	31	12	19
MPN_RS02900	4	0	4
MPN_RS02905	191	98	93
MPN_RS02910	23	11	12
MPN_RS02915	6	2	4
MPN_RS03930	3	0	3
MPN_RS02970	31	13	18
trmL	6	3	3
trmB	6	3	3
MPN_RS03015	65	28	37
MPN_RS03020	43	18	25
clpB	36	16	20
thiI	13	10	3
rsmG	121	64	57
MPN_RS03215	152	85	67
udk	106	54	52
MPN_RS03235	4	1	3
MPN_RS03240	4	1	3
MPN_RS03245	8	1	7
MPN_RS03250	22	9	13
MPN_RS03265	189	105	84
MPN_RS03270	6	3	3
MPN_RS03290	15	6	9
MPN_RS03315	10	4	6
MPN_RS03320	32	11	21
MPN_RS03325	7	3	4
MPN_RS03340	4	0	4
MPN_RS03345	7	1	6
MPN_RS03370	2	0	2
MPN_RS03375	9	4	5
MPN_RS03380	12	5	7
MPN_RS03385	13	9	4
MPN_RS03390	11	3	8
MPN_RS03405	18	11	7
MPN_RS04010	46	23	23
MPN_RS03490	85	46	39
MPN_RS03525	16	12	4
MPN_RS03540	2	0	2
rpmB	99	52	47
MPN_RS03550	119	61	58
MPN_RS03555	44	16	28
pyrH	6	4	2
MPN_RS04190	89	46	43
MPN_RS04195	90	49	41
MPN_RS04045	115	60	55
MPN_RS03610	125	71	54
MPN_RS03615	3	0	3
MPN_RS03620	145	81	64
MPN_RS03625	151	88	63
MPN_RS03630	28	10	18
MPN_RS03635	66	26	40
MPN_RS03650	130	69	61
MPN_RS03655	33	19	14
MPN_RS03660	59	22	37
MPN_RS03665	13	4	9
MPN_RS03670	9	1	8
MPN_RS03680	133	76	57
MPN_RS03685	9	1	8
MPN_RS03690	9	1	8
MPN_RS04205	152	78	74
MPN_RS03735	78	35	43
msrB	90	38	52
MPN_RS03760	6	5	1
MPN_RS03770	14	10	4
MPN_RS03810	163	87	76
MPN_RS03845	1	1	0
