# Supplementary material for: CNN4Essential: a convolutional neural network model for predicting bacterial gene essentiality based on multi-feature fusion
Source: BMC Genomics. 2026 Apr 6;27:496. doi: 10.1186/s12864-026-12819-3 (PMC13188266; doi:10.1186/s12864-026-12819-3)
Supplement: Supplementary file 1 — Supplementary Material 1. [file 12864_2026_12819_MOESM1_ESM.zip › Mycoplasma pneumoniae/sequence/ess_MFE.txt]

-215.0
-581.2
-746.7
-367.6
-182.4
-172.9
-336.9
-193.3
-225.2
-494.4
-850.9
-365.7
-404.4
-229.6
-149.5
-169.5
-164.2
-1223.7
-230.4
-375.1
-478.0
-377.0
-407.5
-57.8
-456.4
-217.5
-205.4
-256.1
-320.3
-360.8
-218.1
-179.8
-467.9
-239.2
-80.7
-28.5
-89.3
-217.0
-129.2
-102.9
-213.8
-524.6
-1043.0
-336.7
-242.8
-625.3
-193.0
-155.3
-526.5
-627.2
-257.3
-457.9
-261.2
-257.2
-267.1
-540.1
-85.6
-297.3
-238.4
-288.5
-86.9
-244.2
-161.8
-179.1
-261.6
-51.0
-212.1
-127.2
-77.5
-65.7
-104.8
-60.8
-137.9
-49.3
-110.6
-150.6
-98.4
-193.1
-132.7
-422.4
-190.6
-214.7
-50.9
-17.0
-103.3
-105.2
-258.5
-83.6
-225.1
-233.2
-347.2
-444.6
-243.6
-548.5
-805.1
-199.4
-809.5
-719.3
-566.0
-99.4
-759.5
-104.3
-295.6
-319.5
-331.8
-700.1
-116.5
-181.9
-141.2
-236.7
-316.7
-111.0
-131.5
-638.5
-156.9
-115.2
-71.3
-96.8
-389.4
-315.5
-372.7
-408.5
-145.4
-271.6
-43.0
-603.3
-156.8
-184.5
-195.2
-340.1
-354.7
-158.1
-126.1
-248.3
-469.9
-412.5
-266.9
-550.0
-342.7
-71.0
-215.1
-244.7
-95.0
-197.3
-84.2
-321.5
-64.2
-98.1
-189.6
-230.6
-381.4
-493.4
-127.8
-226.5
-122.5
-36.8
-78.9
-198.4
-360.4
-176.3
-277.4
-401.1
-366.47
-119.7
-74.8
-84.2
-233.2
-627.8
-277.5
-445.4
-436.9
-165.7
-227.3
-182.8
-374.9
-499.4
-376.8
-338.8
-530.2
-55.5
-299.1
-308.8
-675.0
-201.6
-210.9
-196.0
-650.9
-77.0
-298.8
-146.0
-804.8
-123.1
-396.0
-52.8
-156.3
-398.1
-89.3
-737.6
-169.9
-402.7
-306.1
-92.7
-277.1
-851.1
-382.1
-309.7
-252.3
-231.1
-518.0
-303.7
-313.3
-1068.2
-189.7
-242.5
-334.8
-575.5
-513.8
-192.6
-179.1
-307.9
-26.4
-233.4
-197.9
-360.1
-174.9
-196.4
-172.5
-669.9
-140.1
-232.3
-300.0
-89.5
-1229.3
-1182.7
-105.9
-199.1
-633.7
-226.5
-194.0
-158.0
-135.2
-76.2
-198.4
-307.5
-136.7
-86.2
-39.8
-45.2
-144.2
-210.2
-435.3
-248.7
-460.4
-240.9
-207.7
-186.1
-429.1
-65.7
-138.1
-414.1
-488.2
-171.0
-214.6
-385.9
-193.5
-383.4
-465.5
-80.9
-330.7
-136.2
-428.8
-197.2
-455.3
-124.1
-154.4
-86.9
-243.2
-99.6
-373.1
-132.6
-232.2
-103.3
-116.9
-496.8
-798.6
-440.9
-47.1
-503.2
-450.8
-185.2
-321.9
-201.5
-123.1
-274.5
-217.0
-82.7
-69.8
-186.8
-343.8
-229.1
-331.9
-274.6
-597.6
-135.3
-118.3
-265.0
-322.7
-382.9
-193.7
-321.7
-84.7
-28.4
-1614.4
-260.0
-359.8
-157.07
-116.3
-245.6
