# Supplementary material for: CNN4Essential: a convolutional neural network model for predicting bacterial gene essentiality based on multi-feature fusion
Source: BMC Genomics. 2026 Apr 6;27:496. doi: 10.1186/s12864-026-12819-3 (PMC13188266; doi:10.1186/s12864-026-12819-3)
Supplement: Supplementary file 1 — Supplementary Material 1. [file 12864_2026_12819_MOESM1_ESM.zip › Mycoplasma pneumoniae/sequence/essnon_MFE.txt]

-237.2
-201.5
-87.0
-123.0
-133.8
-176.9
-165.9
-187.1
-251.3
-220.2
-216.5
-122.2
-84.6
-514.1
-516.5
-63.1
-215.0
-123.9
-489.9
-467.0
-294.0
-55.7
-365.3
-91.7
-462.2
-593.4
-252.4
-562.7
-398.5
-376.7
-254.2
-46.7
-42.1
-195.6
-121.9
-314.3
-87.5
-218.8
-230.0
-381.1
-99.4
-110.0
-122.0
-157.4
-242.2
-96.8
-260.2
-112.8
-458.8
-42.2
-101.8
-703.6
-90.3
-109.2
-94.5
-85.6
-224.21
-148.6
-98.8
-100.0
-1706.0
-1234.7
-134.5
-117.0
-585.3
-865.5
-334.0
-272.1
-203.8
-169.4
-547.5
-87.4
-64.1
-238.6
-176.4
-207.8
-202.4
-289.9
-165.01
-197.1
-159.0
-149.7
-59.1
-70.2
-304.3
-74.3
-528.9
-60.5
-540.9
-115.8
-156.4
-164.0
-114.0
-262.3
-486.1
-299.7
-1272.0
-230.7
-150.2
-59.7
-107.7
-199.1
-271.2
-292.7
-433.4
-232.7
-266.1
-110.2
-591.7
-108.4
-227.3
-318.6
-581.0
-225.0
-521.8
-387.6
-507.5
-369.9
-208.6
-87.6
-153.5
-190.0
-376.5
-179.8
-122.4
-147.3
-441.5
-148.4
-94.6
-36.3
-187.4
-138.4
-154.6
-265.9
-270.6
-412.0
-375.3
-285.3
-415.4
-502.8
-130.3
-206.67
-456.4
-76.5
-284.6
-133.0
-643.3
-578.6
-88.5
-144.7
-124.5
-488.41
-221.2
-51.1
-217.5
-281.1
-933.6
-233.47
-147.0
-521.9
-107.4
-834.5
-304.9
-229.3
-144.5
-228.4
-828.6
-145.7
-77.7
-55.6
-681.1
-147.1
-67.6
-1129.4
-327.2
-359.5
-240.9
-198.1
-128.0
-65.7
-591.6
-163.9
-132.1
-112.9
-71.5
-165.9
-528.6
-229.2
-325.1
-174.0
-101.9
-110.1
-84.4
-215.9
-114.3
-139.3
-81.6
-68.5
-518.3
-104.0
-149.3
-251.7
-328.7
-191.5
-252.5
-292.1
-124.8
-337.6
-157.2
-321.2
-114.9
-163.4
-810.9
-70.3
-479.1
-92.3
-259.1
-61.7
-90.4
-174.6
-306.9
-187.6
-114.1
-396.3
-113.9
-142.9
-377.4
-84.5
-96.8
-413.4
-99.7
-118.6
-515.68
-660.2
-224.9
-545.97
-333.7
-39.5
-111.0
-121.8
-163.8
-102.4
-264.5
-186.5
-154.4
-171.9
-186.6
-180.4
-174.7
-200.6
-76.3
-83.7
-62.8
-209.3
-79.8
-326.1
-464.6
-111.6
-191.8
-130.6
-266.3
-199.5
-91.9
-56.5
-44.9
-28.4
-32.2
-26.6
-34.8
-82.7
-465.5
-335.7
-153.4
-18.5
-30.3
-104.3
-46.1
-33.7
-47.0
-201.4
-292.2
-273.3
-29.7
-44.3
-49.6
-56.6
-19.2
-100.1
-58.7
-105.7
-40.4
-304.6
-295.5
-256.7
-88.8
-209.5
-215.1
-27.1
-161.9
-39.2
-256.7
-137.87
-45.7
-19.8
-41.71
-31.6
-108.6
-48.3
-40.6
-41.6
-43.4
-310.3
-95.5
-46.3
-97.3
-188.7
-150.3
-232.4
-467.5
-74.2
-46.1
-81.8
-258.3
-28.3
-74.3
-47.8
-76.6
-135.7
-31.5
-124.2
-26.6
-31.9
-201.9
-33.7
-66.2
-297.47
-47.1
-286.3
-204.2
-105.0
-65.3
-129.6
-289.2
-75.3
-288.8
-795.7
-38.8
-236.4
-202.2
-40.0
-274.8
-443.7
-236.2
-79.8
-28.6
-450.5
-318.4
-441.7
-64.3
-449.8
-216.7
-255.3
-345.6
-492.8
-427.5
-78.9
-42.6
-269.3
-78.9
