# Supplementary material for: CNN4Essential: a convolutional neural network model for predicting bacterial gene essentiality based on multi-feature fusion
Source: BMC Genomics. 2026 Apr 6;27:496. doi: 10.1186/s12864-026-12819-3 (PMC13188266; doi:10.1186/s12864-026-12819-3)
Supplement: Supplementary file 1 — Supplementary Material 1. [file 12864_2026_12819_MOESM1_ESM.zip › Mycoplasma pneumoniae/sequence/gene_name.txt]

DEG10680001	dnaN
DEG10680002	gyrB
DEG10680003	gyrA
DEG10680004	serS
DEG10680005	-
DEG10680006	holB
DEG10680007	trmE
DEG10680008	rimK
DEG10680009	mtd1
DEG10680010	pmd1
DEG10680011	msbA
DEG10680012	yb95
DEG10680013	dnaJ
DEG10680014	metS
DEG10680015	rpoE
DEG10680016	tsr
DEG10680017	efp
DEG10680018	-
DEG10680019	upp
DEG10680020	polC
DEG10680021	glpF
DEG10680022	tdk
DEG10680023	hisS
DEG10680024	aspS
DEG10680025	-
DEG10680026	glpK
DEG10680027	-
DEG10680028	ptsH
DEG10680029	potA
DEG10680030	potB
DEG10680031	potI
DEG10680032	-
DEG10680033	gcp
DEG10680034	metX
DEG10680035	ffh
DEG10680036	deoD
DEG10680037	deoC
DEG10680038	cpsG
DEG10680039	nusG
DEG10680040	secE
DEG10680041	rpmG
DEG10680042	-
DEG10680043	yabC
DEG10680044	yabF
DEG10680045	prs
DEG10680046	smpB
DEG10680047	ywdF
DEG10680048	uhpT
DEG10680049	-
DEG10680050	glnQ
DEG10680051	pheS
DEG10680052	pheT
DEG10680053	infC
DEG10680054	-
DEG10680055	grpE
DEG10680056	parB
DEG10680057	parC
DEG10680058	hrcA
DEG10680059	uvrC
DEG10680060	ugpC
DEG10680061	ugpA
DEG10680062	ugpE
DEG10680063	orf4
DEG10680064	nusA
DEG10680065	infB
DEG10680066	rbfA
DEG10680067	-
DEG10680068	yaaC
DEG10680069	-
DEG10680070	-
DEG10680071	rpsJ
DEG10680072	rplC
DEG10680073	rplD
DEG10680074	rplW
DEG10680075	rplB
DEG10680076	rpsS
DEG10680077	rplV
DEG10680078	rpsC
DEG10680079	rplP
DEG10680080	rpmC
DEG10680081	rpsQ
DEG10680082	rplN
DEG10680083	rplX
DEG10680084	rplE
DEG10680085	rpsN
DEG10680086	rpsH
DEG10680087	rplF
DEG10680088	rplR
DEG10680089	rpsE
DEG10680090	rplO
DEG10680091	secY
DEG10680092	adk
DEG10680093	map
DEG10680094	infA
DEG10680095	rpmJ
DEG10680096	rpsM
DEG10680097	rpsK
DEG10680098	rpoA
DEG10680099	rplQ
DEG10680100	cbiO
DEG10680101	cbiO
DEG10680102	-
DEG10680103	pepF
DEG10680104	mte1
DEG10680105	-
DEG10680106	-
DEG10680107	ptsG
DEG10680108	rpsB
DEG10680109	mgtA
DEG10680110	secA
DEG10680111	uvrB
DEG10680112	-
DEG10680113	-
DEG10680114	-
DEG10680115	oppB
DEG10680116	amiD
DEG10680117	oppD
DEG10680118	oppF
DEG10680119	rplK
DEG10680120	rplA
DEG10680121	pth
DEG10680122	yacA
DEG10680123	lgt
DEG10680124	rpsL
DEG10680125	rpsG
DEG10680126	fus
DEG10680127	rpsF
DEG10680128	ssb
DEG10680129	rpsR
DEG10680130	rplI
DEG10680131	dnaB
DEG10680132	-
DEG10680133	-
DEG10680134	gatA
DEG10680135	gatB
DEG10680136	-
DEG10680137	trxB
DEG10680138	secG
DEG10680139	vacB
DEG10680140	-
DEG10680141	def
DEG10680142	gmk
DEG10680143	yjeQ
DEG10680144	pgi
DEG10680145	asnC
DEG10680146	pgsA
DEG10680147	-
DEG10680148	galE
DEG10680149	yjcW
DEG10680150	-
DEG10680151	rbsC
DEG10680152	topA
DEG10680153	A65_orf475
DEG10680154	trx
DEG10680155	-
DEG10680156	trpS
DEG10680157	ygl1
DEG10680158	ppnK
DEG10680159	-
DEG10680160	ysr1
DEG10680161	-
DEG10680162	hit1
DEG10680163	A65_orf266
DEG10680164	-
DEG10680165	lysS
DEG10680166	lepA
DEG10680167	-
DEG10680168	-
DEG10680169	yceC
DEG10680170	lspA
DEG10680171	rpsU
DEG10680172	acpS
DEG10680173	plsB
DEG10680174	scpA
DEG10680175	scpB
DEG10680176	pfkA
DEG10680177	pyk
DEG10680178	-
DEG10680179	dhfr
DEG10680180	rplU
DEG10680181	ysxB
DEG10680182	rpmA
DEG10680183	nfo
DEG10680184	lon
DEG10680185	nadD
DEG10680186	-
DEG10680187	-
DEG10680188	-
DEG10680189	-
DEG10680190	ygiH
DEG10680191	sigA
DEG10680192	dnaE
DEG10680193	grs1
DEG10680194	cysS
DEG10680195	lig
DEG10680196	rpmE
DEG10680197	prfA
DEG10680198	-
DEG10680199	dnaE
DEG10680200	polA
DEG10680201	yidA
DEG10680202	yidA
DEG10680203	leuS
DEG10680204	-
DEG10680205	pdhB
DEG10680206	apt
DEG10680207	F11_orf887
DEG10680208	greA
DEG10680209	proS
DEG10680210	-
DEG10680211	P29
DEG10680212	P69
DEG10680213	alaS
DEG10680214	-
DEG10680215	glpQ
DEG10680216	-
DEG10680217	mnmA
DEG10680218	-
DEG10680219	ftsY
DEG10680220	-
DEG10680221	pgk
DEG10680222	gap
DEG10680223	-
DEG10680224	artP
DEG10680225	cbiO
DEG10680226	dnaK
DEG10680227	-
DEG10680228	deaD
DEG10680229	-
DEG10680230	rpsD
DEG10680231	-
DEG10680232	orf8
DEG10680233	orf7
DEG10680234	hmw3
DEG10680235	ktrB
DEG10680236	ktrA
DEG10680237	-
DEG10680238	pepX
DEG10680239	rpmG
DEG10680240	degV
DEG10680241	lip2
DEG10680242	engA
DEG10680243	cmk
DEG10680244	-
DEG10680245	-
DEG10680246	valS
DEG10680247	engB
DEG10680248	-
DEG10680249	yibD
DEG10680250	nifS
DEG10680251	-
DEG10680252	rpoC
DEG10680253	rpoB
DEG10680254	-
DEG10680255	lip3
DEG10680256	ileS
DEG10680257	-
DEG10680258	-
DEG10680259	-
DEG10680260	-
DEG10680261	ppa
DEG10680262	-
DEG10680263	licA
DEG10680264	ackA
DEG10680265	rplJ
DEG10680266	rplL
DEG10680267	rpmF
DEG10680268	rpsT
DEG10680269	-
DEG10680270	fmt
DEG10680271	-
DEG10680272	plsX
DEG10680273	-
DEG10680274	-
DEG10680275	-
DEG10680276	-
DEG10680277	thrSv
DEG10680278	-
DEG10680279	-
DEG10680280	argS
DEG10680281	gidA
DEG10680282	-
DEG10680283	outB
DEG10680284	obgE
DEG10680285	-
DEG10680286	spg
DEG10680287	-
DEG10680288	-
DEG10680289	groEL
DEG10680290	groES
DEG10680291	glyA
DEG10680292	lacA
DEG10680293	atpD
DEG10680294	atpG
DEG10680295	atpA
DEG10680296	atpH
DEG10680297	atpF
DEG10680298	atpE
DEG10680299	atpB
DEG10680300	-
DEG10680301	eno
DEG10680302	phoU
DEG10680303	pstB
DEG10680304	hsdS
DEG10680305	rpsI
DEG10680306	rplM
DEG10680307	dnaX
DEG10680308	uvrA
DEG10680309	-
DEG10680310	rpsO
DEG10680311	ptsI
DEG10680312	pgm
DEG10680313	tpiA
DEG10680314	yfiB
DEG10680315	tsf
DEG10680316	pyrH
DEG10680317	frr
DEG10680318	cdsA
DEG10680319	rbgA
DEG10680320	rplS
DEG10680321	trmD
DEG10680322	rpsP
DEG10680323	-
DEG10680324	degV
DEG10680325	tuf
DEG10680326	gtaB
DEG10680327	tyrS
DEG10680328	-
DEG10680329	ftsH
DEG10680330	hpt
DEG10680331	-
DEG10680332	ldh
DEG10680333	-
DEG10680334	gltX
DEG10680335	ksgA
DEG10680336	-
DEG10680337	rnpA
DEG10680338	rpmH
DEG10680339	-
DEG10680340	cysA
DEG10680341	dnaA
DEG10680342	-
