# Supplementary material for: CNN4Essential: a convolutional neural network model for predicting bacterial gene essentiality based on multi-feature fusion
Source: BMC Genomics. 2026 Apr 6;27:496. doi: 10.1186/s12864-026-12819-3 (PMC13188266; doi:10.1186/s12864-026-12819-3)
Supplement: Supplementary file 1 — Supplementary Material 1. [file 12864_2026_12819_MOESM1_ESM.zip › Mycoplasma pneumoniae/sequence/gene_name_na.txt]

DEG10680001	dnaN	ATGAAAGTTTTGATTAATAAGAATGAGTTGAACAAAATCCTCAAAAAACTCAACAATGTAATCGTATCTAACAATAAGATGAAACCATACCACTCTTATTTATTAATAGAGGCTACAGAAAAGGAAATTAACTTCTATGCTAACAACGAGTACTTTTCTGCTAAATGTACCTTAGCCGAAAACATTGATGTACTTGAAGAAGGTGAAGTAATTGTTAAAGGCAAAATCTTTAGCGAACTCATTAACGGAATTAAAGAAGACATCATTACTATTCAAGAGAAAGATCAAACTCTTTTAGTCAAAACAAAAAAAACAAACATTAACCTTAACACGATTGATAAGAAAGAATTCCCCAGAATCCGTTTCAACCAAAACGTTGATTTGAAGGAATTTGATGAA…
DEG10680002	gyrB	ATGGAAGACAATAACAAAACGCAAGCTTACGATTCCAGTAGCATTAAGATTCTTGAAGGCTTAGAGGCCGTGCGTAAGCGCCCCGGCATGTACATCGGTTCCACCGGCGAAGAAGGGTTGCACCACATGATCTGGGAAATCATTGATAACTCAATTGACGAGGCCATGGGTGGCTTTGCGAGTACTGTCAAACTAACCCTTAAAGACAACTTTGTCACCATTGTGGAGGATGATGGCCGGGGCATTCCCGTTGACATCCATCCTAAGACCAACCGCTCCACCGTTGAAACAGTGTTTACGGTACTCCACGCTGGGGGTAAGTTTGACAACGATAGCTATAAGGTGTCAGGGGGACTCCACGGTGTGGGTGCCTCGGTTGTTAATGCTTTAAGTTCCTCC…
DEG10680003	gyrA	ATGGCAAAGCAACAAGATCAAATTGACAAAATTCGTCAGGAATTAGCACAATCAGCAATTAAAAACATCTCCCTCTCCAGTGAACTAGAACGTTCCTTCATGGAGTATGCGATGTCGGTGATAGTGGCTCGCGCGCTCCCAGATGCGAGGGATGGACTTAAACCTGTGCACCGCCGTGTGCTCTATGGTGCTTACACTGGGGGCATGCACCACGATCGCCCCTTTAAAAAGTCAGCACGGATTGTCGGTGATGTAATGAGTAAGTTCCACCCCCACGGGGACATGGCCATTTACGACACAATGTCGCGGATGGCGCAGGACTTTTCTTTGCGTTACCTCTTAATTGACGGACATGGTAACTTTGGCTCGATTGATGGCGATCGTCCCGCAGCACAACGT…
DEG10680004	serS	ATGTTGGATCGAAACAAATTACGCAATAACCTTGACTTCTTTAAAAAGAAGTTAGTTGAACGGGGTGTAAGTGAAAGCCAGTTCGAGGCGTACGTGCAAGCTGATAAAGCAATGCGCAAACTGTTGCACCAAATTGAACTGGCCAACCAAAAGCAAACCCTGTTAGCGCAACAGGTTGCCAAGAAGAAGGGTGATCCGAAGTTATTAAAGGAATCCAAGGAGTTAAAGCAAAAACTAGAACAGCTCAACATCGCTTTTAAGGAAGCGGAAACCTTAAGCCAAGAGTTACTGTTAAACCTCCCTAACATTGCTGATGAATCAGTACCAGTTGGACGGGATGAAACTGCTAACTTAGAACTGCTCAAAGAAGGGCGTAAACCGGTGTTTGACTTTACTCCC…
DEG10680005	-	ATGAAACAAGGCGTGTTTGTGGCCATAGAGGGCGTGGATGGTGCGGGGAAAACCGTCCTCCTAGAAGCTTTTAAACAGCGCTTTCCCCAAAGCTTTTTGGGCTTTAAAACGCTTTTTAGCAGGGAACCCGGGGGCACACCGTTAGCGGAAAAAATCCGGGCACTGCTCCTGCATGAAGCAATGGAACCACTTACAGAAGCTTATCTGTTTGCGGCATCGCGCACCGAACACGTGCGCCAGTTAATCCAACCAGCGTTACAACAAAAACAGTTAGTGATAGTAGACCGCTTTGTGTGATCTAGTTATGCATACCAGGGCTTAATTAAAAAAGTCGGACTTGATGTGGTCAAAAAGCTCAATGCTGATGCGGTGGGGGATAGTATGCCCGACTTTACCTTT…
DEG10680006	holB	ATGTTTAACCCAACCCACGCTCTCTTAATTATTCAAAGACGGGGTAGCTATCTCCAACCAGTTTTAACGGAGTACCTAACCCGGGTCGTTTGTGAACAGCAAACGGGGTGTCAAACATGTCCGAGTTGCTTGGAAATTCTCCATGGTACTTACAACAACTTTTACAGTTTTGACCAAGCCAACCCCTTTAAAAGGGAACATGCCTTGCACCTTAGTGAAGTGTTGAACCGCCAAAGTGAATCCAACCAAAAACAGCTGTACCTGATTAAAAACTTAGAAACGCTCACCGCTACGGCCATGAACAGCTTGCTCCGTTTAATTGAGGAACACCCGGTGAATACCTATGGTGTTTTTACCACGAAAAACGAAAACATGATCTTACCCACCATTTTGAGTCGC…
DEG10680007	trmE	ATGGACACCAAACAAACCATGTTTGCCCTCGCTACTGCGCCCTTCAACAGTGCCATTCACATTATTAGGTTATCTGGTCCCGATGTTTATCGCATTATTAACCAAATAACCAATAAGGAAGTCAAACCGTTGGGTATGCGGATTCAACGCGTTTGGTTAATTGATCACAACCAGAAAAAAGTGGATGATGTGTTGCTGTTTAAATTTGTCGCACCTAACTCTTACACTGGGGAAGATCTGATTGAAATTTCGTGCCATGGCAGCATGGTAATAGTCAACGAAATTATTGGTTTATTGTTAAAGCACGGGGCGGTACAAGCCCAACCCGGGGAGTTTACGCAGCGCGGCTATCTCAACGGTAAGATGAGTTTAAACCAAGCGGCTTCTGTTAATAACTTA…
DEG10680008	rimK	ATGAAGCACATCAGCGCCGTATATAACCCTGCTTTTACTAACATTGCTTCCAAATTAAACCAAACGGAACTGTTAAAGGATGCAGCCCAGAGCTTAAACATCCAACTCGATTTCTTTACTTGCTTTGATATTAATACCAATCAGGATAAGACCAAACTACCCTTTAAGTCCAATACCATTTTGTTTTTGGATAAAAACATAGCGTTAGCGCAATGGTTAGAATCAGTTGGTTTGCGCGTTATTAACAGTTCGATTGCCATTAATAACGCGGACAATAAGGCCTTGAGTCATGCTGTTTTAGCGCAACACCCAACCATTAAACAGATTCCTACATTAATTGGCCCACAGAACTTTCGTTTAGCTTGATATCCGGAAAAGTTGGAACAATTCATCGAACAA…
DEG10680009	mtd1	ATGTCCTTTGATGGCAAGCAACTAGCACACGAAATCCTTTTAACTTACAAAAACAGGGATTGAAGTCAGGTCAAATTAGTCATTCTGCAAACTAATAATGATGTGTCATCTGATGCCTTTATTCGCCAAAAAATGAATGCTTGTAATACTCTAGGGGCCCAGAGTGAACTAATTAAGTACCACGAAAGTGTCACTGAGAAAGAATTGTTAGAAAAAATTCAACAACTCAACACTGATCCTGAGGTAACAGGGATTATCTTGCAACTGCCAGTGTATCCCCATCTAAAACAAAACAAGCTCTTAAAAGCAATTGATCCTTACAAGGATGTGGATTACTTAACTGGTAACTGCCCCCTACCCATTAGGTCCTGTGTGGTGGAAGCGGTGTTAATTTTGAAA…
DEG10680010	pmd1	ATGGGTCTTGTTTTAAAACAATTTAACAGGAAAATAAGAACAGCTTTAATTCTGGCGCCGCTTTTCACCTTTGCACAGATTATTATTGATCTTATTATTCCGTCCTTTTTGGCCAGTGCTATTGCCGTAGTGTTCTCAATTGTCACGCTTAAACAAAAAGAAGCATCAGGCGAGGGAGTTGCTGTTGATTTTATTGCTGAAAGTAAGTTAAGTTTCCAAAGTGTCCAGGAAGCGCAAATAGTGTTAGCGACCTCAGTGATCTTGTTAGCACTCTTTGGTTTAGTGTTTGGGTTAATTTCCATTTTTTGTGCCAGCATAGTAGCGGGGAATACCTCTTACTTTTTAAGAAGGAAGATTTTTCGCAAGATTATGCACATTACCGCACCTTCCCATGACCAA…
DEG10680011	msbA	ATGCTAAGCTCATGCAGAGCTGTGACATCTATGTCAAGATGAAGCAAGCACAAAAAGACCAAGGAGGTGATTTCGATGCTGTCGCATAACCAAAAACCCAATTCCTGGAAGATTTTGTGACGTTTAATTAAGTCCGTGCAAGGTCGCACTTCCTCCAAGGTGCTGTATGTCATGGTCTGTGCCATCTTTGGTATTCTCACTGGGGTTACTAACTCGATTCTCTTGGCCCAGGGCCTGGGTTTTATTTTTCCTACCACTAATACCGAAACTGATGGTATCCAATCAGTGTACTTACTGGTATTTGCGCACAACTTACCGGTCATGGAGCGCTTGACGATTGTTTGTGTTACCGTGGTTGTGGCTTACATTCTCATCTTTAGTTTTAACGTAGCGCAGAAC…
DEG10680012	yb95	ATGACGATTGCTGAAATAAGGAAATTTGCACAAACCACGCAAAAGTTTGTCGAAGCGGAAAACCTGTTTGAGCATGGTAACGTCGTCTTGCCCAAAAAATACCTCAATAAGGCGCGGGGCATGGCTGAAGTATTGTACAACAGCCAGGTCATTAAAGTAAGTTTTACGGCTAAAGATGGTGAGCTAACGTGTAAGTGTAGTTGTTTGGCTAACGTTGACAACTGCGTGCACATTGTAGCTGTATTGCTCAAATACCACCAAATGCTAGTGGAGTCCAAACGCAGTTTTAACTTAGCTGAAGCCTTTCACTTGGACTGTGATCAGGCCGAAATGCTGATTGAAAACCTCAGTTTAGAGATTATTGCCGGGGGATGAAACTTTAAGCTGGGGTTCACGATT…
DEG10680013	dnaJ	ATGGCCGCTGGTAAACGTGATTATTATGAAGTGTTAGGCGTTTCCAGATCCGCCACCGCACAAGACATCAAACGAGCTTTCCGCAAGCTTGCTATGCAGTACCACCCCGACCGCCATAAGGGTGAGGGTGAGACTGTCCAAAAACAAAACGAAGAGAAGTTTAAAGAGGTCAATGAGGCGTACGAGGTCTTAAGTGACACCGAGAAGCGTGGTATGTACGACCGCTTTGGCCATGAAGGGTTAAATGCCTCTGGCTTCCATGAAACTGGGTTTAATCCCTTTGACATCTTTAACAGTGTCTTTGGTGAGGGCTTTTCGTTTGACATGGACGGGGGTTCACCGTTTGACTTTATCTTTAGTAGGGGCAAAAAGTCGCGGCAAAACCGGGTTGTTTTGCCC…
DEG10680014	metS	ATGAAACGGTGTTACATTACCACCCCGATTTACTACGCCTCGGGTAAGCCCCACATTGGCCATGCCTTTACGACCATCTTAGCGGATGTGATTAAGCGGTATAAACAGCAAAACGGTTATGAAGCTTACTTTCTAACTGGTACGGATGAACACGGCAACAAAATTGAAAGTAAGGCCAAAAGTTTAGGTCTAGATCCCCAAACCTTTGTGGATCAAAACGTGGCTTACTTTCAACAAATGTGAAAGCAGTTAGACATTAACTTTGACCACTTTATCCGCACCACTGATCTTAGTCATAAAGCCCAAGTTCAACATGCCTTTCAACTACTTTATGACAAGGGGTTAATTTACCAAAGTAACTGGGAGGGTGCTTACTGTGTCGAGTGTGAGCAGAACTAT…
DEG10680015	rpoE	ATGACTATGCAAGTAGAATACCTCGATCTCATCTCCCAAGCGAAGGAGATTGCTGAGACCCAATTTAAGGCGGAACCGTTTTCCTTTGATGCTATTTGAAAGGAAGTAGTGAAGCACTTTAAGATCTCCAAACAAGACGAACCTAACCTAATTTCGCGGTTTTACCAAGACTTTTTGGAAGACCCTAACTTTGTTTATTTAGGGGAACGCAACTGGAAGTTAAGGGACTTCATGAAGTTTGATGAATGGAACAAGATTTCCCAAGCAATGTTTGTGACCAAGGAAATCTTTGAAGAGGGTTATGAAGACCTGTCCAACAAGAAGAAGGAAAACGAGGAAGAAGTGAATGACTTCATTATGGGCAATGATGGTGATGACAACAGTACCGGTGATGAAATT…
DEG10680016	tsr	ATGCTAGTAAACATCAAACAAATGTTGCAACACGCTAAGCAACACCACTATGCTGTACCCCACATTAATATCAATAACTATGAATGGGCTAAGGCAGTATTAACAGCGGCTCAGCAGGCCAAGAGTCCGATTATTGTCTCCACTTCTGAGGGCGCTTTAAAGTATATTTCCGGACACCAAGTGGTAGTACCGATGGTAAAGGGCTTAGTCGATGCTTTAAAGATTACTGTACCCGTAGCACTCCACTTAGACCATGGTAGTTATGAAGGTTGTAAGGCAGCGTTGCAAGCTGGGTTTAGTTCCATTATGTTTGATGGCTCGCATTTACCCTTTCAAGAAAACTTCACTAAATCCAAGGAGTTAATTGAACTAGCTAAACAAACCAATGCTTCTGTGGAA…
DEG10680017	efp	ATGGCAGACATGATTGAAGCGAAAAGTTTACGCAGTGGACAAACGATTTTTGGTCCCAATAAAGAGATTCTGTTGGTGTTAGAAAACACCTTTAATAAGACCGCAATGCGCCAGGGAATTGTTAAAACCAAGGTCAAAAACTTACGCACTGGGGCCATTGTTTGGATTGAGTTTACCGGAGACAAGTTAGAACAAGTCATTATTGACAAGAAGAAAATGACCTTCTTGTACAAGGATGGTGCTAACTATGTTTTTATGGACCAACAAGACTACAGTCAAATTGAGATCCCCGAAAAGCAGTTAGAGTGGGAAAAGAACTTTATCACTGAAGACAGTGAAGTTACTATTATTAGCTACCAAAGTGAAATTTTGGGCGTTAACCTACCCGAATTAGTGCCG…
DEG10680018	-	ATGCGACGTAATTGAAGGGAACACTATAACGTGTTTGTAGCAAACCTAGCCTTAGTGTTGGGTTTTATGTTGAACATTGTGGTGGCGCGGTATACCTTAACTGGTGCTACGCCCCAAGCACGTTTTTTATTCCTCACACCCTTTTTAGGCATAGTAGCAGCGAGTATCTTCTACTTCTTTGATGTGAAGTGGTTCTTAGCGGATTATCCCTACAAGAAGTTCCATTTTCAAAAGAAGTGAACCTGGACTTACTTAAGTGGCGTATTTGTTTTCTTTGCTAATATCTTGGTTAATGTGATCTTGTTAGCACTCCTCGTTAACCAGATGACCAACCAAATCCTTAGTGAAAAGTATACGGGTTTACTGGACAACGCTTACCCACTACTTTGATCCGCTGTG…
DEG10680019	upp	GTGATCAAAAAAGTGCACCACGCTTTGATCGAAAACGAATTGACAAAGCTACGTGATAAATCTTCTTCCTCCTCGCAATTTCGGATGGCGTTAAGCCAAATCACTTCACTACTCTTTTTTGAAGTAACTAAGGAATCACCCTTAGAAGAAATTGTTGTAAAAACCCCGTTTACCAAAACGAAGGGTTATAAGCTCAAAAACGAAATTGTTCTAGTCCCCATAATGCGCGCTGGCCTGGGTATGGTTGACCCAATTGTGCGCTATTCGGAAAAGATTCGTGTGGGTCACTTAGGGATCTACCGTGAACATGAGGGCACTAATGTAATTTCTTACTATAAGAAAATGCCCGAAAACATTGGCAACTCCCACGTGATTATCTTAGACCCAATGCTAGCTACT…
DEG10680020	polC	ATGGTATTCGACACCGAAACCGAAAAGGGTAAACGCATTTGAGCATTATCACAGTTTTTAGTTAAGAAAAATATTCTCGATCACAACGAATTGCACCAACTCAACAACCGGATTGAACTGGTTTACCTCGAGAATGATCGCGAAAACGCCCTGTTTCTCGTGGCGCTCACTTTAAAAAAACCGTTAACAATTGACATTTGAAACGCCCTGTATGAGGGCTTTCAGGATGCGGAAGGGGCAGAACTGAGGATTACCTTCCAAGAAGATGCCACCTTCTTTAAGGACGGGTCCACTAAGTCCAGTGTCACCTTAGCCATTATCAAAGACTACTTCAAAAGCTTCTTTGGTAAGGACAAGAAGTACCGCATCCTGTTAGAGCAAGAGTTAACCCATCCTAAC…
DEG10680021	glpF	ATGTTTAATTTAAGTGATTTTAGTGAATTACCACGTTGGATTGGTGCCGAATTTTTAGGCACATTCTTTTTAATTCTTTCAGGTAACGGTGCTGGTTCGCAGCTAACACTCAATAAGATGTTTGCTAAAGAATCGAAAGCAAAGTTACTAACTGCTGCTTTTGCTTGAGGTATTGCTGTATTAGTTGGTGTTTTAATAGCTAACTCTTTGTTTGAGGGTGCGGGTAATATTAACCCGGCAGTGAGTTTGTTCTATGCTGTTTCGGGAACTATTCAAAAAGCTTTATATCCATTGCATGTAAACTTCAGCATTCCATTACTTTGAGTAGCACTCCTACTTGCTTGAGTAGCACAGTTTGCTGGGGCAATGTTGGCACAAGCATTGTTAAACTTCTTGTTC…
DEG10680022	tdk	ATGAGCTTTTCCCAAGTTTTCCACCAATCCCCACGTGGTTGAATCGAAGTGATTTGTGGGCCGATGTTTTCCGGTAAAACCGAAGAATTATTGCGCAAAATTAAGCGCTGAAAGCTCGCCAAGATTCCCGTTATTATCTTTAAACCAAAGATTGATACGCGCCAACAACACCTCGTGAAATCCCGTAACGGTCACAGTGATGAAGCCATTGAAATTAATTCACCTTTAGAAATCTATGACTACCTCACTAAAGATCGTTTTGATGTGGTTGCCATTGATGAAGCCCAATTCTTTTCGAGTGAAATTGTCGAAGTGGTTAAATCACTCAATGATCTCGGCATTAACGTCATTGTTTCTGGTTTAGACACGGACTTCCGCGCTGAACCCTTTGGTAGCATT…
DEG10680023	hisS	ATGAGTGTGTTGCAAAAACCGCGCGGGGTTAAAGACTGGTATGGTGAGGAGTTAATCTACTTCAATTGAACGGTGCACCAGATCACTAATTTGGCCTGAAAATGAGGCTTTAGTGAGGTCAAAACACCCCTGTTGGAATACGCTGAAGCCTTTAAGCGCACCAATGCCAACGCCGATATTGTCAAGAAGGAGTTGTATGAATTCCATGACAAATCGAACCGGCTGTTAGCCCTGCGTCCCGAGGCTACTGCTGGGATAGTGCGCTTGGTCTGTGAGAACAAACTACTCCAACCACAAAACTACCCGTTAAGGTTGTTTACCATTGGCACCATGTACCGGTATGAACGCCCCCAAAGTAACCGTTACCGCGAGCACTACCAGTTTAGTTGTGAAGTGATA…
DEG10680024	aspS	ATGAATTTAGACAACGCCAAGTGCTTTAAGCAACGGGTTTTTATTGGCAATTTAACTTCCGAGCACCTCAATAAAACCGTTACTATTGCCGGATGGGTCAAACGGATTAAGAAGTTAGGTGAACTTAACTTTGTTATTGTCGGGGACAAGACTAATACTATTCAGGTTACCTGTAAAAATAAGGAACAGGTCAAGTACTTAACCAGGGAAGACTTGGTGATTGTCAAGGGCAAACTGAAACGCTTAGACAGTGTTCGGTTTGAAATTACCAATCCTACTATTACCTTATTTGCCAAGTCCAAAACACCCCCTCTTATCATTGAGGACAAAACTGATGCTTTAGAAGAAGTGCGTTTGCGTTACCGCTACTTAGACTTACGCCGTCCGGTGATGCAAAAG…
DEG10680025	-	ATGGTCCAAACACCCAGTGAAATAAATACCCACCTTAAACACCTCTTGGCCTGTGATGCTTATAAGCTATCACACCGCTTAATGTATCCTAATGACACGACCAACTTATACAGTTGTTTAACAGCCCGGGGTGGTCGTGGTGGTTTTCCAAATTTTGTGTGAAACCACGAGTTTGCCAAAAAGATTATTCTTGAAGTGTTTGGTAACTTTTGTGATAGTGTGTTAGCAGTCCAAAACGATCCTGGGTTGGCCCAAGCGCTCACTGACAAGGTGACCACTGTTTTTGGTGATCCCCAGTTTGGGTTGGAGTTTACCCAGCACATCTGTTATTTAGCTAACTTTTTAAAACAACACCACCAGTTACCCTTAACGGTAAAGATTCACCAGAGTTCTGAGGGT…
DEG10680026	glpK	ATGGATCTAAAACAACAATACATTCTTGCTCTAGATGAAGGAACCAGTTCTTGCCGCACGATTGTGTTTGACAAGGATTTAAACCAAGTAGCGATTGCCCAAAACGAATTTAACCAGTTCTTTCCTAAGAGTGGTTGGGTCGAACAAGATCCCTTAGAAATTTGATCAGTCCAATTAGCTACGATGCAAAGTGCTAAAAATAAGGCACAAATTAAATCAAACAACATTGCTGCTGTAGGGATTACCAACCAACGGGAAACCATTGTGTTATGAAACAAAGAAAATGGTTTGCCCGTTTACAATGCAATAGTATGGCAAGATCAACGCACTGCTAGTTTGTGTGATAAGTTAAACCAAGACACCAAGATAAAGGAGTTTGTCAAGAAACACACTGGTTTA…
DEG10680027	-	ATGTTTGGAAAAGGGTTGGTCAAAAAAAGCCTTTTATTTTTTAGTGGCGTGAGTACTATGGCCGTCTTTTTAGTGTCTTGTGGTGCTACTAGAATTTGGGAATCTTCGATTCAACTGTTAGTTTCCAATGATGAAGCTACATTAGCTGACAAATCCTTTTCTGAGATGTCCTATGAAGGGATTAGAAGGTACTTTAGATCTCAAAAACATATTGAATTACCATCACCAAATAGTTCCCTGTTACAAGACGGCAACGGCCTTTGAAAACGTCCCGGACGTACTTTAAGTGATCGGATTGCTACCTTTAAAAACATTAAGAACGATGGTAGTGATGTGATTGTAGCTACTGGATTTAACCAACAAGAAGCACTACAAGCAATTAGCTCTGATGACCGTCGT…
DEG10680028	ptsH	ATGAAGAAGATTCAAGTAGTCGTTAAAGACCCTGTGGGCATTCACGCCCGTCCTGCTAGTATTATTGCTGGTGAGGCTAATAAATTTAAATCGGAATTAAAGCTAGTATCACCAAGCGGCGTTGAAGGTAACATCAAGTCGATCATCAACTTAATGTCTTTAGGCATTAAGCAAAACGACCACATTACCATCAAGGCAGAAGGAACTGATGAAGAAGAGGCACTAAATGCTATTAAAGCAGTTTTAGAAAAACACCAAGTTATTTAA
DEG10680029	potA	TTGAACGAACGTTTTTTAATTGAAATCGAAGGTTTAAACAAAACTTTCGATGATGGTTTTGTATCAGTACGTGATATTAACCTCAAAATTAAGAAGGGCGAATTTATTACGATTCTCGGTCCTTCTGGTTGTGGCAAAACAACTACTCTTAGGTTGTTAGCAGGTTTTGAAGATCCTACTTATGGCAAGATCAAAGTTAATGGTCTTGACATTAAAGACTTGCCCATTCATAAGCGTCCCTTTGCTACTGTCTTCCAAGACTATGCCTTGTTTTCACACTTAACTGTGTACAAGAACATTGCTTATGGCTTGAAGGCAATGTACACAAAGCTGGATCCGATTGATAAGCTAGTGGAACAATACCACCAAAGCTTACTGGACAAGCAACACCGCTTGCAC…
DEG10680030	potB	ATGAAACTATCGAAAAAATACCTCTTAGCTGTACCATTCTTTGTTTTAATGGTCATCTTCTTTGTAGTACCAATGGCATGGATTATTGTTAGTGGACTCCAAAATGAAAACGGTGCAAGTATAACGGAAAAGTACCAACCCTTAGTTGGTGGTTATTCTTTCTTTCAGAGTTTTTGAACTAGTCTGTGAACGGCGACTGTGACAGTACTAGTAGCCTTACTGGTTGCCTTTCCCTTTTGTTACTTTTTATCACAAAGTAAAAACAAGGTATTCCGCAGTTTTGTGATTGCCTTAGCTACTGCTCCCATATGGAGTAGTTTTCTCATTAAGTTAATTGGGTTAAAAACACTGTTGGACTTAGTTTTGGGGTTAGCGTTGAACCGGGTGGGTGATAATAAC…
DEG10680031	potI	ATGTTTAAGATGAAAAGCTGTAAGTTATGACTACGGGGAAGTTTCTTTGTCATTGTCCTTGTTCTCATCTACCTCCCTTTAATAATAGTTGTCTTAGTTAGTTTTAACGGTTCTTCGACTAGGGGTAACATTGTCTTAGACTTTGGTAATGTTTTAAACCCTAACCCGGATGCCAAGTCAGCATATCTAAGATTAGGGGAAGCGGACTTTGCCATCCCTTTACTCAACTCTGTCATTATTGGCTTAATTACGGTCATTGTCTCGATCCCGATTGCCATCATGACTGCCTTTGCTTTATTGCGATCCAGGCAATGGCTCAATAAAACAGTCTTTGGGATTGCTAACTTTTCTCTAGCAACTCCCGATATTATTACCGGGATATCGCTAGTGTTGTTATTT…
DEG10680032	-	ATGAAAAAACAGTTAAAGTATTGGTTTAGTCTAATGGGACTAACCATGTCAGTTGGGTTAACTGCTTGTAGTTCCAACCAGTTTGTGTTTGCTAACTTTGAGTCGTATGTGTCGCCCTTACTTTTAGAAAGGGCAGAAGCCAAGCAACCAATGACCTTTCTTACTTATCCTACTAACGAAAAGTTAATTAACGGATTTGCTAACAATACCTATACGGTAGCAGTGGCCTCGAGTTATGCTGTGAGTGAACTGCAGCAACAAGGCCACTTACTACCAATTGATTGAGCTAAATTCAATTTAAAGAAAACCCAAAATGGTAGTAACCAAGCCACCATTCAAAACAAAGAGGATGCCAAAGAATTATTTACCAAAGAAATAGGCGACATTAGTGGTGAACTT…
DEG10680033	gcp	ATGGAACAACCTTTGTGTATCTTGGGAATTGAAACCACTTGTGATGACACTAGCATAGGGGTAATCACTGAGAGTAAGGTACAAGCACACATTGTTTTATCATCCGCCAAATTACACGCCCAAACTGGTGGCGTAGTGCCCGAAGTTGCAGCTAGGAGTCACGAACAAAACTTGCTTAAAGCACTGCAACAATCAGGGGTTGTTTTAGAACAAATTACTCACATTGCTTATGCCGCTAATCCGGGATTACCCGGTTGTCTGCATGTGGGAGCTACCTTTGCGCGCAGTTTAAGCTTCTTATTGGACAAACCCTTATTGCCCATCAACCACCTTTATGCCCACATCTTCTCGGCCTTAATTGACCAAGATATTAATCAGTTAAAACTCCCCGCTTTAGGC…
DEG10680034	metX	ATGGCAAAAACAATTAAACATCCCCGATGGGGTAGATATGTAGCAGAAGCAGTTGGTCGTGGTCACCCCGATAAGATCTGTGACCAGATTGCGGACAGTATCTTAGATGAATGCATTAAGCAAAGTCCGACCAGTCACGTTGCTTGTGAGGTCTTTGCTTCCAAAAATCTGATTATGGTGGGCGGGGAAATCCTTACCACTGGTTATGTTGATGTGGTCCAAACCGGTTGAAAGGTATTAAATCGGTTGGGTTACACCGAAAATGACTTTAGCTTTTTGAGTTGTATTAACTCCCAGTCCAGTGAAATTAACCAAGCTGTGCAAAGTAATGACGAAATAGGCGCGGGCGACCAGGGCATTACCGTTGGTTATGCTTGTAGTGAAACCGAGCAATTAATG…
DEG10680035	ffh	ATGTTTAAGTCAATGATCTCGAGCATCGTTATGCGCTCGATGCAAAAAAAGATCAACGCGCAAACGATCAGTGAAACCGATGTCCAAGCCGTTTTAAAGGAAATTCGGATTGCTCTTTTAGACGCTGACGTGAACCTGTTGGTGGTCAAAAACTTCATTAAGGCGATTCGCGAACAAACCGTTGGTCAAACCGTAGAACCCGGTCAGGACTTACAGAAGTGACTGCTCAAAGTAATTAAACAAGAGTTAATCAACATTTTGAGCCAACCCAACCAAGAAATCACTAGTAAACGTCCACTTAAGGTAATGGTAGTCGGTTTACAGGGTTCAGGTAAAACCACTACCTGTGGGAAGTTAGCGGTGTGACTGAAAAAACAGTTTCAACAAAAAGCGATGTTA…
DEG10680036	deoD	ATGACACCGCACATAAACGCAAAAAAAGATGACATTGCTAAGGTTGTTTTAATGCCCGGTGATCCCTTACGTGCTAAGTGGATTGCGGAACAATTTATGGAAAAGCCCCGGCTCGTCAACGAAGTGCGAGGCATGTTAGCTTTTACCGGTCAGTATAAGGGTAAAACCATTACCATTATGGGCCATGGCATGGGGATTCCCTCAATTGGGATTTATTCTTATGAACTGATGAAGTTCTATGAGGTTAATACCATTATCCGAATTGGTAGTTGCGGGGCGTTGCAAGGTTCCTTAAACCTCCAGGACCTCATTATTGCCGCTAAGGCTTGGAGTGAGTCGATTTACGCTAACGACATGGGTGTGGAAGTGCCAGCAGACAAGATCTTAATGGCCTCCCCG…
DEG10680037	deoC	ATGAAATTAGAATACAACCGCATTATTGACAGTACACTACTTAAAGCTGATACCTTACCCCACGAAATTGATGCTTTATGTGCTGATGCTCATAAGTACCAGTTTTACGCAGTTTGTGTCAATCCTAGCTATGTGCGGTATGCCAAAAATATCCTTAAGGGTACGGGGGTGAAACTGTGCACTGTCGTTGGTTTTCCCTTAGGACAAACAACACAACGCCAGAAGGTGTATGAAACTAAGATTGCCATTAAGGAAGGTGCGGATGAAATTGACATGGTAATGAACATTGCCGAGTTCAAAAAGCGCTGTGCCTGTGTCATTAGTGAAATAAGGGCAGTCAAAAAGGTTTGTGGTAAGCGAACGCTCAAAGTCATTATTGAAACGGCTTTGTTAAACCAG…
DEG10680038	cpsG	ATGAACAGTAACGCATACTTGGAAGCTCAAAGGTGGCTAAGCCATCCGCGGGTAAAACCCAACTTAAAGGAGGTCATTACGGCTATGAGTGCTGAGGAAATCGAGCACTTCTTTAGCTTAAAGAAACCGAGTTTTGGCACTGCTGGGGTACGGGGCAAAATGGCACCGGGGTACCATGGGATGAATGTGTTTTCCTATGCTTACTTAACCCAGGGTTATGTCAACTACATCCAGTCGTTAAACCCAACTAAAAAACCATTACGCTTTTTAGTAGCCAGAGACACTAGAAAACACGGGGCATTGTTTAATGGCATTGTGTGTGATGTGATTACCTCTATGGGTCATGTGGTCTATATGTTTGATAACAATGAACCAACACCAACACCATTAGTATCTTAT…
DEG10680039	nusG	ATGGAACAAGTGGAATTAATCCCGCAATGATACGTTGCCCCTGTAAGTGTTAAGGATGAAGCAGTTGTGCGAAACCTCAAAGCTAAGGTAAAAGCTTTGGGATTTGACAACGAAATCTTAGATGTAAGGGTTTTGAAAGAACGCGAAGTCATCGAAGAAGTCTTTTCCTTAAAATCCGGCAAGCTGCCCCGTTCATTAAAGAACACCGCTTTTACAAAGTGATTTGTGTTAGATGAAGACCGTTATTTAAAGGTGAAGATTAGCGAGAAGAATTTACTAGGTCGTTACATCTACATTAAGATGATCTACAGTGAAGATGCATGACGCATTATCCGTAACTTCCCTGGTATTACTGGAATTGTTGGTTCCTCTGGTCGCGGTGCGTTACCAACTCCTTTA…
DEG10680040	secE	ATGGAAAAAAAGAAACTCCCTTTTGGTTTAAAGAACAAGGAAAAACTCACCGCCTACAACGATGAGAAGATCCACGAGTTACACCGTCAACTAAAGGCCAAAATAGAAGCCAAGAAGGCCAAAGAGAAACAAGACAGTAAAACTAAAGACACAGATAAAAAAGTGGACCAAACCCCAAAGGTTAAGGTGCCTTTTACCAAGAAGTTTTCGAACCTGTGGTTTGGGATTGACAAAGAGGTTAACAAGATTGTCTGGGTAACAAGCAAGAAATTAATTACGATCTTTTTGTTAATTGTTTTAGTTAGTGCCATTATGATAGGGATCTACTTTGGCATTAACCACCTCTTTATTGCGCTTGGAGTTTTTAAAGGTAAATAA
DEG10680041	rpmG	GTGCGCAAGAAGATTATCTTTGTTTGCCAAGACTGTTTAAGTAGGAACTATGTAATGTCTTGGTCGAAGCAGGTTCTTAATCGTCTTATAATTAATAAGTATTGCAAGCACTGCAACCAAAAAACCAAGCACCTCGATTCCTTTTAA
DEG10680042	-	ATGAAAGTGATTAAGAAGCTCAATCTGCTCAATGAACTAACGATGCTGGTGTGCATCTTCTTCTTTGTGTGCACTATCTCCCTAATTGGCATTGGCATTATGTATGACCTCATTAACAGAACTTCATTGAGTGCACCACGTCGTGATCCGATTTTTCGGAACCTCAACACAGTCTTAATTGTTTTAGGGGTGTTAGAAATCCTTTTAATGGTGGCCCAATTAGTTATGTCCAATATGGCAGCCAACATTATTAACGAGGTTGCCGAAAACGTCGAGCAAAAGTTTGCTAAAGCCTTGAAATGATCACGTTTTCTGCCCTTTGGTTTGCTCCAACTTTACTGTTACCATAAGATTAAATTGGTAACCCAAACCGATAATATATAA
DEG10680043	yabC	ATGCCAGCTCTTAAAGTAATTGCCACCCCCATTGGCAACATTGAGGAAGTTAGTCCGCGAGTTAAAGCGGCTTTAACCAAGTGTGAAGTGCTCTTTTGTGAGGACACCAGAGTAACCAAAAAACTCTTGGGCTTACTCGGCATTGACTTTTCAAATAAACAGTTCATTATTAACAACGAGTTTAAGGAAAAGCAAAACTTAAGTAAGGTAGCTAACTTAATCCACCAGTATCACTGTGGTTTGGTCAGTGATGCGGGTTATCCCTCAGTATCCGATCCCGGGCACATATTGGTGGAGTATGTCAGAACGCAACTACCCCAAATCGCAATAGAAGTAATTAATGGTCCTAGTGCGCTGGTTTGTGGTTTGGTAACCAGTGGCTTCCCCGAAAGTCCACTA…
DEG10680044	yabF	ATGGATAAAAAAACACGTCTAAAACTAGATGGGGTGATAGTGTGTGAGGGCAAAACTGACCAAGCCCGCTTACAACAGCTGTTTGATGTTAGTGTTATTACCACGAACGGTTCAGCTTTAAACCAAAGAACCATTAACCTGATTAAGGCTGTAGCTAAAAAACAACCGGTGATCCTCTTCTTGGACCCCGATGTTGCTGGTCAGAAAATTCGCCGGCAGTTAGAACAACACTTAGATAAGTATGAAAGTTGTTTTATAGCTCGGAAAGACATGAAACCCAACAGCACTAAAATTGGGGTAGCGGAAGCAACTGATGCAGCTTTAATCCAAGCGTTACAACAACGTCAGGTGTTCACTAAAACAACCCAACCCACTTTAAGCTGGGAACAATATTTGGAA…
DEG10680045	prs	ATGAGATTAAACAAATTACGGCACGCCAAAAGCAAGAAGGACTTTCCATTATTCCACTTAAAGTGTTCTTTAAAAATGGCAAAATTAAAATGGAAATCTGGTTGGCCAAACCTAAGAAAAAATTTGATAAACGTGAAGCCATCAAAAGTAAAACGATCCAGCGCGAATTGCGCCAACAATATGGATCGCCATAACCACGTTGTTTTTAGCTTATCGAAAACCCACGACTTAGTTAGTCGTATTTGTCAGAAACTCAAAATGCCCATGGGGTTAATTACCCATAATGAGTTTGCTGATGGGGAGACCTACATCCGCTTTGAGGAGTCTGTGCGCAATAAGGATGTTTTTATCTTTCAGTCTACCTGTGCGCCAGTCAACGATTCCTTAATGGAATTGTTA…
DEG10680046	smpB	ATGCGAGTACTTGTCAACAATCCCAGAGCGCAATATGACTATTACCTTTTAACGGGTTATTGTGCTGGCTTAGTCTTAAAAGGTAGTGAAGTCAAATCGCTAGCTTTAGGGCAAGGTAGCTTAAAGGAAGCCTATGTTTTTATTGACAAGCACGAGGTCTATATTAAAGATTTTAGCATTTCGCCCTATGCCTTTTCAGGCGAGTTCAACCACCCCTTCAAACGGGTGAAAAAGCTCCTTTTAAACCGGAATGAGATTAAACAAATTACGGCACGCCAAAAGCAAGAAGGACTTTCCATTATTCCACTTAAAGTGTTCTTTAAAAATGGCAAAATTAAAATGGAAATCTGGTTGGCCAAACCTAAGAAAAAATTTGATAAACGTGAAGCCATCAAAAGT…
DEG10680047	ywdF	ATGAAAATCTCTGTTATTATCTCCACTTACAACTGTGGTGCTTTAATTGTGAAAGCACTATGTTCATTAGTGTCAAACCAAACACCAGCATGTGAGTTAGAAGTGCTTGTGATTGATGATGGATCCATTGATAATACTAGGCAAATTATCAAAAAATTTCAAGCAAAAGTTAGCTTTACTTTAAAGTACTTTTACAAAAAAAACGGAAATTGGGGTAGTGTAATTAACTATGTCAAGGAAAACCGTTTGGCCAACGGCGATTGGATTACTGTTTTAGACAGTGATGATACCTTAAAACCTAATACACTCAACAAGTTGGCTAATTTAGTGGAAAAAGCGGATTATGACTTAGTAGTTTTTGACTACACTAAGTGCTGAAAAAAGATTAAACTGAAAATC…
DEG10680048	uhpT	ATGTTGTGGGCAATTGTCTTGCTTGGTTATTTGTTGTTTGTCGTAGAGTGATTTGTAATTGACCGAATTGCTGGTAAGCCAGCTGGTATTTTAGATAGCAATACTAAGGTTTTACCTAACTATGATGGTTGGGTCAATTCCTTCTTTGCTAACAGTGCTGGATCAATTGCTGGTAGTGCCACCAACTGGAGTATTACCCTGCTACGTGCAGTCGGATCCGTATTGTGTGGAATAGTGGTCCTGAAGTTTGGTTACCGTTATGCGGTCATGATTATGATGGGGCTAATGTGTCTCTGTTTCCCCTTCTTAATTATTGGTGATCCATTAGGGGGAAATAACCAGTTAACTTTATTGCGACCACTTTCAAAGGAAGTAATGGGTAAACTTTCTAGTCTATCT…
DEG10680049	-	GTGCGCAACTTAATTAAAAACGTTTTTCGCTCTTTTCGCACCGCTAAGATTGCCTTAATTGCGCTTACCTTTTTAATCTTTGTCGCGGTTGGTAGTTTCGTGTTATTAAACAATACCGTTAATAACTTTAACGCTTCCTTTCAACACGTTACCGAACAAGGACAATTGTCTAACGCCATTATTAACGAGCGCTATGACTTTGGTAAACTCGAGTTCCAAAAAACGAGTAATGATGCTACTAGTTCTGCCCAACCTAGTGTTAGTACTCGAAGTACTTTAACTGCCCAAAAAGCAAATGGCGCTAATTCCAGTTTTACTCTGACCTTAACACCTGACTCACGGACTTCATTTATTAACAACGCACTGCAACTAAAACCGGATGTTTATAACAGTTTAGTT…
DEG10680050	glnQ	ATGCGATACTTTGCCCTCACTGATTTAACCAAGCCCACTGCAAAATTTACCACTGATGCCATGGAACTGCGTCAGATATCCAATGCTTACCTCAACCAAGCCCAAGCATATTTGCAAAAGGGTTTAAAGCAACTCAAAAAGGATTACAAGAATGCCATTTTGTATACCCCCAAAACGGAGTACAAGCGCTTTTTGAAATGGAAGCAAACTTTTCTTCAAGATTTAAACCAAACCCAAAAGCGCTTCTTTATTGTTCGTGCCCAACATTTTTCTTACGTGTTGTTGTTTAACTTATTGGATGAACAGGTGGAAGCGGTGATTGCGACCTTTAACAACTTCTTGGATGAACACCGCTTGGAGGCACAATCCAAGCAGTTTGATTTAGACACAGCTGTCAAT…
DEG10680051	pheS	ATGATTGATCAAAGTAAGTTAATTGAAAGGTGAAAAACTACCTTTGAAACAGCACAAAATCCTACTGAATTATTAGCTTTTAAAAACAGCTTCCGCAATGCTGATTTAAAGCCTTTACTTAGTCAAATTAAGGAAACCACGGACATCGAAACTAAGCGCCATTTAGGCCAACTTTACAAGCAATTGGAAAGCACCTTGCAAACACTCCATGATACACAGCTACAAGTCTTTACCCAAGCCCAGTCTAGCAGTGTATTAACTCATGGTGATGTGATGTTGCTAGCAACCTCTTTTGCCCCTGGTTCTAGCAACATTATTTACCAGGTAATTGATGAGTTAGTGAACTATTTTAAGAAGTTCTTGTTTACGGTTAACTATGACAGTGAATTGACTACTATT…
DEG10680052	pheT	ATGTTAATTTCTAAAAAAACTTTAGCTGTTTTAATTCCCGAAATTACCCACGTTTCCAACAATGAAATTTGTGAAAAGTTACAGCAAATCGGGATTGAAGTGGAAGCAATTCGCGCCTTTAAAAACCCTGATTACTTACAGTTGGGTATTCTCCGCGCTGTTACCCCCCACCCCCATGACAACCACTTGTATGTGTGTCAAGTTCAAATAGACAAAAACAAACAGCTCAATGTGGTGACTGGGGCAGTTAACATAGTTGATCCCAATAATCTCAATAAACACGTGATTGTCGCCAAAAAAGGGGCAGAACTGCTCAATGGTTTAATCATTAAAACGAAGAACATTAAGGGAATTATCTCGGACGGGATGTTGTGTAGTTATGTTGATATTAATCCGTTT…
DEG10680053	infC	ATGCCGTTGATTCTTGATCAGGGCTGTTTTGTTAGTGAAAGTAGATTTCATAGATTGGCACAGAACATAAAACAAGGTTCCAGGCGTGAGCGCGAACAAAAACCGTTAATTAACGATAAAATTGGCTTTAATGAGTTCATTTTAATTGACGAAAATGGCTCCAATTTGGGGACGGTTAGAAGGACCGATGCCCTCAAGATGGCTGAGGAAAAACAACTCGATTTAGTCTTAATTGGTTCAAACCCAGCCAAACCCATTGTTAAGCTCTTAGACTTTGGTCGTTACACTTATGATTTAAAACGCAAAAAACGCCAGTCCAAGAAAAACCAAACCATTATCCAAATAAAGGAAGTGGTAGTGAAACCGACAATCGCTAAACATGATCTGGAATTTAAAGCT…
DEG10680054	-	TTGCAACACGCAAACACAACCGCACTTTACCTAATTGGCAGTGATGAATCTGGCAAGGGTGATAGCTTTGGCGGAATTGCTGTAAGTGCTGTTTTAATTCATAAGGACAAAATCAATACACTCCACCAAATTGGTGTGGGGGATTCGAAGCAATTTAACGATTACCAAATTAAAGCTTTAGTGCCTAAAATCAAGGCAGCGGTTCATGACCAAGTTACATTAAGCGTTGATGCTAAAACTTACAACCAACTAGTGCAAAGCTTTAAAAATGTCAACGTAATGTTGACCTTTTTGCACTGCAAGGTGTACCACCAGTTGTTGCAACAAAACAAACTAACAGCACAACAATGTGACATTAGCATTGATGAGTTTGCTAATGTCAAACTGTTCACCCAATAC…
DEG10680055	grpE	ATGAGCGAAAACTCACTCACAATTACCGAAATTCTCAGTTCCATCCGTACGCTTTTAGTCAAACACAATAAGGCTAAAGTAACCCAAATTGAAAAGGAACTTTTACAAGCAGTTGCTGAACTGGAAAAGAAGTTTAAGCAACAAGTACAAAACTTCAACGAGTTGCAACAAAAGATTCCTAACTTACAAAAAGTCAACGAGGAATTTCGCTTAAAAGTGGAAAAAATCCAGGAAGAAGCGCAGAAGAAAATTCAGGAAAAAGTGGCAGAACTGACCATTAAAAGTAAGGAAGAGTTGGAAAATGCAAAGAAGTATGTGATCGAAAAGTCGATTGATCAACCCTTAATTATTATTGACCAGTTCGAAATTGCACTTTCCTATGCTCAAAAGGATCCCCAA…
DEG10680056	parB	ATGAAAAATAATTACAGCGAAGCGAATATCAAAATTCTCAAGGGGCTAGATGCTGTAAAAAAACGCCCGGGAATGTACATCGGCTCAACCGATAGTCGCGGTTTTCACCACTTGCTGTGGGAAATTTTAGACAACTGTGTCGATGAAGTTTTATCGGGCTTTGCTAATACTATTGCCGTTGTTTTACATGCCGAAAACCAGATAACTGTTAGTGACAACGGTCGTGGTATTCCCTTCGAAACACACTCCGATTCCAAGATTTCTACGATTGACACCGTCTTTACCTACCTCCATGCCGGTGGTAAGTTTGATAACGATTCTTATAAGATTGCTGGAGGGTTGCACGGGGTGGGGGCTTCGGTGGTGAATGCCTTGAGTGACCAGTTACAAGTAACGGTT…
DEG10680057	parC	ATGGAAAAGAATAAACAAGCGTTATTACTCCAGGCCATCGAAGATGTCTTTGCCTTTAGCTTTAGTAAGTATGCTAAGTACATTATCCAAGACCGGGCTTTACCTGATCTACGTGATGGGCTTAAACCAGTTCAACGCCGCATCCTCTATGGCATGTACCAAATGGGCTTAAAACCCACTTCACCCTACAAAAAGTCAGCTCGGGCAGTCGGAGAAATTATGGGTAAGTACCACCCCCATGGCGATGCATCGATCTATGATGCGATTGTAAGGATGTCACAAGCCTGAAAGAACAACCTCACTACTATCTCCATTCACGGGAATAATGGTTCCATAGATGGTGATAACGCTGCCGCGATGCGCTATACCGAAGCGCGTTTAAGTCCGTACGGGTTTGAA…
DEG10680058	hrcA	ATGAAAAATTTAACTACCCGACAAGCCCAAATTCTCAAGGCCATCATCAACGAATATATTGCCTATCCAGTACCTGTTGGTAGTAAATTATTAACTAAAAAATATTTTAAAAACCTCTCTGGCGGTACACTCCGAAACGAAATGGCCGTTTTGGAAAAAGAGGGTTATCTCAAAAAGAACCACATCTCTTCAGGGCGAATCCCCTCCCAGTTGGGCTATCAGTACTATGTCAAGTTACTCACTAAAAATGATGATAAGAGTAACCTTAAAACCCGCTTAAGGGCGATTATCTTGCAAAAACACAAAACAATTGATGAAATTATTGAACTGGGGGTAAAGTTTATCAACGAAATGGTAAACCTACCAGTGGTGTTAACCCACTTTAGTAGTGATGAAGTC…
DEG10680059	uvrC	TTGATCATCGTGAACAATACGCTCGCTTTTAAGTTAAAGAACGCACCCCATAAGCCAGGCTGCTATTTGTGAAAGGATGACGCTGGTCAAGTTTTGTATGTCGGGAAGGCTAAGGACATCTTTAAGCGGGTACACCATTACTTTAATCCAAACCGTTCCTTTAAAACACGGGCACTAGTGGAACGAATTGCGGATGTCGAATACGTCATTTTGAAAAATGAAAATGATGCTTTGAACTTAGAGGCCAAACTAATTAAACAGTACAAACCGCGCTTTAATTTAGTTTTAAAGGAAAATAATGGTTATCTCTATTTCTTTATTACCGCCAGTGTTAAACCCACCTTGGAATTGGGCCGCCGGTATGAGTTTTCCAAGAATAAGTACTTCGGTCCGTTTGCA…
DEG10680060	ugpC	ATGGAAAAGATACAAGCGGAAAAATCCCAAAGTGCAATTGAGTTTAAGAATATTGTAGTCGACTTTGGTGAGTCAATCGCAATTGATAACATTAACCTCACGGTTAAAAAGAAGGAGTTAGTTACCTTACTAGGTCCTTCTGGGTGTGGGAAAACAACTTCGCTTTCCGTGATTGCGGGTCTTATCGCCCCTACTAGTGGTCAGGTTTTATTTAATGGTTATGATGTCACAAAAAAGCCACCACAACAACGCAAACTGGGATTAGTGTTCCAAAACTATGCCTTGTATCCGCACATGAGTGTGTTTGAAAACATTGTCTTCCCACTCTACAGTGATACGTCTTGACGCGAAGCCATCTTTGAAAAAAATACCTGAGCGCAACACGACATTAATTGCTTG…
DEG10680061	ugpA	ATGTTTAAGTGATTGTTAAAGCACCGCTCTAAACCAACGCCATTGGAGCTGGGAATCTTTGACCAAAAGGTTTCCTTTTGAAAACCATTTTTGCTGTTTTGCCCAGCTTTATTAACTACCTTTCTCTTTACTTTAGTACCGTTCTTCCTTACGTTACAGAAAGGGTTTAGTCACAATGAGGACATCTACCGGGTTGATTCCCAACAGTTTGGCTTTCAAACTTTCGCTAACCTTTTTAGTGAGTCCAACTTTATTTTGGGCTTGCGCAATTCCTTTTTGTACTCGATTATTTCCCTACCACTGACAATTGTGCTAGCAATTATTATTTCTAGTGCCATTGTCTTTGTGTACCGGAAGTTAGCACGGGGCTTTTGACAAACAGTATTCTTTTTACCCTAT…
DEG10680062	ugpE	ATGTTCAAACAAAGCTTAATCTGGTATAACCGTTACGTCCAAAAACGGAAGAAGGGTTTAGATCTCACCATTAAAGATCGATCTTGATCGAATGTATTGTTGGGTTTAATCTTTAAAACGGTGGTGTTGTGCTTCTTTGGTTTAATGGTCATCTTTCCCTTTTATTTGATGCTGGTGGTAGCACTCACCAGTGATGAAGTGGTCTTAAACATTCGTGAACCAATTCTCAAATCCGATGGGTGGCACTTCGAGAACTTCCGCCGTGTTTTGGAAGATGGTAAATACCTTAATGCCATTTGGATTAACAGCTTAGTAACAATTTTGTCGATTATCCTACGGCTTTTCTTTACCGTTAGCATGGGCTATGCCTTTTCGTTAAAAAAGTGAAAGCTCAAGAAG…
DEG10680063	orf4	ATGAATAGCCAAGTACACCGCAAGGGCTCTATTGCAGAAGCAGTTAGTGCCATCCAAGCTCATGATAAGATCGTGATCTTCCACCACATTCGTCCTGATGGCGATTGTTTGGGCGCACAACACGGCTTAGCGCGTTTAATCCAAACTAACTTTCCCCACAAGCAGGTCTTCTGTGTTGGTGATCCCAAACACAACTTTCCCTGATTGGAGATGGTTTTCACTCCAAAGGAACAGATTACCCCGGAGTTAATGCAACAAGCCTTAGCCGTTATTGTTGATGCCAACTATAAGGAACGGATTGAGTGCCGGGACTTATTAGACCAAAACCAGTTTAAGGCAGTATTGCGGATTGACCACCACCCCAATGAGGACGATCTCAATACGACCCATAACTTCGTT…
DEG10680064	nusA	ATGAACAATCAATCAAATCACTTTACCAATCCTTTGTTACAACTGATTAAGAACGTTGCCGAGACCAAGAATTTAGCCATCGATGATGTTGTTTTGTGTCTTAAAACAGCATTAGCACAAACATACAAGAAGCATTTGAACTATGTCAATGTGGAAGTCAACATTGACTTTAACAAGGGCTTAATGCAAATTGAACAGCTCTTCGATGTTGTAGATGATAACAATGAGGATTATGATGACTTTTTGGAAATGCCTTTAAGTGAGGCTAAGAAGCTCAATCCGAACCTAGAAGTTGGCGGGGTGTTGCGCAAACCGGTTTCACTCAAAGACATTAAGGGCGATCTCATTAGCAAAATGGTATTACTCTTCAACCAAAAGATTAACGAAACAGCTTTTAAA…
DEG10680065	infB	ATGTCAAAGCATAAACCACGTCATTTTCAAAAGAATAAGTTTGACAACCGGGCTAAAACGAGTGCCAAACAACAGTTTCGCCAGGTCAAAACCGGTGTTAAAGATGGTGTCTTTGTCTATAAGGGACCACTCACTGTTAGTGAGTTTTGTCTCAAAACCAATATTCCGACGGCCAACATCATCAAGCACTTCTTTTTAAATGGGGTTCCCTTAACCTTAAATTCGGTGTTATCGACCGAACAACTAGCTGACGCTTGTGTTAACTTTGGCTTTGACTTTAAGGTAGAAACCGAAATCACCCACGACAACATTATCTCCAACATTAAGTTTGACGATGATCCCACCCAGTTAAGTCCAAGACCCCCGATCGTTACCATTATGGGTCACGTGGATCACGGG…
DEG10680066	rbfA	ATGGCTAGTTACAAAAAGGAACGTCTGGAAAACGACATTATTCGTTTAATTAACCGCACTGTTATTCACGAAATCTACAACGAAACGGTCAAAACCGGTCATGTAACCCACGTGAAACTATCGGATGATTTACTCCATGTAACAGTTTACCTAGACTGTTATAACCGTGAGCAAATTGACCGCGTGGTGGGTGCCTTTAACCAGGCCAAAGGGGTGTTTAGCCGCGTGTTAGCACACAATTTGTACTTAGCCAAAGCCGTGCAAATCCATTTTGTCAAGGACAAAGCAATTGATAACGCAATGCGCATTGAGTCTATCATCAACTCCCTTAAAAAATCAAAGCCTAATTAA
DEG10680067	-	ATGAAACCACCTAAAAAGCCAGTCAACCCACCGTTTGGTAAGCTAACTGATTCTAAAGCTGGAGTAGTCAAAGCTACCTCTAGTCAAGAGACCAAAAAAGTAGCTGACACCAAACCCAAAAATAAGGGTGGTTTGTTTAGCTTCTTTAAAAAAGACAAAACGGAAAAACCAGCTAAAGCAGCCAAACCCAAAGATGCCTTTAAGAGTGCGATAGCTGAATTGAATCCGAAAGCCAATCCTAAGACAGTCAAAGCGGATGTTGCACCGGCTAAAATTCCCCACAGCGATAAGGGTACGGTTACCCCTGTAGAGTTAAAACCCCAAACGGAAGCACCGTTACCACCAGGAGTTAAACAACCTGATCCTAAAAAAGATAAACCTAAGGGCGGTTTATTTGGC…
DEG10680068	yaaC	ATGCAGCAAACCTTGATCATCGGTGCTTTTGATGGTTTACACAAGGGTCATCAATTGTTAGCACAAGCGGCTAGTGGTCCAGTGGTGGCCTTGTTAATTGCTAACATTCCCAGTCTACAAAGTGACTGGCTATACGAACCGAAGCAACGGCAAGTGCAGTTACAACAACACTTTCAGTCCGTGGTGCACAGCTATGATGTGATTGAACACAACATTAGTGCCCAAGCGTTTTTCGATCAAATCATTAGCCCACTACGGTGTCAGCAATTAGTCGTGGGTGCGGACTTTTGCTTTGGTAAAGACAACCAGAATGCTGATTTTTTAAGACGTTTATTTCCCAATACCACGATTATTCCCAAAGACAGTCAAACGCTGTCCAGTTCTACCATTCGCCAATGG…
DEG10680069	-	ATGTTGTGGACTAGAGCCTTAATCTTAGAGTTAAAAACCAATAAGCAAAGCCGCTTGTTGTGGTTACTTGCAATTCCCTTACTAATATCGTTAACCTTACTAACGTACGGTTTAGTGTTGTTTAGTTCCAGTGGTCGAATTGATCATGGTGATCACTTCCACTTACGTGAGCGCTTTGTGTTAACGACCGAAGAGTTAGTTACCTTTGTGGTAGCGAGTGTCGTGTTTGCGCTAACTGTTGCCTTGTTTGGGCTGGGTTGCTGGAAGTTGCTCCAAGGTCCAAAAGTGGATAGAACAAACATAAAGCTAGCAAACAGCAATCCTGCTCCCCAAGCCGTGGTATTGCAAGCTGATTGTGATCACTTTCAGGTAGGGGATCACTGTGTGTTTAGCGCTGAA…
DEG10680070	-	ATGATTGACCGGTTTTTCTGGTCTATTTTGAGCTTTCTGCTCACTAACTTAGTCTTTTTATTTGTGGCTTTTTTAATTCTGATTATTTACTTAATTTCCGAAATCACCCAACAGTTTGCCTTTGCTTTTATCGCAACGATTGTCTTCATCATTTTTTACAACATCCTCTTTTTGAGCTACCTGTTGACGATGTACATTAAAGGCTTAAAACAGATTGAGCAAAAGTCACGTTATTTACTCTTAGTGCTTGATGTTAAGGCTGATGAACTGCTTCCTTTCTCCTTTTTAGGTAGTTTAAGAAAGAGTCACATGCTTGAAGAAATGTTGTTAGAGCAGTAA
DEG10680071	rpsJ	ATGAACGCCGCTAACGCAGTTAAGTACCCTGAGCTCAAGATTAAGCTCGAGTCCTATGACAGCACCCTTTTAGACCTCACTACGAAAAAGATAGTGGAGGTAGTAAAGGGTGTCGATGTCAAAATTAAAGGTCCATTGCCTCTACCTACCAAAAAAGAGGTAATTACGATCATCCGTTCACCCCATGTGGATAAAGCATCACGCGAACAGTTTGAAAAAAACCGCCACAAACGTTTAATGATCTTGGTGGATGTTAACCAAGGTGCGATTGACAGCTTGAAGCGGATCAAGATCCCCGTTGGAGTAACTTTAAGATTTTCAAAGTAG
DEG10680072	rplC	ATGGAAATTCGTGGTATTTTTGGGGTTAAAGTAGGCATGAGCCAGGTGTTTACAACCAATAATGAGCGCCTACCTATTACCGTTATTTATTGTGAACCTAACCAGGTAGCAGGTGTTAAGACTGAGGCTAAGGACAAGTACAGTGCTACCTTGTTGAGTTTTGACACCGTTGAAAACAAAAAGCTCAACAAGCCTCAACAAGGCTTCTTTGAAAAAAACAACTTAAAGCCAACCAAGCACTTACAGGAAATCCGCAATATGACCGGGTTTGAAATGGGGCAACAAATCACACCGCAAAATCTCTTCCAAGTGGGTGAGTATGTTGATGTAAGTGCCATTAGTAAAGGTCGTGGGTTTACTGGTGCCATTAAGCGCTGGAACTTTAAGATCGGTCCGTTA…
DEG10680073	rplD	ATGGCTAAGCTTAAACTAATTAAAATCGACGGTTCCTTTGAAACTGAACCAGTGAAACTAAGCCCTGGTTTAATTGCTAAGGAACTCAAACAACAACCGGTGTTTGATGCCGTGTTAGTAGAACAAGCTTCCTGACGCCAAGGCACCCATTCCATTTTAACCAAGGGCGAAGTCCGTGGTGGTGGTAAGAAGCCTTACAAACAAAAACACACCGGGAAAGCGCGTCAAGGTTCAACCCGTAACCCCCACTTTGTTGGTGGTGGCATTGTGTTTGGTCCCAAGCCCAATCGTAACTACAGCTTAAAACTCAACAAGAAAGCGCACACGGCAGCCTTGCACACTGTTTGGAGTGAAAAGTTAGCTTCAGACAACACCCACCTAGTGGACCAAAACCTCTTT…
DEG10680074	rplW	ATGGATGTAACGAACGTACTGCTAAAACCAGTTCTAACCGAAAAGGTGTACTTCAACCAAATGGGTGAAACCAAGAAGTACGTCTTTGTGGTGAACCCTAAAGCAAGTAAAACACGCGTTAAACTAGCTTTTGAATTAGTGTATGGCATTAAGCCACTGAAGGTTAACACCTTAATTAGAAAACCAACCACCATTCGCGGTGGGAGCCGTTTTCCTGGTTTGAGCAAACTAGAAAAGTTGGCTGTGATTACCTTACCAAAGGGTATTGCCATTTCAGTTACTGGTGAAGCGCCAGAAAAAACCGATAAGCCAGCGGACAAAACCACCCTTAAGGAAAGTACTGTTAAGGAGATTAAGGACACCAAAAACAGTCCAGAAGCTGTTGTGAAAACTGCTGTG…
DEG10680075	rplB	ATGCCTATTAAGAAAATTATTAGTCGTTCTAACAGTGGGATCCACCACTCCACGGTAATTGACTATAAGAAGTTATTAACCACCAATAAGAACAAACCAGAAAAGTCGTTGTTAGTTACCCTTAAAAAACACGGGGGTCGCAACAACCAAGGGAAAATTACGGTGCGCCACCAGGGTGGACGCAACAAGCGCAAGTACCGCATTATTGACTTTAAACGAACGCACTATGACAACATCGAAGCGACCGTTAAGTCGATCGAGTACGATCCGAACCGTTCTTGCTTTGTGTCGTTAATTACTTACGCTAACGGTGCCAAGAGTTACATCATTAGCCCTGATGGCATTAAGGTAGGTGATAAGATCTTGGCTTCCGAACACCCGATTGACATTAAACCGGGC…
DEG10680076	rpsS	ATGTCACGCAGTGCTAAAAAAGGAGCCTTTGTTGATGCTCACCTCTTAAAGAAAGTGATCGATATGAACAAACAAGAGAAAAAACGTCCGATCAAAACCTGGTCCCGTCGTAGTACCATCTTCCCCGAATTTGTCGGTAATACCTTTGCTGTACATAACGGCAAGACCTTCATTAATGTTTATGTAACTGATGACATGGTGGGGCACAAACTCGGTGAGTTCTCCCCGACCCGTAACTTCAAACAACACACCGCTAACCGTTAG
DEG10680077	rplV	ATGACATGGTGGGGCACAAACTCGGTGAGTTCTCCCCGACCCGTAACTTCAAACAACACACCGCTAACCGTTAGTATGATCGCCTTTGCAAAACAATTCCGTGTGAGAATCTCACCCCAAAAAGCCCGCTTAGTGTGTCAACTCATTGTGGGTAAGAAAACCGCTGATGCCCAAAACATCCTTTCCAATACACCCAAAAAAGCGGCTACCTTAATCGCTAAACTACTCAACAGTGCGATTGCCAACGCTACCAATAACCACGGCATGAATGGGGATGCTCTTTATGTCTTTGAGTGTGTGGCTAACCAAGGTCCGAGTATGAAGCGCACTATTCCCCGCGCTAAGGGCTCGAGTAACATGATTACCAAGCGCTCTTCTAATTTAGTGGTGAAACTATCG…
DEG10680078	rpsC	ATGGGACAAAAAGTAAACTCCAACGGCTTGCGCTTTGGTATTAACAAAAACTGGATTTCGCGTTGAACCGCTAACTCCCACGCCCAGACTGCCAAGTGGTTAATTGAAGACGAAAAAATTCGTAACCTCTTCTTTGTCAACTACCGCAATGCCCAAGTTTCGAACGTGGAGATTGAACGTACTCAAGCAACCGTGGACGTATTTGTGTACGCCGCCCAACCCGCTTTTCTCATTGGTAGTGAAAACAAGAACATCCAAAAGATCACCAAGCAAATTAAGCAAATTATTGGTCGTACCACCAATTTAGACCTCACCATTAACGAAATTGGCTCCCCTATGTTATCAGCGCGCATTATTGCGCGGGATCTAGCCAACGCGATTGAAGCACGGGTACCGTTA…
DEG10680079	rplP	ATGTTACAACCAAAAAGAACAAAGTACCGCAAACCTCACAACGTGAGTTACGAGGGCAAGGCTAAGGGCAACAGCTATGTTGCTTTTGGTGAATATGGTCTAGTAGCTACTAAGGGTAACTGGATCGATGCCCGTGCCATAGAATCAGCCCGGATTGCCATTAGTAAGTGTTTGGGTAAAACCGGTAAGATGTGGATCCGCATCTTCCCCCACATGTCCAAGACTAAAAAACCGTTAGAAGTACGGATGGGTTCTGGTAAGGGTAACCCGGAATTCTGGGTAGCAGTAGTAAAACAGGGCACGGTGATGTTTGAGGTAGCTAACATCCCTGAAAGCCAAATGATTAAGGCTCTAACCCGTGCTGGTCACAAGTTACCCGTGACCTGAAAGATTCTCAAA…
DEG10680080	rpmC	ATGACCGTTGCAAAAGAATTACGCCAAAAGAGTTCCGAAGAGTTGGTAAAACTCGTGATTAAGCTCAAAGGGGAACTGTTAGAGTACCGCTTTAAGTTAGCACACGGGGAGCTAGACAAACCGCACTTAATTAACCAAACCAGGCGGTTATTGGCTACCATTTTAACGATTCTTACCGAGCGTAAGTTGAACTGACAAGAAGAACAAGCTAAGTACAAACTGCTCACTAAAAAAACGAACGAAGCAGCTGTGAATGCTTGGAAGCAACACCTAGAAGCTAACAAAGCGAAGCTGTTAAAGTCACGTGCTAAACGCGAGGATGCTAGCAAGAAATAA
DEG10680081	rpsQ	ATGAAACGTAATCAAAGAAAGGTCCTAATTGGGATTGTTAAAAGTACTAAAAACGCCAAGACCGCTACGGTTCAAGTAGAATCACGGTTTAAGCACCCTTTGTACCATAAGTCCGTAGTGCGACACAAGAAGTACCAAGCCCACAATGAGGGTGAAGTACTCGCTAAGGACGGGGACAAGGTACAAATTGTGGAAACGCGACCGTTGTCTGCAACCAAGCGCTTCCGCATTGCCAAAATTATTGAGAGGGCTAAATAG
DEG10680082	rplN	ATGGTAAGTTTCATGACAAGACTAAATGTTGCCGATAACACGGGCGCCAAGCAAGTGGGCATCATTAAGGTATTAGGTTCCACCCGGAAACGTTATGCCTTTTTGGGTGATGTGGTAGTGGTATCAGTTAAGGATGCTATCCCTAGCGGTATGGTCAAAAAGGGTCAAGTGCTACGGGCAGTAATTGTCCGCACTAAAAAGGGCCAACAACGTAAGGATGGTACCCACCTTAAGTTTGATGACAACGCTTGTGTGTTAATTAAGGAAGACAAGTCACCAAGAGGCACACGGATCTTTGGTCCGGTAGCGCGTGAACTACGGGAACGTGGTTACAACAAAATTTTGAGTTTAGCAGTGGAGGTAGTGTAA
DEG10680083	rplX	ATGCAACGAATTAAAAAAGGTGATAAAGTAGTCGTAATTACCGGTAAGAATAAGGGTGGTAGTGGCATTGTTTTGAAAATTATGCCCGCGCGCCAACAAGCAATTGTAGAGGGACTCAACAAAGTAACACGCCACAAAAAGAAGGACCAAACCACAAAGCGCGCTGCTAAACAATCGACCGGTAAAGTGCAACAAGAAGCGCCAATCTTCTTGAGCAAGTTAGCTTTATTTGACCAAAAGGCAAAACAACAAACAATTGGCAAAATTAAGTACGTTATGGACCCTAAGACTAATAAGAAGACCCGGGTCTTTAAGAAATCCAACAACACGCTCTAG
DEG10680084	rplE	ATGAATAATCTCAAAGCACATTACCAAAAAACAATTGCCAAAGAGCTGCAAAAGAGCTTTGCGTTTTCCTCGATTATGCAAGTACCGCGCTTGGAAAAAATTGTGATTAACATGGGGGTGGGTGACGCCATTCGCGACAGTAAGTTCTTGGAATCAGCCTTAAACGAACTCCACCTCATTAGCGGTCAAAAACCAGTTGCTACTAAGGCTAAAAACGCCATTTCCACCTATAAGCTGCGCGCTGGTCAACTAATCGGTTGTAAGGTTACCTTGCGCGGTGAGCGGATGTGGGCCTTTTTGGAAAAACTGATTTATGTTGCCCTACCTCGGGTGCGGGATTTCCGCGGCCTTTCTTTAAAGTCTTTTGATGGTCGGGGTAACTATACCATTGGAATTAAA…
DEG10680085	rpsN	ATGGCCAAAAAATCATTAAAAGTAAAACAAACTAGAATCCCCAAATTTGCCGTACGGGCTTACACCCGCTGTCAGCGTTGTGGTCGAGCCCGGGCAGTTTTAAGCCACTTTGGTGTGTGCCGTTTGTGCTTCCGCGAACTAGCATACGCTGGCGCAATTCCAGGAGTTAAAAAAGCATCATGATAA
DEG10680086	rpsH	ATGATAACAACTACAAAACCAATTAAAGCCCACTTTGATCCAGTGGCTGACTTACTAACGAAGATTAACAATGCGCGCAAAGCGAAGTTAATGACGGTAACCACAATTGCTTCCAAGCTCAAGATTGCCATCTTGGAAATTTTGGTCAAGGAAGGTTATTTAGCTAACTTCCAGGTCTTGGAAAACAAGAGCAAGACCAAGCGGATTGTCACCTTTAACTTAAAATACACGCAGCGCCGGATTCCCTCCATTAACGGGGTGAAACAAATTTCCAAGCCGGGTCTGCGGATCTACCGGCCCTTTGAAAAGCTCCCGTTAGTTTTAAACGGTCTTGGGATTGCCATTATTTCCACTAGTGATGGCGTGATGACTGATAAGGTAGCGCGCTTAAAGAAAATT…
DEG10680087	rplF	ATGTCAAAAATAGGAAACAGAACGATTACACTAGACCCCGCTAAGGTCAACCTTAACTTCCAGAAGGACCACATTGCCGTTAAGGGTCCTTTGGGTCAAATTGAGCTCAAACTACCCCCTAACTTACCGCTCAAGTTTGAACTGAAGGATAATAACCTCCAAATTACGCGGAACAACGAGTTAAAGCAATCCAAGATCTTCCATGGTACTTACAACGCGTTAATTACCAACGCCATTATTGGGGTTACTCAAGGCTTTGAAAAGAAGCTGCGCTTAGTCGGTGTGGGTTACCGTGCTAACGTGGAAGGGGAAACGCTCAACCTCCAGTTGGGTTACTCCCATCCCATTAAGGAAAAGATTCCCAAAGGCTTAACAGTTAAAGTAGAAAAGAACACCGAG…
DEG10680088	rplR	ATGAAAACACGAACAGAACAACGGCGCTTACGCCATAAAAGGATTGTGAAGAAGATCCGCGCCACTAACCACGACAACCGCGTTGTGTTAATGGTGATTAAGTCCTTAAACCATATTAGTGTGCAAGCGTGGGACTTTTCCCAGAACATTGTTTTAGCGTCCTCTTCCTCACTTGCTTTAAAATTAAAGAATGGTAACAAGGACAATGCCAAGTTAGTGGGGCAAGACATTGCTGATAAACTAGTGAAGCTCAAACTAACCAACGTTGTCTTTGACACTGGTGGTAGTAAGTACCACGGCCGGATTGCGGCATTGGCCGAAGCAGCCCGCGAAAGGGGGTTAAACTTCTAA
DEG10680089	rpsE	ATGACTGATCAAAACCAAAAAGCAAATCAAGGTAACGGCTTGCAAACCACTAACCTCCAAGCCCACGCACAGCGTAAACACAACCTCCGTCCTTCCTCTGAAGGGATTAAGAAAGCCGTGTCCAAAAAGGAAGGTGGTGGTCACAACCGTAACAACCAAAACCGTCGCTTCCAAAAACCGGCTTTCAAGAGTGAGTTTGAAGAACGCATCGTCAAACTAAAGCGCATTTCTAAAACCACTAAGGGTGGACGGAACATGCGGTTTAGTGTGCTGGTCGTAGTTGGTAACCGCAAGGGCAAGATCGGTTATGGGATTGCTAAGGCCTTGGAAGTACCGAATGCGATTAAGAAAGCCATTAAAGCAGCGCACAACTCACTCCACACAATTGAAATCCACAAG…
DEG10680090	rplO	ATGGAACTCAATCAACTCAAAAGTGTCCCCAAAGCGCGAAACCACAAGACCAAAACTTTAGGTCGTGGGCACGGCTCGGGTTTAGGTAAAACATCTGGTCGAGGCCAGAAGGGGCAAAAAGCGCGCAAGTCCGGTTTAACCCGTCCTGGTTTTGAAGGAGGACAAACGCCACTGTACCGTCGTTTACCGAAGTTTGGTAACGCACGCAAGGGCTTTTTAAAGCAGGAGTGGGTGGTGTTAAACCTCAATAAAATTGCTAAATTAAAGCTCGACAAAATTAACCGCGCTAGCTTAATTGAAAAGCAAGTAATTAGCGCAAAGAGCCAATTACCAATTAAACTAATTGGCCACACTAAGCTCGAAAAGCCGTTGCACTTTGAGGTGCACAAGGTTTCCAAG…
DEG10680091	secY	ATGCAAGCCAAACCAACAACTGCAGTTAAACAAAAACAGAATTTTGGGCAACGTTTGTTCACTTTGTTGCGCAACCGTGACTTCATGATCTCGTTTTTAATAACGGTCGTGCTGTTGGTTTTGTTTCGTGTTTTAGCGATTATTCCGCTCCCCGGCATCCAAGTCAACCAAACCGGGCTAGACCAAAACTCAAACGATTTCTTCTCACTGTTTAACCTACTTGGTGGGGGTGGATTGAACCAACTATCGCTGTTTGCGGTGGGAATTAGTCCGTATATTTCGGCGCAAATTGTTATGCAGCTGTTGTCAACGGACTTAATTCCCCCGTTATCTAAACTGGTGAACAGTGGGGAAGTGGGTCGGCGTAAAATCGAGATGATTACGCGGATTATTACGCTA…
DEG10680092	adk	ATGGTAATGGAAAATAAGTTCTTGTTTTTAGGCGCTCCGGGTGTGGGTAAGGGTACACTAGCTAAGCAAGTAGCCAACACCACCGGATTGTTTCACCTTTCCACTGGTGACATCTTTCGCAGTGTGATGCAAGAGCAGGGTGCGTTGAGTCAAACGCTAGCGCACTATATGAACCAGGGTTTGTATGTCCCTGATGAATTGACTAACCAAACCTTTTGGCACTTTGTCACTACCCACCAAAATGAACTCCACAAGGGCTTTATCCTAGATGGGTATCCCCGTACCTTAAACCAACTCGAGTTTTTGCAAAGCAAGTTGCAATTAGACCAGGTGTTTCACCTTAAGCTAAGTGATCCCCAAGTGCTAGTAGCGCGGATCTTAAACCGTTTGGTTTGTCCT…
DEG10680093	map	ATGGTTTATTTAAAGTCTGCGCGTGAGGTCGAACAGATCCGCCAAGCATGTAAGATTTTCCAAGAAGCAAAGGCATATTTTACAATTGAAAGGCTACTTGGCAAATCTTTAACAGCAATTGATCAAGCGTTAAAGCAGTTTATTGAGAGCAAAGGTGCAACTTGTGCCTTTCATAAATACCAAAATTTCCCGGGATTTAACTGCCTTTCGTTAAACGAAACGGTAATCCATGGCATAGCGGACAACCGTGTTTTTGGTGTTAAGGATAAACTGACGTTGGATATTGGCATTAACCTTAACGGTTATATTTGCGATGCAGCTTTTACGGTTTTGGGCCCCAAGGCTCCAGAGCCCATGCAAACGCTGTTAGAGGTAACGGAAGCTTGTTTTACTGCTGTG…
DEG10680094	infA	ATGCAACCAAAGTTTAATAACCAAGCAAAGCAGGACAAACTCGTCTTAACGGGCAAAATCTTGGAAATCATCCACGGTGACAAGTTTCGCGTGTTGTTGGAAAACAACGTTGAAGTAGATGCTCACTTAGCGGGCAAAATGCGAATGCGCCGGTTACGAATTTTACCGGGCGATTTAGTTGAAGTGGAATTTTCCCCTTATGATTTAAAGTTAGGTCGAATAATAGGTAGAAAATAA
DEG10680095	rpmJ	ATGAAAGTTAGAGCGAGCGTAAAGCCAATTTGCAAAGATTGCAAGATCATTAAGCGCCACCAAATTGTGCGCGTTATTTGCAAAACTCAAAAACATAAACAACGACAAGGATAA
DEG10680096	rpsM	ATGGCACGGATTTTAGGTATTGACATTCCCAACCAGAAACGCATAGAAATTGCGTTAACCTATATTTTTGGTATAGGGCTTTCGCGCTCCCAAGCCATCTTAAAGCAAGCGAACATTAACCCCGATAAACGGGTCAAAGACTTAACCGAAGAGGAGTTTGTTGCCATTAGGAATGTAGCTAGTGCTTACAAGATTGAGGGTGATTTGCGTCGTGAAATTGCACTCAACATTAAGCATTTGAGTGAAATTGGCGCATGAAGGGGCTTGCGCCACCGCAAGAACTTACCAGTGCGCGGCCAACGTACCCGTACCAATGCCCGCACCAGAAAGGGTCCACGTAAGACCGTGGCTAACAAGAAGATTGAAAGCAAGTAA
DEG10680097	rpsK	ATGGCTAAGAAGAAAAAGATTAATGTATCTAGTGGAATTATCCACGTATCCTGTTCCCCAAATAACACAATTGTATCCGCTAGTGATCCGGGGGGCAACGTGTTGTGCTGAGCTAGCAGTGGTACCATGGGCTTTAAGGGATCGCGCAAAAAGACCCCGTACTCAGCCGGCATAGCAGCCGATAAGGTGGCCAAAACCGTCAAGGAAATGGGGATGGCGACCGTTAAGCTCTTTGTCAAGGGTACAGGTCGGGGTAAGGATACCGCCATTCGCAGCTTTGCTAATGCGGGACTTTCTATTACTGAAATTAACGAAAAGACCCCGATTCCCCACAACGGTTGCAAACCACCAAAACGACCACGCTAA
DEG10680098	rpoA	ATGGAAAAGTTTTTAAAGTACGAAATAAAGGTAAATAACGAACAAGCACGCGCTAACCCCAACTACGGCATCTTTGAAGTTGGACCACTCGAATCGGGCTTTGTCATTACCATCGGTAATGCTATGCGCCGGGTGCTGTTGAGCTGTATTCCAGGTGCCAGTGTGTTTGCACTCTCAATTTCGGGTGCCAAGCAAGAGTTTGCTGCTGTGGAAGGGATGAAGGAAGATGTCACTGAAGTGGTGTTAAACTTCAAGCAATTGGTAGTGAAGATTTCTGACCTTCTGTTTGAAGATGGTGAAATGGTCGAACCACCACTAGAACGTTGACCATTGTTAACGGTAACAGCTGAGAAAGCGGGACCGGTGTATGCGAAGGACTTGGAGTGCCCAGCTGGCTTT…
DEG10680099	rplQ	ATGTCATACATTAATAAACCAGGTAAAACTAGTGCGTGAAGAGTCATGACCGTGCGCCAACAGGTAAGCGCTGTTTTGGCTTATGGCAAGATTGAAACAACCTTAAAGAAGGCCAAGAACACCCAAAAGCGTTTAGATAAGTTAATTACCTTAGCTAAAGTTGATAACTTTAATAACCGTCGTCAAGTCAAAAAGTGGTTGTTAAACACCAACTTGTTCGATGTTGATCAACTAATGGATCACTTGTTTAGCAAAGTTGCCCCTAAATACGAAAAAACCCCCGGTGGTTACAGCCGTGTTTTAAAATTAGGGCCACGTCGCGGAGATGCCACGGAAATGGCCATCTTGCAACTAACTGATGCTAAATACAAATAA
DEG10680100	cbiO	ATGCTAAATACAAATAAACAAGCAGCTGCAAGCTTTCAAGGTGTTTATTTTTCTTACAGCGAATTACCATTAATTCGCAACCTCTCCTTTGATGTTTTCGAAGGGGAGTATGTTTGCATAGTTGGCCATAACGGCTCGGGTAAATCCACCATCTCGAAGCTGTTAACGGGCTTGTTAAAACCACAAGCGGGTACCATCAAAATCTTTGGTAAGACGATTTCGAGTGAAAACGTGACTTACCTACGCAACCACATTGGCATTATCTTCCAAAACCCCGATAACCAGTTTATTGGTATTACCGTGGAAGATGACATTGCTTTTGGACTGGAAAACCGCCGTTATACGCGCGAAAAGATGAAGAGCATCATTGAGGATGTAGCCCAACAAGCGGGAATAACG…
DEG10680101	cbiO	ATGAAAAAAATAGTTGAACTCAAAAACCCCTTAAGGGATGGAGAAATCCTCAGTGTTAGTAACCTTTCGTGCTTTTTTAACGAAAAAACAGTCCATGAAGTCAAGGTAATTGACAACTTTAGCTATACCTTTGCTAAAAATAAGGTCTACTGCATTATTGGTGACAGTGGTAGTGGTAAATCAACCTTAGTCAACCATTTTAATGGTTTAATAAAGCCCGCTTACGGAGATATTTGGGTCAAGGATATTTACATTGGTCAAAAGCAACGCAAAATTAAGGACTTTAAACGCTTGCGCAAAACAATTTCGATTGTCTTTCAGTTTCCCGAATACCAACTGTTTAAGGACACAGTGGAAAAGGACATTATGTTCGGTCCAATTGCTTTGGGTCAATCGAAA…
DEG10680102	-	ATGGATAGTTTTTTTATTAATGGTTATGTACCACGAGATACCTTTATCCACCGGCTCCACCCGACAACGAAACTGTTAATCTTTTTGCTGTTCGTGATCCTGGTGTTTGTACCCATTGGCTTTGTTTTTCAAAGTGTGATCTTTGTCTTTGCCACAGTTATTTTCTTTGTAGCCAAACTACCCGGACGGTTTTACCTCTCCTCGATTAAGTCAATCTCACTGTTATTCTTACTACTGTTATTTGTCAACTGGTTTACCTTCCGTGACCCCGGGTTCTACATTACCGCTGATCAGGTTAATACAGTAAAACCACACTTTAACGGTAATAACTTTAACTTCTGAAACATCTCCCTGTTTAACTATCAGGACAATGTGTTTTCGCAAGTGTTTAACTTTAAC…
DEG10680103	pepF	ATGAATAACCAATACAACTGAAACCTCGAAGTTTTACTAAATGGTAAGAGTTTAGCTGATAACTTTACCGAACTCAAACAACTCAGTGAGCAGGAAAAAGCACTTTACGATGGTGGTGCTTGCTTTCAAACCAAAGCTAAGTTCACCGAATTTTTACAACTACAAGAAAAGATTGAGGTCTTAGAAAACCGTTACAGCAATTTTTTGAGTAACAAGCACGCTGAAAACAGTTTGGACAAAACGATTAACGACGCTTTATTTCAGTACGAAATGTTTAAAAGTGAACATGCCTTGGTGTTTGTTGACTTTGAAAAGAACCTGTTTAAGCACGAAAAGGTGATTCGCGCATACCTCCAAGACCCTGCTTTAAAACAATACCAAAGGGATTTTGAACTAGTA…
DEG10680104	mte1	GTGCATTACTTTAACCGCGCCAAAAAGGCAAAGAACAATGAGTTTTATACCTTGTTTGAAGACATTGCCGCTGAAGTGGCATGTTATCCCAATGCCTTTAAGGGTAAGGTAGTGTTGTGTAATTGTAATGATGGTTACCAATCGAACTTCTGGCAGTTTTTTCAAAGTCAGTTTCATGCTTTAGGACTCAAAAAACTAGTTGCGATTGCTTTTAATCCACTTGGCAACAGTTATCAACTCAACTTCGATGGAAAGGAAATAAAGGAACTACCTTTAGCTGGTAATGGCAGCTTTGACAGTGCGGAAGCCATTGTTCTTTTAAAGCAAAGTGACATTGTGGTAACTAATCCACCGTTTAGCTTGTTTCAGGACTTTGTTTGTCTTTTAGCAGAGCATGGC…
DEG10680105	-	ATGAAATTCAAACTATTTTTGGGCAGCAGCTTTTTTGGTGTTGCCACCTTACTTATTGCTTGTGGTACTGGTCGCTTTGATCAAATCGATGATGGCAAAATTAAGCTTGCTGTTGTCACATCCCCTAGTGCCGCTAGTTCACTGCAAACCTTATTAGATCAATACAACAACACTAAAGCACCAGCTGATTATCCAGTGGAAGTAGTTTCACTAGACAGTACTGGGAGCTATACTAAAGGGAAATTTGATACCCAAAAACGGTTAGCTGCTAAAGATAAAAATAACTTTTATAACCTAACCTTTAACTACCCCGACTTAGTTTCATCTTTAGCAATTAACGGAATGGAACTCAACCTTGATGGGGTTAATGTTTCTAACTTCGAACAGTCTTTCTTAGAC…
DEG10680106	-	Notavailablenow.
DEG10680107	ptsG	ATGCAAATTAAAGCACAGGACACAGGACAGCAAAAGAAGTCCTGTTTATTGTCTAACATCCGCAATAAATGGAAAAACCGGAATCGCGGGAGTTTCCGCCAATGAGTTGGAAAGCTTTCCAATGGGTTGATGATCCCGATTGCCGTTTTACCTATTGCGGGTATTTTTTTGGGTGTTGGTGATGCAATTGCCGGAAATGCAGGTGATTTAACTGGTCTGCGTTATTTCGGACTTTTCATTAAAAATGGTGGTGATGTTGTTTTTGCTAACCTACCCATTTTGTTTGCTATTGCTATAGCAATAACGTTCTCACAAGACGCTGGGGTCGCCGGATTTTCGGCCTTTGTCTTTTGAGCTGCTATGAACGGGTTTATGAGCTCGTTAATATTGCCTTTTGAT…
DEG10680108	rpsB	ATGTCAGAACTGATTACAACACCTGTAGAAACCACCGCCAAAGCGGAACTCGTTTCCCTAGCTAAGCTCGGGGAAATGCGTACCCATGTCGGAATGGTTAAGCGTTACTGGAACCCCAAAATGGGCTTTTTTATTGAACCAGAACGCAAGCACAATAACGATCACTTTGTATTAGAGTTACAACGTCAATCTTTGCAAACAGCTTACAACTACGTCAAGGAAGTAGCACAAAACAACGGTCAAATTCTCTTCGTTGGTACTAAGAACGATTATGTGAAAAAACTCGTTAATAATATCGCTAAACGGGTTGATGTTGCTTTTATTACTCAGCGCTGATTGGGTGGTACTTTAACTAACTTTAAAACACTTTCAATTTCAATTAATAAACTCAATAAGTTA…
DEG10680109	mgtA	GTGAATAAGTGAACTGGGTTGAGTGCTGCGGCCGTTTTAGAAAGCCGCGCACAGCATGGTGCTAATTTAATTCCTACAAAAAAATTAACCCCTTTTTGACTACTGTTCTTAGAACAGTTCAAGAGCTTAGTGGTGATCTTACTGCTGGTAGCTACCATCCTTTCACTAGTGGTTGCCATTATTAGTGGGGTTAATGCTAACTGGTTGTTTGACCACAACCTTGTTATTGAGTGAACCCAACCGTTTGTAATTTTGATAACGGTGTTGGCCAACTCCCTGATTGGCTCCATTCAGGAATTTAAAGCGCAAAAGTCAGCTCACACCTTAAAGTCCCTAACGCAACCCTTTACGCGGGTATTCCGTGAAGAAGGCTTGGTTTCGTTACCGGTGGGTGAAGTT…
DEG10680110	secA	ATGGGTCTGTTTAACTTCTTGAAGTTAGTCTCCCCGCGTCATCGGATTTACCATAAGGCAAGTAAGATTGCCAACGAAGTCGAGGGACACAAAAATTACTACCGCAACCTCACTGATGTACAGCTGCTGGAAGAGTCCAATAAGCTAGTGGATTTAGTGACAAAGCAAAACTACACCATTTTGGATGTGGCGGTGGCTGCTTTGGCCTTAATTCGCGAAGTGGTCTACCGTGAAACCGGGGAGTTTGCTTACAGAGTGCAAATTATTGGTGCTTACATCGTCTTGATCGGTGACTTTGCTGAAATGATGACTGGGGAAGGGAAAACCCTGACCATTGTTTTAGCAGCCTATGTCTCGGCGTTAGAAAAACGCGGTGTCCATGTGGTTACGGTCAATGAA…
DEG10680111	uvrB	ATGAAAAGTCCAACGAAGGACAGTAAACTGTTCCACCTCAAGAGTAACTTTGCCCCCACTGGGGACCAACCAGCGGCGATTGCTAAGTTAGCTGAGTTTCAAACCAATGAACAGGTCTTACTCGGTGCTACGGGTACCGGTAAGACCTTTACGATTGCCAACGTTATTCAAAAGGTACAACTGCCTACAGTAGTGATTGCCCACAATAAAACGTTAGCGGGACAGCTTTATCAGGAGTTGAAGGAGTTATTCCCTAATAATGCGGTGGAGTACTTCATCTCCTACTTTGACTTTTACCAACCAGAGGCTTATCTGCCCGCTAAGGGGGTTTACATTGAAAAGAGTGCAACTGTTAACGAAGAGATTAAACGGTTACGAGTGTCCACCTTACATTCACTC…
DEG10680112	-	ATGCGTAAACTAATTAAATTAAACGTCATTGTCTTTGTCTTGTTGTACTTGGGCGAGCTGTTTGCCAGCCTTTCGTTCAAGTTAATCAGTTGCCTCAAGACACGCAACCAGTACTCCTTAAACGGGTACTATGCGTTGTTTGTCTTTGTCAACATCATCCAAAAGATGGCTAACTCTTTCCAAAAGTTAGCTTCCTCAGTTGTGTTGTTTGAAACTGAAATTAACGAATTTTTAGTTCTCTTTACTGATACAAAGAATAAACGTGAGGAGAGTGAACCAGTGCGCCAGGTGTCAACAACCCAAGAGTATCACCAGGTTACGCTCGACCAACAACACTACTTTAACCACAAACTGAGCGATTACTTCCGTTTGTTTAAGGACAAAACTTTCTTCTTTGAA…
DEG10680113	-	ATGAAGCTTAGTGCTATTATCTCCCTATCAGTCGCTGGTACTGTGGGAACAACTGCGGTGGTAGTACCTACAACTATAACGCTTGTAAATAAGACCCACCAAGTAGAACATGAATCAGAACAATCGGATTTTCAAGATATTCGCTTTGGTCTTAATAGTGTTAAGTTGCCAAAAGCACAGCCAGCTGCGGCAACTAGAATTACCGTGGAAAACGGGACTGATAAATTAGTCAACTATAAGTCCTCACCACAACAACTCTTTTTAGCGAAGAACGCGCTTAAGGATAAACTCCAAGGTGAGTTTGATAAATTCCTAAGTGATGCGAAGGCCTTCCCAGCGCTAACCGCTGATTTACAGGAATGGGTTGACCAACAGCTGTTTAATCCAAACCAAAGTTTC…
DEG10680114	-	ATGTTAGGTACACAAACCACAAATTCGAAGCCGCGTGAATACGGCGGGTTAATAGTAAGCACAATTTACATTGTGCTTTTCTTCGCCATTTTGAATTTAACCGTTTTTTTCAATAAAACTAACAACATTAACCTAATTCTGAAAAACAGTTGTGTTGTTAGTTTTGTCGTTGTTTGATTGCTTGTGTGTCTCCAAGGTATAGTGCGCTTAAAAACCTGTGATGGAGCACGGTACGAAATTAGCAAGTTTAACCAATATCTAAAACTAGGTAGTATATACGCCAAGCCCAACATTAGTTTTGACGAGTATAAAGCAAAAAGTTCATCCTACCGTAAACAAACCCGCGGGTTTTGGTGGATGAACTTCTCGCTTTACCTTCTAGGTAGCTTAATCAGTATA…
DEG10680115	oppB	ATGTTTATCGTGATGACCATTGTCTTCTTTTTGGTTAACTCCACAGGTCAAACGCCCTTATCAGCAACCTCTTCTAAGGATTTGGAGGCTGTCAAAACACAACTAGATGCCTTTGGTTTTAACGATCCGTTAATTGTGCGATATGGTCGTTACTGACAAACCCTCTTTTCAGGTAGTTTGGGTACTTATTACAGCTCCCCGAACCAAACAATTGACCAAATTGTCTTTGGTCGGGTACCTAACACCCTTTACGTTGTTTTAATTTCTTTCTTTATCGGCTCTTTGTTGGGCATTATCTTCGGGATGATTTCCGGATTATTCCGTGGCAAGTTAATTGATGCGGTAATTAACGTGCTCGTTGTTTTATTTGTTTCGATTCCTTCCTTTGTGGTTGGTTTA…
DEG10680116	amiD	ATGGATAAGCACCAAAAATTTGACCAAAGCCTGTTTCAACGGGTAGACATTAATGTCTTAAAACGCTCTGACCAGTTGATTGGCAAACCAACCACTAACTTTGTCGAAATTATGAAGCGGTTGTTCCAAAATAAGTGAGCAATCCTCTTCTTTTTACTGATTGTGCTAATTATTTTGTTAGCCATCATTGTACCCTTAGCATCACCTTATTCAGCCGTTACTCCAGTATCGAACAACGCTTTGGCACAGAACCTACCACCACGATACCTCTGGAACGGCGCGGGTGACATTCAAGTAGAGAAAATTACGGCACGCTCGATTGCTGAAGTGGCCCAATCAAGTGGTGTTTTGGTAGGGAAATTACCGGAGGCAAGTAGCAATCCACTCGCTACTAACGTT…
DEG10680117	oppD	ATGGCACTAAAAGCAACTAATTTTTTTACAGAACCAGAGTACAAACTGCAGGATGATTTGATCTTAGATATCCGTGATCTTCACGTGAGTTTTAAGGTTAAAGACGGCATTATGCAAGCTGTCCGTGGTGTTGATCTCAAAGTCAAAAAGGGCTCCATTGTCGGCATTGTGGGCGAATCTGGTAGTGGTAAATCGGTCTGTGTTAAGTCGATTATTGGCTTTAACGATGGCGCAAAAACGACCGCTAAGTTAATGAACTTTAAGAACATTGACATTAGCAAGATGAAAAAGCACCAGTGACAGTACTACCGTGGCACGTACGTGTCTTACATTTCCCAAGATCCACTGTTCTCGTTAAACCCCACCATGACCATCGGTCGCCAGGTTAAAGAAGCGATT…
DEG10680118	oppF	ATGGAAACAAAAAAACAAAAACAAAATCCGCTCGTTAATGTTAAAGCCTTGAGCATGTTGTTCAAGGTCCGCGGTAGCTTCTTTAAAGCCTTAGATGAAATTGACTTTACCGTCAATGAAGGTGACTTCTTTGGGGTCATTGGCGAATCGGGTAGTGGTAAGTCAACCACGGGGAAGTGTTTAATCCGGTTAAATATCCCGAGTGGCGGTAAGGTGGAAATTGCTAACCACCTTATTTCTGGTAAAAAACTAACACGCGAAAACGACCACTGGTTAAAGCAAAACGTGCAGATGGTCTTTCAAGACCCATACTCTTCTTTAAACCCTACCAAGAATGTTTTAACGGTCATTTCCGAACCGTTAGTAATTACCAAAACGGTGTATGGTGAGGTAAAGGAA…
DEG10680119	rplK	ATGGCAAAAAAGACTATTACAAGAATCGCTAAGATTAACCTCTTAGGCGGGCAAGCAAAGCCCGGTCCCGCACTCGCATCTGTTGGGATTAACATGGGTGAATTCACCAAACAATTTAACGAAAAAACCAAGGACAAACAGGGCGAAATGATCCCCTGTGTGATCACCGCTTACAACGATAAGTCGTTCGACTTTATCTTAAAAACTACCCCAGTTAGCATCTTGCTTAAGCAGGCTGCAAAACTGGAAAAGGGGGCGAAAAACGCCAAAACAATTGTGGGTAAGATTACGATGGCCAAGGCCAAGGAAATTGCGCAGTACAAGTTAGTGGATCTGAACGCTAACACCGTGGAAGCAGCCCTTAAAATGGTTTTAGGTACTGCTAAACAAATGGGAATC…
DEG10680120	rplA	ATGGCTAAACTATCAAAGAAAATGAAGATAGCTGTTGGTTTGGTCGATAAAACCAAGCTGTACCCGCTCCAAGAAGCAGTTGATTTAGTCAAAAAAACTTCAATTACCAAATTTAATGGCTCAGTTGATATTGCCGTTAGCCTTAATTTAGACACCACCAAGGCGGAACAACAGCTCCGCGGTGCGATTGCTTTTCCTCACAGTGTTGGCAAACCAATCCGTATTCTAGCGATCACCGATGATGAAAAGGCGGCACTGGAAGCAGGTGCTGACTTTGTTGGTGGCATTGACAAGATCAATGACATTAAAAACGGTTGACTAGACTTTGACCTGATCATCACTTCTCCAAAGTTTATGGCCGCATTAGGTAAACTCGGGAAGCTGTTAGGTACCAAGGGT…
DEG10680121	pth	ATGGACAAGTTGCGCCTCGTTGTTGGTTTAGGTAATTTAGGTAAGCAGTACGCTGAAACCCGTCATAACGCGGGGTTTAAGGTAATTGATCGTTTACTAAGTCTTTACCATGTCCAGTTAGAGGAACGCAACAACTTAGGTGAATTCATCCTTTTAAGAAAACATAAGGTAGTGTTAGCTAAGCCAAACACTTACATGAACCACAGTGGTAAGTTTGTTAAATGAGCTTGTCAAAACTGAAACATTAAACCAGATAAGGTAATGGTGGTTTATGATGAATTAGCCTTCCCGTTAGGTACTGTTCGACTAAAAATGCAGGGTTCAGCCAACAATCATAATGGCATAAAGTCAGTAATTGCGCATTTAAATACTGAACACTTCAACCGCCTCCGGTTCGGA…
DEG10680122	yacA	ATGCCTAAAACACAATACATAGCTGGAGTATCAGGTGGTCCTGATTCAATGTTGTTGTTAAAACTGTACCACAAGAAGATTGCCTGTGTTGTACACGTTAACTACAATAAGCGGACTACTGCACTCCGCGACCAAAAAATGGTCGAAGAATACTGTAAACAGCTCAAAGTGCCCCTCATTGTGCACACGGTACCTGAAGATACCGTTTGAAAGAAAAACTTTCAAGCACAAGCTAGAAAAATTCGCTTTGAACAGTTTCAAAAAGCAGCTAGCCTTTATAAAGTAGATAAGCTGCTGTTAGCCCACCACCGCGATGATTTTATCGAACAGGCCAAAATGCAGTTGGACGCACGCAAGCGTGCCATGTATTATGGCATTAAAACACGTGGCGAATTGTAT…
DEG10680123	lgt	ATGAATCCTAGTGTTAGTAGCAGACCACCATGATCAACGGCCTTTTACTTAGGGCCGGGTTTTCCTATTCAATGGTATGGGATCATAGTCGCAATTGGGATTGCCTTTGGCATCTTAATGTTTGTCTTGAAGTTAATTTACTTTTACAAGATTCAAGATAACAGCTTTTACTTCTTTATCTTCATTGCAGTTTTAACAATGGTATTGGGCGCACGAGCTTGGTATTTTTTGATTGAAGCGGTTGATGGTCGTTCAAGTGGGAGCAACTTCTTTGACTTCCGCAACGGTGGGTTAGCAATCCAAGGTGGTGTGTTGTTAACTACGTTAGCGGGGATTATCTACTTTAACGTCTTTTTAAACATGAAGACGACCAAAACCAAAACCACCGCTAAACTATTA…
DEG10680124	rpsL	ATGGCTACAATCGCACAATTAATTAGAAAACCGCGGAAAAAGAAGAAGGTTAAATCTAAATCACCCGCTTTACATTACAACCTCAATTTACTCAACAAAAAGGTAACCAACGTGTATTCACCACTTAAACGTGGTGTGTGTACCCGGGTTGGTACCATGACTCCAAAAAAACCGAACTCTGCTTTGCGCAAATATGCCAAGGTAAGACTTACTAACGGTTTTGAGGTGTTGACTTATATCCCTGGTGAAGGACACAACCTCCAAGAACACAGTGTAACGCTACTCCGTGGCGGTCGGGTGAAAGACCTTCCTGGTGTGCGTTACCACATTGTTCGTGGTACCTTAGACACTGTTGGTGTGGAAAAACGCCGTCAACAACGTTCAGCTTACGGGGCTAAG…
DEG10680125	rpsG	ATGCGAAAAAATCGTGCTCCCAAACGGACTGTTTTACCCGATCCCGTTTTTAACAATACGCTGGTAACCCGGATTATTAACGTCATCATGGAAGATGGCAAGAAGGGTTTAGCACAACGAATCTTATACGGTGCTTTTGATCTCATTGAACAACGCACTAAAGAAAAACCCTTAACCGTGTTTGAACGCGCTGTGGGCAACGTGATGCCGCGCTTGGAACTCCGGGTACGGCGGATTGCGGGATCCAACTATCAGGTACCTACCGAAGTACCTCAAGACCGCAAGATTGCTCTAGCACTCCGTTGAATTGCAATGTTTGCGCGTAAGCGTCATGAAAAAACGATGTTAGAGAAGATTGCTAACGAAATTATTGATGCATCGAATAATACTGGTGCAGCC…
DEG10680126	fus	ATGGCGCGTACAGTAGATTTAATTAACTTCCGTAATTTCGGAATTATGGCCCACATTGATGCGGGTAAAACCACCACCTCAGAGCGAATTTTATTTCACTCAGGCCGAATCCACAAGATTGGGGAAACCCATGACGGGGAGTCCGTGATGGACTGGATGGAGCAGGAAAAGGAACGCGGTATTACGATTACCTCCGCAGCTACTTCAGTTAGTTGGAAGAACTGCAGCTTAAACCTAATTGACACCCCCGGTCACGTTGACTTTACCGTAGAAGTAGAACGCAGTCTCCGTGTCCTTGATGGTGCCATTGCTGTGTTAGATGCTCAAATGGGGGTAGAACCACAAACCGAAACGGTGTGACGCCAAGCATCGCGTTACGAAGTGCCCCGGATTATCTTT…
DEG10680127	rpsF	ATGCAATACAACATTATTCTTTTAGTTGATGGTTCGCTCTCGTTAGAGCAAGCTAACCAAGTGAATGAAAAACAACAGCAAACGTTAACCAACGTTGAGGGTTTGCAAACAGAATACCTTGGTTTAAAGGAGTTGGCATACCCAATTAAGAAACAACTCTCAGCGCATTATTACCGCTGGAAGTTTAGTGGTGATAACCAATCCACGAAGGACTTTAAGCGTACCGCTAACATTAACAAGCAAGTATTACGTGAACTGATTATTAACTTAGAACGTGAGTACGGCTACTTAGCTTCGATAAATCCAAAAAAGCAACAGCTGGCACTGCAAAAACGCGCTAAGTATGACGAAATCATTGCGCGGGAAAACAACCCCGAAAACCCGGATGTACCAGTAACA…
DEG10680128	ssb	ATGAACCGCGTTTTTTTATTTGGTAAGCTCTCGTTTGATCCTAATAAATTGCAAACCCGTACCAACAATATTGGCGCGTCCTTTTCCTTAGCGTGCATTGATTCGAGCGGTTTTAATGACAGTAAGTCCTATATTAGGATTACTGCTTGGGGTAAAGTTGCTAGCTTTGTTTTAACTTTAAAACCCGGTGACAGTGTTTTTGTGGAGGGGAGATTGTCCACTTACAAGATGAACAACCGCAGTGATGATCCCAATTCGAAGGCCACTTACGCGCTCCAAGTTATCGCTGATAAGGTTTACCGTCCCGATGAGGAAAACAGTTTAGAGCAACCTGTTGATAAGGCTACGGTAATTGATTCACCCTTTTTAGCAGCGAAAACCAATGCTACTGAAAATGAA…
DEG10680129	rpsR	ATGATGAATAACGAACACGATAATTTCCAAAAAGAAGTTGAAACTACAACTGAAACAACCTTCAACAGAGAAGAAGGCAAAAGAATGGTACGTCCTTTATTTAAGCGTTCTAAAAAGTACTGCCGTTTTTGTGCCATTGGTCAACTTAGAATTGACTTAATTGATGATTTAGAAGCGTTAAAGCGTTTCTTGAGTCCCTACGCTAAGATTAACCCACGCCGGATTACTGGTAACTGCCAAATGCATCAGCGCCATGTAGCCAAGGCCTTAAAGCGTGCACGTTACTTAGCCTTAGTTCCGTTTGTAAAAGATTAG
DEG10680130	rplI	ATGAAGGTAATTTTGAAGCAAGATGTTAGCAACCTAGGCAAACGCTTTGATGTGGTTGATGTTAAAGATGGCTATGCAATCCACTTTTTGTTTCCTAAAAAACTGGCTGCACCTTTAACGAAAAAGAGTTTACAAGACCGTGATTTGTTCTTAAAGAAACAACAAGAACACTATGAGATTAACAAGGCGTTAAGCCACAAGTTAAAGGAAGTAATTGAACAAACAGAACTCCACTTTAGCTTAAAGGAGCACAACGGTCGGCCGTATGGCTCGATTATTACCAAGCAAATTATTAACCAAGCCCACACTAAAGGGATGGCGCTGCAAAAGTTTATGTTTAAAGACAACGTGCGCTTAGGGTTTGGGGATCACGAGATTACCTTACACATCTTTGAAGAT…
DEG10680131	dnaB	ATGGTGTCAAATAAGCTTGAACAGACCTTTAAGTTTGCCAACGACAAGAACATTGAACGTGCTGAGCGTGTTTTAATGCAAGCTTTAGTACAAGATGCCGTTGGTGTGGACTTAATCTTAACCAAGCTTGAACCGAAGGACTTCTTTGGTTTTCCGTTTAACTTTATCTTTCAAACAGCACAGGAAAACTATTCTGAGGGCAATAAGTTGTTTGGTTCGGCGCTTTTAGAGGCCGTTAAGTTTAAGCTGGATACCGATTCCAAAACACAAAGGGAAATTGAAGGTTTATTTGAGGACGTTTTACTCAAAGGTCTTCCCTTTTTGGAAAGGGACATCAAGGTCTTTGTTGATGTTGTCAAAAAAGCTTCGATTTTTCGCCAACTTAAACAGTTCGCCAAA…
DEG10680132	-	ATGAAGTACAAAACAGTTAAATCGATCCCGCTTTTTTTGTTAGGCTCGATTGTGTTCACTGCTTGTTCAACACCACAATCAACCTTTCATTTACCTGTGCAAACGACCGTTAGCGCAATCAAAAAAGATATTAGTGGGAAAACAGCTACTGCTGTTAAGGCTGCTAGTAGTTCATCTAGTACTACTACATCTAACGATGACAACAACCAAAAGGGTTACTTCTTAGAAACTAATCGTTCCACCGGTACTTACGACCCTAACAATTCCACCCGGTTAATTAAATTAGGTGAAAGTGGTGATTTTCATGCAGCTGACCAGAATAAACCGGAAGAAGCCTTGTTTGAACGACTTTACGGCGGCATTGCTTCCTTATTAAATTTCCGCATTATTAAACCTGCT…
DEG10680133	-	ATGGATAAATTAATAAATAAACCTCAACCATTAACTTCTGATATTTCCACTTCTGGATTTATTTACTTTGCGGTTGTTTTTGTAGCCATTATGGGCTACCTTTTATTCAAAAATCTACTGTTTTTATTTTTCTTTAAACGCTATCCAAAAAACACTCCCAAAATTGGGGTAGGTAACATTACCACGATTGCCATGATCATTGCTGTGGCGGTGTCGATTGTTTTAGTGTTAATGGCACTAGCAGGCGGTTTAGCCGCTGCTTTGTTCCGTGGTTATCCTGGTTTTCGGGTCACCTTGGAGTTAATCCTTGTAAAGATTTCGGGACTGTTGTTTGGTCCAATTGTCGGCATTTTTTCCGCGGCCACAATTGACTTTTTAACGGTCATCTTTTCGGGTGGG…
DEG10680134	gatA	GTGAAATCGCAAATCTTAAAGCTCCAGCAAACACTAACTAAAAAACCAGCGTCAATCAATCCGTTATTACAACAAATTGATGGAGCAATTAACGAACACTGATCGAGTAACTTTTTGTTGAAAAATACGGTTGAGTGAGCACAAGCCCAAGCACCCAAAAACCGCAGTAAATCACCACTCAACAACATTCCCTTTGTTTTAAAGGACAACATTGCCACGAAGGGAATTGTTACTACTGGTGGTTCGAGGTTTTTGGAAGACTATATCCCGCCGTTTTCAGCAACTGTGTTTGAATTGCTAAACAACAGTGGCGCTTTATTAGTTGGTAAAGCGAACCTCGACGAGTTTGGTTTAGGCGGTACGGGGCTCCATTCGGGTTTTGGTTTTGTCCACCACCCT…
DEG10680135	gatB	ATGATGATTAACTTTGAAGCAATTATTGGGATTGAGGTACACGTGGTCTTAAACACTGCTACCAAAATGTTTTCCCCAGCGCCCAACCAAGCGCAAAACGCCACACCAAACCAGTTCATAAACGCGATTGATTTGGGCTTGCCTGGTACCATGCCCCAGGTCAATGAGCAGGCGGTACAAAAGGCGTTAATCCTTGCTGACGCGCTCAACATGCAACGGGTACAGCCAGTCTTAGTGTTTGACCGTAAGCACTACTTTTACCAAGATCTACCTAAGGGTTTTCAGATTACCCAGCAAAACTTTCCGATTGCGCAAAACGGTTACGTTGAAATTGTGGAAAACAACAAAGCGCAGCGGATTATCATTGAACGGTTTCACCTAGAGGAAGATACTGCCAAG…
DEG10680136	-	ATGATTTCAGCGAAAGAGCAAGCTAAAAAAGGTCAAATAATTTACCGTTACATTCTCCTTAAAATTCAAAGCTTTAAATGGCCTGCTGGCACCCGCATCTTCTCTGAACGCCAGCTCGAAATTCGTTTCGCTTCATCTAGAAGTCTCATTCGTACTATCCTCAATACCCTCTTAGGTAAAGATCTAATTCGCCACACTAAAGGTAATGCTGGTTACTTTGTCGCTAAGAATGCTGGTTTTAGTTTCTTTCATAAAACCCAGGACAACAAATTGCCCAAGTGAGCTAAGCTCTCAACCTTAATGAAGAACCACCTACGCGAAGTTGACCGTGATGTTTTCAGCTCAATTGACAGTGGCGTTGACTTTGGTAACTTTAAGGGTTTGGAAGCCAAGTTATTT…
DEG10680137	trxB	ATGCTTAAAGTAAAGTCAGATTTTTTAACTAAAGATCAGGTTATTTACGATGTAGCGATAGTGGGTGCTGGGCCAGCTGGCATAGCAGCGGGTATTTATGGCAAACGCGCTAACCTCAATCTAGCCATTATTGAAGGTAGTACTCCCGGCGGTAAGGTTGTCAAAACCAACATTGTCGAGAACTATCCGGGTTACAAGTCAATTACCGGACCTGACTTGGGGTTGGAAATGTACAACCACCTAATTGATTTAGAGCCCACCTTTTTCTATGCTAACCTAATTAAGTTAGATAAGGCAGCAGATACCTTTATCTTGTACCTCGATGACAAAACTGTGGTGTTTGCCAAAACCGTTATTTACGCTACGGGAATGTTGGAGCGTAAACTGGGCGTAGCCAAA…
DEG10680138	secG	ATGGACGCAATTCAAATAGTAATGTTTGTAATGGCAATCCTTTGTTTAATCATCGGTTTATTGCTATCCAACCATGGTTCTACTGGCGGACTTGCTTCGCTTTCAGGTCAAGATTTGGAAATTTTTCGCAAAACCAAAGACCGCGGAATTGTCAAAATTCTCCAAATTACGATGTTTATTTTAGTAGTGCTTTTTCTTATTTTAGGGTTAGTTTTTCATTTTGCGCTTTAA
DEG10680139	vacB	ATGAAAGTATTAACTGATTTACAAAAGCGAATCTTCGCGATTGTGAAAAAAGAGAACGGCAAACCTATTCCTCCGGGAATAGTTGTCAGGATGATGGAGAATCAAGCTGGTTTTCCGGGAAAGCAACAGGTATACAGAGCAATTGATGACTTGTTAGAATGACACATTTTTCGCAAGTCGGGTGGTGCTACAAACCAGCTGTTAATTAACTATGAACTAGCTGATCCGGTATTGGATCAAAAGTTTCAGGGCATTCTCAATTTAGGTAACAAGAACACTGGTTTTGTCCGTCCCTTAGATGATGACAAAACGGTGTACTATATCCATTTTTCCAACCTAGCGGGAGCACTGGATGGTGATCTAGTTGAATTCTGTCCGCTCGACAAACCACAGGTAGGT…
DEG10680140	-	ATGATGACAGTGGAAGTCTTTTCGGTTATTATCCTTGTCCTTTTATTCTTAATCTTAGCGCTTACCTTGTTGTTTGTTTTACTCAACAAGCGTACTAGAAGCTTTGTTATTCGTACCTTTACTGGATTATTTAGATCAAAGCATACTACCAGTCAAAAGAACTTTTATGACAACTTGACCTCAACCTTACTGAGGTTATCAACTGATAAGATTGGTGCCATTATTGCCATTGAAAACCAGGACTCACTCGAGTCTTACGTCAATATTGGCTACCGCGTGACTTCGGACTTTTCCCCCGAGTTGTTAGTAACGATCTTTTACAACAAGCAGTCGCCACTTCACGATGGAGCGGTAATTGTGCGGGACTACCAGATTGTGAGTGTGTCCTCTTACTTCCCA…
DEG10680141	def	ATGACAAAAATTCTCCCTGTATCGACCATTTCAATATTTAGAATAATTTTAATTTTACCGCAAATTAATATGGAATTATTGCCAACTAAAGCATGACTAGTGCTGGACGATGTTAAGGAAATTAACGAACCGACTAAACCAGTTCAGTTTCCCTTAGACCAAGCGAGTCTCGATTGCATTGCCAAAATGATGGCTTACGTTGATGCATCTTACAACGGTGATGCTGAGAAGTATGGCATTATTCCCGGCATTGGGATTGCCGCTAACCAAATTGGTTATTGAAAGCAAATGTTCTACATCCACCTAATGGATGGTGGGGTGGAACACAAGTGTCTGTTAATTAATCCCAAGATTATCAACTTAAGTGCCAACAAATCCTTTTTAAAGAGCGGTGAGGGT…
DEG10680142	gmk	ATGCAATCGAGACTCGCTTGGTCTAAGGGAAACTGAACTGGTTTAGTCGGTTCGTTAATTTCCTTAACATCGTCCAGCACTAGTCATGCTTTAGTTGGCAATAATTCCATATTAATTTGCGGTAAAATTAAAATTATTCTAAATATTGAAATGGTCGATACAGGGAGAATTTTTGTCATTACCGGACCGAGCGGTGTTGGCAAAAGTAGCCTTGTTAGATGCTTAATTGACCATTTCAAAGATAAACTGCGCTACAGCATTTCCGCTACCACCCGTAAAATGCGTAACAGCGAAACTGAGGGTGTGGATTACTTCTTTAAAGATAAAGCGGAGTTTGAAAAACTGATTGCTGCTGATGCCTTTGTGGAGTGAGCGATGTATAACGATAACTACTATGGT…
DEG10680143	yjeQ	TTGTCCATTCGTAAAACTGGCATAGTATTTCAACGCTTTGGAAAGCAGTTTAAGGTGTTTGTAGAAAACCAAACACTAGTTGCTTTTGCACAGAAAAAACTACAGTGAAAGCGCGATTTTAAACTGTTAGTTGGGGACAAAGTTACCCTTGAGAATGGTGTCATTGTCGCAGTTGAAGAGCGTAAAAACACACTGGTGCGCCCAAAGGTAGTTAATGTAGATCAGGTAGTAATAGTCCAATCACTAATTGAACCCAAGATTAACTGACAACAGTTGTTTAAATTGTTAATCCATTTTCACGCTCAAAACGTGGCACGGTTAGTGTTAGTCATTACTAAAAACGACCTTGAGTTTGAACCTGCTGAAAAAGCCCGTTTAAGTGAACTAACCAGCTTTGGT…
DEG10680144	pgi	ATGGAAAGTAAATGGTTAACAGTTGACACTAAGCACCTCTATGGTTTTGATGAAGCGATTTTTATTCAGAAATACCAAAAAAAAGTTAACCAAATTCACCAACAGTTTTTAAATCAACAACTACCCGATGGTCACATGAATGGCTGGTATAGTCAACCCGATCAAGACCACAAGGGTTTGCTAAAACAAATTAACACAATTGCCAAACAGTTTAATGCTCTAAAAGTAACTGACATAGTGTATTTAGGTATTGGTGGTTCTTATACTGGCATTCGTGCCATCTTAGACTTTTTAAAACCAGAACAGAAGGCGAATATCAAAGTGCACTTTGTTCCTGACATATCGGCCTTTAACATTGCTGCAGTTGCTAGAGCAATTAAGGGTAAATCATGAGCTTTG…
DEG10680145	asnC	ATGTCTGCAACTGCTATTAGCGATCTCTTTGAAAAACCAGCCCAATTTAAAAACAAGAAAATTAAGCTAACGGGTTGATTGAAAAACAAACGTACTAGCGCCAACATTATCTTTTTGGAAGTTAATGATGGATCAACGCTGTTAAACCTACAAGCGGTGGTTAAACAAGACCAACCGGAGTTGTTTGCATTAGCTGAATCAATTAGTTTAGCGAGTGCTGTAAGTGTTTCTGGTACTGTAGCGTTAACACCCAAATCCAAACAACCCTTGGAATTAGTAGTCAAACAAATTAATGTATTGAGTACTGCGCGAGCAGACTATCCACTCCAAAAAAAGGAACACAGCTTGGAGTTTTTCCGCAACAACGCCTATTTGCGCGTACGAGCCCGTACCTACTTT…
DEG10680146	pgsA	ATGCGATCCCCTTTCCCCGTGCCCATGGTTCCATTAACTATTAAAACTTGACAGAAAAAGTTACCTAATTGGTTAACCATTTACCGCATTTTTATTGCTGTACCTACCATTATTTTTTTGGGATTAAATCACTTACTTGGTAGTGTTGCTAGTTTTACAGTGTTAGGCAATGTCACCATTCACCTACAGGTTAGCCTTTTTATTGGGGGAGTCTTGTTTATTACCGCAGTTATTTCTGATTATTTAGATGGGTATTGAGCGCGGAAGTGAAGGGTTGTGTCTAACTTCGGTAAGCTGTGAGATCCGTTAGCTGACAAGGTGATTATTAACGGTGTCTTAATTGCCCTAGTAGCATATGGCTACTTTCACTTTAGTTTTTTAATTGTGATTGTGCTGCGT…
DEG10680147	-	GTGTACGCGCGCTTAATTGCTGAAAAACTGCTAAATCATAAGCTCACCATTGCCACTGCAGAGTCAGTTACTGGGGGCCTTTTGAGTAGTAGCTTAACCGACATCGCTGGTGCTTCTCGTTTCTTTAAGGGTGCCATTGTGGCATACAGCAATGAATTGAAAAAATCACTTTTAAATGTCAAACAATCAACCTTAATTAACCACGGTGCTGTATCGCGTTATTGTGTTCGTGAAATGGCGTTAGGTTTAATGCAAAAACTCAATGTTGATATTGCCGTGGCCTGCAGTGGGGTAGCGGGTCCTGATGCATTGGAAAACCAAGCAGTTGGTAGCTTGTTTTTCTGTGTGATTGTTGCCAACAAGGCTTATGACTTTGAAACAAAACTACCAGCTGGCTCT…
DEG10680148	galE	ATGAGTGAAACCAAGAGTAAAGTACTCGTTTTAGGCGGTTTAGGTTACATTGGGAGCTGTTTTATTGACCAGCTTCTAAAACAGTACCCTGATGTAACTGTTAGTGTAATTGACATTAACCACACTAGTCTGGCGCTACAACTGTTACCAAGACAGGTCAACGTTCACTTTGTTAACTTACTTGACCGTGCACAGTTAACAGATACGATTGCTCAAATTAACCCTGATGTCGTGTTTCACTTTGCGGCAAAAACAAGCGTAAAGGAATCGACCGAACAACCACTTACATATTTTGACCATAACCTAGTCGGTACGCTCAACTTACTCCACGCTTTAAAAGAACTACAAAAACCGATCCAGCTGTTCTTCTCCTCCACTGCTGCAGTCTTTGGTAGTGCT…
DEG10680149	yjcW	ATGTCAAAAATAGCCTTCAGGATGGAAAATATCTGCAAGAGTTTTGACAATGGTAGGGTCAAAGCTAATGTAGATGTTAACCTCACGGTTTACGAAAATACTGTCCACACATTGCTGGGTGAAAATGGTGCGGGCAAATCTACTTTAACTTCCATTTTGTTCGGTTTATACCAACCCGACAGCGGCAAAATTTTTATTGGTGAAGAGGAAGTACACTTCAAGTCCTCCAAGGATGCCGTGCAGCACAAAATTGGGATGGTGCACCAGCACTTTAAGCTGGTTGATAACTACACCGTCTTAGACAACATTATTTTGGGCAATGAAAGTAGTTTTTCCATTCCTTTTACCAACGGTAAGCTTAAACTACCTTTATTGCACCGTAAAGCTAGCGAAGCCAAA…
DEG10680150	-	ATGAATGCTTTAAATTACCTCAAACACCGTTTTCTGTTTAGTAAAGACAAGTTTTGGTACGCCCCTTTTAAACAAAAGCAACGTCGGAGCATCTACTCCACCTTTTCGTTGATTGTTCTCTCCTTTATTGTTTCGTTCTTTTTAATAGTCGCCATTCCCGGCATTAAAGGCGGTACCTTCTTAGAAATCTTTACCCGTTTATTTAAAGATAGGATTAACATCGAAAACTTTGCACGACAAATTGCGATTTACACCCTAGCTGCTTTGGCGTTTAGCTTTTGTATGAGTGTTGGGGTGTTTAACATTGGGATTTCGGGACAAATGATGGCTGGCGCTAATTTTGGTTTCATGATGATCCTCAAGGTTTTCCCCGAGTCATTCCGTCCTGCCTTTGGTGGT…
DEG10680151	rbsC	ATGTCACAGTCTTTAATTTCTTTTAGTAACTTAGATAACTGGTTGTTTGTCGCTCCTGCACTGCTACTCGCTGTATTGAGTGGTTACTTATCTGAGCGGGTTGGTATTGTCAATATTGCCATTAACGGGGGCATGGTGTTTGGCGGGATGTTCTTATCCTTAATGTCTTATGCCTTTGTGCCCAATGCAAATGATTCTGCACCATCTTGATCACTAGCAATAAGCATCCCTTTAAGTGTTATCTTTGCCTCAGCTGTTGGTTTTCTGTTTGGCATTGCCGCCATTAAACTCAAAGCCGATCACGTGATTGTTGGCACAGGGGTTAACTTACTGGGCACGGGAATTAATTTCTTTGTGGCACAAAATGCCCGCTCATTGCTTAACGATACTGATTTAAGG…
DEG10680152	topA	ATGAGTAAAAATCTGGTGGTGATTGAATCACCCAATAAAGTTAAAACGTTGCAAAAATATTTACCGAATGACTTTGAAATAGTCTCTACCATTGGTCATATTCGGGAAATGGTGCACAAAAACTTTGGTTTTAACGAAGCCGATTACTCACCAGTTTGGGAAGACTGAACTAAATCAAAAAAGAAGTTTTCTAGCCTTAGCTTTAAAGGTAATCTTAAGGGCAAAAAACTTTTAAGTAAGTACGACATCATCAAAAGCATTAAAGAGAAGGCTAGTAAAGCCACTAACATTTACCTAGCAACCGACCCAGACCGTGAGGGAGAGGCAATTTCCTGACATGTTTACGATGTTTTGGATGAAAAGGACAAGTCGAAGTGCCAACGCATTACCTTTAACGAA…
DEG10680153	A65_orf475	ATGCTAGCTAGTTTAACGAGCAGAAGTGCCACTTCCTTCTCAATAATTTGAGCGTTGGTAAGTGCCATTTTGATCTTAAGTATCCTCATTTGGCTTATTATCACCATTTTCTTTGCTTGAAATTTACACCTCAAAAACAACAAGAAACGAACAAAGTACCACTTAGAGCCGGAACAAATTAAGCACAAGATCATCCAAAATAAGACTAAATTGGGCAAAATGTTGGACTTTTACCAACAGCAGATTAACACTACTGCAACTGAGCTGAAGTGGTTGGATGGTCAGTTTCAGCAAATTGATGAAACCGATAAAAAGAAAGCGCATCAAATTGCAATTAGACTAGCGCGGAACCAACTGTTACAACAGCTTAGTGTAAAGTTAGACCAAAAGCAGTTTAGT…
DEG10680154	trx	ATGGTAACTGAAATTAAAAGTCTCAAACAACTCGGAGAGTTATTTGCTAGCAACAATAAGGTAATTATTGATTTTTGAGCAGAATGGTGTGGGCCGTGCAAAATTACTGGACCAGAATTTGCTAAAGCTGCTAGTGAAGTGAGCACTGTAGCGTTTGCCAAGGTAAATGTCGATGAACAAACTGACATTGCCGCTGCTTACAAAATTACCTCACTACCTACAATTGTTTTATTTGAAAAAGGCCAGGAAAAGCACCGTGCTATTGGTTTTATGCCTAAAGCCAAGATCGTGCAACTTGTCAGCCAATAA
DEG10680155	-	ATGATTGACTTGCTCGGGTTAGATCTTGATGGCACTTTGTTGTCTAGAACAAGGCAAATTAACGATCCTACTAAACAAGCTTTGGCTAATTTAATCCAAAAGAAGCCTAGCTTAAAGGTAATGATTCTAACCGGTAGATCATTATTCTCCACCTTGAAGTACGTTCAAGAGCTCAACGAGCTGTGCAAAAAACCGCTAGTGGAGTACTTTTGCTGTTATGGTGGGGCTAAGTTGTACCAACTCAATAACAACCAACCCCAAGAACAGTACAAGTTTTTAATTGACAGCCGGCAAGTTAAAACAGTGTTTGAAATTGTGGAACAACACAAGGGTTTGTTTTTGGCATACCTCGATAAACCAAAGGCACCCTACATTATTTTGGGGGCAAACCAGTTTTAT…
DEG10680156	trpS	ATGATGAAACGCGCTCTTACCGGGATTCAAGCATCGGGCAAACAGCATTTAGGCAACTATTTGGGGGTAATGCAGTCGTTAATTGAACTCCAAGAGCAATGCCAACTGTTTGTATTTGTCGCTGATTTACACTCAATTACCGTTGATTTTCAACCCCAAGCACTGAAACAAAATAACTTTGATTTGGTACGTACTTTATTAGCGGTTGGTCTAGATCCACAAAAAGCTTGTCTCTTTTTACAAAGCGATCTTTTGGAGCACAGTATGATGGGTTATTTAATGATGGTGCAAAGCAATCTCGGTGAACTGCAACGGATGACGCAGTTCAAGGCCAAAAAAGCGGAACAAACCCGTAACCCAAACGGCACCTTAAACATTCCCACCGGACTGTTAACTTAT…
DEG10680157	ygl1	ATGCTTAAGAAAAAAGTTAATAATGATGCTGGTAAGACGTTTATCTTAATTTCATCATCTTGCTCGTCTTGCCAAAAGGCAATCGAATACTTTAAGGAAAATAATTTGAGTTATACGATCGAAAACTTTTACAAAAAACCGATAAGTGACAAGCGCTTTCGTGACATTTTAAGTTTGAGTGAAGATGGCACCGAAAGTCTGTTTTCCAAGCGTGCTGACCAAATTCGTAGTAACACTAATCAATCAGTGGAAGATTTGACCATTCCTGAATTGATTAAGTTAATTCGCGAACGTCCTTCAATTTTGCGTCGACCAATTATTATCCAGTACAACTCTTCGGGGATTCCCAAGCGGATGCGCATTGGTTATAACGCCGCTGAAATTAAGGTATTTGAACGC…
DEG10680158	ppnK	ATGAAGTACAAGATTTTTGCATCAACAACACCACAAACCGAGCCAGTTTTGCAAAAGTTAAAGCAGGTGTTGAAAGGTTGTGAGGCAGTTGAAAAGGGCTTTGATTATCTCTTTGTATTAGGTGGTGATGGTTTCTTTGTTTCTACTGTGGCCAACTATAACTGCCACAATTGTAGGGTAGTAGGGATTAACACTGGTCATCTAGGTTTTTACACATCGTTTAATGAAAAGGATTTGGATGATAATTTCCTCCAAAAGCTCCAGCAATGTCACTTTCAACGGATTAGTTTGTTGGAAGTTAGTGTCAATGGCCAGCAGCACTTGGTTTTGAATGAACTGGCAGTTTACACCAACACAGCTTACCCAATTAACATCTTTATTGATGGTGAAGCGTGGGAG…
DEG10680159	-	ATGAAAGTATTGTTGTGAATTGGTTATGTGTTGAGCTTTGGCTTACTTTACCTTTATTTGGTAAAACGTGCTAAGAGGGCCGCGCTACAATTAAACAACAAACTAGTCGAATCACACACAATTCCTTTTGCTGTACGTGACTTTATTGCCGCTTGCGGGGGTAGAACTAACTTTGTTAGTTTACGCACCTCACCCACCCAATTAATTGTTAGTTTTGCCAAGCCAGAGTTAGTTCAAATTGCCGCTTTGCAAAAGCTTGGAATTAAAGGGATTAATAAGAGTCAGAACCAGTACCGCTTTGTATTGGGCAATTTTGTCAATCAATTAAAACAGCAAATTGAAAATGAGCGCTAA
DEG10680160	ysr1	ATGAGCGCTAAGTTAACGTTAGAAAGCATTGCAAAAACATTTGCCGAAACATCGATCTTTGCGATCTTGTTTTTAATTATTGTCATCCTCAATTTAGGTTTACTTGTTTTTTTAGCGTATCAGTACCGTGTTTACAAAAAGAAGCAAAGAGCAAACCTCACCAAGCAGACTTATAACAATGACTATGGCCAAATTGTTAATTTAAAACAGCAAAACGGTGCCAAGATAAAGGAGCTTGCTAACTTAAAAGATCAGTTAAGTGAATTAGGCCAAAAATTTAACACCACACTGAGTGAAATCATTAACAAACCACTTGTCAATGTGATTGATGAATACTTGGATGAACAGTTTAAACAAGCTGCTAATTTTCGTGAAGCAGAACTTAATGCCGTTTTAGAT…
DEG10680161	-	ATGCAATACACCGTTTTAATTCCACTGTTTATTTTTATAGGAGCCATGGTGTTGTTTGGTTTTAGCTTTCAGAAAAAGCAACCACAACGCCGCATCGTTCAAATTCTGTTCTTAGCTTACTGTGTGGATTTTTTAGCACTAATTATTGCAGTGATGATGCTCACATTCTTAAGTTATGATGACTTAATGCTGGGCGTTTTAATTCCAGTATTAATCCTTTCAATCATTATGTTCTTTGTGATGATTATTGCCCACTATCCACTAATGAAACGCTTGTTTGGACATTAG
DEG10680162	hit1	ATGGTGCAAAAACAAAGTATGGCAAACAATAACTGTATCTTCTGTGGAATTGTAGAGGGGAATGTGAAATCCTTTAAGGTTGGTGAAAACGAACACGCTTTTGCCTTTTTAGATGCCTTTCCAGTTGCTGATGGTCATACGCTTGTAATTCCCAAAAAACACGCCGTTAACTATTCCTCGACTGATGATGAGAGTTTGAAGGCGGTTAGTTTACTCGCCAAAGAAATGGCTTTAAAGCTACAACAACGGCTCCAACCAGCTGGATTAAACTATGTTGTCAATGAAGGGGCTAAGGCAGGGCAGGAAGTATTTCACTACCACATGCATGTAGTACCAAAATACGAAACTGGTTTAGGCTTTTGTTACAACGTTAGAAAGACGAACAACCGCTCAATTGAA…
DEG10680163	A65_orf266	ATGAAAAAAACAATAGGACTCGCTTACCGTTTTTTCTATCTTAACAATAATTGCGACTTTTATTTACTTTTTCTCGCGCCGTTTTCCCTGTTTAACCTTGGGGTAATGGTAGCTAGTGCTGTTATCAGTGTGGTTTATAACAACCAACCACAATTAATCTGGTTTACTAACTTTGATACCTTTACCTACCAGAGCAACACAATTGCCGCTGTTTGTGTCTTAATGTACCTCTGTAAACGACGCTGTAAGCTGTTTGACAATAATGCGTTGTTTTTAAGTGCTGCAGGTTACTTGGTCTTTACCGTCATCTTTTTTAACCTGTATGTACTGTCACGTGTTACTGGATTTGTTAATGTAGAAGAACACGTTAAGGGTTGGTTTTCGACTATTACGAGTGAA…
DEG10680164	-	ATGCAGTCGCTTAACTATCTTGTAGTCATCCTAACAGTAGCCGGGGTGCTAGTTATCTTGGGATTTACCCCATTAATTCGCAAATTAAAAATCCAGTTTTATTGTTTACAAGTTTTTGCAGCTATTCTCTTTCTCTATGTCTTTTTCGGGCGGCAAATTATCTATATTTTTCCCGATATTTACGGCACTGCAGCCAAGGCTAAGAATGCTGTTGCAAATGTTCCTTTAGATTCACTAAGGTTGAGCAGGATCTTTTTGTTAGATCTCTGCCCCTTCTTTGCCTTAATCGGCCCGATCTTTATCTTTTTACGCCAGAAAAAGGTGGCGGGTGTGTTGGCGATCTTTGGTTTTTACGGTGCTGCAATAACCTTATTTGGCGAGTTAATTTTTACTCCATTA…
DEG10680165	lysS	ATGAGCGATCGTTTAAATGATCAAGCACAAAATCGCTTGCAAAAACTCCTAAACCTCAAACAAACTGGCAACGATCCCTACCTCATTACTAAGATAGAAAACACCCACTCAGCGGCTAGTTTTCAAAAAGCATTTGCCAACCAATCTGACGCTGAGTTAAAGCAGTACCAAGTGATCTTAACCGGTCGGATTATTGCGCTCCGGCAGACCTTTATTATTATCCAAGACTTTAGTGGGAAAATGCAGTTGTACATTAATAAAAAAACTGCCCCCGAACTGTTTGAATATTTCAATAATTACATTGATTTGGGTGATCAAATAGTAGCCACTGGCCATCCAATGATGACCAAAACAGGTGTTTTAACGCTGAACGTAGAGCGATTACAAATTGTCGCTAAA…
DEG10680166	lepA	ATGGAACAACAAAAAATTAGGAACTTTTCAATTATTGCCCACATTGACCATGGTAAGTCAACGCTGTCAGATCGCTTAATTGAACGCAGCATTGGCTTTGAAAAACGCTTACTGCAAGCGCAAATGTTGGACACCATGGCGATTGAGCGTGAACGGGGTATTACTATTAAACTCAACGCCGTGCAGCTCAAAATGGCCCAAGGCAACCAGCAGTACTTGTTTCACCTAGTTGATACTCCGGGACACGTTGACTTTACTTACGAGGTATCACGCTCTTTAGCAGCTTGTGAGGGTGTTTTACTGTTAGTTGATGCTACCCAAGGGATTCAAGCACAAACGATTTCCAACACTTACTTAGCATTGGAAAACAACCTCGAAATTATTCCGGTAATTAACAAG…
DEG10680167	-	ATGATTAAGGATTTTGATCCTAGTGAGTTTGTCGGTAAAACTCCTACCAAGATTTTTGCCTTTGGTGGTATCCAAGAAGTTGGAAAAAACATGTATGGAATCGAGTACGATGATGAGATTATCATCATCGACTGCGGTATTAAGTTTGCTAGTGATGATCTACTAGGGATTGATGGTATTATCCCGAGCTTCGAATACCTCATTGAAAACCAAGCTAAGGTTAAAGCACTGTTTATCACCCACGGCCATGAAGACCACATTGGTGGGGTGCCTTACTTGTTAAAACAAGTCGATGTACCGGTGATTTACGCACCCCGGATTGCCGCTTCTTTGATCTTAAAGAAGGTCAACGAACACAAGGATGCTAAGCTCAATAAAGTGGTCGTATATGATGACTTT…
DEG10680168	-	ATGCGCTTTTTCAATAAGTACAAGCTCTTTTTGGACTGTGCTTACAAACACCTCAATATCGTACTGTTGGATTTTAAAACGAATACTGTGGTGGATCAACTAACAATACCAGTACAACAAAACCTCACGGAGTTGGCTGTGTATCACTTGGAAAAATTGTTAAAGAAAAACAAAGTACGCAATAACACTGTTAGACAGTTTTACGTAACCACTGGACCGGGTAGCTTTACTGGTCAACGCGTTGGTGCCATTATTGCTAAAACTTGGTGCACAGTAAACCCTAACTGTCAACTCTTTGCTTTAAACTCACTCCGCCTTCAAATTCCTTATGGCTGTGGCATTAGCAAAATTAGTGCTGGCAATGAAAAGAACTACTGTGGTTTGTTTACCGAAACTACG…
DEG10680169	yceC	ATGGAACAAACTTTTAGTGTTACTACAGCCCAACGCTTAGATACCTTTTTGGCCACACTACTCAACCTTTCCCGGGTTAAAGTAGCCAAGTTAATTGTCGATGGTTTGGTGAGTGTTAACGGTAAAAAAATTACTAAAAATGGTTGATTAGTGCAACCAGAAGACCGGGTACACGTTAATTGGAGTGAGGAACTGTTTGAAAAAGTGCCAGTTGAAGTCCAGCCCTATGACTTTCCCTTGGACATCTTATATGAAGATGAGCAAATTATGGTGGTCAATAAACCCAATGGTTTAATTAGCCACCCGACTAGTTTTAATGAAAGTGAAAGTTTACTGGGTGCCGCTTTGTTTCACTGCAACCACCAACCGGTGTTTTTAGTCCACCGCCTAGACCGTGAT…
DEG10680170	lspA	ATGGCAAAAGCCCCAACTTTTTTTTCAAAATTGCTAAAGCAAATCCTTTTTGCTAACCGCAAACCCTTTTTGTACTATAAGCTTGCCTTAATCCTGTTTGTCGGTTTTGTCATTTTGTTTCAGGTATTTATGCTGCGTGCTGCCTTAAATGGTGAGAAGGGTATTAATGGTGCTAATGGTACAGATGTAGCTCGCAGTTCCTTTATTAGTATCTATGTTATCGGTAACAAGGGGGTTGGTTTTAGCTTATTGGCAGACCAACCAGGACTTGTTTACTTTCTCCAGGGTTTTCTATCTTTCATAGCACTGTTCTTTTTGGTTTTCTCTACTAGTTACAACTACATCTTTTGAATTACTACCTTAGCGTTTGGTTCACTTGGTAATTTCTTTGATCGGTTA…
DEG10680171	rpsU	ATGCCAAAGATTGAAGTTAAAAACGATGATTTAGAGTTAGCTTTAAAAAAGTTTAAACGGGTTTCGCTAGAAATTCGCCGTTTAGCACAGCGTCACGAATACCACCTTCGAAAAGGAATGCGCTTGCGTGAAAAGCGAAAGATTGCGCAGAAGAAACGCCGTAAGTTTCGTAATATGGTCTAG
DEG10680172	acpS	ATGATTCTAGGCATAGGGATTGATTTAGTCGAAATCAAACGCTTTGAACAATTAGCTAGACAAACTGATAACTGTTTTGCGAAACGCTTGTTGACTTCAACGGAGTACGCGCACTATGCGAAGCTGCGTAAAGATAGTGAAAAGTCGAGTTTTTTAGCAGTCCACTGGTCATTAAAGGAAGCGATTTATAAGGCTGTTAACCACATCAAGCCATTGTTTAGCCAACTGGAAATTACAAAGAAAAACCAACGTTATAACTGCCAGATTGACCCTAAGATTGAACTTTTGCTCTCGGTTAGTTACAGCAGTAATAACATTACTGCCATCTGTTTGGCACAACAAACACCATGAAAAAATTAA
DEG10680173	plsB	ATGAAAAAATTAACACAAGCTTTTTTGCGTTTTTGTCTGAGATTCTTACAACTGCTCAGTTTAGTTTTGGTTTTACCCGTTTTTGTGTTAATGCTCATCTCTAGCCTAATTAGTGCTAAAAATTATGAAAGCATCCCGGAAAACTATCCCCCAGAAATCCGCTTTAAGAAGGTGTACCGCTTGGTATCACTTTTCCTCTACATTAAAGGAGTTAAAGTGGTTATTGTTAACCCTGAAAATGTGCCTAAAAAGGCTGTTTTAGTGGTAGCTAATCATAAGTCCAATTTAGATCCCCTCATCCTCATTAAGGCCTTTGGTAAAACTGAAGGGGTACCACCGTTAACCTTTATTGCCAAGATTGAACTGCAAGATACCTGACTGTTCAAGATTATGAAGCTG…
DEG10680174	scpA	ATGATCACGTTAATCTGGTGCCAAGATAAACACTTCGGGATTGGGAGAGACAACACCATTCCCTGAAAGTTAACGGAAGCCAACCAACACTTCTATAACACTACTAAGAACCAAACGGTTGTAATGGGTTACAACACCTTTCAGGAGTTAGGTGACAAGCTAACTGATCACAACGTGGTGGTGTTGAGTAAAAAACACTTTGAAGAATTGCAAAACAACACCAACATTAAGGTGTTCAATTCAATTGAAAAGCTCTTGCAACACCACTTTAACCGTGATTTGTATGTGATTGGGGGCAAGCAAATCTTCCACCACTTTATTGAACTGGCTGATCGTTTAATTATTTCGGTTTTACCAGTGGACTTTAAGTGTAACCTTCGCTTAAAGTTGGGCTTGGAC…
DEG10680175	scpB	ATGGACGCGACAATTAAGGTAACTAAACCCGTTTTAAAACAAAAGGATAGCAGCGCTGCTAATTTAGTTGCTGCCATTTATGGGTTGTTGTTTGTAAGTGGCGAAAAGGGCTTAACGTTAGCGGAATTAAACCGCGTATTGCGCAAGGTGGGTTTGGAAAAGATTAAGGCCGCTTTAGTGCAGTTAGAGCGCAAGTTAAGTTTAGATGATGAAAGCGGGATTGAAATTAAAAAGTTTGGTCACAGCTTTCGCTTGGTCACCAAAATGGAGATCAAGGACTTTATCCACCGTTACCTACCCAACAAGATTAAAAATCCGCTCAATTCCAAAACAATGGAAGTGTTAGCAATTATTGCTTACAACCAACCCTGCACCCGTCCGCGCATTAATGAAATTAGG…
DEG10680176	pfkA	ATGAGTCCAAAAACAACCAAAAAAATTGCCATTTTAACCTCTGGTGGTGATGCTCCAGGGATGAATGCCACACTAGTTTACCTAACGCGTTATGCCACTAGTTCTGAAATTGAAGTTTTCTTTGTGAAAAACGGTTATTATGGGCTGTACCATGATGAGTTAGTACCCGCTCATCAATTAGATTTGTCAAACAGCTTGTTTAGTGCTGGCACCGTGATTGGTAGTAAGCGCTTTGTCGAATTTAAGGAGTTAAAGGTCCGCGAGCAAGCAGCACAGAATCTTAAAAAGCGCCAAATCGATTACCTAGTGGTTATTGGTGGTGATGGTAGTTACATGGGCGCTAAATTGCTAAGCGAGTTGGGCGTTAACTGTTACTGTTTGCCGGGTACGATTGACAAC…
DEG10680177	pyk	ATGATTCACCACCTAAAACGCACTAAGATTATTGCCACCTGTGGTCCGGCTTTAACTAAAAAGCTATGAACGCTAGCAATGTTAGATGACCCAGCTTACGCTGCGATGAAAGCAGAAGCTTACGCCAACATTGAAAATATTATTAAAAACGGCGTAACGGTAATCCGCTTAAACTTCTCCCATGGTAACCATGAAGAGCAGGCTGTAAGGATTAAGATTGTTCGTGATGTGGCTAAAAAGCTCAACCTCCCGGTGTCAATTATGTTAGACACCAACGGTCCGGAAATCCGCGTCTTTGAAACGGCCCCTGAAGGGTTAAAGATCCTCAAGGACAGTGAGGTGGTTATTAACACCACCACTAAGGAAGTGGCTAAAAATAACCAGTTTAGTGTGAGTGAT…
DEG10680178	-	ATGGCTGTTGCAAGTAAGAAGTTCACTGAACGTCAATTTTTATTTTTTGTTGTCAACTATATTGCTGGCTTTGGTTTTATTTCCACTGCCCTATCACTGTTTGAGCTAGGACCACTTTCATGAGTGATCTTTTTTCTCGTTAGCTTAATTAGCCTCATTGTTACCTTAGCATTTGCCAGGGTATCAGCGATTGACAAAAATAATTACGGCGGCGCTTACCTGTGAGCCAAAAAAGCCTTTAACAGTGAACGGTATTCCCACCGCTTGTTTATCTTCTTTACCGGGTGAAACAATTTTATTGCTTCACCGCTATACGCCGCTATTGCCCCGCTTTTTATTCTCTCTGCTTTTAAAGGTATTGATGGTATTCAGGGCAATGCAGCTAACACTTGAATCCTT…
DEG10680179	dhfr	ATGGTAAAAGCAATTTGAGCAATGGATCAAAATGGGTTAATTGGTAACGGTAACAGTTTGCCCTGAAGGATTAAAGCGGAGTTACAGCACTTTCGCCAGACCACGTTGCACCAAGATGTATTAATGGGCTCGGCTACCTATCTTTCCTTACCGCCGGTGTTTAGTGAGCGTAACGTTTATATCCTCACCCGTAACCTCAACTTTAACCCGCCTGATAAGGGCTGTTTGACTAAAGTAATCCATGAATATGAAAACTTTATCCAACCTTATTTGCACCATCCCGATAAACACCTCTACATCTGTGGTGGGGCACAAGTTTATGAACAGCTCATTCCCCGGTGTGATGCGTTAATTGTCTCTACCATTTTCGGTAAATACACCGGGGACAAATACCTCAAA…
DEG10680180	rplU	ATGCATGCTATTGTAGTCTGTGGATCAAAGCAATATTTAGTCCACGAAAATGACACTTTTTTTGTTGAAAAACTTGAAGCGCCAGTTGGTAAAGAAATCCAACTCGACAAGGTTTTAATGTTGGATGAAAAGATTGGTGCGCCATACTTGGAAAAAGCGCGAGTAGTGTGTGTGGTGGAAAAGCACGGTTTACAACGCAAAGTAAACGTGATTAAACACATCTCACAAAAACACCACTTAAAAAAGTATGGTCACCGTCAACCTTACACTAAGTTAAAGGTAGTGCGCTTTGTCCATGATTAA
DEG10680181	ysxB	ATGATTAAACTAACTGTGTCGCACCACAAACTCACCGCTTCCGGGCACGCTTTATTTGCCAAAAAGGGGCAAGACATTGTGTGCGCTGCTGTTAGTGGTATTATCTTTGGCGCTTTGCCCTGGTTTGAAACCAACAGCATTGCCGTTCAAGAAGATGCTACTGTACCCAGTTTAAGCTTGGAGTTAGTGCAACCAACCGCTAAGCTTATCACGGGATTGAGTGTGGTGATTATGCAACTTAAAACCCTCGCGCATTCTTACCCGCAGTTTATTTCGTTTGAAGATCAACGTAAAGATGAATAA
DEG10680182	rpmA	ATGAATAACAAATATTTTTTAACCAAAATTGACTTACAGTTTTTTGCTTCCAAAAAGGGAGTTGGTTCAACCAAGAACGGCCGTGATTCTCATGCTAAGCGTTTAGGTGCTAAGAAGGCTGATGGTCAGATGATCCGTACTGGTCAAATTATTTACCGCCAACGCGGTACTAGGGTATATCCCGGTGTAAATGTTGGCCTTGGTAGTGATGACACCTTGTTTGCTTTAAGCGACGGCTTGGTAAAATACCAAAAGTTTGGACCTAAACAGGGCAAGACCCGCGTGAGTGTGGTCAAACACAAACTAGATGCCTAA
DEG10680183	nfo	ATGCCTAAACTCCTAGGAAGCTTTATTTCGTTTAAATCACCCCATTATCTAGTGGGGAGTGTTCGTGACGCTGTTAGCATTAAAGCACAAGCGTTCATGATCTTTTTGGGCGCACCACACACGGCACTACGAGTCGATCCTAATCGTATGCAAATTGACGAGGGTCACACATTGATGGAACAACATAACCTCAGTAAGTCTGGGATGGTTGTCCATGCTCCTTACATTATTAACTGTGCCTCCAAAGATCCGGTAAAGCAAACCTTTGCGATTGACGTTCTGACAAGGGAGGTTAAACTGTGTCATGCCGTGGGTGCTAAACTAATCGTTCTCCACCCCGGTTCAGCGGTTGAGCAAACTCAAACCCAAGCGTTAGATCACCTAATCAAGGTCTTAAAT…
DEG10680184	lon	ATGCCAGCTGTAAAAAAACCACAAATTCTCGTTGTGCGTAACCAAGTTATCTTTCCGTACAACGGCTTTGAACTTGATGTCGGTCGTGAACGCTCGAAAAAACTAATTAAAGCACTCAAAAACCTCAAAACCAAACGTTTGGTGTTAGTCACCCAAAAGAATTCAGATCAGCTCAACCCTGAGTTTGATGACATTTACCATTGCGGTACTTTATGTGACATTGATGAAATTATTGAAGTACCGAGTGAAGATGGCAAGACAGCTGACTATAAGATTAAGGGTAAAGGATTACAGCGCGTTGCCATTACAAGCTTCTCTGATGCTGATTTAACCAAGTACGACCATCACTTTCTCAACTCTACCCTAACAGAAAATAAAGCGTTAGATAAGTTGTTGGAA…
DEG10680185	nadD	TTGAGAAAAAAAATAGTGATCTTTGGTGGTGCATTTGATCCCCTCCACCAAGCGCATATCTACATTGCTAAGCGTGCTGTACAAGCCATTAAAGCACAAAAGCTTTACTTTGTACCAACTGCTAAAGCCTTTTTTAAATCACCGATTAAAGCATCTAATCAAGCACGTTTAGCAATGTTAAGGGTTGCGCTAAAAGCATTGCCTCAGATGGCAGTATCTAACTTTGACATTAAAGCGCAAAACGGTTTTTCGTTCAATACAGTACAACACTTTAAGCAGCGCTTTCCCAATGCTGAGTTGTACTTTTTAATTGGCAGTGATAAATTAAGCGAGTTGGCCAAATGACATAACATTGAGCAGTTACAAAAACTTTGTCGTTTTGTCTGTTATGAACGTTTC…
DEG10680186	-	ATGGTAAAAAAGGAACTAGAAATGTACAACCTCTATACTTTTCAAATAGACCTCGATAAAAAGCTTTTATTTGAAAAAGCAGATAATCAACAGAATTACTCTAAGATTAGAGCTCGTTATTTTAAAAATTCTGCACGTAATCAACAAGCAGTTTTTCTCAATAAAAACCTGATTAAAAACACTTTTAATAAGGCACTGTTAAACTTCTCGGATTTTTTGAGTGGTAGTGGTGTAGAGAGCATTTTTAAGCAGGTCATTGATGATCAACCTGAAGTTTTAAACTACCTCAAACAGGTCAAAAAGGAAGATAGTTGCGATGGTCACAGCGAAGCGTCACAGTTAGTATTTAATGTAGTCATTAACCCTAAAAATACGCTCGCTAACTTCTTTGAGGAATTA…
DEG10680187	-	ATGGAATTCAATAAGTTACAACTCAGTCACTGTATTTCCTTTTACATTTCAGACGTTTCGGAAGTGTTCTTTGAAAGTATTAACCAACACCCTAGTCGTGATTTTGTCAACAACATCCTGCAAAAGATTAAGAGCACTCTCAGTGAAGAGGAATTGGAAAAGCTCAACACCATTGAGGAAGTTACTAAGGATGAGAAAATTTTGATCATGCTCAACCATGTGTTGAAGAAGATTGTTTCTAAAACGGGTAGTTCTAGCTGTGACTTATTTCAAATAGTGAAACACGACCGCTTTAACGAGCCGGTTTACATCCAAAGTGTCAATGCCTTTGAAAACAATTTGATTAACAATGAATTTGCGGAAAGGCGGTATGACTATTTAATTGAAATTAATAAACAC…
DEG10680188	-	ATGCAGGTTAAAGTAATTGATGAAAACAGCAATACAACCGCTGTCCTTAACTGCGCTAAAGCGAAAACGCGAGCGCTAGCTTGGTTGTGTGATACAGTACTGTTAGCGATCTTACTCGCAATTATTTACGGCATTAGTAGCATTTTCATCAAAGAACAGTCCAGTGTGTTTTTAATTATGACGGTAAGTCAAGCAGTCTTGTGGTTGACTTACTTTGTCATTTTACCGGGTTTATGGAAGGGCAAAACGCTCTTTCGTGCTTTACTGGGTTTAAGTTTACTCATCTTTAAAAAACGCTTTTGAAACCTCTTAGTGCACGAGCTTTTTCTGTGAGTATGGTACTCAGTTATCTTTCTAGCACTAGCAATTTACTTTTTTGTCAACAGGGATGATCCGAAG…
DEG10680189	-	ATGATGAATAGCATTAAATTCATTTTCCTAGGTGACGTCTATGGCAAGGCCGGACGTAATATTATTAAGAATAATCTAGCCCAACTCAAATCAAAGTATCAAGCTGATTTAGTCATTGTTAATGCCGAAAATACGACTCACGGTAAAGGACTTAGTTTAAAGCACTATGAGTTTCTAAAAGAGGCAGGCGTTAATTACATTACTATGGGTAATCATACCTGGTTTCAGAAGCTAGATTTAGCTGTTGTAATTAATAAAAAGGACTTAGTGCGTCCTTTAAATTTAGACACCAGTTTTGCTTTTCATAACTTAGGGCAAGGTAGTCTTGTATTTGAGTTTAATAAAGCAAAGATTAGGATAACTAATTTACTGGGTACTAGTGTGCCCTTACCCTTTAAA…
DEG10680190	ygiH	ATGAACGCAGCTAGCGCCATCGCTCTACTTATTGTCTTTAGCCTTGTTATTGGCTATTTAATGGGTTCAGTGATGTTTGCTGATGTTTTTGGCAAGATCTTAAACAAAGATGTCAGGAAATTGGGCTCCAAGAATCCGGGGGCTACTAACTCAATCCGTGTTTTTGGTTTGAAAATAGGCTTCTTAGTTGGTTTATGTGATGCTTTAAAGGGGTTTTTGGCGTTTGTTTTCAGCTTTTTAATCTTTAGCTTTTGGTTACAACAATACCTTAATGTAAACCAGTATCAAAAGGTTTATTACCTCACTTATTTAAGTTGTTTTGCAGCTACCATTGGTCATATTTTTCCACTGTACTTTAAGTTTAAAGGTGGTAAAGCCATCGCTACTACAGGCGGTTCT…
DEG10680191	sigA	ATGTCATCGCCAAAGAAAAATTTCAAAAAACCTCAGCCTAAAACTGAAAATCAAAAACAAGCACTTAACGAAGAGCGCATTGCTGAACTTAAAAAGAGTCGTATCCTCGGTAAAAACCGTCCGTTTAAAAAGATGATTTACGTTGACACTAAGGCACAACGTAAACAAAAACACGAAAACGTAGCCTTTTTAAAAACGCTTCAAGAAAACAAGGAGAGTGATGTACCAAAGAAGCGTCGCGGTCGAAAGCCAAAACACGCACCTTTAAAGGAAAAGAACAACCTTAAGCTGTTTGATATTTTAGAAGGCTCTCTAAAGAGTCATACCGAAAATGATGATACTAACAAGGTAATTAGCCTGTTGGTGGAGGTGTGGGAGAAAAAGAACAAAAAGAAAGAC…
DEG10680192	dnaE	ATGACCAGTCCCACTAGCCTAGATCAGCTCAAACAGCAAATCAAAATAGCTCCCATAGTGGAGCACTATGCCATTAAGCTAAAAAAGAAGGGGAAGGACTTTGTGGCACTCTGTCCCTTTCATGCTGACCAAAACCCCTCGATGACGGTGTCAGTTGCAAAGAACATCTTTAAGTGTTTCTCGTGTCAGGTGGGCGGTGATGGGATTGCTTTTATCCAAAAAATTGATCAGGTAGATTGAAAAACGGCGCTCAATAAGGCACTTAGTATTCTCAATCTTGACTCACAATACGCTGTTAACTTTTACCTTAAGGAAGTTGACCCAAAGTTAAAGCGCTATTGGGATCTACACAGTGCCCTAGTCGATTACTATCAAACCCGGTTAAAGCTAGAGCCCAAA…
DEG10680193	grs1	ATGGCTCAAGTATATTCCCAAGAAGTGTATGTGCAATACCTCAAGCGCTATGGCTTTGTCTTTCAAAGTAGTGAGCTTTACAATGGACTTGCCAACAGCTGGGACTTCGGTCCGTTGGGTGCCGTTTTAAAGCAACAAATTAAAACGGCACTGTACAACTTCTTCATTAAAAATAAGCGGGATGTATTGTTGATTGACACGCCAATTATTCTCAACGAACAGATCTGAAAAGCTAGTGGCCATTTAGCCAATTTCACTGATGCTCTTGTGGATTGTAAGAGCTGTAAGTTGCGTTTTCGTGTTGATCATTTGGATGAACAAATTAAAAGCGCCACCCAGTGAAACCCAAAGCAGGTCAACTGTCCTAACTGTAAGGCCAATAATTGGTCAGAAGTACGC…
DEG10680194	cysS	ATGAACCAATTTGAACCTAAATTTACCCTCATTGACACGGTGAGCAATCAGAGCGTGGTATTAGAACAAAAGCAAATTAACATTTATCTGTGTGGACCGACTGTTTACAATGATTTGCACCTAGGCAATACCCGTCCCTTAATTGTGTTTGATGTGCTACAAAGGGTGTTGCAAGCAGCGCAGTACAAGGTGCAGTTTGTCCAAAACATCACTGATATTGACGACAAGATTATCAAGATCGCGCAGCAACAGGAAATTAGTGAAGCGCAGTTGTGCAAACAGCAAATCACCGCTTACAAAAGCTTGTTGAAAAAGCTCAACATTTTGCCGATTAAACACCTCCAAGTCACTGATAAAATTGACAAAATGCCCGGTTACATTGCCCGGTTAGTCAAAAAG…
DEG10680195	lig	ATGGCAAAGGTCGCACAAATTCGAGCAATAGTTGAACAGTTAAAACGCTATGATTACCATTACTATGTTTTGGACGATCCGCTGGTCAGTGACTTTGAATACGACCAGTTATACAAACAGCTGCAAGCGTTGGAACAAGCCCATCCTGAGTTAATCCAACCCGATTCACCAACCCAACGTGTTGGGGGAATTGTAGTGGAAGCATTTAATAAGTTTCCTCACCAAAATCCAATGCTTTCCCTAGACAATGCCTTCGACACAGCAACAATTGCTAGTTTTATTGCCAACATTAACAACTTAACTGGAGTGCAAAACCGCTTTGTGGTGGAACCCAAAATTGATGGTGTAAGCATCTCTTTAACTTACGAAAACGGATTGTTAACTCGGGCTTTAACCCGC…
DEG10680196	rpmE	ATGAAAAAAGATTTTCATTTTCCAAGCCAATCCGTTAGCTTCAAGTGTGCTTCTTGCAGCAATAGTTTCACCATTGAATCAACCCTAAAACAAAAAGAAATTACGATTGATATTTGTGGTAAATGTCACCCGTTTTACATTGGTGAATTAACCAAACAAACAGTCCACGGTCGTGCGGAAAAGCTTTCTGGAAAGTTCAATGCTGGCAAAGCCTTTTTAGAGAATAAAACTCCTAAAAAAGCGAAAGGCAAAACAGAAGAATATACCAAACACCGTTCTTTAAACGAACTGTAG
DEG10680197	prfA	GTGGAGTTTGACAAGCAGTTCTTTTCTAGTGTTGAAAAGATTGTTGAACTTGCTGAACAACTCGAAAAGGACTTAAATAAACCCGATTTGACCTTTGAACAGATCAAAGCGATCAACAAGGAACTGAAACATAAACAACCCTTAGTTGTTAAATTCAAAGAATTTAAACGGCTCATAGATCAAGCTTTGGAAGCGGAGGCCATTTTGGAAAACAACGAGCTCAAGGAGCTACATGATGAGGCCAAAAAAGAGCTGGAACGGGTGCGCAGTGTTGTCCCTGAATACGAAGAAGCGTTAAAACTGTTGTTATTACCAATTGATGAGAATAACCAGAAAAACGTGATTGTAGAGCTTCGTCCCGCTGCTGGTGGGGATGAATCGTGCATCTTTTTAGCTGAT…
DEG10680198	-	ATGAACTTGTATGAACTTTTCTTGAACCAAAAGCTGCTGTATGGCACCGATCCGCACTTTAACGGTGTTTTTCTCACCCTATTAGAAAAGTTTGGTCTGCACTTTAAGGATTTAACAGCACTGTGAAAGCACGCTAAAACAATTACTGACTTTGACGAACAGGGAATTGTTAATGCTTTAAAAGCTTACTTTGTCGATCAACTACCCTTACCCTATATTACCGGGAGTGTTAAGCTAGGTTCATTAACTTTTAAAACTCAACCTGGCGTCTTTATTCCTCGTGCCGACAGTTTAGCGCTTTTAAAGGTAGTCAAAGCACAAAACCTTAAAACCGCGGTTGACCTTTGCTGTGGAAGCGGTACGTTAGCAATTGCGCTAAAAAAGCGTTTTCCTCACTTA…
DEG10680199	dnaE	ATGTTTGTTAACCTCCACACTAACTCTTACTATAACTTCCTCAACTCCACACTTTCACCGCAAAAGCTAGTTGACCTAGCTGTTCAAGACCAACAGGTAGCTGTTTGTTTAACCGATCCCAACTTATTTGGTGCTACCGAGTTTTTTTTGGCCTGTCAAAAAGCGCACATTAAACCCTTAATTGGGTTGAGTGTTACTGTTCGACATTACGAACAAAACGTTAATTTACTAGTAATTGCCCAAACCAACCGGGGTTATCAGAACCTAATGTGCTTAGCGTTAGTTAAAGACCAACCAGATTTGCAATTAGAACCCTTTTTGGATGGTAATGTGGTAATTATTTGCACACAAACTGAACTGCGCCTCAACACCGCAAACCCCGTTTACTTAGCACATGGT…
DEG10680200	polA	ATGAAAAATGCAATTTTAATTGATGGTAACTCACTAGCCTACCGTGCTTACTTCGCTACTTGACAACAGGTGGAGTTTGCCAAACTACACAACTTACCCTTTAACAATGCGATTCGCACAATGTTAATGATGTGCTGAAACTTACTGCAGTCAAAACAGTATGACTATGGTGTTATTAGCTTTGATACTAAAGCGCCCACTTTTCGTGATCAACTTTACAGTGAATACAAAAGTAAGCGCAGTAAAACACCGAGTGAACTGTTAGTCCAAATTCCTGTTGTTAAAGAATCACTGCGTCATTTAGGTTTTTTAGTGTGTGAACAAGACGGGTTTGAGGCAGATGATCTAATTGGTAGTTATGCGAGGTTAATGACACAAAACAATGTGGCAGTAGACATC…
DEG10680201	yidA	ATGAAAAACAAAATTAAATACGTTTACTCCGACCTGGATGGCACGATTGTGAGCTGAAATCCTAAAAACCAGTTTACCCATCAGGGCAAAACTTACAAAAATCTCCATGAAGTTAGTCACGCTACCGTAACTGCTTTTAAACAATTACAAGCTCAAGGTATCAAAATTGGAATTGTGACTGGCCGTGATTACTGTCGCGTTCGTTGGTTAGAAAAGTACCTAAACACTGATCTACCAACAATTACCCTCGATGGCGCCATTATTTACTTCCGCGATGAAATTATTCGGCAAGAAGTGCTCGATAAGGAATTTATCCATGGCATTAACCAGATTGTCAAACGTTACCCTACAGCAGCCTTTAAGCTCAACATGGGTTGAGGTAACTATTACACCTGCAAT…
DEG10680202	yidA	ATGAAACCAAAAGTACAAAACTTAATTTTTGACCTCGATGGTACTTTATTGTCTTGGGGTCATGAACCACTACCACAAACTGTTACTTTTCTCAAAGAGTTGCAAAAGCAGGGGTTTAAAATTACCTTTGCGACTGGGCGCAGTCATATCTTAATCCGCAATACCACTCAGTTTATTCAACCTGATCTACCGGTTATTTCCTCTAACGGTGCTTTAATTTATGACTTTGCTCGGGAAAAAGCGCTGCATATGACCCAGTTAGCACCCCAAAGTGTGGTACCCATTATGCGTTTACTGTTGCAATTGGAAGAAAGCTTTTGCATTTACACTGATAAAAAGGTGTTTGGTTTTGAAAAACCCGGTATACCTTGCAAACGGTTACGCACTACTCAAAGCAAA…
DEG10680203	leuS	ATGTATAACCACAACTTACTGGAAGAGAAATGGTTGCAATTGTGAAAAACGAAGCAAGTTAACCGTTTTTTTGATGATAAAACTAAGCCCAAATACTATATCTTGGACATGTTCCCTTATCCTTCAGCGGCTGGTTTACACCTGGGACATGTGCGCGCTTACACCATTACCGATGTTTTGAGTCGTTATCATAAAGCGAAGGGTTTTAATGTGATTCACCCGATTGGCTTTGATGCTTTTGGGTTACCAGCAGAACAATACGCGATTGCCTCCAATAAGCATCCTGGTGACTGAACTGACAAAAACATTACTAATTTCATTGAGCAGTTAACGGCCTTTGGCTTTGATTATGACTACCAGCTGTCTTTAAAGACAACTGATCCACGCTATTACCAGTAC…
DEG10680204	-	ATGCTGCTTAAACGGCTCATTAAACTAGCGATTTTCCTCTTCTTTGTCGCGGTTGGTTTTATTATTTTTATTGGCTCTTTTTGGCTCAATACCTACAATACTAAGGAGTGGGCTAATTTACTAGCTGAAAAGGATGCTAGTGGGCTAATTGTGCAAATTATTCCCAATATTAATCAATGGTTTAAAGGCACTGTAGAGCAACAGCAAAAACTGTTCCAAACCCTGGTGCACTTCTTTATTCCAGTTGGTTTTGGTTTACTTTTTGGGATTGCTGTAGCCATTATAGCTGACCTGTTCTACCATTTAATTAAGTATTTAATTAAGCGCTCGTTCAAAAAAAACTAG
DEG10680205	pdhB	ATGTCAAAAACAATTCAAGCAAATAACATTGAAGCGTTGGGTAACGCAATGGATCTAGCGTTAGAGCGCGACCCCAACGTTGTTTTATACGGTCAGGATGCTGGCTTTGAAGGTGGTGTGTTCCGTGCTACTAAGGGTTTACAAAAGAAGTACGGTGAGGAGCGTGTTTGGGACTGTCCGATTGCCGAAGCAGCTATGGCTGGTATTGGTGTGGGTGCTGCCATTGGTGGACTTAAACCAATCGTGGAAATCCAGTTCTCCGGTTTTTCTTTCCCCGCAATGTTCCAAATTTTTACCCACGCAGCACGGATCCGCAACCGTTCTCGCGGTGTGTATACCTGTCCGATTATTGTCCGCATGCCAATGGGTGGTGGGATTAAAGCACTTGAACACCACAGT…
DEG10680206	apt	GTGAAACAGAAACTCCAAGCGCTTGATCGAGCTATTAAGCGATTTAATGACTTTCCCACTCCGGGAATCCTCTTTTACGACATTACGCCAATTTTTTTAAACAGTGAATTGTTTGAGTTTGTACTGGAACAAATGGCACAGTTTATCCAGGAAGTTAAAGCTGATGGCATCGTATGTCCCGAAGCGCGTGGTTTTATCTTTGGTGGTGCTTTGGCTTCCAAAACCAAACTACCCCTAGTGTTAGTGCGCAAACCCCATAAGCTATCAGGTGAGTTAGCGCGTGAAACCTATGATTTAGAATACCGCCAAAACTCAATCTTGGAAATGCGGGTTGATGCACTAGAAAACTGCAAGCGCTGTGTGATTGTTGATGACTTACTAGCTACTGCTGGTACGGTT…
DEG10680207	F11_orf887	GTGGGACTGAAAAAGCGGGTTTCCTTTGACTGGCTCTTAAAGATTGGAATTATCCTGGTCTTAGCTTTTTTGGGCCTGTTTGGAATTATTTTTGGTAGTTATAAGCTTCTAAACGACAGTCGCTTAGGGGTAGTGTTCAACGGTTCCACTACCACCACTGTTTATTTTTTAAACCATAAGTCCAAGGACGCTAACAAGGAGTTAGATCCTACCCAGAAAAAGGACGGCAATGGCAGCGGTAACAATACTGAAATGATTACCGATGTGAACGGTTTTCTCAACAATATTGAAAAGAGTTACGCCAACAGCCTCTACGCCCAGGGTTTTTCGTCTGTTAACATCACGAAAAACTCACACGATACAAGTGCAAAAGAACTTTCAGATAAAGGAGTTTTTGAC…
DEG10680208	greA	ATGGAACTTAACAAAAATTACCTTACCGAAGAGGGGCTAAAACAATTAGAAGCGGAGCTGGAACACCTCATTCAAGTAAAACGTCCCGCTATTATTAAGTTATTGCAAGAAGCCCGTGATCAGGGTGACTTGAGTGAAAACGCTGATTACGATGCAGCAAAAGCACAGCAGGGTGAAATTGAAACCCGCATTGCTGAAATCCAAGACATTTTAGCCAACGTTAAGTTAATTAATGAGTCGCAAACAAAAAAGGCTAATAAGGTTACCCTGGGTAGTACGGTCGAAATTTACGATTACAGTTCGAAAACACACGAAAAGTACACCATTGTGGGAGCTTTAGAGGCTAATCCCGAAGAACACCGCATCTCCAATGAATCCCCTTTGGCACACGCCATTTAT…
DEG10680209	proS	ATGGCCAATAAAGATCAAAATCTAACGCTTTGATACGACCAACTACTGAGCAAAGCACAATTAGTGAGCTATGGCGATGTGAAGGGCACTAACTGTTTTTTACCCAACAGTTGGAACCTCTGACTACAAATTCAAAGACTCTATAATAACGCTACTGCTCTAATTAAATTAAAGGACAAGGTTATTTTAAAGCAGTTTATCCCGATTGAACCACTGCCATACACAGTGGAGCAAGTTCAACTACCGACCCTTTCCTTTTACAGTGAGTACCAAAAGGAAAAGCGTCATGTGGAGGGCTTTAATCCTGAGCTTTTTTTAATAGAGCAAATAGGTACTAAAAAACTCCATGATCCGCTAGTACTACGTCCTACTAGTGAAATTGCTTTTTGTAACTTATGG…
DEG10680210	-	ATGCAAGAGCGTGACATTCTTTTAAAAATTAAAGAGATCGCTAAGGCTAAAAACTTCAAAACTGAGTTAGATGAAAGTGTGTTGCAAAAACCCTTTCGCGAACTGAAAATTGACTCACTTGATATGTTTAGCGTGATTGTCAGCTTAGAAAAGGAGTTTGACATTATGTTTGAAGATGAAAAACTGATGCAGCTCAATAATCTCGCTGAGTTAATTGCTGAGGTAAAACACCTAATAAGTCAAAAAGGGGTATAG
DEG10680211	P29	ATGGTTAATCCAGTCTTAGTTTTTGATCAAGTTTCCCTTAGATATAACGGAGCACCACTTTTAGAAAACATTAACTTTACAATTTCACCTGGTGAACACATTTGCTTGTTGGGTAAATCTGGTGTTGGTAAAACTAGTCTTTTAAACTGCATTACTAACACCAAAACAATTTCGAAGGGAACCATTTATTTCAATGGTATTGCTTCTAATAACAAGGATTACAAACAATTAAAAAAACAGTTCAGTTTTTTAGATCAAGTACCTAATTTAATCGACACTGACTTCGTTTATGACGCCATTTGAAGGGAAGCGAAAAATAACCTGAAATGGTGACAACGGTTATTTTTAGTGGAACCTCAATCGCTAAGAGAACAAATTATCCAAATCCTTGAAGAGGTT…
DEG10680212	P69	ATGACTAGCTTGTTTTTCTATCAAATATCAGATAAGCAAAAGCGTTGAAATTGGTATTGAAAGTTAGCTTTAGCGATTATTGTTTTAGTTGTTATTATCTACAGCTTTATCGATAACTTTTCCGGTTTTAACGTATCTGGTTTTAGGAATTTTAGTCGTAATTTTATCCGGTTATTCACCCCTGACACAGCACGTGATTACTTTTTGGGCTCTTACCTACTGCAAACCATTTTTTATGTCGTGAGTGGTAGTATTTTGGGATTTGTCATAGCCCTGTGGTTTTCGTACCTCACTGCCTTTAAAATCCAGCCACTTTACATCGCTTTACCAACTCGCTTATTCACCATTTTTCTGCGTTCCTTTCCAGTACTTGTGTTTGCTTTTTTGTTTAACAATTTG…
DEG10680213	alaS	ATGAAATGAACAACTGATAAGGTTAGACAAACCTGATTAGATTACTTTACTGCCAAGGGCCACTTAGCACTCCCTTCCAAATCGTTAATTCCCGTAAATGATCCTTCACTGCTGTGGATTAACTCCGGGGTAGCGACCTTAAAGGACTACTTTAGTGCTAAGAAAACACCACCGAGTAAACGGTTAGCCAACGCCCAGATTTGTCTACGGGTTAATGACATTGAAAACGTCGGTTTTACATCGCGACACCAAACGCTGTTTGAGATGTTGGGTAACTTCTCGATTGGTGATTACTTTAAGGAAGAGGCCATTGGCTTTGCCAATGATCTTTTAGTCAATCATTACCACTTGGATCCGAAGCGCTTTTACATTACAGTGTACCAAGATGATGAATTGACC…
DEG10680214	-	GTGCAGTACATTTTAGGCATTGATTTTGGTTTGAAGAGAATTGGTACAGCACTAGTCAATACCATTGACCGCTTTCCAAGTCCCTTCCGCGTGTTTGCGGTACAAAATAATTTGCAACAAGCCGTTAATACCCTTTTTAAGGATTTAAAGCAAGCTGGTTATGAATTAGTGCAAATAGTGATTGGCTTTCCCCACTTCCACTACCAGTCAAGTATCCAAGTGAGCATTCACAAGTTTGTGGAACTAATAAAAACCCGCTTTAATGTACCAGTAACACTCATTGATGAAAGTGGTACTACGAGTGAGGTAAAAGCTAACTTGCAGGAATTAGGCTTAAAAAACAGAACCTTTAAAAAGGCCAAGGACACCTTAGCGGCTACCTTAATCTTAGAGCGTTTC…
DEG10680215	glpQ	ATGCTTAAACGACAACTTCTGCTAGCACACCGTGGGTACAGTGATATTGCGCCTGAAAACACCCAGCTAGCGTTTGAATTAGCGTTCCAATATCGCTTTGATGGCGTGGAGTTAGATGTGCACTTGACCAAGGACGGGGAGTTAGTGATTATCCATGATGAAACTACCACCAGAACAGCGCTAGTCGACAAAACAATCGAACTGGAAACACTCGCTAGTTTAAAGCAAGATGATCACAGTGCTTTCTTTAAGTTCAAAACGCAACCCCAGCCGATTATGACCTTAAAGGAGTTCTTTGATCAGTACTTAGATAAATTTCAACTAATTAACGTGGAAATTAAAACTGACCAAAAGGAATACCCGGGAATTGAAGCTAAAATTGATGCTTTGGCCCAACAG…
DEG10680216	-	ATGGAAACGAAACTTAGTTTAAAGAAACGGTTGCAGCAGTTTTCCAAAAAGCAGCTCATAGCACTAATTATTCTCGGTGCGGCTGATGTTTTTGTAATTGCGGCCCCGTACTATATTAAGAATGTGGTGCCTAACTTGCACCTGTATTTAGGGATTACTGAAGATGAAGTGGCCACCTTAACCTCGATTATTGGTTATGTGACCTTAGCCACGCAGTTACCTGGTGGTTTTTTAGCGAACCGGTTTAGTTCGCGGAAACTATTGTTCTTGTCAGAAATTTCAACGGGTGTAATTACCTTTTGGCTAGCTACTAACATTCTTACTCGTGAAAGCCAAAAATCCAATGCCTTGTTTGTACAGTACTGTGTTATTTGGGGGCTTTGGGGTATTACTTCGACC…
DEG10680217	mnmA	ATGCAAAATAAAACCGTTTTTGTCGGAATATCAGGTGGAGTGGACTCAGCTGTGAGTGCGCTCCTTTTAAAGCAACAGTACCGCGAAGTGATTGGCATTTTTATGGAGTGCTGGGACAATACACTAAATAACGACCAGTTAGGTCACCGCGCCTTTAACGAGCATAAGTCGGGTTGTTCGTCCAAAGAAGATTTTCGCGAAGCGCAAGCAATTGCCCAATTACTAGGAATCAAACTAATTAAGCAAAACCTGGTGGAACCGTACTGAAAGCAGGTATTTCTCCCTACCATTGATGCCTTTAAAAACGGGTTAACCCCTAACCCCGACATGTTGTGTAACCGTTTAATTAAATTTGGGCTAATGCGTGATTACTGCAAGCAGTTAGATCCCAACAGTGAC…
DEG10680218	-	ATGAAACCACAACTTTTAGCCTTGAAGCAGTTTGTGCAAACTGAGTTTGAAAAAGTTGATTTTGAGACCTTTCGCCAAAACTTTAATCGTTGTTTGGAACGCGAACAGAGTACCCTGTTAATTTATGAAGATGATGATTATGATGATCAGTCCTTCTTTTTAAAACCGATGCTCAGTGACGCCTTTTTTATTAGTAGTGAAGTGGTCAAACAACTGGATTTGTTAGCTGTTTTAGTGGACAATCCTAAAGGTGATGTCAAAAGTTGTTGTCAGAGCTTTTATGAAGCGTTAACCTTATTTATTTCAGCGCTGGCCATAACTAAGGGTGTTGATGTCGGGCGTTACCACCAGCAGTTGGGTAAGCGCTTTGGTGTTTTAACAGTTTACTAG
DEG10680219	ftsY	ATGAGTTTTATCCACAAGCTAATCCAGAAGTTTAAACCGAAAAAGAAACTGGTCGACCAAGTGCAACAAGCTGTCCAGGAAAAGAGCTTCTTTCAAGCCAACCAAAAGAGCTATTACCAGGGTTTAAACAAGTCGGCTAACAGCTTTGCCAATACCATTAATAAACTAGCAGCTAACTATGTAACGGTTAACGAACAGTTTCAAGAAAGTTTGTTTGAGGAGTTAGTGTTGCTTGATATTGGTTACCATGCGGCTACTAAAATCTGTGATGCGATTGTCCAAGAACTCAAACTACAACGAGTGAGTGATCCTCAGTTAATCCAGGAAATTATTGTCGATAAGTTAATTGTTTACTATATCCAAGATAAGTTGTTTGAAACTGATTTAACGGTTGAAGCT…
DEG10680220	-	ATGGTTTTTCTCAAACGGTTTCGTGCGTATGGTTTTAAGTCATATGCTGACGAAATAACAATTAATTTTACCCACTCAATGACCGGTATAGTCGGTCCTAATGGTTCTGGCAAGTCCAACGTTGTCGATGCTTTGAAGTGGGTCTTAGGGGAACGCAGCATGAAGCACTTGCGCAGTAAGTCCGGTGATGATATGATCTTCTTTGGTTCTAAGGACAAGCCCGCTAGTAAGCTAGCGGAAGTGGAACTGACCTTTGACAATTCCCAAAAACTACTGCACGATCCCCGACCAGAGATCTCGGTGATGCGCCGGATCTATCGTGGTAGTGGTCAGAGTGAGTACTATATTAACGGCGAGTTAGTAACGCTAAAAGAAATTAGTGGGATCTTTGCTGATATT…
DEG10680221	pgk	ATGGTTGACTTTAAAACAGTCCAAGCGTTTGACTTTCAGGGTAAAACCGTAGTCTTACGTGCTGACCTCAATGTGCCGATGAAGGACGGGGTCATTACCGACAACGAACGCATACTAGCTAGCTTAGACACGATTAAGTACCTCTTGGGTCACAATTGCAAAATTGTGTTACTGTCCCATTTGTCACGAGTCAAATCGCTCGATGACAAAAAGGGTAAGAAGTCACTCCAACCAGTAGCTAGTGCTTTACAAAATTTATTAAAGAACACCAAGGTTCACTTTTGTCCGGAAAACACGGGTGACAAGGTCAAAGTCGCAGTCAATCAACTCCCATTAGGGGAAATTTTGGTGTTGGAAAACACGCGTTACTGTGATGTGAATGAGGCTGGTGAAGTGGTT…
DEG10680222	gap	ATGCTAGCAAAGAGTAAGACTATCCGTGTTGCTATCAATGGATTTGGACGTATTGGACGCCTTGTTTTTCGTGCACTTTTAAGCCAAAAAAATATTGAGATCGTTGCCGTTAACGACCTCACCCATCCCGATACTTTAGCACACTTACTAAAGTACGACTCCGCTCACGGTGAGTTTAAGAAAAAGGTAGTAGCTAAGGACAACACCTTAATGATTGACAAAAAGAAGGTGTTAGTGTTTAGTGAAAAAGATCCTGCTAACCTGCCATGAGCAGAACACAATATTGATATTGTGGTTGAATCCACTGGTCGCTTTGTTAGTGAAGAAGGTGCTAGTTTGCACTTGCAAGCTGGTGCTAAACGCGTGATTATTTCCGCTCCAGCTAAACAAAAAACAATT…
DEG10680223	-	ATGACCAGTAAAAACTTTTTAAGTCAGTTACCACCCGTTTTAAAGCTGTGGTGGTGAATTATTAGCCTTGTGGTGGCCTTTCTCCCGTTAGGGCTACACGGACTAATTATTATTAATGCGATCTTCTTTGCGCTTGTGATTGTAGTGGAGCGCAAACTCAAAACGTTTGCCATTATCTTTGGCTGACTGTTATTCTTCTTTTGGTTTAACATTGTCGTCAACGGCTTTATTTTCTTACCGAATTCGAGTGCATTGGCCAGTCAAAATGAAAATTTTTTAGGTCATTTTATTTATTCAGGCGGTGAACAGTTTGGTGGGGTGAGTTGGTGGAGTGTCAATACCCGCTCTTTACTACGTTCATTGGTAATAGCACTACGAATTAGCATGCTGTTTGCCACG…
DEG10680224	artP	ATGACTTTTGGCCCATGAAGTAGCGGATCATCTCCACCACGAAATGAAGGGTCCAATTGAGGAGTTGCAAGACGTTGTTGATTGAATATGCAAACACCTCAAATAATTTGATCACTGATTGCACCACAGTACCGTGGTTTAGCCAATAAGGTTAACCGCAAACTGATTCAAAGCAGCATTAAACACTACTTTTGGTACTGCAAACAGTTTGATAAACTGGTGCACCCTTTTTATTATTTAACAGCTAAAAAACACACCCCGCTGTTTAACCAGCAGTTAGTTGATTTAGCGCAAAGTACGCTGTATTTTTACAATCTTAGTGTCTTTGTTGATAAAAGCAATGCTGGTCAAATTATTAAAAACGTTACCGGTAGTGTGGAACCTAACCAAATTACCGTT…
DEG10680225	cbiO	TTGCTCAACGTTACCAACCTCAGTTTTACCTATCCGCGCCACAGTCAACCGGCCTTAAAAAAGCTCAATTTTAGCCTCAAACCCAACACCCATGTAGCCATTATTGGCCACAATGGTTCGGGTAAATCGACACTGGTCAAACTGTTAGGCGGATTTTTAAAAGCACCGAAACAAACAATCTTTTTTAGGGGTCAACCCTTGGAAGAAGTTGGTTTTCGCCAAATTGGTATCTTACTGCAAGATCCCGACATGCAACTGTTGGGTGATACGCTGCACCAAGAGCTCATTTTTAGCTTGGAAAACCACGGGGTGGATCCTAAACAAATGGACCGAGTGATTGCTGATGTTTTAGCGGTTGTAGAACTACAAGGTAAACAGTTCACACCGCTCAGTAAGCTG…
DEG10680226	dnaK	ATGAGTACAGATAACGGCTTAATTATCGGCATTGACCTTGGTACCACTAACTCCTGTGTGTCGGTCATGGAGAATGGACGCCCAGTAGTGTTGGAAAACCCTGAAGGTAAACGCACCACCCCTTCGATTGTTTCTTACAAGAACAACGAAATTATTGTGGGTGATGCTGCGAAACGGCAAATGGTAACTAACCCTAATACTATTGTTTCCATTAAGCGTTTAATGGGTACCTCCAATAAGGTAACCGTTAAGAATCCTGATGGTTCTACCAAAGAGTTAACTCCTGAAGAGGTATCAGCGCAAATCTTGAGCTACCTCAAGGACTATGCGGAAAAGAAGATTGGTAAAACGATTTCCCGTGCTGTTATTACCGTACCTGCTTACTTTAACGATGCAGAA…
DEG10680227	-	ATGTCAACCCCTAAAAGCGCTAGTTTTTTTACTAGAAAAAATATTCTTGCCTTTAGCTTTTTTATTGCCTTTTTGGTGGTTGTTAGTGTATTGGTGACCGTCTTCTTTTTAGACATTAAAACTGGTGATGTTAAAACGATTATTAACACCATTAACAGAACTAACTGACCCTGAATACTGTTAATAGTATTGGGGATTGTGGTTACCCTAGCTTGAAACATAATCATTAATTGATGAGTAGCACGCCGCTTTTGCTTCCATGCCCCTTGATGGGAGTGGGTTCTGTTTGCTTGTGTAGTGCAGTTCTTTCAAATTGTCACCCCACTTTCCTTGGGTCAAGATCCCTTTCGCTTGTACTGGTTCATTAAAAAGGGCATGAAGAAGCAGACAGCGGTCTTA…
DEG10680228	deaD	ATGCACTTCATTCAACCACTCCAAGCGTTCTTACAAACGAAGCACATTGTTGAATTTTCATCTATTCAACAAGCTGTGTTTAAAGTTTGACCACGTCAAAATGTGGTTGGCATAGCCGAAACTGGTAGTGGTAAAACATTCGCTTACCTCTTACCAGCGCTCAACCAAATTGATGTCACGCTCAACAAGCCCCAAGCGGTGGTGTTTGTACCAACTAAGGAGTTGAAGTGGCAAATTTTAACGATCCTCAACGACATTAAAGCCAGCTTTACTGGTTTAAAGGTCAGTGAGAACTTCAACAGTAATGCCCACCTGATTGTGAGCTTAATTGGCAAAGACATTATTCTCCACGAAACGATTAAGTACGTTGTCTTTGATGAGGTCGACATGTTTTTGGAG…
DEG10680229	-	ATGCATACGTTTACGCGTAAAGTCAAGTGGCCCTTTATGTTCACCGCAATCGGGCTCACTTTTGGTATAGTCGCGGTTGCCTGTGCGCAGCCTACAGCCAGCACTGTGGAGGGGCTTTTTAAGCCCAGTAGTGCTTTTGCTGATCGCACTGACTTTAGTCTTAGCTCGATTCTGCAAAAGTCACTAATTAACCGCGAGAGTTTTAACCAGTATCTAGCAATGCGTTTAGCACCCGTTTTGCGCACCTTTTATGAGGACAATTATGATACTGATATTAAAGAGCGTTTAAACGGCTTTACCGCTGACACGGATAATGCGTTTGTCAGTCAAGAACAAAACCTACGGAACCAGTTTCGCGAAAACTATTTAGTGCACCTGCAAACTGATATCTTTGACAAC…
DEG10680230	rpsD	ATGAAATACACTGGTAGTATTTTCAAACGATCACGCCGCTTAGGTTTTTCGTTACTAGAAAACAACAAGGAGTTTTCGAAAGGGAAGAAGCGGAAAACGATTCCTGGACAACACGGGAACCGTTTCCGTAGTTCCACTATGTCTGGTTATGCACAACAGTTGCAAGAAAAGCAACGGATGCAATACATGTATGGGATTACTGATAAACAGTTTAGACGCTTGTTTAGACTGGTATTAAAACAACGGGGTAACTTAGCGGTTAACCTGTTCCGTGTTTTAGAGTCACGTTTAGACAACATTGTGTACCGCATGGGTTTTGCTCCAACCCGTCGCAGTGCGCGCCAATTAGTTAACCACGGCCACGTATTACTCAACGATCGTACCGTGGACACCCCTTCC…
DEG10680231	-	TTGTTTCCGTATTACCCCCTAAAGGTAACGCGGAACTTACAATTGTTAGTATGAGCGGCGGTGTTAATGGCACTAAGCTTTATCTTTAATATTTTTTCCATTAATGTCACTAGTGTGCTCAAGGTGAGTTTCACAAGAATTCCCTTTGCCTTAATTGGTTGGATGTTTGGACCGGTGTGGGGCTTTACCTTTGGCGCCATTGCCGACACGATGGACTGGCTTACTAGGGGCTATACCTGGTTTTGGTTGTTTGCGATTCAAAAACCCATGTTCTGCTTTTTAGCGGGGCTGGTTAAGGGCGTTTATCAGGTACGCCAAAGTAGTACTAACTGAAAAATTGACTTTTGGATCTTACAAAGCATTCTGATTGGTTTCTTTGTCTTGACCCTAGTCTTATTA…
DEG10680232	orf8	ATGACTTTTAGCGATCTTTTAACCAAGTTACAAGACAATTTAGACATTGTTTTTAATGCCAATGCCCTCAAAGAGCGGATCCAAAGCGACCCGGCGTTTGCTAAAACAATTCGCGAACAGTTAAAGCTGTTGTACTTTTTAGAGCAAAAGCAAGCTAAGGCTAAAACCAAGAAAAAGGACTTTCAACCTGTTTTTCAAAACTTAGAAGCGCGCTTTGTTAGTTTAGGGCAAACCAAACTAGCGAACACCGAACTTAACCTCAAACTTGATTTAACTGATGCCACGGACTTGGCTAACTATTTACCAATTGCCGTGTGCAATCTCTTTAACCGTGATTTAAATAGCTTTAGTAAGTTAAGTAGCGTTCAACCAACAGCTGTTGAAAAAACAACCAATGGA…
DEG10680233	orf7	ATGGGCTGTGGGGCTTGTTGTATACTGTGGGTACAGTCTTTTACTATGACCGTAGTTTATGGTGCCGATATTGGGTTAATTCACCAGCAGTTAAACCAACTGCTCAACCCAGCCGCTTGTAAACAGGTCTGGTTTCAAGATGTTAATAAGCTGTATGATGTGGTGTTAAACCAGAATCTGTTTGCTGAGGACACTAAACCGATCCTCATTCACAACTGCAGTTTTTTGGAAAAGAACAACTTAACTAAGGCTGAATTACACTGCTTAAAAACACTTAAAGATACTGATGTGGTGGTCACCATTTACAGCGACAGTCCCGCTAATGCCCTCATTAATGACCGGGCAATTACCAAGTATGCTTGTAAACCAGTCACAGCTAAAACCATCCACCAGGTGATC…
DEG10680234	hmw3	ATGACAGATAAAGAAAGAGCAAAGCTAGCGAAAGCGTATGGTAAGCTAGCACAAAAGATCCAAAAGAGCTATCCCGACATTAATGTGGTTTATGGTCGTGATGCTAAAAATAAGCTTCACGCCCTGTACCAGGATCCTGAAACCGGGAACATCTTTTCTTTGGAAAAAAGAAAACAGCTCCCAGCGGATTATCCTCTGTTCGAATTGGACAGTGATGAACCAATTAGCTTTGCCCCCAAGATTATTCCACTCACTGCCTTTGATGGCAACAACAATGAGGTAATAGTCCAATACGACCAGGTCAACAATACCTTTTACGACCAAGATGGCAATGTTTTGGATGTGAGTGGTTACCGTGATGGGGAAAACATTCCCCTAGTGGACTATTTAAACTATGGT…
DEG10680235	ktrB	ATGACAGCTGCTCATAAACAGAAAGCTAAACTACTCGCTTGGTTAAAACTAATCCTGTGGGGTGACAGTATTTCCCAGCGCATTTTCCACTTTTACATCTATTGCATCCTGTTGGGGGCTGTACTGCTTTTCCTCCCGTTTGCGCTCAAAACCGACTACCAAAAGGTTATTAGCTATGAGGTGGATTTACAGGGTCATACCATCAGTAAACAAACGGCTTCCTATGGCTTTTTGGATGCTTTGTTTTTAGCGGTCAGTGCCTTTAGTGATACGGGGCTCTCTACTACGGTAGTGAGTGAAACCTACAGTGTGTTTGGGCAAACGGTGTTGGCCATTTTACTGCAGTTAGGGGGCATTGGTTTTGTGGTGATTGCTTTCCTTGTTTGAAGACTGTTTAAG…
DEG10680236	ktrA	ATGAAACGTGCCGATTTTTGCATTATTGGCCTTGGTAGGTTTGGGATGCAAGTAGCACATTCTTTAAAAGAGAACAACTTTACCCTGGTTTTGATCGATAATGATCAACACAAAACCAATACTGCTGCCCAGGAATTTGACCATGTAGTGTGTTGTGATGGGAGTAACTTAACGGCGTTAGCTGAGCTCCAACTAGAGGAGTTTTCGGCAGTCATAGTTGGGGTAACTAACATAGAAGCGAGCATTATGATTTGTGCTAACCTTCGGGAATTGGGTCAAAAAAACATTATTGCCCGTGCTAAAAACGAAGTGCATAACCGGGTGTTACGTACTATGGGTATTAGGGAAGCTTTGATCCCGGAAAAGATTGTCGGCAAGAACCTTGTCATTCGTTTAATT…
DEG10680237	-	ATGAGTAAGATCAACGATAAACTCACCGAAATTAATACCGTTGAATACGAAGTTGCTTCCAAACACAGTCAGTACCTCTTCTACAGCCGTTTTGGTCTGTTAGATACCGCTGCTTACTTTTTGTTCTTGCTGTCTTTTTTTGTGACAGCAGTGATGTTCTTGGTGGGTATCTTTCACACCGAGCAGTTTACCTTAAACGATCAAAACCAGGGCATTAGTGGTTTTTACTTGTTTTGAAATGTCAAAAAGCCAGCTGACATCTTTAACGCTAACTTTGTGTATTCGATTAGCAGCTTTGGTATTGCCATTCTAGCGTTGGGCCTCTTTAGCTTGTTTTTAATGATCTTTTTGGGTTACCGCTGAGCAATTTCGTTGTTTATTAAGAGTCAAATCACTAAG…
DEG10680238	pepX	ATGCATAACGAACTGCAACAAAAGCTAGCAGTTTTACACAAACTGCTCCAAGACAATAAAGCTGATGCCATCTTAATTGGCTCAGACCAAAACCGCTTTTGGCTTACTGGTTTTCCCTCCAGTGCTGGTTGGTTAGTGGTTCACAAGCAAAGGGTTAACCTCTTTATTGACGGGCGTTACTTTGAAGCCGCTAAAACGGCAATTGATCCCCTAGTCAAAGTGGAATTATTTACCACTTATAAACAAGTAAAGGCATTATGTGAACAAGTGGGTGTGAAACACCTCTTGATTGAAGGGGATTACCTCACTTTTAACTACCAAAATTTCATTAAGGAGTTGTGTGCGCAGTACACGGTCATTAACGCCCAGGAAATTCGCCGACAAAAGCTCCCGAGTGAA…
DEG10680239	rpmG	ATGGCTGTTAAGAGAAGCACACGGCTAGGATGTAATGATTGTCGTGAAATTAACTATCTAACGTTTAAAAACGTCAAGAAAAACCCTGAAAAACTTGCCCTCAACAAGTTTTGTTCGCGTTGTCGCAAGGTAGTAGTACACAAGGAAGTAAAACGAAAATAA
DEG10680240	degV	ATGAAGACCGCGATAATTACTGACTCGACTGCCTCAATTAAGGAAGGAGAGATCCAAGACGTTTACGTGTTACCGTTACAGGTCATTATTAACGGTCAAGACACTTACCGCGATGGTAAGGACATTGACTATGATCGAGTATACCAGTTGTTGAAGGAACACCCCCAAGGGTTAAACATTTCCACATCACTACCACGCCAAGCTGACTTAATTGAGTTAATTGAAGCCATTAAAGACAAGTACGATCGCTTTGTTTTTTTACCTCTCAGTAAGGGTTTGAGTGGTACGTATGATATGATTGTCCAAGCGGTTAAGCCACTCAGTACGCCCAAAAAAGAGTTTGTGGTCTTGGAAACAAGTGACATTGCCATTTCCCTGAAATGGTTAGTACAAGAGGTG…
DEG10680241	lip2	ATGGCAAGCAGTAAGAGCGATCCCTTTCAATCAATCTTTGCCTTTAAACCACACCGTAAGCGCCATAACTTTATCTTTCTCCATGGTTTTGGCAGTGAGTATTCCAGCTTTAAACACGTGTTTAAACTGTTTGAAAAAAAGCGCTGGTCGTTCTTTGCCTTTAATTTTCCGGGACACGGCAATAATCAGAGTAACAGTGTTGATGAATTGAAGTTGAAACACTATGTTGAATTGGTGTGTGACTTTATCATCCAAAAGCGCTTGAAAAAGGTGGTATTGGTAGGGCACAGTATGGGCGGGGCGATTGCGGTGTTGGTCAATGCTGTATTGCGTGAACGCATTAAGGCCTTAGTGTTGGTAGCACCGATGAATCAAACATCGTTTGTTGTAAGTAAAAAA…
DEG10680242	engA	GTGTTTACTGTTGCCATTATCGGCCGACCTAACGTTGGCAAATCGAGTTTGTTCAATCGCTTAATCCAAAAACCCTACGCGATTATTTCCGATACGCCCAATACCACAAGGGACCGCATTTATGGTGTTGGTGAATGGTTAACGCGGCAAATTGCCTTTATTGATACTGGGGGATTAATTTCCCAAAAGACCCCGCTCCAACAACAAATTGAAGTCCAAGTTCGAGCAGCCTTAAGTCAAGCTAATGCGATTATCTTCTTGGTGTCTTACCAAGAACAGATTAGCAGTGATGACTTTTATGTAGCTAAGGTATTGAAAAAGATTAAGGACAAACCGATTTTGTTGGTCGTCAATAAATCAGAAAACCTCAAACCAGATGCTTATGAACCCAACCTACAA…
DEG10680243	cmk	ATGTATTTTCAAATTGCCATTGACGGTCCTAGTAGTTCTGGTAAATCTAGTGTTGCTAAAACAGTGGCCCGACAGCTCGGTTTTGAGTACTTTTCCACTGGCAAAATGTACCGGGCCTTCGCTTACGTGATGCAGGTCAACCGCTTGGATGTCAACCTTTTGTTAAAGGTGATTAACCAAATTAACTGGCGCTTTGAACACGAAAAGGTGTTTTATAACAACGCTGATATCTCAGAGGTTATCCTAAACCAGGAAATTGCCCAACTAGCGAGCAATTTAGCAACCAATCCCGAAGTGCGTAAGATGGCGGTATTGCGCCAACAAGCGTTAGCTAAAAACACCAACATTGTGATGGATGGACGCGACATTGGTACCGTTGTATTGAAGGACGCGCAGTTA…
DEG10680244	-	ATGCCGCGGAAGCATTTAATTGCCAGTCAAACAAACAAAAAACAACAATCCAACGCGAAGCAACTACAAAAGTTAGCGAAGCGGATCGCTGCTGCTGTCAAAAAAGGTGGCAGTAACATTGATGCCAACCCCCAGCTAAAGGTGGCAGTCGAACTAGCGTTAGCTCATGGTTTAAGTGCGGATTCAATTAAACGCAACATCCATGGCAGTGAAAAGGATCCCACAAAACTAAGCGAGTTTTGCTATGAGATCTTTGGTCCCAATGGTGTTGGCATCATTGTCTTTGGTCTAACCGATAATCCGAACCGGTTGTTGAGTAGTTTAAACGGTTACATTGCTAAATTAAAGGCACAGCTAGCCAAGCCCAACAGTGTTAAAATTAACTTTGAGGAAAAGGGC…
DEG10680245	-	ATGAAGAAGGTAATTATTATTGATGCTTCTGTATCACCTAGTGGTTCTTACACCCATTTATTGTTAGAACGCTTTTTAGCTACCTTTCAAGCTAAAAACAAGGACGTAGAGCTCTCCACTTGGAACCTCAACGAACTACCAGTGGGACAAATTTCCTATAACACCCAAAACGCTGGAACTTTCTTTTCTGTAGAAAACTCCGATAAGTACATTGATGCGCTCAAAGCAGCGCACGGTGTTATTATCTTGGCGCCAATGACCAACTTTAACTACCCCGCAACGTTAAAGAACTTTATTGACCATGTCTTTGTGGCAAACAAAACCTTTAAGGATAAGTATGTCACTAAGGGCGCATCATCAGGAATGTTGGGTAACCTCAAGGTAGTCGTTTTGGGTTCC…
DEG10680246	valS	ATGGACAAGCAATTTAGTTTTCAAGGTCAATACGACTTCAAAACAGTGAGCACTGGTCTTTATGATAGTTGAAGCAGTGCTAGTTTTTTTAAACCACAAAAAAACAAGGTACCCTTCACTGCCATTCTCCCCCCACCAAACTTAACGGGTACGCTGCACATTGGTCATGCCTTTGAAGTGAGTATCACTGACCAAATTATGCGCTTTAAGCGACTGCGGGGTTATGGCGTGAACTGGATTCCCGGATTTGACCATGCGGGGATTGCTACGCAAACCAAATACGAAAAGTTAGCACGGGAAACTAATCCCGAGTACTTCCAAGCGCCGCGTAAACAAAAGGTCAAAATGATTATGGATTGGGCCTTAACACAAGGGGACACCATTCAAAGTCAGATCAAA…
DEG10680247	engB	ATGGAGGCACGTTTTTTAAAAAGTGCAAGTGACTTAGAGAGTTGTCCCCAAGACAGTGTTAAGGAAGTCTGTTTTATGGGGCGGAGTAATGTCGGCAAATCAAGCCTCATTAATGCCTTTTTTCAAAAAAAGCTAGCTAAAACTTCCGCGACGCCGGGACGTACACAACTGTTAAACTTCTTTGAATACAACCGTAAACGCTTTGTCGATTTACCAGGTTATGGCTTTGCTAAACTGAGTAAAGTGCAAAAGGAAGCAATTACTAATTTATTAACGCAGTTCCTCAATTTTCGCCAAAACTTAACTGGTGTGGTACTAGTGATTGACAGCGGTGTAGTGACCGTTCAGGACCAGGAAGTGGTCAAAACCATTCTCCAAACGGGGTTAAATTTTTTGGTG…
DEG10680248	-	TTGGGAATTCCCCTTTCCCTGTTAGTCGGTGTCATTATTGGCTATTTTATTTCTATCAAAATCTTTAAAAAACAGATTCGTGATAACCCACCAATCACCGAAAACCAAATTAAGGCGATGTATGCCAAAATGGGTCGTAAGCTTTCTGAAACACAAGTCAAGGAAATTATGCGCTCCATTAAAAACCAGAAGTAA
DEG10680249	yibD	ATGAACAAGCTAATTAGCATTCTGGTTCCTTGTTACCAATCCCAGCCCTTTCTCGATCGCTTTTTCAAATCACTTTTAAAGCAAGACTGGAACGGTGTTAAAGTAATCTTCTTTAATGATAACAAGCCAGATCCAACATACGAGATCCTAAAACAATTTCAACAAGCACATCCACAACTAGCGATTGAAGTACATTGTGGTGAGAAAAATGTCGGTGTAGGCGGTTCACGTGATCAACTAATAAATTATGTAGACACACCCTACTTTTACTTTGTTGATCCTGATGATGAATTTAGTGATCCCAACTGTTTTAAGGCAATAGTGGAAACAATTCAAGGAGAAAACTTTGATATTGCAGTGTTAAACAGTATTGTTTACCTCCAAATGTTGAAGAATGAC…
DEG10680250	nifS	ATGACCAAAACTAAGTTTAATCCGTACCAATTTCGCAAACAATTTAAGTGGTTTAAAAACAACCCCCAATGGGTTAACTTTGACAACGCTGCTACCTCAATTGCGCTAGACACCGTTAGTCAAGCTTGCAAGGAATACTATGAGCTTTTTAGTGTCAACCCCCACAATAAAACCCCTGATCTCAACAACCAGATTATTGCCATTATTGCTGAAACCCGTCAACTAGTAGCGGACTGGTTTAATGTCACTGCACTTGAAATTATCTTTACAAGTTCAGCCACGGAGTCCATTAATTTGTTTGCCCATGGCTTAAAGCCCTGGATTAAACCCGGTGATGAAATTGTCTTAAAGGGTGATGAACACTCGGCTAACGTTTTGCCCTGAGTTGCACTAGCTAAA…
DEG10680251	-	ATGGATCGCAAAATAAGGGAGCAAATTATTGCCATTTACAGCAACTTACAACACAAACAGGACTTAACTCAGTTTGCCCATTGTTTAACCACTAAGGCTGATGATAACTGTGAGGACTTCTTTAACTTAGGCTTACAGTTTCAAAACAACCAACTAACAGCACTTGGTTTTAACGGGGAGGGTTGTATTATTTCGACAATTGCTAGTGAACTGACTTTAAGTGCGTTGGAAGGCAAAACAATCAAAGAAGCCATTGTCTTGTTAGAACAGTTTATGGAAGCTGTACAAACTGGTAGCTTAAGCACGCCACTACCCCAAGCTTTACAACTGTTGTGGGACTTTCAGATTGACCAGAAGCGTTTAAACTGCTTACTCCTAACACCACAGAATTTGCTACAG…
DEG10680252	rpoC	ATGACAAAGCGTAATAAAAAGAACAACAAGCTGTACAAGAACATTAAGGCAATTAAGCTTTCGATTGCTTCCAACGACACGATCCTAAACTGATCCGAAGGGGAAGTTACCAAGGCGGAAACGATTAACTATAAGTCCTTAAAACCCGAACCTGGTGGTTTGTTTGATGAAGCCATTTTTGGTCCAGTGAAGGACTATGAGTGTGCTTGTGGGAAGTTTAAGAAGATTAAGTACCGTGGCGTGCGCTGTGATCGCTGTGGTGTTTGGGTAACCGAATCAATTGTGCGCCGGGAACGTATGGGCCACATTGCCCTAGTCAGTCCGGTAGCGCACATCTGGATGTCGAAGGAACTGCCTTCCCCTTCCAAGATCTCCTTAGTGTTAAACATCTCTTATAAG…
DEG10680253	rpoB	ATGTCACAAAAACCTAGTTTCTTTCAGAAAAAATACTCACCCACTGCTACCCGCCGTTACTATGGCAAAATTGCCACTGATTTTGTGCAACCTAATCTGGCTGATATTCAGATTAGGAGCTATCAAACTTTTCTAGATCACGATCTGGAAAACCTGATTGCTGCTTACTTTCCAATTAAGTCCCCTAATGATCGTTACACGATCAACTTTAAGGGTTTGCGTCGTACCGCTCCTGAACGTAATGAAGCCCAATCACGCTCTGAGTCCAAGACCTATGAAATTGGTATTTACGCTGACTTAGAATTAATTGATTCCGCTACCGGAACCATTAAAAAGCCGCGCAAATCCAAGAAGAACAGTGCCACCAGTAGTGTCGATGGCGTTTTCTTAACTAACTTA…
DEG10680254	-	ATGAGTACCAAACCGTTAATCTTATTGTTAGCTAACTCCAAAAATTCAATTAACCGGAAGTTTGCTAAAGCTTTGGAACAACAACTCAATGCTGAATTAATTGAACTAGTTGACTACCAAGTGGATTTTTATTGTGAAGATTTGGAAAAGGATCATTTTCCCGAAAAAATTAAGAGTTTAGTGCGCAAACTACACGATCACAAAACGCTAATTTTTGTCACTCCAGAACACAACGGTTTTGTCCCTGCCTTTGCTAAAAACACAATCGACTGGATGACCCGCGATACCCAATACGGTAAAAACCAGTTTTTAAAGGAGCTTGATGGAATTATTTGCTGTGTCACTCCTGCAGCTAAGAGTGGTGGTAAGACAGTGCTGGAACTACTCACTAAATTCTTT…
DEG10680255	lip3	GTGAGAGACAAAGTCAATATTAATACTGTTGATATTAGCCAACTAGAAGTATTTTTTCAACCAGCTAAAAAACCCGCTAAACAAACTATTGTGTTTGCGCACGGTTTTTCAGTGCACCATTCTTATTTTAAGAGCTTTTCTGAAACGCTGGTGGATTATGACTATTACGCACCCTTGTGACCGGGTCATAACCACCATGGTTTTACTGACAAGGAATTGTCACCTATTCACTATGCCCATTTATTGGTAGCTTGAATTGAAAAGCAAGATTTAGAAAACATTGTTTTAATAGGACACAGCATGGGTGGGGCAGTGGCTAGTTATGCATTGCAGTTTTTAAAACCACAACGAGTGGAAAAACTAGTGCTCTTAGCGCCACTGTCTTATTCCAACTTGTTG…
DEG10680256	ileS	ATGAACTTAAAAAAGACACTGTTAATGCCCCAAACTGCATTTGAAATGCAGGGCAAATTAACCACTAAGGAACAGCAGTTTCAAGCTTTTTGACAAAGTAAACGGATTTACCAAAAACTGCACCGCCAAAACAAAGATAAACCACAAAAAATCCTACACGACGGTCCGCCTTATGCTAATGGCAATATCCATGTTGGCCATGCTTTAAACAAAATTTTGAAGGACTTTGTGCTCCGTAGTTGAAACTTACAAGGCTTTGGTACAGTGTTTATTCCTGGTTGGGATTGCCATGGTTTGCCCATAGAGCATGCGGTGAGCAAAAAAGATCCGCAACACTATGCGAGCTTATCATTGAGTGAAAAGCGCGATTTATGCAAGCAATTTGCCCTGTCACAAATT…
DEG10680257	-	ATGAAGAAGTGGTTTAGTTCAATTTCTAAAAAGAAAGTATCTTTTTCAACCTTACTCTTGTTAGGTTCAGGAATTGTTTTGAGTTCCTGTAGCAATATTGATAAACCAAATGTTTTTCGCACTCTTTCACAGCAAAGCGTAGAAAACAAAGTTGATTACAGTAAGCTACCTAAAGAAAATAAAACGGTTAGAAACTTAGTTTTTGGAACAGCGGAATACAATGATGGTAACTACGTTCTTGTAGTAACCACTGAAACTGACAGTTCTCAAATTAACTTTCTAAATGGTTCAAACAATCAAGCTGTTAGTACCGAAAATTGAGCTGGTGATCTAGGTACTACCGTTAAGCAGGTTCAAAACCGTTATTCAACTTACCCTAAAGGAGTTAAGTTTTTAATT…
DEG10680258	-	ATGCAGCCGAACTATTACCGTGTCATCAAGAAAGCAACCTCATTTTCAGGGTTAGATATGATCTCTCATGCCTATGGTCAGATTGCTGGCGTTGAAGTTGTGGGTTTTTATTTATGACTAATTACTGAAGCCAATGCTCAAGCCTTTAACAGTGAAATTAGAACGCCTATTTCACGTCTACAAAACGCTTTCAATACTACTGGTACCAAAAACGTTAATGTACCTGATTGAATCTATAAAACCATTGGTAAATTAGAAAGCTTAGGTTTGGTGCGTACCTTCTTTTCACAGGAAAAATCAGAAATGACTTTTTGAATAGTCGAACCATTAGGTTGAAAAGAGTTTAACCAAAAGAAGCACTTTAAAGAAAAGCTAATTGAATCAATGGGAAAACTGGAA…
DEG10680259	-	ATGGAAAACACAAACGCTAAAACTCAACCAGCAATAAATGAGTTAGATAAGACTACAGTTCAAGACACAATTAAGAATTACGAACAACAACTTCAAAAAGAGCTTAATGAAGAACAACTAAAAGCTTTTAAAAAGCGCTTTAAGTATTTGAAGCTAACTAAAAGAGAAGTGATTGAAAAGGAAAGCAGGGAACTTTTATTGCAAGCATTTAGAGACTTTGAAAATTGTGAAAAGATAAAAGGCAATCATTGTCCTAATAAAGGCAATGCTCACCTCAACATCTTTCGCGAGCCACCTTTTTGAACTAAAAGTAATAAAAAAGTACTGGGTAAGTTAATTGGTATAAAAATGTCCTGCGCTAAATCTATTGATAAGGAGGATATCTTTAAATTGCGCTAT…
DEG10680260	-	ATGAATGGTGCAAGAATAGCTTTTTGGCCAAAAAAAGAACAACACCAACTGTTTAACCTTAGTTTTAGTGCCATGATGCTAGCGCTTGCACTAATTGCTTCGTTTGTTAGTCACTTTATCAGTATTCCGTTTTTGTCAGCACTTAAATTAACGATTGACATTTCATCAGTCTTTTTAATTGCTTGTGCTTTTTTTGTTTCTTATTCTTGAGCCTTAGTTATTACCGTTGCGCTGTCACTTTGTAGCTTTATTTGGGATGGTAATAACTGGATTGGTATTTTAACCCTAACCATTGCTAACTTTGCTATCGTGAGTTTTACACGGTTGTACTTTCACATTTTTGCTCAAATTAAACTTCGCTGGTTATGGGTATTTAGTTTGGCTACTCTATCTAACACT…
DEG10680261	ppa	ATGGACAAATTTTTAATCGATGTTACTGTAGAAATTCCTAAGAGCAGTAAGATCAAGTATGAATACGACCGCAAGACTAGTCAAATCCGTGTCGACAGGATTCTCTTTGGTAGTGAATCTTATCCACAAAACTATGGTTTTATCGCTAACACCTTAGACTGGGATGGTGATGAATTGGACTGTTTTATCTTCGCTGACCAAGCCTTTCTACCAGGTGTAGTAGTACCTACTAGAATTGTAGGAGCTTTAGAAATGGTAGATGACGGTGAATTGGATACCAAACTTTTAGGGGTCATTGATTGTGATCCGCGTTACAAAGAGATTAACTCCGTCAATGATTTACCAAAACACCGCGTTGATGAAATTATTGGTTTTCTCAAAACTTACAAATTACTACAA…
DEG10680262	-	ATGGAACCAAATAATTTAAAAGAAGAGCTAGTTTCAGTCTTTGAAAAAGCTTGTTCTTCACATAAAGAAAGGCTTGATTTTATCTGTTCTGTAAGAGAAAGCGATACCTTTTCCAATGTGGATGTACCGCTAGCTCCTATTAAAACTATTATCGAAATTGCTAAAAACGAGGAAAATCAAACCGAAATTCTCAAATTAGCGATCGAAAACATTAAGACTCTATCAACTGTTGGGTCTGGTCAATACATTGCATCGCACTTCTCAACCCATAACGAAGTTGCTATTATTTTCTGTATCTCTTACTTTTTGTATCACTTCAACTTCTTGCACGATGAAAACAAAAAGCAGTTGCTAAAACGTGCCTTTGAAGCAGTTGCTGAAAAAATAGCTGACTACTTA…
DEG10680263	licA	ATGAATAAGGGCGATGCAATTGATTTTCTTTGTGAAAAGTTAAACCTCCAACCAACTGCTGTAGCTCATGTGGAACAAATCCACTCGGGTTTTACTAATTTTTCCTTTTTTACAGAACTGAAAGATGGGAGTAAGTACCAAGTCAGGTTAGCGCGTAAAGATGTACCGTTGAACCGACGCAACGAGCAAATTATCCTGGACTTAGTGACCCCCATCTTTGGTAACCCCTTTGTTTACTTTGATGTAACTGCCGGTAATGCCATTAAGAAGTGGATTGAAGGAAAACAACCAAAACGTCCCACAAGGCTGTTTTTAGAACAACTAGTGGCTTCTTTAAAAAAAGTACATGCAGTCGAGTGAAAACAGTTTGCTAATGAAATTTGAATCTTCGATCCGTTA…
DEG10680264	ackA	ATGAACGACAACAAAATTTTAGTAGTCAATGCTGGCAGTAGCTCGATCAAATTCCAATTGTTTGATTATCACAAAAAAGTCCTAGCTAAAGCCCTTTGTGAACGAATTTTTGTCGATGGTTTTTTCAAACTTGAATTTAACGAACAGAAGGTTGAAGAAAAAGTAGCTTTCCCCGACCACCACGCCGCTGTAACCCACTTTTTAAACACACTTAAAAAGCACAAAATTATCCAGGAACTTAGTGACATTATTCTAGTTGGTCACCGCGTGGTGCAGGGCGCTAACTACTTTAAGGATTCGGTGATCGTAGATGCAGAAGCACTCGCTAAAATTAAGGAATTTATTAAGTTAGCGCCACTGCACAACAAGCCAGAGGCTGATGTGATTGAAATCTTTTTC…
DEG10680265	rplJ	ATGGAAGCTAAAAAAGATAAAGCTCAGCAGGTTGCTGATGTCTCCCATTTGCTTTCAACCAGTGCAGGATTTGTCATTTTTGACTATACCAGCATGTCAGCAATTGAAGCGACTTCTATTCGCAAGAAGTTGTTTAAGAATGGCAGCAAAATTAAGGTAATTAAAAACAATATTTTGCGCCGTGCTTTAAAAGCTGGTAAGTTTGAAGGAATTGACGAAACTGCCATTAAAGGCAAATTGGCGGTTGCTGTTGGAGTGAACGAAATTGTAGAAACGTTGAAAGCTGTTGACGGTGTGGTAAAGGCGAAGGAAGCGATGAACTTTGTTTGTGGTTACTTTGACAACCGTGCTTTTAACAGTGCTGATTTAGAGAAGATTGCAAAACTGCCAGGACGAAAC…
DEG10680266	rplL	ATGGCAAAACTAGATAAAAACCAATTAATTGAATCGTTGAAGGAAATGACCATCATGGAAATCGATGAAATCATTAAGGCTGTAGAAGAAGCTTTTGGAGTATCGGCAACACCTGTAGTAGCTGCTGGTGCTGTTGGTGGTACACAAGAAGCTGCTAGCGAAGTGACTGTGAAAGTTACTGGTTACACTGACAACGCTAAATTAGCTGTGTTAAAGCTTTACCGCGAAATTGCTGGTGTTGGTTTAATGGAAGCTAAAACTGCTGTGGAAAAACTTCCTTGTGTTGTTAAGCAAGACATCAAACCTGAAGAAGCTGAAGAACTTAAAAAGCGTTTCGTTGAAGTTGGAGCAACTGTTGAAATCAAATAA
DEG10680267	rpmF	ATGGCAGTACAACAACGACGCTCAAGCAAACACCGTCGTGACAAAAGACGTTCCCACGATGCACTAACAGCTCAAGCGCTGAGTGTTTGCCAAAAATGCGGTAAGAAAAAACTGTTCCACCGAGTCTGTTCGTGTGGAATGTATGGTGATCTGAGAGTAAAAAAGGCTTATTAA
DEG10680268	rpsT	ATGGCTAATATCAAATCGAACGAAAAACGTTTACGACAAAACATTAAACGTAATCTGAATAACAAGGGACAGAAAACTAAGTTAAAGACCAACGTGAAGAATTTTCACAAGGAAATTAACCTAGACAACCTTGGTAATGTTTATTCCCAAGCAGATCGCTTAGCACGTAAAGGTATTATTTCTACTAATCGTGCGCGTCGTTTAAAATCACGCAACGTTGCTGTTTTAAATAAAACACAAGTAACAGCTGTTGAAGGCAAATAA
DEG10680269	-	ATGAATGGTGGTGGACAACAGGGTGGTTTTTTTGGCCTACTCGTCATAATTATCCCTGTCATATTGTTGATTGTCTTTTTCTCTAAAAAGAAGAATTCACAAAAAACAGAGTTTGGTGGTGAAGGGGGCAGCCGTGCTTCCAAAAAAGATGAAGTTTGAAAGACAGTAAAGCAATTTCTCCAAGAACAAAACGAACGCGGCAAGGAAATTATCAAAACTTTTGTCGCTAAGAATCCTAATCCCTTGCACTCCAGGAAAGACCGGCAGTTTTTTAACCAAGAAGTGCAAGCTTACATTACAGCCCATAACTTAAGCAAAACAGCAGCCAAGCGTTACCGTCACGAGCAATTAAAACTCAAACAACGTGAACTGTACTGCATTTACTTCATTACCAAGGAC…
DEG10680270	fmt	ATGATTAAAGTGGTTTTCTTTGGGACATCCACCCTTTCAAAGTGTTGTTTAGAAGCAATTTTTCAAGATCCTGAGTTTGTGGTTTGCGGCGTAGTGACCCAGCCCGATAAGGTAAACGAGCGCAACAATAAAATTAACTTTTCTGCAGTTAAACAATTTTGTATAGAAAACAACATTCCCTGTTTTCAACCAGAAAAAAACATTCAGATTAAAACAGAGTTAGCCCAACTCCAAGCTGATATTGGCGTTTGTGTAGCCTTTGGCCAATACATCCACAACGATATTATTAACCTCTTTCCTTACAAGATTGCCAACCTACACCCCTCAAAATTACCACTACTGCGTGGTGGAGCACCATTGCACTGAACCATTATTAACGGTTTTACGACCTCTAGTTTA…
DEG10680271	-	ATGCTCACCAAGGCCTTTTTTTTAAAAAACTTTGATCGCTCAAAGGAGTTGATTCCTCTGTCTTACGCTGATGTTTTTGGCGCTGCTAGTCAATTGTTAAAAAAGCACCATAAGCAGGTCGATACCGAAATTGATGTGCAAGAAGATCTAATTGAAGATCCGGTATTTGAAATAGATATTTTAGAGCTACTCAACGAAGCGCCAGAACTATTATTTGATAGTAAAAATCCTCGGGTTAAAGAGGCACAAATCATTATTGAAAAGGCCAAAAAAGATATTGCTAGCTATTTCCACTTAGACAATATTTTAGACACTGACAACTTAGGGTTAAAAGCCACTGTTACCGAAAAAATCCAATTTACCGAAAAACAAATCGAAGCTGCAGTACAAAACAAAAAA…
DEG10680272	plsX	ATGGCTTTTAGACTAGCAGTTGATTGTTTAGGTTTTGAAAACCACCCGCGTGAAGCAATTGACGCAGTATTAGAATACTGGAGCTATCATCAAGAGTTGGAATTTATCTTAGTTGGTGATGAAAAGACCTTTGACGGACTTGATTATCTACCTAAAAACATTACCAAGCAATTAGCCAGTTCTTGCATAGATATGACCGACACACCACTAACCGCACGGCGCAAGGTTAACAACTCAATGCAGAAAGCGATTAACCTTGTGCGTGATGGTGCTGCTGATGTTGTGATTTCCGCTGGCTCCTCGGCCGTTTATGCCTCTTTAACATACGATGGCTTTGGCAAAATCCATAAAGATGTTAAAAGTGCTTTTATGTCTTATGTACCAACTGCCAATAACGAC…
DEG10680273	-	ATGTCTACAGTAAATTTAAGCAACTTTATTGACATGTTGCGTCTTGGTTGTAAGAATATAGCTAATAATTTCGAATACATTAATCAACTCAATGTTTTCCCGGTGCCAGATGGTGATACGGGGACAAACATGAAGGTCACGTTGAGTGAAGCGTTCAAAAAACTAGAGAGTGAAATTAGCCACATTAAGAGCTTTAGTGATTTGGGCAAAAGCTTTACCCGTGACCTTTTACTTTTCTCACGCGGTAACTCTGGTGTTATTTTTTCCCAAATTATGAAGGGCTTTTTTAGTGACATGATTAGCACTAAAACAGCCACCGAAACCGAACTTGGCATAGAGGATTTTGCTACAGCTTTTATAAAGGCCGAAGAGGTGGCATACAAGAATGTCTCCAAGCCC…
DEG10680274	-	ATGATTAACATCGATCCCCATTTTATTCATAACCTAACTAATAAACTCAAGACATTCGATAACTTTTCGTTATATGTGCATGTAAACCCGGACTTTGATGCCTTTGGCGCTGCTTTTGCCTTTAAGGCCTTTTTAGCGGTTTACTTCCCCCATAAAAAGGCTTACGTGATGGGATCACACAACATTAAGGCTGACGGGAAAGATTTGTTCCCCTTTGAAGCGGCACCTATTGATGATGCGTTTGTAAAAAACTCATTGGCAATTATCTTTGACACCTCCAACCAAGAACGAGTATTAACCCAAAAACATAAATTAGCTAAAGAAACCGTGCGGATTGATCACCATCCTAAAACCGAGAGTTTTGCTGATCTGGAATGGATTGACCCGGCTTTTTCAGCA…
DEG10680275	-	ATGGGATTTACCAAACAGTACAAAATCGATTTTGATATTATTGACAACCAAATAGTTTTGTCAAACAACTATTTTCAAAAACATAAAGGTAGTTTTCGCAAGATTACCGGTACCCGATTTGGTAAAGTAATAGGTATTTCTGAGTATGAAACTTCACTTAAAACTTGAGCTAACATGGTCAAGATTTATGAGGATGAATTTGATGAAACACTCTCACGCGCGGGGCAAGTTATTGAACCCAAAATCCGTGATTATGTGATAGCTAAAACTGGTTTTAATTTCCATTCGTATGATCCCAAGGAGGTTAAGTGGGATCTCTTTCCTGAAAATCCAGTTTTTGGAGGAATTCCTGATGGGGAACCGGTCGATGTTTATGGAAAATTGGCTTACGATACCAAT…
DEG10680276	-	ATGGATAGAAAGATTGTTGCTCTAGATATTAATCCAGCTAACTTCTTTGACGCTGCTAACGACCTAGCAATTTGAAAGGATTTTTTCAATAAGGCACAAGAAAAGCACCAGCTCGTTTTTATTTCGAGTTGCTGACAGCAAACAATTGTGTATCTGTTAGATTTACTTTCACTCAACAACGTTGATGTAATTGCGGAATCAGGTGCCATTACCTGGTTTTGCAAAACCAATCAGTATGACTATCAAGCCTTTTTAGACCTCGCTAGTATTAATGTCATTATCCACCACGCTGTGATTACCAATTCCGGGATCTTTACCATGGGTAAAAGCCGCGTTGATGATACCGCTAATTTATCAGCTAACTATTTCATTTCACTACAAAAGTACAAGGACTTTAAG…
DEG10680277	thrSv	ATGCTAGCTGGTGTTCTTTTATTACAAAGCTGATTAAAAGCTAACTATCCTCAAGTACAGTTTGGTAGTTACGGGGTACAAGAAGGCGAGTTTTACCTTGACTTTAAGGTGGAAAAGAGCTTTTCCATTAAAGAGTTTGAACAGCTCGAACAGGACTTAAATGCTTATTTTAATCAGTTAAATAATGTTGTTCAGACAAAAATTGATAAGACAAAATCACTCAAATTTTTTCAAGCTGATCCGTTTACAACCACGCTTATTGAAAGTATAGAAAGCAACAGCCTTGTAGTTACCACCGTAAATGAACAAACATTTTGGGTGCATGATTTAGTGTTGCCATTACCCAAACAGGGCTTTGTGAAACTGCTCAATGTTAGTGCCAATTATTTTTTAGGTGAT…
DEG10680278	-	ATGCTTAACCGCGTTTTTTTGGAGGGTGAGATAGAAAGTTCGTGCTGAAGCGTTAAAAAAACTGGATTTTTAGTAACCATTAAGCAAATGCGCTTTTTTGGCGAGCGTTTATTTACTGACTATTACGTCATTTATGCCAATGGTCAACTGGCTTACGAATTGGAGAAACACACCAAGAAGTACAAGACCATTAGTATTGAAGGCATTTTGCGCACTTATTTAGAGCGTAAGAGTGAAATTTGAAAGACCACAATTGAAATTGTCAAGATTTTCAATCCGAAAAACGAAATAGTTATCGATTACAAAGAGATCTAA
DEG10680279	-	ATGGCTACAAATCTTAAATCAACCGCTAAACTAGTTAAACCAATTCAGTACGATGAGGTAATTGAAGTAGAACGCATCTTTGCTGACCCTGCTTTTATTGAACAACACCGCCAACGGATCTTAGCTTCCTTTAAGGACGCTAAGGAAAGTGCGCTTTATCATGAACTAACGCACATTGTCATTAAGGACAACCTCTTTTCCTGTGCCATGAATGCTATTGTGGGTTACTTTGAATTCAACATCGATGAAGCTGAATTGAAGAATGTCATGGAAGGTCTAAAGCGTGATGTGATTCAGGGCGCTGAGGACAACACCGTGCAAGCAATTGCTGAAAAAATTATTAAGAAGGCTTTAGTGTTTAACCACCTCCAAAAAGAATGGAAAGTGGAAATCACTGAT…
DEG10680280	argS	ATGCTTTTCATTAACACAGATCTTCAAGAATGTCTTAACGCTTTGAATCTAGAATTTGATGAGCACAAAGAGTTAGTCAAACTTGTTAAAAACAACAGCTTTAGTGGTTTTGCTTCCACCGTTGTGTTCCACTTAAAGGGTGTAAATCAAAAGGAAACCGCCCAACAGATTGCTGCTTGGTTGTTAAAACACAAAAAGGCGCATTACCGCCGTGTGTTTGTCGCTAATAACAACTTCATTAACTTTGAAATTAGCCCTCAAAAATACCTCGATTTTTTAAAAACCAAACCTACTTTTGCCCCTAAACCAACTAAGGTTCTAATTGAATGGGTGTCGGCTAACCCCACGGGTGAGTTGCACTTAGGTCATGTCCGCAATGCCTTCTTTGGTCATGTACTC…
DEG10680281	gidA	ATGTCTTTTACACTAACAGTTATTGGTGGCGGTCATGCCGGATTAGAGGCCGCATTTATTGCTAGTAAACTAGGGCTAAAAGTTAACCTCTTAGTACTAGATCCCAACCATGTGGGGTCGTGTCCCTGTAACCCGGCCATAGGAGGTCCTGCTAAAGGTATAGTAACCCGGGAAATCGATGTTTTAGGAGGGATGCAGGGTAAGGCCGCTGATGCCACTGCTTTACAATACAAGCTGCTCAACAGCTCGAAAGGTCCAGCAGTGCAAGCAATCCGCGCTCAAATAGACAAAATTGCTTATCAGAAGTGGTTTCGCCAGCAAATTGACCAAACGCCTAACATTGAGTTAATTGCTGGGGAAGCCGTTGATATCCTTGAAAGTAACGGTAAAGTTAAAGGT…
DEG10680282	-	ATGGCAAGCGCCAGCAAATCCTGATTGCCATGAAGAAAAATGTTTAAGTTAGGTTGAGCTAGCTTTGTCGATCCAGAGTTAGCTAAAACAGCTTTCTTGGAATTTGCCAAACAGTTTTATGTAACTAGTAGTGCTGGTGCAATTCTGTTTGACCTTAAAAAGAGTCAGGGCTTAGACCAACTGCAAGCAATTGAAAAAACAAGGAAGGTTATTATTACAGAACAGTTTGCCAACCAAACTGGTAAATGAATCTTGTTTGACAAGGAAAACACTAAACGGATTAACAGCTTAGCGCAAGAGCACATTACTCCCTTAATAAAACGGATTTTACGCTTAGCGGACTTTAAAAATGTCTTGATTAATGTGCAGCACCACAAGAAGCTGCAAAAATGTCTGTTA…
DEG10680283	outB	ATGACTAAAAATTTATTGAACTATTTAAACGAATTGGAAGCTTGACTCACCAATTACGTTAATGAAGCTCACGCTCAGGGCGTGGTTGTTGGATTGTCAGGTGGAGTTGATTCGGCAGTTGTAGCCGCCATGACTAAAAAACTGTTTCCGCAAAACCACTTAACCTTGGTAATGCACATTAATAACTCCGAGTTAGATCACAAGGCCACAACTGCCTTAGTGGAACAATTACAACTCAACAATAAACAGGTGGATTTAGAACCACCTTACCGCGCTATGTTGCAAGCATTGACCATTGATCCCCAAAAGGAGTTAATGGTAGCCGGCAACCTCAAAGCACGTTTACGAATGGCTTGTCTATACACCCATGCCCAAAAGCACAACTACTTAGTTTTGGGT…
DEG10680284	obgE	ATGGGATTAACAGATTATTGTGAGTGCCGCTTTAGTGCGGGTAACGGGGGCAATGGCATTATTGCTTGACGCAGGGAAGCCCATTATGACAAGGGTGGTCCTGGTGGCGGTAATGGCGGCAATGGTGGTAACGTTGTGTTGCAAGCCGACCACAACTGCGATTCCCTCTTTTTTTTAAAGAATAAAAAACACCTGTTTGCTGAAAGTGGCGGCAATGGCAAACCCGATTTAGCCCATGGTAAAAACGGGGAAGATTTGGTTATTAAGGTACCAGTGGGAACTACGGTGCGTGACCTTGATACTAACCAGATCTTAATGGACTTTGTTCATGACCAACAGAGCTTTATTCTCTGTTACGGTGGCAAGGGCGGTAAGGGCAACGCAGCTTTTAAAAGTCCA…
DEG10680285	-	TTGGAGCAGTTTTTTCAATCAACCGCAAAGCGCAAAACTCCAGCTTGATTAACCGGGAGCTTTAGCTTCTTTTTGGTCTTTGTCTACTACATCATTGTGTGGGTGTTATTAGGGGAAATTAATGCCTTAGGTTTTAACTTTGTCATTGCCCCAAATAACCGTACTTTAATGGGTAGGGAAGTAGAACCCATTTTTGATTTAGTACTACTGTGGTTCTTACTAGTGCCCTTAGTAGTTTATGCGTTGCTTTTACTGCTTTTATTCTTTACAACTCCATACCTAATTGTGGAGGCAATTCCCTTTTGTTATGGAATTGCTTTGATGATGATTAGCCTCTTTATGAGTGGTATGTTTCCTCAAGCTTGAAACGTTTGGGTAATCTTTGGGCGTTTTGTGTTA…
DEG10680286	spg	ATGGAATCGATAAGAATTGGTGTTTTAGGTCTAACCAACGCTGGTAAATCAACTCTCGTTAACCAATTACACAAAGCGAATAACTTGTTGGTTTCACCTATGAACAACACTACGTTGTTGGCGGTTAGCACTAATACTATTACCCATGAAAAGCAAAACATTACCTTCATTGATGTTCCTGGCTTTAGTGAAAAACGTCACAGCTCCTATGAGTTAATTAGTCAAGAGATTCGCAAGGCTTTAAGTGGGATAGATGTCTTGTTGTTAGTGGTGCGCAGTGATCAACAGCAAAAGTTACCCTTGTTACAAACGCAATTACAACCGTTAAAGCGTTACCGTGATTTAACTCGTGTTTTGTTAATTAATAACTTCTTTGATGTTGTTTTGCAAGCGGAGGAC…
DEG10680287	-	TTGAAACCGTCTTTTAGTATTAACTCTAACTACTTGTTTAAGCGCTTTTTTGGCAAAAACTTTGAAGCTGGCATCGAGCTTTGTTTGCAAATTATTAAAGACAGCTTGCAGCTTTCTTTTCAACCAGAATTTGCGCTTATGATTGTTTCACCATGAAAGATGAAGCGCTTAAACCGGCAGTTTCTCAACCGCAAAGGGGTAACTGATGTGATTAGCATCTGTTACAACGAAAATGAGGCGGGGTTTTCACCAGCCATTGGTGAAATCTTTTTGTGTCCCAAACACATCTTTAAGCAGGCCAAGCAGTTTGGTTGCACACCTTGGTTTTTACTAACACGCAACTTAATCCATGGTTTGCTACACCTGTTTGAGTTTGACCATGAGCAAAGTCTGGCCTTT…
DEG10680288	-	ATGAAATTAAATAAGTTATTTGACAGCAAGACGGTTGTTTTTAAAAAGTCCGATAAGTACGGCAAGAGTGATTGCTGTAAGACTAAGTGTGTTGAAGGCCAAATTGAATTTGGCGTAAAAATTCCGACTGATTTCCCCGCTTTCAACCGCGCTCTAGTTACCTTTTTGAAAACGCAAAAGAATCAACTAAACGTGGACTTAGACAGTTTTGTGGAACTCTACAAAGCAGAAAACCTCTGTTACAAAACAGCATTAAAGGTAGTGGTAGCTAGCATTACCTTCTGTGAAACAACACCTTTCACCATGAAGACCGAACCACAAAAGAATGTGGAAGTAGCAGTGAAGTGTGACAGCGAACACACGAGCCTCATTAAAGAATACGAGGTAGTGGGTAACTAT…
DEG10680289	groEL	ATGGCAAAGGAATTAGTATTTGGCAAGAATGCCCGCAATAAACTGCTAGCTGGTATTAATAAATTAGCAGACGCTGTTAAGGTAACCGTTGGTCCTAAAGGTCAAAACGTGATTTTAGGTCGGAAGTTTTCCAATCCTTTAATTACTAACGATGGAGTGACCATCGCTAAGGAAATTGAACTAACTGATCCTTTAGAAAACATTGGTGCTAAGGTTATTTCGGTAGCTGCTGTATCTACCAATGATATTGCTGGGGACGGTACTACCACTGCTACCATCTTGGCACAGGAAATGACTAACCGTGGTGTGGAAGCTGTTAATAATGGCGCTAATCCAGTTAATGTCCGCCGTGGGATTGAAGATGCTAGTCAGTTAATTATTACTGAGTTAGATAAGCGT…
DEG10680290	groES	ATGAAGATAACACCAATTCATGACAACATTTTGGTTTCACTAGTGGAATCAAACAAAGAAGAAGTGTCACAAAAAGGGATTATTACAGCACTAGCTAACCCTGATAAAAATGAAAGTGCCCACAAGGGAACTGTCGTTGCTTTAGGTGCAGGACCGGCATATGGTAAAAGCGAAAAACCGAAATATGCTTTTGGCATCGGTGACACGATCTACTTTAAGGAATACAGTGGTATTTCCTTTGAAGAGGAAGGTACCAAGTACAAGATTATTTCCTTGGAAGATGTCCTTGCTTTTGAAAAGCATGGTAATACAAAAACTACTACTGTAAAGAAAGGAGCTAAGAAAAAATAG
DEG10680291	glyA	ATGGAACCAAAGATTAGAAGAATCCTCAATAAGGAATTGCAAAGACAAAGAGATTGCATTTGTTTAATAGCATCAGAGAACTATGTGAGTAGGGACATCCTAGAGGTCACTGGTTCTATTTTGACCAATAAGTACGCTGAGGGTTATCCTACTAGACGCTTTTATGAAGGTTGTGAGGTAGTTGATGAATCAGAGAGCTTAGCCATTAATACCTGTAAGGAATTATTTGGTGCGAAGTGAGCGAATGTGCAACCGCACTCCGGTTCTTCTGCTAACTATGCCGTGTACTTAGCTCTACTTAAACCTGGCGATGCCATTTTAGGGCTTGACCTTAACTGTGGTGGGCACTTAACTCACGGTAATAAATTTAACTTTTCGGGTAAACAGTACCAGCCTTAT…
DEG10680292	lacA	ATGCAAATGAACCATCCAATTTACATTGCTTCTGACCACACTGGTTTAGAGCTCAAAAGCTTAGTGATAAAACACTTAGAACAACAAAAGTTGCAAGTGATTGATTTAGGTCCTACAGAGCTAGATCCACTTGATGACTACCCGGACTATGCCTTTTTGTTAGCGCAAACAATGCAAGCTAATCCTAATAGTTTAGGCATCCTTATTTGTGGTACTGGTGTGGGTGTTTGTATGGCCGCTAACAAGGCTAAGGGTATCTTAGCTGCTTTAGTGGTAGACAGTAAAACAGCAGCATTGGCACGCCAACATGATGACGCCAATGTGCTGTGTTTGTCTAGCCGCTTTGTGGTTCCTGAAGAAAACATTAAAATAGTAGATGAATTTCTCCAGGCGCAGTTT…
DEG10680293	atpD	ATGAAAAAGGAAAACATTACATACGGTAAGGTCCACCAAGTGATTGGCCCGGTAGTTGATGTCATCTTTACGGAAAGTAGTCAGTTACCCCGCATTTACGATTGTTTGAGTGTTAAGTTAGCTGGGGAAGAACTGTTTTTGGAAGCCGCGCAGCTAATAGGCGATGACATTGTGCGCTGCATTGCTTTGGGTCCAACTGAAGGGTTAGCACGCAACGAAAAGGTGACTAACTATAACCACCCGATTGAAGTCCCAGTTGGCAAAAACGTCTTGGGCCGGATGTTTAATGTTTTGGGTAAACCCATTGACGGGAAGGAGGAGTTACCCAAAAAACCACAACTCCCGATTCACCGCAAACCACCTTCGTTTGATGACCAGTCCAATACGCTAGAAATCTTT…
DEG10680294	atpG	ATGGCCTTTATCCAGGAAATTAAGCGCAAAATGACCACGGTGCAGTCCACCATTAAGATTACTAACGCAATGAAAATGGTGTCCCGTGCTAAGTTTGTCCGCTTTAAAAAACAGTTTAAGGAAGTTAACTACTTCTTCAATGAGTTTTATAAGGCCGTTGGGCAAGTAGTTCTCAGCTTAAAGAAGATGCCCAAGCCCCTGGAAAATCCCAAAACCCTGTGGGTGATGATGAGTTCATCGTTGGGTCTTTGTGGACAGCACAACACTAACATGAACAAGTTGTTGCAAACGAAGTTCCAACCCGGTGACAAAATCTTCTTTTTGGGGCGCAAAAACCAGTCTTTTTGAAATAAAGGTGACACCGATAACCCCACCGTTGGTTATGTTGACATCCAAGAT…
DEG10680295	atpA	ATGGCAGACAAATTAAATGAATATGTAGCACTCATTAAAAATGAGATTAAGAAGTATTCCAAACAGATCTTTAACAGTGAAATTGGCAAGGTTATTAGTGTCGCTGATGGCATTGCTAAGGTCAGTGGTTTGGAAAACGCACTCTTAAACGAGTTAATTGAGTTTGAAAACAACGTGCAGGGGATTGCGCTTAACCTAGAGCAAAACACGGTTGGGGTGGCGTTGTTTGGTGATTACTCTAAAATCCGTGAAGGTAGTACGGCTAAACGGACCCACAACGTGATGCAAACTCCCGTGGGTGATGTAATGTTGGGCCGGATTGTCAATGCCCTGGGAGAACCGGTGGATGGTCGTGGTCCGATTAAGGCTGAAGAGTTTGACCAAGTGGAGAAGATTGCC…
DEG10680296	atpH	ATGATTAACGCGCAGGCTTTTGGAATGGCACTCTTCCAACTTAGTGAAGAGGAAAAGAAGGTTAAGAAGGTCTATGACCAGAGCCATGATTTTTTAAAACTAGCGCGTAACTTTAAAGATGGATCACTAGCTGCTCTACTCAATGCTTATACTTTAACCAAAAAGGAAAAGCTTAAGCTAATAGATAAGCTGTTTAAAAACCACTTTTGTGACCTCTTTGTTGACTTTTTAAAAACGATTGTGCTCAAGGGCTACTTTAACCTAGTCGAGCAAGCCTTAAAGTACTTCTTTGATTGTGTTGAGAATGAAAAACACGTCCAGTTCATTAGGATCATTACCGCTTTTGAACTGAGTGCGCCCCAACTCAAGCGAATCGTAGCGGCAATGGAAAAGAAGCTC…
DEG10680297	atpF	ATGAAACTACGAGCAACTTTTGTATTTAAAACGACCTTAGTTGCGCTTAGTTTTGCCCTGTTTGCCTTGTTTTTAGTTTCCTGTACCGAAAACGTTAAGGAAATTAAAAGTGAATCAGTCATCAACGAACTTTTTCCGAACCTCTGGGTCTTTTTAGCCCACTTGTTGGCCTTTGTGATCCTGTTGTTCTTGTTGTTGTTCCTCTTTTGAAAACCCACACAAAAGTTCTTAAACCAACGCAAAGCGCTTTTGGAAGAGCAAGTCAACCAGGCCAACAGCTTAGAACAACAAGCTCAAGCATTACTCCAACAAGCCAACCAACGCCATGAAAACTCACTGGTAGTTGCTAAGGAAATTGTAGACCAGGCCAACTATGAGGCGTTGCAACTTAAAAGTGAA…
DEG10680298	atpE	ATGGAACACGTTAATGAAATTCTCGCCACAGTTGGCCGCATCTTACACGAAACAACAACAGCTAATACCAATGTTGCCAATAAAAGTACCGAACGTTTAGGGGCTTACATTGGGGCTGGGATTACCATGGTCGGTGGTGCGACCGTGGGTCTTGGTCAAGGTTACATCTTTGGGAAAGCGGTTGAAGCCGTAGCGCGGAACCCCGAAGTGGAAAAGCAGGTCTTTAAATTAATCTTTATTGGCTCTGCTATTAGTGAATCGAGTTCCATCTATTCCTTGTTAATAGCCTTCATTCTTATCTTTGTATCGGGCGCTTAA
DEG10680299	atpB	ATGTCACCACGGGCGATAGTTTTAAAAGAACCTAATGGAGTTAACCTCGTACCACACGAAGGTATCTTTGACATTTCCCCAGTTGCGGGATGAAAACCATTGCTACCCACTGATCAAGTTTTTGGCATCTTTGTGGTCTTTATTGTGTTGCTCACCTTATTCTTGGTTTACTGAATCAAGTTAAGAAAAGCGGATCCGTTACGCAACCATTCGAGCTTTGTGTTATTAATGCAAATGCTCTTTGTTTGAGCCCAAGATACTACAGCGGATTTAATTGGTGAGGAAAACAAGAAGTTTACCCCTTACTTTTTAATGTTGCTGTTGTACCTGGTTTCCAGTAACTTGATTGGATTATTAGGTGGCATTTCCCCACCAACTTCATCACTGACCTTTACCTTT…
DEG10680300	-	TTGTACAACTGGACCAATAAAAAACTCACTAAAGCAATTGCCCTCATTATCTTGGTGCTTTGGTTAGTGGTTTTAGTGGGTATTTTAGTTTGAGCTTTAACTACCCAACACTTAAAAGTTTTATACGGTTGGTTACTACCCTTTCCGTTTGTAGCGTTAAGCGTGGTTGGTTTATTAAAACTAGGGGACTTTTTTGAAAAGTTTAAGCATTTATCAAAACAACGAGTTACGGTTTTCTTTGGTTCCTTTTTTGTGGCACGGTATTTGCTGTACCTGATTCCCGTATTGCTCGCCTTTTTTATAAGACCGCAATATTTTCATGTGATTGCCACAATAATTTCAACGTTATTTTTCCCATTGCTAAAAATAGTGATATCATTTGCATGGCTACCTTTGGAA…
DEG10680301	eno	ATGAGTGCACAAACTGGAACCGATCTTTTCAAGATTGCTGATCTTTTTGCTTACCAAGTTTTTGATTCACGGGGTTTTCCCACTGTTGCTTGTGTTGTGAAGTTAGCTAGTGGTCATACTGGAGAAGCGATGGTTCCATCTGGGGCTTCTACTGGGGAAAAAGAAGCGATTGAACTACGCGATGGTGATCCCAAAGCTTACTTTGGCAAAGGGGTGAGCCAAGCTGTGCAAAACGTTAACCAAACTATTGCCCCTAAACTAATTGGTTTAAATGCGACTGATCAAGCAGCCATTGATGCTTTAATGATCCAACTGGATGGTACCCCCAATAAGGCTAAGTTAGGTGCTAATGCCATTTTGGCAGTTTCTCTAGCTGTGGCTAAAGCAGCTGCTAGCGCC…
DEG10680302	phoU	ATGGAAAGCATTAACTACCAAATTTTAAAGCGTTCAGAAAAAAAGCTGTTAGGACTCTTTTTTGATTACTTTCAGCACGTCATTAAGATGCATGAAACACTCAATAAACTGTTATGTGAAGCGGATGTAACTAAGCGCGAAAAGTTGATTCAAGCAATTTACGAAATGGAAGACTTTTCCAATAAATCGGAGTTTAAACTAATTAACGAATCCATTTGAGCGATTTCAAAAAACTCCCCGTTAACTAACCACTTACGCTTAACAATTACGATCATTATGTGTAGTCGTGATTTGGAACGCATTTGTGATTATGCCAATAACCTCACTAAGTTTGTCAAGCACTACCAGCACTTGGATGTCAGCATCTTTAGTAAGTTAGTTAATTTGCACAAAAGTGTG…
DEG10680303	pstB	ATGAAAAAAGGCCTAAAAACAATTTGACACAACTTCATCCAAAAGCGCGAAAAGGTGAAGCAGTACCGTGCTTTATATGAAAAACAAATTAAGCAATACCAGCAAAAAGTTGCTAAGTTAGATCCCACTACCAAAGCTGAGGAAATTGCTAACTTGCAGAGTGAAATTGATGTGTTGCAACGCCTCATCAAAATTAAGAATACCAAGGACGATGTTGTCAAACAAGACTTTGACAAGAAGAATGTCTTTGAAATTGAAAACCTTAACTTCTGGTACAACAAGGACAAGCAGGTCTTATTTGACATTAACCTCAAAATTAAGCGCAATAAGATTACCGCTTTAATTGGTAAATCCGGTTGTGGTAAGTCCACCTTTATCCGTTGTTTAAATAAATTAAAT…
DEG10680304	hsdS	GTGTTGATTAAACGTTTCAAAATCAAAGATATTTGCGATATTAAACGCGGTAGAGTTATCAGCAAACTATATATCAAAAACAATCCAGGAGAATTCCCTGTTTATTCATCAGCAACAGTTAATAACGGTGAAATCGGTAAGATAAAGGATTGTGATTTTAATGGAGAGTACGTCACTTGAACAACTGATGGAGCCCAAGCTGGTAGTGTTTTTTATCGTAACGGTCAATTTAACGCAACCAATGTTTGTGGAATTCTTAAGGTAAAAAGTGATGAAATTAATCCTAAGTTTTTAGCTTATGCACTTAGATTAGAAACACCTAAATTTGTTAATTATGCTTGCCCTATTCCTAAATTAATGCAAGGAATTTTAGCAGAAATTGAGCTAGATTTCCCACCT…
DEG10680305	rpsI	ATGGAAAAACAATCTTATTATGGACTTGGACGCCGTAAGTCTTCAAGTGCTAAAGTTTATCTAACGCCTACCCAAGACAAGGGTAAGATTACTGTTAACCGTCGTGATCCTAGTGAATACTTTCCTAATAAACTAGTGATCCAAGACATGGAACAACCTTTAGATCTCACTGATCTTAAAAAGAACTTTGATATCAATGTGGTAGTTAAAGGTGGTGGTTTTACCGGACAAGCTGGTGCAATTCGTTTAGGAATTGTTCGCGCGCTTTTACAGTTCAATCCAGAATTGAAAAAGATTCTCAAGTCCAAGAAACTAACTACCCGTGACAAGCGGGTTAAAGAACGGAAGAAGTTCGGTTTATACGGTGCCCGCCGTGCTCCACAATTTACCAAGCGTTAG
DEG10680306	rplM	ATGCAAAAAACATCAATGCTAACAAAAGAACAGGCCAACAAGCGACGACAGTGGTATATTGTCGACGCTGCTGGGCTCGTTCTCGGTAAGTTAGCGGTTAAAGCGGCCGATCTTATTCGCGGCAAGAATAAAGTTGATTTCACCCCTAACCAAGATTGTGGTGATTACTTGATCATTATTAACAGTGATCAAGTTGTGTTGACTGGCAATAAAAAAGAAAACGAGTTTTGGTACCACCACTCCCAATACATTGGTGGCATTAAGAAGGTAAGTGGTCGTGATATGTTGAAAAAACAATCCGACAAACTGGTCTATAATGCTGTTAAGGGCATGTTACCTGATAACCGTTTAAGCCGTCGTTGAATCACCAAGGTACACGTGTTTAAAGGTGATAAACAC…
DEG10680307	dnaX	ATGCGCAAGGTCCTTTACCAGAAATACCGTCCCACCAAGTTTAGCGATACTGTCGGTCAGGACAGCATTAAACGCATTATTGTTAATGCCATTACCCAAGACCAATTACCCCACGGTTACATCTTTGCGGGGGAGCGGGGTACGGGAAAAACGACCTTTGCCAAGATTATTGCCAAAGCCATTAACTGTTTAAACTGGAACGGCGATGTTTGCAACCAGTGTGAGGCATGCCAAGCGATTAACAGCAACAGTGCGATTGATGTGTTTGAAATTGATGCTGCTTCCAAAAACGGGATTAACGACATTAGGGAGCTAGCGGAAAATGTCTTTAACCTACCCTTTAAGTTCAAAAAGAAGGTTTACATTTTGGATGAAGCCCACATGCTCACCCCCCAATCT…
DEG10680308	uvrA	TTGAAACCAGAGCTAAAAACTAATGATTTTATTCGCGTTAAGGGCGCGCGTGAAAACAACCTGAAGAATGTAAACATCGATATTCCCAAAAACCAGTTTGTCGTTATTACGGGGTTGTCGGGTTCGGGTAAATCATCACTTGCCTTTAACACCATTTACGCGGAAGGCCGCCGTCGGTATTTGGAATCACTCTCGTCATATGCCAGACAGTTTCTCGGTAACAGTGATAAACCGGATGTAGATTCGATTGAAGGGTTATCCCCAGCCATTTCAATTGACCAAAAAACCACTTCACACAATCCCCGCTCCACTGTGGGAACAGTAACGGAAATTTACGATTACCTCCGTTTACTGTGAGCGCGGATTGGTATACCCTTTTGTCCTAATGGTCATGGTGCC…
DEG10680309	-	ATGGCTAAAATTAACTTCTTTGCCTTCGGTGGTCAGGACGAGAGGGGCAAGAATTGTTTTGTTCTCGAAATCAATAACGACGTTTTTATTTTTAACGTTGGTAGTTTGACACCAACAACCGCTGTTTTAGGGGTCAAAAAGATCATCCCTGACTTTAGTTGGATCCAGGAAAACCAGGCCCGCATTAAGGGCATCTTTATCGGTAATCCAGTAACGGAAAACATTGGTTCGCTGGAGTTCTTATTCCACACCGTTGGTTTCTTTCCGATTTACACCAGTACGATTGGCGCTGTGGTTATTAAAACTAAGATCCACGAAAACAAGCTCAATATTCCCCATGACGAGTTGGAAATCCACGAGCTTAAACCGTTAGAAACGGTCAAGATCGGGCACCATAAC…
DEG10680310	rpsO	ATGCAAATTGATAAAAACGGGATCATTAAATCCGCACAACTCCACGACAAGGACGTGGGTAGTATTCAGGTACAAGTGTCCCTTTTAACGAGCCAAATTAAACAGCTCACCGACCACTTACTAGCTAACAAGAAGGACTTTATTTCCAAACGTGGTTTGTACGCGAAAGTATCAAAGCGCAAGCGCTTGTTGAAGTACTTAAAGCACAACGATTTAGAGGCTTACAGAAATTTAGTTAAAACCTTAAATCTCCGGGGTTAG
DEG10680311	ptsI	ATGAAAAAACTATCTGGTATCGGTGTATCTGATGGCATGGCCCTAGCCAAAGCCTTCCTTGTTAAAACACCGGAATTCGCTGTTAACAAATACCTCAAGCACCAATTAACGAAGGCGCAGGCCAAAAGACTTTTGGACTCAGCTTTCAAAAAAGCCGTTAAGGACTTAGAGGAAATTAAGGAAATTACCGTTAACAACATTAACACTGAAGCGGGCATGATCTTTGATGCGCACATTCAAATGCTCAACGATCCCACGATCACCGAGCAACTAGAACAACAGTTAGCGCAAAATGTTCATCCTGTTATAGCCGTGGACACTGTCTTTAGCCAAACGGCTACCATGTTTAGCCAAATGCAGGACAAGTATTTCCAGGAACGTGCTGCAGACATTTTGGAC…
DEG10680312	pgm	ATGCATAAGAAGGTCTTACTAGCCATTTTGGATGGTTATGGTATTAGTAATAAGCAACACGGTAATGCGGTGTACCATGCTAAAACTCCAGCTTTAGACAGTTTGATTAAGGATTATCCCTGTGTCATGTTAGAAGCTTCGGGGGAAGCCGTTGGTCTACCACAAGGACAAATCGGTAACTCGGAAGTGGGTCACCTCAATATTGGGGCTGGTCGAATTGTTTACACTGGTTTATCGTTAATTAACCAAAACATTAAAACCGGGGCCTTTCACCACAACCAGGTGTTACTAGAGGCGATTGCTAGGGCCAAGGCTAACAATGCTAAGTTGCACTTAATTGGTCTGTTTTCCCATGGCGGGGTACACAGTCACATGGACCATTTGTATGCCTTGATTAAA…
DEG10680313	tpiA	ATGCGTACGAAATACCTAATTGGTAACTGAAAGACAAATAAGGATTTACACCAAGCGTTGGCCTTTGTGGAGCAATTTAAACAGCACCCTGCTAAAACTAAGGCGGTTTTGGGTATTGCCCCAGTCCACGTCCACTTAACCGAGGTAAACAAAGTCTTGCCTAATAACCTCTTACTGTTAGCCCAAGACGCTAACTTTATTGCTAGTGGTTCTTACACTGGTACGGTGAGCTATACCCAACTGCAAGACATTAAGGTCAACAGTGTCATTATTGGTCACTCGGAACGGCGAAAGTACTTTAACGAAACAGCGCAAGTTATTAATCAAAAACTAAAAGCCTGTTTACAAGCTGGAATGTTAGTCGTGCTCTGTATTGGTGAAACGGAAGGTCAACCAATT…
DEG10680314	yfiB	ATGCAAGATAAAAACGTCAAAATTCAGGGCAATCTGGTACGGGTACACCTTTCGGGATCGTTTCTGAAGTTCCAGGCAATTTACAAGGTGAAAAAGCTGTACTTACAGCTGTTAATTCTCTCCGTGATTGCCTTCTTTTGGGGCTTGTTAGGAGTTGTGTTTGTCCAGTTTTCTGGATTATATGACATTGGCATTGCTTCCATTAGTCAGGGCTTAGCACGGTTAGCGGATTATTTAATTAGGTCGAACAAGGTCAGTGTGGATGCTGACACCATTTACAACGTCATCTTCTGGTTGAGTCAAATTCTGATTAACATTCCCTTATTTGTTTTGGGTTGGTACAAGATTTCCAAAAAGTTTACCTTGTTAACCCTTTACTTTGTGGTAGTCTCCAACGTT…
DEG10680315	tsf	ATGGCAACAAAAATAGAGCTCATAAAAGAACTACGTAAAACAACACAAGCGAGCATGATGGACTGTAAAAAGGCTTTGGAACAAAATAACGATGATCTCGAAAAGGCCATTAAGTGATTGAGAGAAAACGGAATTGTTAAATCTGCTAAGAAATTAGGCAAAGTAGCCGCTGATGGTTGCATTGTGTTACACAGCGATCACCACAAGGCAGTGATGGTGGAAATTAATTCTCAAACGGACTTTGTAGCGCGTAGTCAAGAGTTAACGGACTTTGCGCAATTAATGATTAGTGAAGTCTTTAAAAAGGCTACCCCTACCACTACTATTGAAGAAGTAACCCAGTACGAACTCCAAGGCAAAGAAAAGGTAGCAGAACGTTTGGCTTTAGTCGCTTCCAAA…
DEG10680316	pyrH	ATGCGCCTAAAGATCCTAATCAAACTAAGCGGTGCTGGCATGAGCGCTGATAGTTCCGAACCGTTTTCCAACCAATTTTTAGAAACTGTCATCGCTCAACTAAAACAACTAGTACCCAACTACCAAATAGGCATTGTGATTGGTGGGGGCAACATTATGCGCGGTAAGTCTTGTAGTGACTACAACATTACCGAAATAGCAGGGCACCACTTGGGCATTATGGCCACGGTTATTAACGGCGCTTTTTTAAAGGCTAAGTTTGATAGTCATAAACTTAACAGCACCCTGTTGAGTGCAGTGAGCTGTCCTAGTTTAGCGACCCACATTGTGTCCCAGACCACGATTGATGATGCCTTTAAAAACCATGACATTGTCATTTTTGCGGGCGGTACTGGTAAC…
DEG10680317	frr	ATGAGTCCAGAAAAATACCTGAACTTCTTTAAAGAAACCGCTGATAAAAAGTTCCAATGACTCAAAGAAGAATTGAGCAAAATCCGTACTGGTAGACCTAATCCAAAACTGTTTGATAATCTCCTTGTGGAAAGCTATGGTGACAGAATGCCAATGGTAGCATTAGCACAAATTGCGGTAAATCCACCGCGGGAAATTGTGATCAAGCCGTTTGACGTTAAAAACAATATTAATGCCATCTACAGCGAAATTCAACGTGCTAACTTAGGTGTACAACCAGTGATTGACGGAGATAAAATTCGCATTAACTTTCCCCCAATGACCCAAGAAAGTCGTTTGGAAAGCATTAAGCAAGCTAAAAAAGTAGTGGAACAAATCCACCAAGAGTTGCGCAGTGTG…
DEG10680318	cdsA	ATGGATCTGAAAGATAATTCCTTCGCTAAAAAACGATCGACAGTGTTCGTTGTTTTGCTCATTGTCTTTTGTTTTTTTTTAATGTTTTCAGCCTTTGCTGACGGCTTTAACTTTTGATCGCCTTGGTCAACTGATTTCAATTCACGCGTAATTCACATTAAAAGTGACGGTAATATAGAAACCACTAGTATTGTCAGCCATGAGTTGCATCCTGACTTTAAGGCAGTCCGTTTTGCTTTTGGCTTAGTGATAGTTTTATTTATTAGCGTTATTGCCGTTTTAATGAATTGGGAGTTGTCTAACAGTATCTTTAAAAACTATGAAAAGCTCAACTTATCCTTATCACTACTTAGTGGAATTATGGTTTCAGGTGGGATGATTCCAACCTTTTTCGTAATC…
DEG10680319	rbgA	ATGGATACATTTACCTCCGCAGTCAAGATTAACTGGTTTCCGGGTCACATGAAGAAGACCCATGACCAACTCAAAAAACTAGCTAGTAGTTTAGATGGTGTAATTGAGGTAGTTGATGCGCGTGCACCAACGTTAACCCAAAACCCCGAAATTACGGCTTACTTTACCAATAAACCGAAACTCACTTTAGCTTTAAAGGCTGATTTAGCACAAACAGTGGCTAACTCCAATATTTTATGGGGAACCTTAAAGCAAGGTTTGCAACTTAAACGCTTAGTTATTAAGAAACTGCAAACTTTGTTTCAAGCAAAAAAGAATCAGTTAAAAGCCAAAGGTTTATTAGTGCACCAGTTTCGGTTAGCGGTTATTGGAATGCCCAACGTTGGTAAATCCAGTTTA…
DEG10680320	rplS	ATGAAAAAAATAAATAAACAAGCTTTAATAGATTTAGTAGAACAAAAGCAATTAAAGGCTTATGTGCCTGAGTTTAGCGCTGGTGACGAAGTGAATGTTGCCATCAAACTTAAAGAAAAGGAAAAGGTCAGAATCCAAAACTTTACGGGAACTGTCCTACGCCGTCGTGGTAAAGGTATTAGTGAAACCTTCATTGTGCGTAAAACCACTGATGGTATTCCGATTGAAAAAAACTTCCAAATTCATAACCCTAATATTTCAATTGAATTGAAAAGACGGGGTAAAGTAAGACGCGCTTACATTTCATATATGCGTGAGCGCTCTGGTAAAGCTGCCAAAATTAAAGAGCGAAAACAATAG
DEG10680321	trmD	ATGGCCCAAGCTCAAAAAGCAAAGCTCGTTGAGTTTGAAGTAATTAACTGAAGGCAGTATTGCAAGGACAAACACCAAACGGTTGATGATATGGCTTACGGAGGAGGTGGCGGGATGGTTCTAAAAGCTGAACCAATTCTCAAAGCTTTAAAGGCTTGTAGAACTCCACAATCGAAAGTAGTTTTATTATCACCTGAGGGACAACAGTTTTCCCAACCCATGGCGCAAGCTTTAACCCAAACGGAACACCTCATTTTGATCTGTGGTCACTATGAGGGCTTTGATTACCGCTTGTATAAACATGTCGATCAAATTATTTCGTTAGGTGACTTTGTGTTGAGTGGTGGGGAGTTAGTGGCTTTAAGTGTGATTGATGCCACTGTTCGTTTAATTAAGGGT…
DEG10680322	rpsP	TTGGTAAAAATAAGATTAATGCGCATGGGTCGTGTTCACTACCCAACCTACAGAATAGTAGCTGTTGATTCCAGAGTTAAACGTGATGGTAAGTACATTGCGTTAATTGGCCATCTCAATCCTGCATTAAAAGAAAATAAGTGCAAGATTGATGAAGCTGTGGCCTTGGAATGACTCAATAAGGGAGCAAAACCAACTGATACAGTTCGCTCTTTGTTTAGTCAGACTGGTCTTTGGAAAAAGTTTGTAGAAAGTAAGAAAAAGCCAGTAGCTAAGTCCAAGTAA
DEG10680323	-	ATGCGTTACGGTTTTTTTGATATTTCTCAGGACTTTATCACCATTTTTTGTCCCAAGAAAACACTTAAGAACTGTATGTTTGGTTTAATTGGTAGCCGCACGCAAGCTACTTTGCGCCAAGAAAAGAACCAGAACTTTAGCTTCTTTGTCAATGAAGCCAATGAGATTGCTGGGTTTAACTTCTTTGACATTAAAAAGAGCTTTCGCAGGGGATTAATTTCCCATCACTTTACCGCAGGGTTGAATTACCCTTCTTTGAAGTTGGTCAAAAAGATTAGTGAGCTGTTGAACTATGATTTAACACCCTTAGCCAAAAAGGTACCCTTTGTGGTTTGTGAGGTCATTTCGGCCATTCCGATTCCCAACACTCATTTGAAAAGGTGTAAGGTCAACACTGGT…
DEG10680324	degV	ATGGCTAACGCTCCGAAGGGAGTGAAGTTCTCCACATCGCAAACTACTGAAGAAATAGTGCGCGCTAAGGTGAGTGAACTAGTGGAGCAGTATGACCTGATTATCGGCATTCCGATTGATAAGGAAATCTCCGCTTCGTACGCGAACTGGAAGTTAGTTGAAAAGGATTACGCTTCGAAGTTCCATGTATTGGATGCCAGAGCGGTGGAAATGATCATTGATTGGCTAATCAATGACATTAAGGGTTGGTTGAACACCAATCCTTATTCCAGGGAAGGCTTGGATCGCTTTGTGGAGCAGTACCGCAAGAAAACGGCCGCAGTGTTGTTTGTCACTGATACCAAACCACTAGTGGCAGGCGGGCGGCTTTCCAATCTTAAATCCTTTATTATCAAGAGC…
DEG10680325	tuf	ATGGCAAGAGAGAAATTTGACCGATCTAAACCCCACGTTAATGTAGGTACTATTGGCCACATTGACCACGGTAAAACAACTTTAACAGCAGCTATTTGTACTGTATTAGCAAAAGAAGGTAAATCAGCTGCTACTCGTTACGACCAAATCGATAAGGCTCCGGAAGAAAAAGCACGGGGAATTACGATTAACTCCGCTCACGTGGAGTACTCCTCTGACAAGCGTCACTATGCTCACGTTGACTGTCCAGGACACGCTGACTACATTAAGAACATGATTACTGGTGCTGCACAAATGGATGGTGCCATTCTAGTAGTTTCAGCAACTGACAGTGTTATGCCCCAAACCCGTGAACACATTTTGTTGGCCCGCCAAGTGGGTGTGCCACGCATGGTAGTG…
DEG10680326	gtaB	ATGCCCAAAATAAGAAAAGCCGTTATTCCCGCAGCCGGACTGGGTACCAGATTACTCCCAGCCACTAAGGCCATTCCCAAAGAGATGTTGCCCTTAGTCAATAAACCCACAATTCAGTACATTGTGGAAGAAGCAGTAGCGAGTGGCATTAAGGAAATCCTAGTAATTGTGTCTTCTAAAAAGGAAGCGATTATTGACCACTTTGACTATGACTTTATCTTGGAAAATGCTTTACTCCAAAAGCACAAAGATCAAGAACACCAAGAAATTAAGGATATTGCCAACTTAGCGCACATTTACTTTGTCCGCCAAAAACACCAACACGGTTTAGGAGATGCCATTTTGCACGCCAAGTCGTTTGTTGGTAACGAAGACTTTGCCGTCCTTTTAGGTGATGAT…
DEG10680327	tyrS	ATGACAAAAGATCTCCTAGCACTTTTAAAAGAACGGGGCTTATTTGTACAAGCTAACTTTGAAAAGGAATTAAAGCAATTATTAAACCAAGGATCATTTGCTTTCTATGTTGGCTTTGACCCCACAGCACCCTCACTCCATATTGGCAACTATGTGCTGCTCCATGTAGCACAAATCTTCCAAGCAATGGGTCATATTCCCCACGTCTTGTTGGGTAGTGGGACGGCTTTAATAGGTGATCCTACTGGCAGAATGGAACTGCGCCAGATGATGAGTCGTGAAACAATTGCCGAAAATACGCGCAACATTAAAAAACAAATTAGGCGCTTTTTGGGTAGTAATGTAGTGTTTTGCCAAAACGAGACCTGGTTAAAGAAACTCAATTACATTGAGGTCATC…
DEG10680328	-	ATGCCAGAGCTAACTCGTTTTCAAAAGTTCTTTTTAACACCTGAAAAGTTCAATAAATTTACAAGAGTTGTTGGTTTTTGTGGTGTCTTTGCTTTAATTGCCCTTTCTTTAGGGATTTACAGCTATGTTGGTCAGGGTTCAATTGTTCCTAAAGTGGCAGCTCTTTTCCTAATTGCCTTAGGCGGGTTTACCTTGCTGTTGAGCTTTGTGATTAACTTTGTAGCTTTGTACAAACGCAGTCAGTTAATTCATTTGGTCAACCGTCAAGATCGTACTGATTTGTGGTTACAAAAGATGGCAAACAACAAGCAGTTTGAGCAATTTGAATTGTTTGAAAAAGGTCCAATTAGTGCGGATATTCTACCGACTTTTTACCCTGCTACCATCTATAACTTTGAG…
DEG10680329	ftsH	ATGAAAAAAAATAAAGGACTTAACGAGGCGACTACGAGCGAAAAACCGCAGTTTCCCAAACGCACAGCGTGAAAGATTTTTTGGTGAGTGGTTATCCTAGCCATTATTATTGGTATTTTGGTTTATATCCTAATGCCAAGGGCTACCACGGCTGTAATTGAAAAGTGGGAGCTTAGTGGAACTACACTTTCGGCTCAAATCAAAGGCTTATCAGGCAAACACACCTTCCAAAGAATTAATAATTCCACCTATGTCACCGATGACATTCTGCAGGTTTCCATTAGTTTCCAAGGGATAAATCCCATAGTAGTAACTGCCCACAAAGCTACTAATGGTAGTGGGGAAACTATCTTTAATATAGCAAACCTCTCGATTAATCAGTCAACCGGAAAGGCCATA…
DEG10680330	hpt	ATGGGCATTAAATCTATCATCATTGATCAAAAACAGGTTGAAGCGGGTTGTAACGCTGCGCTCAAATGGTGTAATGAACATTTTGCTGGTAAACAGGTCATAGTATTAGGGATCTTGAAGGGTTGTATTCCCTTTTTGGGCAAACTTATTAGTCAGTTTACCTTTGATTTACAACTGGACTTTGTGGCAGTCGCTTCTTACCATGGTGGCAGTCGCCAACAAGAAGCACCGAAGATTGTCCTAGATATGTCCCATGACCCTAAAGGCAAGGACATTCTTTTAATAGAAGACATAGTCGACAGTGGTCGTTCTATTAAATTAGTATTGGACTTACTCCACACCCGAAAGGCCAAAAGTGTGATCTTAGTGAGCTTCATTGAAAAGCTCAAACCCAGGGAA…
DEG10680331	-	ATGCAGTTTAGAGTTGGCCTAGGTAAGAAAAAATACCGCATTAAACCGAGAGCAGAACAGAAGAATAAATTTTGAATAGGTGGGGTGGAAATAGAAGATTCCAAGTACATTTATGACCACGATGCTAGTGATGACGCCAGTGACGTTATCCAGCTAGCAGTAGCTGATGCTTTATTTGGTGCTACTGCCTTAGGTGATGGACAAATTGTCTTCAATAAAGAAAAAACCCAGATCCCTTTAAAGGGTAATCCGCGTAAAGAAGCGCCCCGTATTTTGGCACGGACTTACAACTTTATTCGCAAGAACTGGTACATCAATAACATTGATATCACCTTAGAAATTCCCTCACAACAAAAGATGGATGACTATAAGCATGCCATCTTTGACTTTATTTGTACG…
DEG10680332	ldh	ATGAAGAGTCTTAAAGTAGCACTCATTGGTTCTGGTGCAGTGGGCACCAGCTTTCTCTACGCTGCCATGAGCCGTGGTTTAGCGAGTGAATACATGGTTATCGACATTAACGAAAAATCCCAAGTAGGGAATGTTTTTGACCTCCAAGATGCTGTACCATCATCACCGCAATACAGTAAGGTAATTGCTGGTGATTACAAACAACTCAAAGATTACGACTTTATCTTTATTGGTGCTGGTCGACCCCAAAAGCAAGGTGGGGAAACCCGGTTACAACTCCTTGAAGGTAATGTCGAAATTATGAAGAACATTGCCAAAGCCGTGAAGGAATCGGGCTTTAAGGGCATTACCTTAATTGCTTCCAACCCAGTCGACATTATGGCTTACACCTATTTAAAG…
DEG10680333	-	ATGCAACAAATCTTTTTTAAAGATCCCATTTTAGGGGAAGTGCTGTTTGACCAACAAACTAAGTGGATGTATGAGTTGGTGGAAACGGAAGCGTTTCGCCGTTTACGTAACATTAAGCAGCTAGGAATTAACTTTCATTTTTATCCGGGGGGCGTGCACACGCGTTATTCCCACTCCTTGGGGGTTTATGAACTGTTAAGGCGGATCTTAAACACCCCCGCGTTTGCTCCGATTGATGAAAACAAAAAGCAAACGGTGTTAGTAGCGGGATTACTGCACGACATTGGTCATGCACCGCATTCCCATGCCTTTGAGATTTACTTTGCCAAAGCCCCTAACTTTAAGAAGGAGCTGTTTATCCACGAAGAAGTTACAACCTTATTTGTCAACAGTGAACCG…
DEG10680334	gltX	ATGGAAAAGATTAGAACCCGTTATGCCCCTTCCCCTACCGGTTACCTTCATGTTGGGGGTGCGCGTACTGCTATCTTTAACTTCTTGTTAGCAAAACACTTTAACGGCGAGTTTATTATCCGGATTGAGGACACTGACACTGAGCGCAATGTGGAAGGGGGAATTGAATCACAACTAGAAAACTTGCGCTGGTTAGGAATTATTCCCGATGAATCAATTTACAACCCGGGTAATTATGGGCCTTACATCCAAAGTCAAAAGTTGGCTACCTACAAAAAACTAGCTTATGAACTTGTGGGCAAGGGTTTGGCCTACCGTTGTTTCTGTACTAAAGAAAAGTTAGAACACGAACGCCAATTGGCTTTAGAACACCACCAAACCCCGAAGTATTTGGGAACG…
DEG10680335	ksgA	GTGAATAGTTTTTATCCTTCACGCAAATTAGGGCAAAACTTTACGGTTGACCAGAGTGTAATTGCCAAAACCTGTCGGTTAATTAAGAGTCTCAACCCAACGGCCTTAATTGAAGTGGGGCCGGGTAAGGGAGCGTTAACCAAGGCTTTACTCAAGTTACAACTACCATACCATGGCATAGAGTTGGATAAACGCTTAGCGGAATACCTCTTGGTCAACGAAATCTTAACTGAAGAACAACTAACCATTGGTGATGCCTTAAAACAAAACTTGGATCAGTATTTTCCTGACACTATACCTTTGCTTTGTGGCAACATTCCCTACAGTATTAGCTCCCCTTTGATTGCTAACTTTTTGGCTTCCAAACTACAACAATTTGTGCTGGTGTGCCAGTGGGAG…
DEG10680336	-	ATGCCCCTAAACCTAAATAAGAAGCATAAAGAGCTCAAAACCACCTTTAACCCTTTTTGATCAGCGGCCGTTGTTAACGAAAAGAACGGCCTCAAAAATCTCAAAAAGGCCTGGGGCATTATCTTTAAAGTCCTTAAAGTAGCGATCTTTATCTTTTTAACCATAGTAGGTTTATGGGGTTGTACCCAAACCCTAGCACAGCCCTGAACGGGAACCAACCAACTGTTAGGTTCGGGGTTAGAAATTGGTTATAACTTTGGTACTACGGGGGACTACCGGTATGACTTGCAGTCCAATAATGTGGGGCCCTACTTTACCTTTAGTGACTATACCTTAGCGTATGGTCCCTTTTATGGTTGGTTTGTCTGACCAGCATCGCAAATAGTGTTGCCGATTATG…
DEG10680337	rnpA	GTGAGCGCTAAGACCAAGCACCACCTCCGTGATCGTAAAGTATTTGCTGCCCTTTTAAGGAGTAAAAGACGCTTCTTCTCGACCTTTTTGATGGCCTACTTTATGCCGAACCGCGTCCGCACTTGAAGGGCAGCGGTTTCGATATCAAAGACCAAATACAAGTTAGCGGTTGAGCGCAACTTAATTCGACGGCAAGTTAAAGCGATCATGCGGGAACAGTTTTGCAATTTAAACGCTGTTGATGTTTTGGTTATTATTAATCAAGGCTTCCTTGAATTAACATTTAAAGAAAAGCAAACGATCTTTTTAAACCTTTGCCAAAAGCTCCAAGAACTCGATGCCCCTAAACCTAAATAA
DEG10680338	rpmH	ATGAAACGTACATATCAACCAAGTAAATTAAAGCGAGCAAAAACCCATGGCTTTTTAGCTCGCATGGCCACCGCTTCTGGTCGTAAAGTATTGAAGTTAAGAAGAAAAAAACAACGCGCCCAACTCACCGTATCCAGTGAGCGCTAA
DEG10680339	-	ATGTTTTCGTTTTTTAAACAGATCTTTAAGTCACTCAAAAAGTTCTTCTTTTTACTTTTTGGGATTATTTTCGTCCTTTTCAGCATTATCTTCCTGGAAACGTCGATTCTTCAGTTAAGTAATAACCTTGTTAATACTTATACTGCCCTTGTTCAAAAAACGAATTCTTCTGACATAGTAGCACCGGCTATCTTTAAAGAAAGTAGTCCGGTGTATAAAACGGAACTTAAAGAAGAAAAAAGACATTTTTCCAAAATCAAGTTAACCGAAAAGAAGATTAACTTTATCTGGCCCTACCAAGAATCTGATTTTGGGAGTGATTCTGAAAAGAAAGATTCAACCACCAAATCATCAGATAATAACCCACGAAAAGGTGATGTTAACGATAAAGACAAACTC…
DEG10680340	cysA	ATGTCTTTAAATGCTAAAAATAAACGAAGCCTCGATTATTGTTTGCAATGACCCGATTTTTGTCAAAGTAAAAAAGCGTCAAAGCTAATCGTTAAGTTAAATAAGAAGCACCCTAAAAGACGGCACTACAAAGACCCTGAGGCTAAACATTACGATGTTTTGTTCAAGGGCGTTTGTAAGGCAGTGACCAATGGGATCACAAACCAGTTAATCTGTGATCACATTGATCTCAAAATTGCCCCTGGGGAGTTTGTGGTTATTTTGGGTAAATCTGGTTCTGGTAAGACTAGTTTACTCTCTTTAATCTCCGCCCTAGACCGACCTACTAGCGGGGTGAGTTTTGTGTGTGGTAGGAGTACTATTTGTTGTAATGATGCCCAATTAACATCACTACGGAAT…
DEG10680341	dnaA	ATGGAACAATTTAGTGCTTTTAAACTTCTTTTAAAAAAGCAATACGAAACTACTTTAGGTTTTTATGACAAGTACATTAAGAATCTTAAACGGTTTGCTTTAAAAAATAATGTCCTTTTTGTGATTGTGGACAATGAGTTTGCCCGTGAAACCCTCAATAGCAACCCTGATATTGTCGGGTTAGCTAGCAAACTGTACGATGACATTAGAGCAGTTCGGTTTGTCAACGAACAGGACTTCTTTATCAATTTAGCCAAACTAGAGGAAGATAACCGCGAAACGCTTTACCAAAGTTCGGGGCTAAGCAAAAACTTTACCTTTAAAAACTTTGTGGTTGGTGATGGCAACCGCCGGGTTTATGAAGCGGGTGTACGGATTAGCGAAACTCAGGACGCTGAT…
DEG10680342	-	ATGGCCATCAGTAAAAAGAAACGCTTCTTCTTTGACCTAGCTCAGGATGAAGATGATGCAGAAACTGTTCAAGAAGTTAAAAAGGTAGAACAACAATTAAAACTAGAACCGGTTGTCCAACCCCAACATGATCTAACTAACCAAACTAAAGCAAATCAATCTAGTCAAGACAGAAAGTTCTTTTCTAAGGACATGCCCCAGTTTGATTTTGGACCATTACTCAAGTTTGGCGATGAGTTTGTGAAATCCTTTAACCAGTTTCCCAAACAAGAACCACAAACTTCAACCCAACCAGTTAATGTGCAACCGCAATCAGAACCAACTAACTTTAATAATCAGGTTCCAACCCAACCAGTTCACCAAACTGCAGAAGTGCACTTAAATGAGTTTCAACAACCT…
