# Supplementary material for: CNN4Essential: a convolutional neural network model for predicting bacterial gene essentiality based on multi-feature fusion
Source: BMC Genomics. 2026 Apr 6;27:496. doi: 10.1186/s12864-026-12819-3 (PMC13188266; doi:10.1186/s12864-026-12819-3)
Supplement: Supplementary file 1 — Supplementary Material 1. [file 12864_2026_12819_MOESM1_ESM.zip › Mycoplasma pneumoniae/sequence/genomic.gff]

##gff-version 3
#!gff-spec-version 1.21
#!processor NCBI annotwriter
#!genome-build ASM2734v1
#!genome-build-accession NCBI_Assembly:GCF_000027345.1
#!annotation-date 12/18/2022 10:20:32
#!annotation-source NCBI RefSeq
##sequence-region NC_000912.1 1 816394
##species https://www.ncbi.nlm.nih.gov/Taxonomy/Browser/wwwtax.cgi?id=272634
NC_000912.1	RefSeq	region	1	816394	.	+	.	ID=NC_000912.1:1..816394;Dbxref=ATCC:29342,taxon:272634;Is_circular=true;Name=ANONYMOUS;gbkey=Src;genome=chromosome;mol_type=genomic DNA;old-name=Mycoplasma pneumoniae M129;strain=M129%3B ATCC 29342
NC_000912.1	RefSeq	gene	692	1834	.	+	.	ID=gene-MPN_RS00005;Name=dnaN;gbkey=Gene;gene=dnaN;gene_biotype=protein_coding;locus_tag=MPN_RS00005;old_locus_tag=MPN001%2CMPN_001
NC_000912.1	RefSeq	CDS	692	1834	.	+	0	ID=cds-WP_010874358.1;Parent=gene-MPN_RS00005;Dbxref=Genbank:WP_010874358.1;Name=WP_010874358.1;Ontology_term=GO:0006260,GO:0003887,GO:0009360;gbkey=CDS;gene=dnaN;go_component=DNA polymerase III complex|0009360||IEA;go_function=DNA-directed DNA polymerase activity|0003887||IEA;go_process=DNA replication|0006260||IEA;inference=COORDINATES: similar to AA sequence:RefSeq:WP_010874358.1;locus_tag=MPN…
NC_000912.1	RefSeq	gene	1838	2767	.	+	.	ID=gene-MPN_RS00010;Name=MPN_RS00010;gbkey=Gene;gene_biotype=protein_coding;locus_tag=MPN_RS00010;old_locus_tag=MPN002%2CMPN_002
NC_000912.1	RefSeq	CDS	1838	2767	.	+	0	ID=cds-WP_010874359.1;Parent=gene-MPN_RS00010;Dbxref=Genbank:WP_010874359.1;Name=WP_010874359.1;gbkey=CDS;inference=COORDINATES: similar to AA sequence:RefSeq:WP_019830484.1;locus_tag=MPN_RS00010;product=J domain-containing protein;protein_id=WP_010874359.1;transl_table=4
NC_000912.1	RefSeq	gene	2869	4821	.	+	.	ID=gene-MPN_RS00015;Name=gyrB;gbkey=Gene;gene=gyrB;gene_biotype=protein_coding;locus_tag=MPN_RS00015;old_locus_tag=MPN003%2CMPN_003
NC_000912.1	RefSeq	CDS	2869	4821	.	+	0	ID=cds-WP_010874360.1;Parent=gene-MPN_RS00015;Dbxref=Genbank:WP_010874360.1;Name=WP_010874360.1;Ontology_term=GO:0006265,GO:0003918,GO:0009330;gbkey=CDS;gene=gyrB;go_component=DNA topoisomerase type II (double strand cut%2C ATP-hydrolyzing) complex|0009330||IEA;go_function=DNA topoisomerase type II (double strand cut%2C ATP-hydrolyzing) activity|0003918||IEA;go_process=DNA topological change|0006…
NC_000912.1	RefSeq	gene	4821	7340	.	+	.	ID=gene-MPN_RS00020;Name=gyrA;gbkey=Gene;gene=gyrA;gene_biotype=protein_coding;locus_tag=MPN_RS00020;old_locus_tag=MPN004%2CMPN_004
NC_000912.1	RefSeq	CDS	4821	7340	.	+	0	ID=cds-WP_010874361.1;Parent=gene-MPN_RS00020;Dbxref=Genbank:WP_010874361.1;Name=WP_010874361.1;Ontology_term=GO:0006265,GO:0003916,GO:0003918,GO:0009330;gbkey=CDS;gene=gyrA;go_component=DNA topoisomerase type II (double strand cut%2C ATP-hydrolyzing) complex|0009330||IEA;go_function=DNA topoisomerase activity|0003916||IEA,DNA topoisomerase type II (double strand cut%2C ATP-hydrolyzing) activity|…
NC_000912.1	RefSeq	gene	7312	8574	.	+	.	ID=gene-MPN_RS00025;Name=serS;gbkey=Gene;gene=serS;gene_biotype=protein_coding;locus_tag=MPN_RS00025;old_locus_tag=MPN005%2CMPN_005
NC_000912.1	RefSeq	CDS	7312	8574	.	+	0	ID=cds-WP_010874362.1;Parent=gene-MPN_RS00025;Dbxref=Genbank:WP_010874362.1;Name=WP_010874362.1;Ontology_term=GO:0006434,GO:0004828,GO:0005737;gbkey=CDS;gene=serS;go_component=cytoplasm|0005737||IEA;go_function=serine-tRNA ligase activity|0004828||IEA;go_process=seryl-tRNA aminoacylation|0006434||IEA;inference=COORDINATES: similar to AA sequence:RefSeq:WP_010874362.1;locus_tag=MPN_RS00025;product…
NC_000912.1	RefSeq	gene	8579	9211	.	+	.	ID=gene-MPN_RS00030;Name=tmk;gbkey=Gene;gene=tmk;gene_biotype=protein_coding;locus_tag=MPN_RS00030;old_locus_tag=MPN006%2CMPN_006
NC_000912.1	RefSeq	CDS	8579	9211	.	+	0	ID=cds-WP_010874363.1;Parent=gene-MPN_RS00030;Dbxref=Genbank:WP_010874363.1;Name=WP_010874363.1;Ontology_term=GO:0015949,GO:0004798;gbkey=CDS;gene=tmk;go_function=thymidylate kinase activity|0004798||IEA;go_process=nucleobase-containing small molecule interconversion|0015949||IEA;inference=COORDINATES: similar to AA sequence:RefSeq:WP_010874363.1;locus_tag=MPN_RS00030;product=dTMP kinase;protein_…
NC_000912.1	RefSeq	gene	9184	9945	.	+	.	ID=gene-MPN_RS00035;Name=MPN_RS00035;gbkey=Gene;gene_biotype=protein_coding;locus_tag=MPN_RS00035;old_locus_tag=MPN007%2CMPN_007
NC_000912.1	RefSeq	CDS	9184	9945	.	+	0	ID=cds-WP_010874364.1;Parent=gene-MPN_RS00035;Dbxref=Genbank:WP_010874364.1;Name=WP_010874364.1;gbkey=CDS;inference=COORDINATES: similar to AA sequence:RefSeq:WP_010874364.1;locus_tag=MPN_RS00035;product=DNA polymerase III subunit delta';protein_id=WP_010874364.1;transl_table=4
NC_000912.1	RefSeq	gene	9947	11275	.	+	.	ID=gene-MPN_RS00040;Name=mnmE;gbkey=Gene;gene=mnmE;gene_biotype=protein_coding;locus_tag=MPN_RS00040;old_locus_tag=MPN008%2CMPN_008
NC_000912.1	RefSeq	CDS	9947	11275	.	+	0	ID=cds-WP_010874365.1;Parent=gene-MPN_RS00040;Dbxref=Genbank:WP_010874365.1;Name=WP_010874365.1;Ontology_term=GO:0006400,GO:0003924,GO:0005525;gbkey=CDS;gene=mnmE;go_function=GTPase activity|0003924||IEA,GTP binding|0005525||IEA;go_process=tRNA modification|0006400||IEA;inference=COORDINATES: similar to AA sequence:RefSeq:WP_010874365.1;locus_tag=MPN_RS00040;product=tRNA uridine-5-carboxymethylam…
NC_000912.1	RefSeq	gene	11275	12060	.	+	.	ID=gene-MPN_RS00045;Name=MPN_RS00045;gbkey=Gene;gene_biotype=protein_coding;locus_tag=MPN_RS00045;old_locus_tag=MPN009%2CMPN_009
NC_000912.1	RefSeq	CDS	11275	12060	.	+	0	ID=cds-WP_010874366.1;Parent=gene-MPN_RS00045;Dbxref=Genbank:WP_010874366.1;Name=WP_010874366.1;gbkey=CDS;inference=COORDINATES: similar to AA sequence:RefSeq:WP_010874366.1;locus_tag=MPN_RS00045;product=TatD family hydrolase;protein_id=WP_010874366.1;transl_table=4
NC_000912.1	RefSeq	gene	12257	12652	.	+	.	ID=gene-MPN_RS00050;Name=MPN_RS00050;gbkey=Gene;gene_biotype=protein_coding;locus_tag=MPN_RS00050;old_locus_tag=MPN010%2CMPN_010
NC_000912.1	RefSeq	CDS	12257	12652	.	+	0	ID=cds-WP_010874367.1;Parent=gene-MPN_RS00050;Dbxref=Genbank:WP_010874367.1;Name=WP_010874367.1;gbkey=CDS;inference=COORDINATES: similar to AA sequence:RefSeq:WP_010874367.1;locus_tag=MPN_RS00050;product=DUF16 domain-containing protein;protein_id=WP_010874367.1;transl_table=4
NC_000912.1	RefSeq	gene	12838	13533	.	-	.	ID=gene-MPN_RS00055;Name=MPN_RS00055;gbkey=Gene;gene_biotype=protein_coding;locus_tag=MPN_RS00055;old_locus_tag=MPN011%2CMPN_011
NC_000912.1	RefSeq	CDS	12838	13533	.	-	0	ID=cds-WP_010874368.1;Parent=gene-MPN_RS00055;Dbxref=Genbank:WP_010874368.1;Name=WP_010874368.1;gbkey=CDS;inference=COORDINATES: similar to AA sequence:RefSeq:WP_010874368.1;locus_tag=MPN_RS00055;product=MPN647 family lipoprotein;protein_id=WP_010874368.1;transl_table=4
NC_000912.1	RefSeq	gene	13558	14265	.	-	.	ID=gene-MPN_RS00060;Name=MPN_RS00060;gbkey=Gene;gene_biotype=protein_coding;locus_tag=MPN_RS00060;old_locus_tag=MPN012%2CMPN_012
NC_000912.1	RefSeq	CDS	13558	14265	.	-	0	ID=cds-WP_010874369.1;Parent=gene-MPN_RS00060;Dbxref=Genbank:WP_010874369.1;Name=WP_010874369.1;gbkey=CDS;inference=COORDINATES: similar to AA sequence:RefSeq:WP_010874369.1;locus_tag=MPN_RS00060;product=MPN647 family lipoprotein;protein_id=WP_010874369.1;transl_table=4
NC_000912.1	RefSeq	gene	14992	15765	.	+	.	ID=gene-MPN_RS04215;Name=MPN_RS04215;gbkey=Gene;gene_biotype=protein_coding;locus_tag=MPN_RS04215;old_locus_tag=MPN_013
NC_000912.1	RefSeq	CDS	14992	15765	.	+	0	ID=cds-WP_010874370.1;Parent=gene-MPN_RS04215;Dbxref=Genbank:WP_010874370.1;Name=WP_010874370.1;gbkey=CDS;inference=COORDINATES: similar to AA sequence:RefSeq:WP_010874461.1;locus_tag=MPN_RS04215;product=DUF16 domain-containing protein;protein_id=WP_010874370.1;transl_table=4
NC_000912.1	RefSeq	gene	15867	16505	.	+	.	ID=gene-MPN_RS00075;Name=MPN_RS00075;gbkey=Gene;gene_biotype=protein_coding;locus_tag=MPN_RS00075;old_locus_tag=MPN014%2CMPN_014
NC_000912.1	RefSeq	CDS	15867	16505	.	+	0	ID=cds-WP_010874371.1;Parent=gene-MPN_RS00075;Dbxref=Genbank:WP_010874371.1;Name=WP_010874371.1;gbkey=CDS;inference=COORDINATES: similar to AA sequence:RefSeq:WP_010874371.1;locus_tag=MPN_RS00075;product=DNA primase-like protein;protein_id=WP_010874371.1;transl_table=4
NC_000912.1	RefSeq	gene	16482	17339	.	-	.	ID=gene-MPN_RS00080;Name=MPN_RS00080;gbkey=Gene;gene_biotype=protein_coding;locus_tag=MPN_RS00080;old_locus_tag=MPN015%2CMPN_015
NC_000912.1	RefSeq	CDS	16482	17339	.	-	0	ID=cds-WP_010874372.1;Parent=gene-MPN_RS00080;Dbxref=Genbank:WP_010874372.1;Name=WP_010874372.1;gbkey=CDS;inference=COORDINATES: similar to AA sequence:RefSeq:WP_014325284.1;locus_tag=MPN_RS00080;product=RimK family alpha-L-glutamate ligase;protein_id=WP_010874372.1;transl_table=4
NC_000912.1	RefSeq	gene	17339	18205	.	-	.	ID=gene-MPN_RS00085;Name=MPN_RS00085;gbkey=Gene;gene_biotype=protein_coding;locus_tag=MPN_RS00085;old_locus_tag=MPN016%2CMPN_016
NC_000912.1	RefSeq	CDS	17339	18205	.	-	0	ID=cds-WP_010874373.1;Parent=gene-MPN_RS00085;Dbxref=Genbank:WP_010874373.1;Name=WP_010874373.1;Ontology_term=GO:0016881;gbkey=CDS;go_function=acid-amino acid ligase activity|0016881||IEA;inference=COORDINATES: similar to AA sequence:RefSeq:WP_010874373.1;locus_tag=MPN_RS00085;product=RimK family alpha-L-glutamate ligase;protein_id=WP_010874373.1;transl_table=4
NC_000912.1	RefSeq	gene	18180	18989	.	-	.	ID=gene-MPN_RS00090;Name=MPN_RS00090;gbkey=Gene;gene_biotype=protein_coding;locus_tag=MPN_RS00090;old_locus_tag=MPN017%2CMPN_017
NC_000912.1	RefSeq	CDS	18180	18989	.	-	0	ID=cds-WP_010874374.1;Parent=gene-MPN_RS00090;Dbxref=Genbank:WP_010874374.1;Name=WP_010874374.1;gbkey=CDS;inference=COORDINATES: similar to AA sequence:RefSeq:WP_014325285.1;locus_tag=MPN_RS00090;product=bifunctional 5%2C10-methylenetetrahydrofolate dehydrogenase/5%2C10-methenyltetrahydrofolate cyclohydrolase;protein_id=WP_010874374.1;transl_table=4
NC_000912.1	RefSeq	gene	19074	19149	.	-	.	ID=gene-MPN_RS00095;Name=MPN_RS00095;gbkey=Gene;gene_biotype=tRNA;locus_tag=MPN_RS00095;old_locus_tag=MPNt01
NC_000912.1	tRNAscan-SE	tRNA	19074	19149	.	-	.	ID=rna-MPN_RS00095;Parent=gene-MPN_RS00095;anticodon=(pos:complement(19114..19116));gbkey=tRNA;inference=COORDINATES: profile:tRNAscan-SE:2.0.9;locus_tag=MPN_RS00095;product=tRNA-Ala
NC_000912.1	tRNAscan-SE	exon	19074	19149	.	-	.	ID=exon-MPN_RS00095-1;Parent=rna-MPN_RS00095;anticodon=(pos:complement(19114..19116));gbkey=tRNA;inference=COORDINATES: profile:tRNAscan-SE:2.0.9;locus_tag=MPN_RS00095;product=tRNA-Ala
NC_000912.1	RefSeq	gene	19155	19231	.	-	.	ID=gene-MPN_RS00100;Name=MPN_RS00100;gbkey=Gene;gene_biotype=tRNA;locus_tag=MPN_RS00100;old_locus_tag=MPNt02
NC_000912.1	tRNAscan-SE	tRNA	19155	19231	.	-	.	ID=rna-MPN_RS00100;Parent=gene-MPN_RS00100;anticodon=(pos:complement(19195..19197));gbkey=tRNA;inference=COORDINATES: profile:tRNAscan-SE:2.0.9;locus_tag=MPN_RS00100;product=tRNA-Ile
NC_000912.1	tRNAscan-SE	exon	19155	19231	.	-	.	ID=exon-MPN_RS00100-1;Parent=rna-MPN_RS00100;anticodon=(pos:complement(19195..19197));gbkey=tRNA;inference=COORDINATES: profile:tRNAscan-SE:2.0.9;locus_tag=MPN_RS00100;product=tRNA-Ile
NC_000912.1	RefSeq	gene	19325	21196	.	+	.	ID=gene-MPN_RS00105;Name=MPN_RS00105;gbkey=Gene;gene_biotype=protein_coding;locus_tag=MPN_RS00105;old_locus_tag=MPN018%2CMPN_018
NC_000912.1	RefSeq	CDS	19325	21196	.	+	0	ID=cds-WP_010874375.1;Parent=gene-MPN_RS00105;Dbxref=Genbank:WP_010874375.1;Name=WP_010874375.1;gbkey=CDS;inference=COORDINATES: similar to AA sequence:RefSeq:WP_014325286.1;locus_tag=MPN_RS00105;product=ABC transporter ATP-binding protein;protein_id=WP_010874375.1;transl_table=4
NC_000912.1	RefSeq	gene	21183	23012	.	+	.	ID=gene-MPN_RS00110;Name=MPN_RS00110;gbkey=Gene;gene_biotype=protein_coding;locus_tag=MPN_RS00110;old_locus_tag=MPN019%2CMPN_019
NC_000912.1	RefSeq	CDS	21183	23012	.	+	0	ID=cds-WP_238523132.1;Parent=gene-MPN_RS00110;Dbxref=Genbank:WP_238523132.1;Name=WP_238523132.1;gbkey=CDS;inference=COORDINATES: similar to AA sequence:RefSeq:WP_014574843.1;locus_tag=MPN_RS00110;product=ABC transporter ATP-binding protein;protein_id=WP_238523132.1;transl_table=4
NC_000912.1	RefSeq	gene	23022	26114	.	+	.	ID=gene-MPN_RS00115;Name=MPN_RS00115;gbkey=Gene;gene_biotype=protein_coding;locus_tag=MPN_RS00115;old_locus_tag=MPN020%2CMPN_020
NC_000912.1	RefSeq	CDS	23022	26114	.	+	0	ID=cds-WP_010874377.1;Parent=gene-MPN_RS00115;Dbxref=Genbank:WP_010874377.1;Name=WP_010874377.1;gbkey=CDS;inference=COORDINATES: similar to AA sequence:RefSeq:WP_010874377.1;locus_tag=MPN_RS00115;product=DEAD/DEAH box helicase;protein_id=WP_010874377.1;transl_table=4
NC_000912.1	RefSeq	gene	26160	27332	.	+	.	ID=gene-MPN_RS00120;Name=MPN_RS00120;gbkey=Gene;gene_biotype=protein_coding;locus_tag=MPN_RS00120;old_locus_tag=MPN021%2CMPN_021
NC_000912.1	RefSeq	CDS	26160	27332	.	+	0	ID=cds-WP_010874378.1;Parent=gene-MPN_RS00120;Dbxref=Genbank:WP_010874378.1;Name=WP_010874378.1;gbkey=CDS;inference=COORDINATES: similar to AA sequence:RefSeq:WP_014325289.1;locus_tag=MPN_RS00120;product=J domain-containing protein;protein_id=WP_010874378.1;transl_table=4
NC_000912.1	RefSeq	gene	27316	28245	.	+	.	ID=gene-MPN_RS00125;Name=pip;gbkey=Gene;gene=pip;gene_biotype=protein_coding;locus_tag=MPN_RS00125;old_locus_tag=MPN022%2CMPN_022
NC_000912.1	RefSeq	CDS	27316	28245	.	+	0	ID=cds-WP_010874379.1;Parent=gene-MPN_RS00125;Dbxref=Genbank:WP_010874379.1;Name=WP_010874379.1;Ontology_term=GO:0030163,GO:0004177;gbkey=CDS;gene=pip;go_function=aminopeptidase activity|0004177||IEA;go_process=protein catabolic process|0030163||IEA;inference=COORDINATES: similar to AA sequence:RefSeq:WP_010874379.1;locus_tag=MPN_RS00125;product=prolyl aminopeptidase;protein_id=WP_010874379.1;tra…
NC_000912.1	RefSeq	gene	28245	29783	.	+	.	ID=gene-MPN_RS00130;Name=metG;gbkey=Gene;gene=metG;gene_biotype=protein_coding;locus_tag=MPN_RS00130;old_locus_tag=MPN023%2CMPN_023
NC_000912.1	RefSeq	CDS	28245	29783	.	+	0	ID=cds-WP_010874380.1;Parent=gene-MPN_RS00130;Dbxref=Genbank:WP_010874380.1;Name=WP_010874380.1;Ontology_term=GO:0006431,GO:0004825,GO:0005737;gbkey=CDS;gene=metG;go_component=cytoplasm|0005737||IEA;go_function=methionine-tRNA ligase activity|0004825||IEA;go_process=methionyl-tRNA aminoacylation|0006431||IEA;inference=COORDINATES: similar to AA sequence:RefSeq:WP_010874380.1;locus_tag=MPN_RS00130…
NC_000912.1	RefSeq	gene	29810	30244	.	+	.	ID=gene-MPN_RS00135;Name=rpoE;gbkey=Gene;gene=rpoE;gene_biotype=protein_coding;locus_tag=MPN_RS00135;old_locus_tag=MPN024%2CMPN_024
NC_000912.1	RefSeq	CDS	29810	30244	.	+	0	ID=cds-WP_014574844.1;Parent=gene-MPN_RS00135;Dbxref=Genbank:WP_014574844.1;Name=WP_014574844.1;Ontology_term=GO:0006351,GO:0003899;gbkey=CDS;gene=rpoE;go_function=DNA-directed 5'-3' RNA polymerase activity|0003899||IEA;go_process=DNA-templated transcription|0006351||IEA;inference=COORDINATES: similar to AA sequence:RefSeq:WP_009885918.1;locus_tag=MPN_RS00135;product=DNA-directed RNA polymerase s…
NC_000912.1	RefSeq	gene	30244	31110	.	+	.	ID=gene-MPN_RS00140;Name=fba;gbkey=Gene;gene=fba;gene_biotype=protein_coding;locus_tag=MPN_RS00140;old_locus_tag=MPN025%2CMPN_025
NC_000912.1	RefSeq	CDS	30244	31110	.	+	0	ID=cds-WP_010874382.1;Parent=gene-MPN_RS00140;Dbxref=Genbank:WP_010874382.1;Name=WP_010874382.1;Ontology_term=GO:0006096,GO:0004332;gbkey=CDS;gene=fba;go_function=fructose-bisphosphate aldolase activity|0004332||IEA;go_process=glycolytic process|0006096||IEA;inference=COORDINATES: similar to AA sequence:RefSeq:WP_010874382.1;locus_tag=MPN_RS00140;product=class II fructose-1%2C6-bisphosphate aldol…
NC_000912.1	RefSeq	pseudogene	31111	32212	.	+	.	ID=gene-MPN_RS00145;Name=ychF;gbkey=Gene;gene=ychF;gene_biotype=pseudogene;locus_tag=MPN_RS00145;old_locus_tag=MPN026%2CMPN_026;pseudo=true
NC_000912.1	RefSeq	CDS	31111	32212	.	+	0	ID=cds-MPN_RS00145;Parent=gene-MPN_RS00145;Note=frameshifted;Ontology_term=GO:0005525;gbkey=CDS;gene=ychF;go_function=GTP binding|0005525||IEA;inference=COORDINATES: similar to AA sequence:RefSeq:WP_014325293.1;locus_tag=MPN_RS00145;product=redox-regulated ATPase YchF;pseudo=true;transl_table=4
NC_000912.1	RefSeq	gene	32202	33026	.	-	.	ID=gene-MPN_RS00150;Name=MPN_RS00150;gbkey=Gene;gene_biotype=protein_coding;locus_tag=MPN_RS00150;old_locus_tag=MPN027%2CMPN_027
NC_000912.1	RefSeq	CDS	32202	33026	.	-	0	ID=cds-WP_010874384.1;Parent=gene-MPN_RS00150;Dbxref=Genbank:WP_010874384.1;Name=WP_010874384.1;gbkey=CDS;inference=COORDINATES: similar to AA sequence:RefSeq:WP_014325294.1;locus_tag=MPN_RS00150;product=GNAT family N-acetyltransferase;protein_id=WP_010874384.1;transl_table=4
NC_000912.1	RefSeq	gene	33059	33958	.	+	.	ID=gene-MPN_RS00155;Name=MPN_RS00155;gbkey=Gene;gene_biotype=protein_coding;locus_tag=MPN_RS00155;old_locus_tag=MPN028%2CMPN_028
NC_000912.1	RefSeq	CDS	33059	33958	.	+	0	ID=cds-WP_010874385.1;Parent=gene-MPN_RS00155;Dbxref=Genbank:WP_010874385.1;Name=WP_010874385.1;gbkey=CDS;inference=COORDINATES: similar to AA sequence:RefSeq:WP_014325295.1;locus_tag=MPN_RS00155;product=glycosyltransferase family 2 protein;protein_id=WP_010874385.1;transl_table=4
NC_000912.1	RefSeq	gene	33979	34551	.	+	.	ID=gene-MPN_RS00160;Name=efp;gbkey=Gene;gene=efp;gene_biotype=protein_coding;locus_tag=MPN_RS00160;old_locus_tag=MPN029%2CMPN_029
NC_000912.1	RefSeq	CDS	33979	34551	.	+	0	ID=cds-WP_010874386.1;Parent=gene-MPN_RS00160;Dbxref=Genbank:WP_010874386.1;Name=WP_010874386.1;Ontology_term=GO:0006414,GO:0003746,GO:0005737;gbkey=CDS;gene=efp;go_component=cytoplasm|0005737||IEA;go_function=translation elongation factor activity|0003746||IEA;go_process=translational elongation|0006414||IEA;inference=COORDINATES: similar to AA sequence:RefSeq:WP_010874386.1;locus_tag=MPN_RS0016…
NC_000912.1	RefSeq	gene	34469	34975	.	+	.	ID=gene-MPN_RS00165;Name=MPN_RS00165;gbkey=Gene;gene_biotype=protein_coding;locus_tag=MPN_RS00165;old_locus_tag=MPN030%2CMPN_030
NC_000912.1	RefSeq	CDS	34469	34975	.	+	0	ID=cds-WP_010874387.1;Parent=gene-MPN_RS00165;Dbxref=Genbank:WP_010874387.1;Name=WP_010874387.1;gbkey=CDS;inference=COORDINATES: similar to AA sequence:RefSeq:WP_010874387.1;locus_tag=MPN_RS00165;product=DUF1948 domain-containing protein;protein_id=WP_010874387.1;transl_table=4
NC_000912.1	RefSeq	gene	34975	35586	.	+	.	ID=gene-MPN_RS00170;Name=MPN_RS00170;gbkey=Gene;gene_biotype=protein_coding;locus_tag=MPN_RS00170;old_locus_tag=MPN031%2CMPN_031
NC_000912.1	RefSeq	CDS	34975	35586	.	+	0	ID=cds-WP_010874388.1;Parent=gene-MPN_RS00170;Dbxref=Genbank:WP_010874388.1;Name=WP_010874388.1;gbkey=CDS;inference=COORDINATES: similar to AA sequence:RefSeq:WP_010874388.1;locus_tag=MPN_RS00170;product=DUF5453 family protein;protein_id=WP_010874388.1;transl_table=4
NC_000912.1	RefSeq	gene	35810	36136	.	-	.	ID=gene-MPN_RS00175;Name=MPN_RS00175;gbkey=Gene;gene_biotype=protein_coding;locus_tag=MPN_RS00175;old_locus_tag=MPN032%2CMPN_032
NC_000912.1	RefSeq	CDS	35810	36136	.	-	0	ID=cds-WP_010874389.1;Parent=gene-MPN_RS00175;Dbxref=Genbank:WP_010874389.1;Name=WP_010874389.1;gbkey=CDS;inference=COORDINATES: similar to AA sequence:RefSeq:WP_010874389.1;locus_tag=MPN_RS00175;product=DJ-1/PfpI family protein;protein_id=WP_010874389.1;transl_table=4
NC_000912.1	RefSeq	gene	36140	36760	.	-	.	ID=gene-MPN_RS00180;Name=upp;gbkey=Gene;gene=upp;gene_biotype=protein_coding;locus_tag=MPN_RS00180;old_locus_tag=MPN033%2CMPN_033
NC_000912.1	RefSeq	CDS	36140	36760	.	-	0	ID=cds-WP_010874390.1;Parent=gene-MPN_RS00180;Dbxref=Genbank:WP_010874390.1;Name=WP_010874390.1;Ontology_term=GO:0008655,GO:0004845;gbkey=CDS;gene=upp;go_function=uracil phosphoribosyltransferase activity|0004845||IEA;go_process=pyrimidine-containing compound salvage|0008655||IEA;inference=COORDINATES: similar to AA sequence:RefSeq:WP_010874390.1;locus_tag=MPN_RS00180;product=uracil phosphoribosy…
NC_000912.1	RefSeq	gene	36800	41131	.	-	.	ID=gene-MPN_RS00185;Name=polC;gbkey=Gene;gene=polC;gene_biotype=protein_coding;locus_tag=MPN_RS00185;old_locus_tag=MPN034%2CMPN_034
NC_000912.1	RefSeq	CDS	36800	41131	.	-	0	ID=cds-WP_010874391.1;Parent=gene-MPN_RS00185;Dbxref=Genbank:WP_010874391.1;Name=WP_010874391.1;Ontology_term=GO:0006260,GO:0003887,GO:0009360;gbkey=CDS;gene=polC;go_component=DNA polymerase III complex|0009360||IEA;go_function=DNA-directed DNA polymerase activity|0003887||IEA;go_process=DNA replication|0006260||IEA;inference=COORDINATES: similar to AA sequence:RefSeq:WP_014574846.1;locus_tag=MPN…
NC_000912.1	RefSeq	gene	41409	43409	.	+	.	ID=gene-MPN_RS00190;Name=MPN_RS00190;gbkey=Gene;gene_biotype=protein_coding;locus_tag=MPN_RS00190;old_locus_tag=MPN035%2CMPN_035
NC_000912.1	RefSeq	CDS	41409	43409	.	+	0	ID=cds-WP_010874392.1;Parent=gene-MPN_RS00190;Dbxref=Genbank:WP_010874392.1;Name=WP_010874392.1;gbkey=CDS;inference=COORDINATES: similar to AA sequence:RefSeq:WP_010874392.1;locus_tag=MPN_RS00190;product=DUF237 domain-containing protein;protein_id=WP_010874392.1;transl_table=4
NC_000912.1	RefSeq	gene	43581	45602	.	+	.	ID=gene-MPN_RS00195;Name=MPN_RS00195;gbkey=Gene;gene_biotype=protein_coding;locus_tag=MPN_RS00195;old_locus_tag=MPN036%2CMPN_036
NC_000912.1	RefSeq	CDS	43581	45602	.	+	0	ID=cds-WP_010874393.1;Parent=gene-MPN_RS00195;Dbxref=Genbank:WP_010874393.1;Name=WP_010874393.1;gbkey=CDS;inference=COORDINATES: similar to AA sequence:RefSeq:WP_010874393.1;locus_tag=MPN_RS00195;product=DUF237 domain-containing protein;protein_id=WP_010874393.1;transl_table=4
NC_000912.1	RefSeq	pseudogene	45736	46178	.	-	.	ID=gene-MPN_RS00200;Name=MPN_RS00200;gbkey=Gene;gene_biotype=pseudogene;locus_tag=MPN_RS00200;pseudo=true
NC_000912.1	RefSeq	CDS	45736	46178	.	-	0	ID=cds-MPN_RS00200;Parent=gene-MPN_RS00200;Note=frameshifted;gbkey=CDS;inference=COORDINATES: similar to AA sequence:RefSeq:WP_010874857.1;locus_tag=MPN_RS00200;product=DUF16 domain-containing protein;pseudo=true;transl_table=4
NC_000912.1	RefSeq	gene	46442	46792	.	-	.	ID=gene-MPN_RS00205;Name=MPN_RS00205;gbkey=Gene;gene_biotype=protein_coding;locus_tag=MPN_RS00205;old_locus_tag=MPN038%2CMPN_038
NC_000912.1	RefSeq	CDS	46442	46792	.	-	0	ID=cds-WP_010874395.1;Parent=gene-MPN_RS00205;Dbxref=Genbank:WP_010874395.1;Name=WP_010874395.1;gbkey=CDS;inference=COORDINATES: similar to AA sequence:RefSeq:WP_010874395.1;locus_tag=MPN_RS00205;product=DUF16 domain-containing protein;protein_id=WP_010874395.1;transl_table=4
NC_000912.1	RefSeq	gene	47194	48210	.	+	.	ID=gene-MPN_RS00210;Name=MPN_RS00210;gbkey=Gene;gene_biotype=protein_coding;locus_tag=MPN_RS00210;old_locus_tag=MPN_039
NC_000912.1	RefSeq	CDS	47194	48210	.	+	0	ID=cds-WP_010874396.1;Parent=gene-MPN_RS00210;Dbxref=Genbank:WP_010874396.1;Name=WP_010874396.1;gbkey=CDS;inference=COORDINATES: similar to AA sequence:RefSeq:WP_010874396.1;locus_tag=MPN_RS00210;product=DUF240 domain-containing protein;protein_id=WP_010874396.1;transl_table=4
NC_000912.1	RefSeq	gene	48670	49230	.	+	.	ID=gene-MPN_RS00215;Name=MPN_RS00215;gbkey=Gene;gene_biotype=protein_coding;locus_tag=MPN_RS00215;old_locus_tag=MPN_041
NC_000912.1	RefSeq	CDS	48670	49230	.	+	0	ID=cds-WP_010874398.1;Parent=gene-MPN_RS00215;Dbxref=Genbank:WP_010874398.1;Name=WP_010874398.1;gbkey=CDS;inference=COORDINATES: protein motif:HMM:NF015059.2;locus_tag=MPN_RS00215;product=DUF237 domain-containing protein;protein_id=WP_010874398.1;transl_table=4
NC_000912.1	RefSeq	gene	49292	51310	.	+	.	ID=gene-MPN_RS00220;Name=MPN_RS00220;gbkey=Gene;gene_biotype=protein_coding;locus_tag=MPN_RS00220;old_locus_tag=MPN042%2CMPN_042
NC_000912.1	RefSeq	CDS	49292	51310	.	+	0	ID=cds-WP_010874399.1;Parent=gene-MPN_RS00220;Dbxref=Genbank:WP_010874399.1;Name=WP_010874399.1;gbkey=CDS;inference=COORDINATES: similar to AA sequence:RefSeq:WP_010874399.1;locus_tag=MPN_RS00220;product=DUF237 domain-containing protein;protein_id=WP_010874399.1;transl_table=4
NC_000912.1	RefSeq	gene	51634	52428	.	+	.	ID=gene-MPN_RS00225;Name=MPN_RS00225;gbkey=Gene;gene_biotype=protein_coding;locus_tag=MPN_RS00225;old_locus_tag=MPN043%2CMPN_043
NC_000912.1	RefSeq	CDS	51634	52428	.	+	0	ID=cds-WP_010874400.1;Parent=gene-MPN_RS00225;Dbxref=Genbank:WP_010874400.1;Name=WP_010874400.1;gbkey=CDS;inference=COORDINATES: similar to AA sequence:RefSeq:WP_015344865.1;locus_tag=MPN_RS00225;product=aquaporin family protein;protein_id=WP_010874400.1;transl_table=4
NC_000912.1	RefSeq	pseudogene	52399	53050	.	-	.	ID=gene-MPN_RS00230;Name=MPN_RS00230;gbkey=Gene;gene_biotype=pseudogene;locus_tag=MPN_RS00230;old_locus_tag=B01_orf191%2CMPN044%2CMPN_044;pseudo=true
NC_000912.1	RefSeq	CDS	52399	53050	.	-	0	ID=cds-MPN_RS00230;Parent=gene-MPN_RS00230;Note=frameshifted;Ontology_term=GO:0004797,GO:0005524;gbkey=CDS;go_function=thymidine kinase activity|0004797||IEA,ATP binding|0005524||IEA;inference=COORDINATES: similar to AA sequence:RefSeq:WP_014325306.1;locus_tag=MPN_RS00230;product=thymidine kinase;pseudo=true;transl_table=4
NC_000912.1	RefSeq	gene	53077	54321	.	+	.	ID=gene-MPN_RS00235;Name=hisS;gbkey=Gene;gene=hisS;gene_biotype=protein_coding;locus_tag=MPN_RS00235;old_locus_tag=MPN045%2CMPN_045
NC_000912.1	RefSeq	CDS	53077	54321	.	+	0	ID=cds-WP_010874402.1;Parent=gene-MPN_RS00235;Dbxref=Genbank:WP_010874402.1;Name=WP_010874402.1;Ontology_term=GO:0006427,GO:0004821,GO:0005737;gbkey=CDS;gene=hisS;go_component=cytoplasm|0005737||IEA;go_function=histidine-tRNA ligase activity|0004821||IEA;go_process=histidyl-tRNA aminoacylation|0006427||IEA;inference=COORDINATES: similar to AA sequence:RefSeq:WP_010874402.1;locus_tag=MPN_RS00235;p…
NC_000912.1	RefSeq	gene	54293	55966	.	+	.	ID=gene-MPN_RS00240;Name=aspS;gbkey=Gene;gene=aspS;gene_biotype=protein_coding;locus_tag=MPN_RS00240;old_locus_tag=MPN046%2CMPN_046
NC_000912.1	RefSeq	CDS	54293	55966	.	+	0	ID=cds-WP_010874403.1;Parent=gene-MPN_RS00240;Dbxref=Genbank:WP_010874403.1;Name=WP_010874403.1;Ontology_term=GO:0006422,GO:0004815,GO:0005737;gbkey=CDS;gene=aspS;go_component=cytoplasm|0005737||IEA;go_function=aspartate-tRNA ligase activity|0004815||IEA;go_process=aspartyl-tRNA aminoacylation|0006422||IEA;inference=COORDINATES: similar to AA sequence:RefSeq:WP_010874403.1;locus_tag=MPN_RS00240;p…
NC_000912.1	RefSeq	gene	55942	57297	.	+	.	ID=gene-MPN_RS00245;Name=MPN_RS00245;gbkey=Gene;gene_biotype=protein_coding;locus_tag=MPN_RS00245;old_locus_tag=MPN047%2CMPN_047
NC_000912.1	RefSeq	CDS	55942	57297	.	+	0	ID=cds-WP_010874404.1;Parent=gene-MPN_RS00245;Dbxref=Genbank:WP_010874404.1;Name=WP_010874404.1;Ontology_term=GO:0009435,GO:0004514;gbkey=CDS;go_function=nicotinate-nucleotide diphosphorylase (carboxylating) activity|0004514||IEA;go_process=NAD biosynthetic process|0009435||IEA;inference=COORDINATES: similar to AA sequence:RefSeq:WP_010874404.1;locus_tag=MPN_RS00245;product=nicotinate phosphoribo…
NC_000912.1	RefSeq	gene	57637	59442	.	+	.	ID=gene-MPN_RS00250;Name=MPN_RS00250;gbkey=Gene;gene_biotype=protein_coding;locus_tag=MPN_RS00250;old_locus_tag=MPN048%2CMPN_048
NC_000912.1	RefSeq	CDS	57637	59442	.	+	0	ID=cds-WP_238523133.1;Parent=gene-MPN_RS00250;Dbxref=Genbank:WP_238523133.1;Name=WP_238523133.1;gbkey=CDS;inference=COORDINATES: similar to AA sequence:RefSeq:WP_019830453.1;locus_tag=MPN_RS00250;product=DUF237 domain-containing protein;protein_id=WP_238523133.1;transl_table=4
NC_000912.1	RefSeq	gene	59619	61517	.	+	.	ID=gene-MPN_RS00255;Name=MPN_RS00255;gbkey=Gene;gene_biotype=protein_coding;locus_tag=MPN_RS00255;old_locus_tag=MPN049%2CMPN_049
NC_000912.1	RefSeq	CDS	59619	61517	.	+	0	ID=cds-WP_010874406.1;Parent=gene-MPN_RS00255;Dbxref=Genbank:WP_010874406.1;Name=WP_010874406.1;gbkey=CDS;inference=COORDINATES: similar to AA sequence:RefSeq:WP_010874406.1;locus_tag=MPN_RS00255;product=DUF237 domain-containing protein;protein_id=WP_010874406.1;transl_table=4
NC_000912.1	RefSeq	gene	61729	61956	.	+	.	ID=gene-MPN_RS00260;Name=MPN_RS00260;gbkey=Gene;gene_biotype=protein_coding;locus_tag=MPN_RS00260;old_locus_tag=MPNnc007
NC_000912.1	RefSeq	CDS	61729	61956	.	+	0	ID=cds-WP_017532728.1;Parent=gene-MPN_RS00260;Dbxref=Genbank:WP_017532728.1;Name=WP_017532728.1;gbkey=CDS;inference=COORDINATES: similar to AA sequence:RefSeq:WP_017532728.1;locus_tag=MPN_RS00260;product=hypothetical protein;protein_id=WP_017532728.1;transl_table=4
NC_000912.1	RefSeq	gene	61977	63503	.	-	.	ID=gene-MPN_RS00265;Name=glpK;gbkey=Gene;gene=glpK;gene_biotype=protein_coding;locus_tag=MPN_RS00265;old_locus_tag=MPN050%2CMPN_050
NC_000912.1	RefSeq	CDS	61977	63503	.	-	0	ID=cds-WP_010874407.1;Parent=gene-MPN_RS00265;Dbxref=Genbank:WP_010874407.1;Name=WP_010874407.1;Ontology_term=GO:0006071,GO:0004370;gbkey=CDS;gene=glpK;go_function=glycerol kinase activity|0004370||IEA;go_process=glycerol metabolic process|0006071||IEA;inference=COORDINATES: similar to AA sequence:RefSeq:WP_010874407.1;locus_tag=MPN_RS00265;product=glycerol kinase GlpK;protein_id=WP_010874407.1;t…
NC_000912.1	RefSeq	gene	63494	64648	.	-	.	ID=gene-MPN_RS00270;Name=glpO;gbkey=Gene;gene=glpO;gene_biotype=protein_coding;locus_tag=MPN_RS00270;old_locus_tag=MPN051%2CMPN_051
NC_000912.1	RefSeq	CDS	63494	64648	.	-	0	ID=cds-WP_010874408.1;Parent=gene-MPN_RS00270;Dbxref=Genbank:WP_010874408.1;Name=WP_010874408.1;gbkey=CDS;gene=glpO;inference=COORDINATES: similar to AA sequence:RefSeq:WP_015344867.1;locus_tag=MPN_RS00270;product=type 2 glycerol-3-phosphate oxidase;protein_id=WP_010874408.1;transl_table=4
NC_000912.1	RefSeq	gene	64888	66804	.	+	.	ID=gene-MPN_RS00275;Name=MPN_RS00275;gbkey=Gene;gene_biotype=protein_coding;locus_tag=MPN_RS00275;old_locus_tag=MPN052%2CMPN_052
NC_000912.1	RefSeq	CDS	64888	66804	.	+	0	ID=cds-WP_225971173.1;Parent=gene-MPN_RS00275;Dbxref=Genbank:WP_225971173.1;Name=WP_225971173.1;gbkey=CDS;inference=COORDINATES: similar to AA sequence:RefSeq:WP_014325311.1;locus_tag=MPN_RS00275;product=BMP family protein;protein_id=WP_225971173.1;transl_table=4
NC_000912.1	RefSeq	gene	66822	67088	.	+	.	ID=gene-MPN_RS00280;Name=ptsH;gbkey=Gene;gene=ptsH;gene_biotype=protein_coding;locus_tag=MPN_RS00280;old_locus_tag=MPN053%2CMPN_053
NC_000912.1	RefSeq	CDS	66822	67088	.	+	0	ID=cds-WP_010874410.1;Parent=gene-MPN_RS00280;Dbxref=Genbank:WP_010874410.1;Name=WP_010874410.1;gbkey=CDS;gene=ptsH;inference=COORDINATES: similar to AA sequence:RefSeq:WP_010874410.1;locus_tag=MPN_RS00280;product=phosphocarrier protein HPr;protein_id=WP_010874410.1;transl_table=4
NC_000912.1	RefSeq	gene	67545	67796	.	+	.	ID=gene-MPN_RS00290;Name=MPN_RS00290;gbkey=Gene;gene_biotype=protein_coding;locus_tag=MPN_RS00290
NC_000912.1	RefSeq	CDS	67545	67796	.	+	0	ID=cds-WP_014574853.1;Parent=gene-MPN_RS00290;Dbxref=Genbank:WP_014574853.1;Name=WP_014574853.1;gbkey=CDS;inference=COORDINATES: similar to AA sequence:RefSeq:WP_014574853.1;locus_tag=MPN_RS00290;product=hypothetical protein;protein_id=WP_014574853.1;transl_table=4
NC_000912.1	RefSeq	gene	68627	68998	.	+	.	ID=gene-MPN_RS00295;Name=MPN_RS00295;gbkey=Gene;gene_biotype=protein_coding;locus_tag=MPN_RS00295;old_locus_tag=MPN054%2CMPN_054
NC_000912.1	RefSeq	CDS	68627	68998	.	+	0	ID=cds-WP_010874411.1;Parent=gene-MPN_RS00295;Dbxref=Genbank:WP_010874411.1;Name=WP_010874411.1;gbkey=CDS;inference=COORDINATES: similar to AA sequence:RefSeq:WP_014325312.1;locus_tag=MPN_RS00295;product=MPN647 family lipoprotein;protein_id=WP_010874411.1;transl_table=4
NC_000912.1	RefSeq	gene	69010	69339	.	+	.	ID=gene-MPN_RS00300;Name=MPN_RS00300;gbkey=Gene;gene_biotype=protein_coding;locus_tag=MPN_RS00300
NC_000912.1	GeneMarkS-2+	CDS	69010	69339	.	+	0	ID=cds-WP_026088305.1;Parent=gene-MPN_RS00300;Dbxref=Genbank:WP_026088305.1;Name=WP_026088305.1;gbkey=CDS;inference=COORDINATES: ab initio prediction:GeneMarkS-2+;locus_tag=MPN_RS00300;product=hypothetical protein;protein_id=WP_026088305.1;transl_table=4
NC_000912.1	RefSeq	gene	70404	72086	.	+	.	ID=gene-MPN_RS00305;Name=MPN_RS00305;gbkey=Gene;gene_biotype=protein_coding;locus_tag=MPN_RS00305;old_locus_tag=MPN055%2CMPN_055
NC_000912.1	RefSeq	CDS	70404	72086	.	+	0	ID=cds-WP_010874412.1;Parent=gene-MPN_RS00305;Dbxref=Genbank:WP_010874412.1;Name=WP_010874412.1;Ontology_term=GO:0005524;gbkey=CDS;go_function=ATP binding|0005524||IEA;inference=COORDINATES: similar to AA sequence:RefSeq:WP_010874412.1;locus_tag=MPN_RS00305;product=ATP-binding cassette domain-containing protein;protein_id=WP_010874412.1;transl_table=4
NC_000912.1	RefSeq	gene	72088	72948	.	+	.	ID=gene-MPN_RS00310;Name=MPN_RS00310;gbkey=Gene;gene_biotype=protein_coding;locus_tag=MPN_RS00310;old_locus_tag=MPN056%2CMPN_056
NC_000912.1	RefSeq	CDS	72088	72948	.	+	0	ID=cds-WP_010874413.1;Parent=gene-MPN_RS00310;Dbxref=Genbank:WP_010874413.1;Name=WP_010874413.1;gbkey=CDS;inference=COORDINATES: similar to AA sequence:RefSeq:WP_010874413.1;locus_tag=MPN_RS00310;product=ABC transporter permease;protein_id=WP_010874413.1;transl_table=4
NC_000912.1	RefSeq	gene	72941	73801	.	+	.	ID=gene-MPN_RS00315;Name=MPN_RS00315;gbkey=Gene;gene_biotype=protein_coding;locus_tag=MPN_RS00315;old_locus_tag=MPN057%2CMPN_057
NC_000912.1	RefSeq	CDS	72941	73801	.	+	0	ID=cds-WP_010874414.1;Parent=gene-MPN_RS00315;Dbxref=Genbank:WP_010874414.1;Name=WP_010874414.1;gbkey=CDS;inference=COORDINATES: similar to AA sequence:RefSeq:WP_010874414.1;locus_tag=MPN_RS00315;product=ABC transporter permease;protein_id=WP_010874414.1;transl_table=4
NC_000912.1	RefSeq	gene	73819	75243	.	+	.	ID=gene-MPN_RS00320;Name=MPN_RS00320;gbkey=Gene;gene_biotype=protein_coding;locus_tag=MPN_RS00320;old_locus_tag=MPN058%2CMPN_058
NC_000912.1	RefSeq	CDS	73819	75243	.	+	0	ID=cds-WP_230697184.1;Parent=gene-MPN_RS00320;Dbxref=Genbank:WP_230697184.1;Name=WP_230697184.1;gbkey=CDS;inference=COORDINATES: similar to AA sequence:RefSeq:WP_014325314.1;locus_tag=MPN_RS00320;product=hypothetical protein;protein_id=WP_230697184.1;transl_table=4
NC_000912.1	RefSeq	gene	75243	76202	.	+	.	ID=gene-MPN_RS00325;Name=tsaD;gbkey=Gene;gene=tsaD;gene_biotype=protein_coding;locus_tag=MPN_RS00325;old_locus_tag=MPN059%2CMPN_059
NC_000912.1	RefSeq	CDS	75243	76202	.	+	0	ID=cds-WP_010874416.1;Parent=gene-MPN_RS00325;Dbxref=Genbank:WP_010874416.1;Name=WP_010874416.1;Ontology_term=GO:0006400;gbkey=CDS;gene=tsaD;go_process=tRNA modification|0006400||IEA;inference=COORDINATES: similar to AA sequence:RefSeq:WP_010874416.1;locus_tag=MPN_RS00325;product=tRNA (adenosine(37)-N6)-threonylcarbamoyltransferase complex transferase subunit TsaD;protein_id=WP_010874416.1;transl…
NC_000912.1	RefSeq	gene	76186	77337	.	+	.	ID=gene-MPN_RS00330;Name=metK;gbkey=Gene;gene=metK;gene_biotype=protein_coding;locus_tag=MPN_RS00330;old_locus_tag=MPN060%2CMPN_060
NC_000912.1	RefSeq	CDS	76186	77337	.	+	0	ID=cds-WP_010874417.1;Parent=gene-MPN_RS00330;Dbxref=Genbank:WP_010874417.1;Name=WP_010874417.1;Ontology_term=GO:0006556,GO:0004478;gbkey=CDS;gene=metK;go_function=methionine adenosyltransferase activity|0004478||IEA;go_process=S-adenosylmethionine biosynthetic process|0006556||IEA;inference=COORDINATES: similar to AA sequence:RefSeq:WP_010874417.1;locus_tag=MPN_RS00330;product=methionine adenosy…
NC_000912.1	RefSeq	gene	77313	77594	.	+	.	ID=gene-MPN_RS00335;Name=MPN_RS00335;gbkey=Gene;gene_biotype=protein_coding;locus_tag=MPN_RS00335;old_locus_tag=MPN060a
NC_000912.1	RefSeq	CDS	77313	77594	.	+	0	ID=cds-WP_014574859.1;Parent=gene-MPN_RS00335;Dbxref=Genbank:WP_014574859.1;Name=WP_014574859.1;gbkey=CDS;inference=COORDINATES: similar to AA sequence:RefSeq:WP_014574859.1;locus_tag=MPN_RS00335;product=hypothetical protein;protein_id=WP_014574859.1;transl_table=4
NC_000912.1	RefSeq	gene	77625	78977	.	-	.	ID=gene-MPN_RS00340;Name=ffh;gbkey=Gene;gene=ffh;gene_biotype=protein_coding;locus_tag=MPN_RS00340;old_locus_tag=MPN061%2CMPN_061
NC_000912.1	RefSeq	CDS	77625	78977	.	-	0	ID=cds-WP_010874418.1;Parent=gene-MPN_RS00340;Dbxref=Genbank:WP_010874418.1;Name=WP_010874418.1;Ontology_term=GO:0009306,GO:0003924,GO:0005048,GO:0048501;gbkey=CDS;gene=ffh;go_component=signal recognition particle%2C plasma membrane targeting|0048501||IEA;go_function=GTPase activity|0003924||IEA,signal sequence binding|0005048||IEA;go_process=protein secretion|0009306||IEA;inference=COORDINATES: …
NC_000912.1	RefSeq	gene	79033	79749	.	+	.	ID=gene-MPN_RS00345;Name=deoD;gbkey=Gene;gene=deoD;gene_biotype=protein_coding;locus_tag=MPN_RS00345;old_locus_tag=MPN062%2CMPN_062
NC_000912.1	RefSeq	CDS	79033	79749	.	+	0	ID=cds-WP_010874419.1;Parent=gene-MPN_RS00345;Dbxref=Genbank:WP_010874419.1;Name=WP_010874419.1;Ontology_term=GO:0043096,GO:0004731;gbkey=CDS;gene=deoD;go_function=purine-nucleoside phosphorylase activity|0004731||IEA;go_process=purine nucleobase salvage|0043096||IEA;inference=COORDINATES: similar to AA sequence:RefSeq:WP_009885712.1;locus_tag=MPN_RS00345;product=purine-nucleoside phosphorylase;p…
NC_000912.1	RefSeq	gene	79753	80427	.	+	.	ID=gene-MPN_RS00350;Name=deoC;gbkey=Gene;gene=deoC;gene_biotype=protein_coding;locus_tag=MPN_RS00350;old_locus_tag=MPN063%2CMPN_063
NC_000912.1	RefSeq	CDS	79753	80427	.	+	0	ID=cds-WP_010874420.1;Parent=gene-MPN_RS00350;Dbxref=Genbank:WP_010874420.1;Name=WP_010874420.1;Ontology_term=GO:0009264,GO:0004139;gbkey=CDS;gene=deoC;go_function=deoxyribose-phosphate aldolase activity|0004139||IEA;go_process=deoxyribonucleotide catabolic process|0009264||IEA;inference=COORDINATES: similar to AA sequence:RefSeq:WP_014325317.1;locus_tag=MPN_RS00350;product=deoxyribose-phosphate …
NC_000912.1	RefSeq	gene	80414	81679	.	+	.	ID=gene-MPN_RS00355;Name=MPN_RS00355;gbkey=Gene;gene_biotype=protein_coding;locus_tag=MPN_RS00355;old_locus_tag=MPN064%2CMPN_064
NC_000912.1	RefSeq	CDS	80414	81679	.	+	0	ID=cds-WP_010874421.1;Parent=gene-MPN_RS00355;Dbxref=Genbank:WP_010874421.1;Name=WP_010874421.1;Ontology_term=GO:0006206;gbkey=CDS;go_process=pyrimidine nucleobase metabolic process|0006206||IEA;inference=COORDINATES: similar to AA sequence:RefSeq:WP_014325318.1;locus_tag=MPN_RS00355;product=thymidine phosphorylase;protein_id=WP_010874421.1;transl_table=4
NC_000912.1	RefSeq	gene	81690	82091	.	+	.	ID=gene-MPN_RS00360;Name=cdd;gbkey=Gene;gene=cdd;gene_biotype=protein_coding;locus_tag=MPN_RS00360;old_locus_tag=MPN065%2CMPN_065
NC_000912.1	RefSeq	CDS	81690	82091	.	+	0	ID=cds-WP_010874422.1;Parent=gene-MPN_RS00360;Dbxref=Genbank:WP_010874422.1;Name=WP_010874422.1;Ontology_term=GO:0008655,GO:0004126,GO:0005737;gbkey=CDS;gene=cdd;go_component=cytoplasm|0005737||IEA;go_function=cytidine deaminase activity|0004126||IEA;go_process=pyrimidine-containing compound salvage|0008655||IEA;inference=COORDINATES: similar to AA sequence:RefSeq:WP_010874422.1;locus_tag=MPN_RS0…
NC_000912.1	RefSeq	gene	82081	83745	.	+	.	ID=gene-MPN_RS00365;Name=MPN_RS00365;gbkey=Gene;gene_biotype=protein_coding;locus_tag=MPN_RS00365;old_locus_tag=MPN066%2CMPN_066
NC_000912.1	RefSeq	CDS	82081	83745	.	+	0	ID=cds-WP_010874423.1;Parent=gene-MPN_RS00365;Dbxref=Genbank:WP_010874423.1;Name=WP_010874423.1;gbkey=CDS;inference=COORDINATES: similar to AA sequence:RefSeq:WP_010874423.1;locus_tag=MPN_RS00365;product=phospho-sugar mutase;protein_id=WP_010874423.1;transl_table=4
NC_000912.1	RefSeq	gene	83713	84675	.	-	.	ID=gene-MPN_RS00370;Name=nusG;gbkey=Gene;gene=nusG;gene_biotype=protein_coding;locus_tag=MPN_RS00370;old_locus_tag=MPN067%2CMPN_067
NC_000912.1	RefSeq	CDS	83713	84675	.	-	0	ID=cds-WP_010874424.1;Parent=gene-MPN_RS00370;Dbxref=Genbank:WP_010874424.1;Name=WP_010874424.1;gbkey=CDS;gene=nusG;inference=COORDINATES: similar to AA sequence:RefSeq:WP_014325320.1;locus_tag=MPN_RS00370;product=transcription termination/antitermination protein NusG;protein_id=WP_010874424.1;transl_table=4
NC_000912.1	RefSeq	gene	84683	85060	.	-	.	ID=gene-MPN_RS00375;Name=secE;gbkey=Gene;gene=secE;gene_biotype=protein_coding;locus_tag=MPN_RS00375;old_locus_tag=MPN068%2CMPN_068
NC_000912.1	RefSeq	CDS	84683	85060	.	-	0	ID=cds-WP_010874425.1;Parent=gene-MPN_RS00375;Dbxref=Genbank:WP_010874425.1;Name=WP_010874425.1;Ontology_term=GO:0043952,GO:0015450,GO:0005886;gbkey=CDS;gene=secE;go_component=plasma membrane|0005886||IEA;go_function=protein-transporting ATPase activity|0015450||IEA;go_process=protein transport by the Sec complex|0043952||IEA;inference=COORDINATES: similar to AA sequence:RefSeq:WP_010874425.1;loc…
NC_000912.1	RefSeq	gene	85066	85212	.	-	.	ID=gene-MPN_RS00380;Name=rpmG;gbkey=Gene;gene=rpmG;gene_biotype=protein_coding;locus_tag=MPN_RS00380;old_locus_tag=MPN069%2CMPN_069
NC_000912.1	RefSeq	CDS	85066	85212	.	-	0	ID=cds-WP_010874426.1;Parent=gene-MPN_RS00380;Dbxref=Genbank:WP_010874426.1;Name=WP_010874426.1;Ontology_term=GO:0006412,GO:0003735,GO:0000315,GO:0022625;gbkey=CDS;gene=rpmG;go_component=organellar large ribosomal subunit|0000315||IEA,cytosolic large ribosomal subunit|0022625||IEA;go_function=structural constituent of ribosome|0003735||IEA;go_process=translation|0006412||IEA;inference=COORDINATES…
NC_000912.1	RefSeq	gene	85228	85611	.	-	.	ID=gene-MPN_RS00385;Name=MPN_RS00385;gbkey=Gene;gene_biotype=protein_coding;locus_tag=MPN_RS00385;old_locus_tag=MPN070%2CMPN_070
NC_000912.1	RefSeq	CDS	85228	85611	.	-	0	ID=cds-WP_010874427.1;Parent=gene-MPN_RS00385;Dbxref=Genbank:WP_010874427.1;Name=WP_010874427.1;gbkey=CDS;inference=COORDINATES: similar to AA sequence:RefSeq:WP_010874427.1;locus_tag=MPN_RS00385;product=hypothetical protein;protein_id=WP_010874427.1;transl_table=4
NC_000912.1	RefSeq	gene	85598	86428	.	-	.	ID=gene-MPN_RS00390;Name=rsmI;gbkey=Gene;gene=rsmI;gene_biotype=protein_coding;locus_tag=MPN_RS00390;old_locus_tag=MPN071%2CMPN_071
NC_000912.1	RefSeq	CDS	85598	86428	.	-	0	ID=cds-WP_010874428.1;Parent=gene-MPN_RS00390;Dbxref=Genbank:WP_010874428.1;Name=WP_010874428.1;Ontology_term=GO:0000451,GO:0008649,GO:0008757;gbkey=CDS;gene=rsmI;go_function=rRNA methyltransferase activity|0008649||IEA,S-adenosylmethionine-dependent methyltransferase activity|0008757||IEA;go_process=rRNA 2'-O-methylation|0000451||IEA;inference=COORDINATES: similar to AA sequence:RefSeq:WP_010874…
NC_000912.1	RefSeq	gene	86410	86946	.	-	.	ID=gene-MPN_RS00395;Name=rnmV;gbkey=Gene;gene=rnmV;gene_biotype=protein_coding;locus_tag=MPN_RS00395;old_locus_tag=MPN072%2CMPN_072
NC_000912.1	RefSeq	CDS	86410	86946	.	-	0	ID=cds-WP_010874429.1;Parent=gene-MPN_RS00395;Dbxref=Genbank:WP_010874429.1;Name=WP_010874429.1;Ontology_term=GO:0006364,GO:0043822;gbkey=CDS;gene=rnmV;go_function=ribonuclease M5 activity|0043822||IEA;go_process=rRNA processing|0006364||IEA;inference=COORDINATES: similar to AA sequence:RefSeq:WP_010874429.1;locus_tag=MPN_RS00395;product=ribonuclease M5;protein_id=WP_010874429.1;transl_table=4
NC_000912.1	RefSeq	gene	86925	87911	.	-	.	ID=gene-MPN_RS00400;Name=prs;gbkey=Gene;gene=prs;gene_biotype=protein_coding;locus_tag=MPN_RS00400;old_locus_tag=MPN073%2CMPN_073
NC_000912.1	RefSeq	CDS	86925	87911	.	-	0	ID=cds-WP_015344868.1;Parent=gene-MPN_RS00400;Dbxref=Genbank:WP_015344868.1;Name=WP_015344868.1;Ontology_term=GO:0009152,GO:0004749;gbkey=CDS;gene=prs;go_function=ribose phosphate diphosphokinase activity|0004749||IEA;go_process=purine ribonucleotide biosynthetic process|0009152||IEA;inference=COORDINATES: similar to AA sequence:RefSeq:WP_014574862.1;locus_tag=MPN_RS00400;product=ribose-phosphate…
NC_000912.1	RefSeq	gene	87898	88341	.	-	.	ID=gene-MPN_RS04050;Name=smpB;gbkey=Gene;gene=smpB;gene_biotype=protein_coding;locus_tag=MPN_RS04050;old_locus_tag=MPN_074
NC_000912.1	RefSeq	CDS	87898	88341	.	-	0	ID=cds-WP_010874431.1;Parent=gene-MPN_RS04050;Dbxref=Genbank:WP_010874431.1;Name=WP_010874431.1;Ontology_term=GO:0006450,GO:0003723;gbkey=CDS;gene=smpB;go_function=RNA binding|0003723||IEA;go_process=regulation of translational fidelity|0006450||IEA;inference=COORDINATES: similar to AA sequence:RefSeq:WP_010874431.1;locus_tag=MPN_RS04050;product=SsrA-binding protein;protein_id=WP_010874431.1;tran…
NC_000912.1	RefSeq	gene	88348	89247	.	+	.	ID=gene-MPN_RS00405;Name=MPN_RS00405;gbkey=Gene;gene_biotype=protein_coding;locus_tag=MPN_RS00405;old_locus_tag=MPN075%2CMPN_075
NC_000912.1	RefSeq	CDS	88348	89247	.	+	0	ID=cds-WP_010874432.1;Parent=gene-MPN_RS00405;Dbxref=Genbank:WP_010874432.1;Name=WP_010874432.1;gbkey=CDS;inference=COORDINATES: similar to AA sequence:RefSeq:WP_010874432.1;locus_tag=MPN_RS00405;product=glycosyltransferase family 2 protein;protein_id=WP_010874432.1;transl_table=4
NC_000912.1	RefSeq	gene	89299	90993	.	-	.	ID=gene-MPN_RS00410;Name=MPN_RS00410;gbkey=Gene;gene_biotype=protein_coding;locus_tag=MPN_RS00410;old_locus_tag=MPN076%2CMPN_076
NC_000912.1	RefSeq	CDS	89299	90993	.	-	0	ID=cds-WP_010874433.1;Parent=gene-MPN_RS00410;Dbxref=Genbank:WP_010874433.1;Name=WP_010874433.1;gbkey=CDS;inference=COORDINATES: similar to AA sequence:RefSeq:WP_010874433.1;locus_tag=MPN_RS00410;product=MFS transporter;protein_id=WP_010874433.1;transl_table=4
NC_000912.1	RefSeq	gene	91199	92839	.	-	.	ID=gene-MPN_RS00415;Name=MPN_RS00415;gbkey=Gene;gene_biotype=protein_coding;locus_tag=MPN_RS00415;old_locus_tag=MPN077%2CMPN_077
NC_000912.1	RefSeq	CDS	91199	92839	.	-	0	ID=cds-WP_010874434.1;Parent=gene-MPN_RS00415;Dbxref=Genbank:WP_010874434.1;Name=WP_010874434.1;gbkey=CDS;inference=COORDINATES: similar to AA sequence:RefSeq:WP_010874434.1;locus_tag=MPN_RS00415;product=MFS transporter;protein_id=WP_010874434.1;transl_table=4
NC_000912.1	RefSeq	gene	93052	93140	.	-	.	ID=gene-MPN_RS00420;Name=MPN_RS00420;gbkey=Gene;gene_biotype=tRNA;locus_tag=MPN_RS00420;old_locus_tag=MPNt03
NC_000912.1	tRNAscan-SE	tRNA	93052	93140	.	-	.	ID=rna-MPN_RS00420;Parent=gene-MPN_RS00420;anticodon=(pos:complement(93105..93107));gbkey=tRNA;inference=COORDINATES: profile:tRNAscan-SE:2.0.9;locus_tag=MPN_RS00420;product=tRNA-Ser
NC_000912.1	tRNAscan-SE	exon	93052	93140	.	-	.	ID=exon-MPN_RS00420-1;Parent=rna-MPN_RS00420;anticodon=(pos:complement(93105..93107));gbkey=tRNA;inference=COORDINATES: profile:tRNAscan-SE:2.0.9;locus_tag=MPN_RS00420;product=tRNA-Ser
NC_000912.1	RefSeq	gene	93191	95275	.	+	.	ID=gene-MPN_RS00425;Name=MPN_RS00425;gbkey=Gene;gene_biotype=protein_coding;locus_tag=MPN_RS00425;old_locus_tag=MPN078%2CMPN_078
NC_000912.1	RefSeq	CDS	93191	95275	.	+	0	ID=cds-WP_010874435.1;Parent=gene-MPN_RS00425;Dbxref=Genbank:WP_010874435.1;Name=WP_010874435.1;Ontology_term=GO:0009401,GO:0022877,GO:0016020;gbkey=CDS;go_component=membrane|0016020||IEA;go_function=protein-N(PI)-phosphohistidine-fructose phosphotransferase system transporter activity|0022877||IEA;go_process=phosphoenolpyruvate-dependent sugar phosphotransferase system|0009401||IEA;inference=COO…
NC_000912.1	RefSeq	gene	95268	96170	.	+	.	ID=gene-MPN_RS00430;Name=MPN_RS00430;gbkey=Gene;gene_biotype=protein_coding;locus_tag=MPN_RS00430;old_locus_tag=MPN079%2CMPN_079
NC_000912.1	RefSeq	CDS	95268	96170	.	+	0	ID=cds-WP_010874436.1;Parent=gene-MPN_RS00430;Dbxref=Genbank:WP_010874436.1;Name=WP_010874436.1;gbkey=CDS;inference=COORDINATES: similar to AA sequence:RefSeq:WP_014325325.1;locus_tag=MPN_RS00430;product=1-phosphofructokinase family hexose kinase;protein_id=WP_010874436.1;transl_table=4
NC_000912.1	RefSeq	gene	96178	96339	.	+	.	ID=gene-MPN_RS03875;Name=MPN_RS03875;gbkey=Gene;gene_biotype=protein_coding;locus_tag=MPN_RS03875
NC_000912.1	RefSeq	CDS	96178	96339	.	+	0	ID=cds-WP_014574865.1;Parent=gene-MPN_RS03875;Dbxref=Genbank:WP_014574865.1;Name=WP_014574865.1;gbkey=CDS;inference=COORDINATES: similar to AA sequence:RefSeq:WP_014574865.1;locus_tag=MPN_RS03875;product=hypothetical protein;protein_id=WP_014574865.1;transl_table=4
NC_000912.1	RefSeq	gene	96407	100567	.	+	.	ID=gene-MPN_RS00435;Name=MPN_RS00435;gbkey=Gene;gene_biotype=protein_coding;locus_tag=MPN_RS00435;old_locus_tag=MPN080%2CMPN_080
NC_000912.1	RefSeq	CDS	96407	100567	.	+	0	ID=cds-WP_010874437.1;Parent=gene-MPN_RS00435;Dbxref=Genbank:WP_010874437.1;Name=WP_010874437.1;gbkey=CDS;inference=COORDINATES: similar to AA sequence:RefSeq:WP_010874437.1;locus_tag=MPN_RS00435;product=ABC transporter permease;protein_id=WP_010874437.1;transl_table=4
NC_000912.1	RefSeq	gene	100567	101964	.	+	.	ID=gene-MPN_RS00440;Name=MPN_RS00440;gbkey=Gene;gene_biotype=protein_coding;locus_tag=MPN_RS00440;old_locus_tag=MPN081%2CMPN_081
NC_000912.1	RefSeq	CDS	100567	101964	.	+	0	ID=cds-WP_010874438.1;Parent=gene-MPN_RS00440;Dbxref=Genbank:WP_010874438.1;Name=WP_010874438.1;gbkey=CDS;inference=COORDINATES: similar to AA sequence:RefSeq:WP_010874438.1;locus_tag=MPN_RS00440;product=ABC transporter ATP-binding protein;protein_id=WP_010874438.1;transl_table=4
NC_000912.1	RefSeq	gene	101985	103931	.	+	.	ID=gene-MPN_RS00445;Name=MPN_RS00445;gbkey=Gene;gene_biotype=protein_coding;locus_tag=MPN_RS00445;old_locus_tag=MPN082%2CMPN_082
NC_000912.1	RefSeq	CDS	101985	103931	.	+	0	ID=cds-WP_010874439.1;Parent=gene-MPN_RS00445;Dbxref=Genbank:WP_010874439.1;Name=WP_010874439.1;gbkey=CDS;inference=COORDINATES: similar to AA sequence:RefSeq:WP_010869316.1;locus_tag=MPN_RS00445;product=transketolase;protein_id=WP_010874439.1;transl_table=4
NC_000912.1	RefSeq	gene	103941	105542	.	+	.	ID=gene-MPN_RS00450;Name=MPN_RS00450;gbkey=Gene;gene_biotype=protein_coding;locus_tag=MPN_RS00450;old_locus_tag=MPN083%2CMPN_083
NC_000912.1	RefSeq	CDS	103941	105542	.	+	0	ID=cds-WP_010874440.1;Parent=gene-MPN_RS00450;Dbxref=Genbank:WP_010874440.1;Name=WP_010874440.1;gbkey=CDS;inference=COORDINATES: similar to AA sequence:RefSeq:WP_015344870.1;locus_tag=MPN_RS00450;product=DUF31 family protein;protein_id=WP_010874440.1;transl_table=4
NC_000912.1	RefSeq	gene	105592	107166	.	+	.	ID=gene-MPN_RS00455;Name=MPN_RS00455;gbkey=Gene;gene_biotype=protein_coding;locus_tag=MPN_RS00455;old_locus_tag=MPN084%2CMPN_084
NC_000912.1	RefSeq	CDS	105592	107166	.	+	0	ID=cds-WP_010874441.1;Parent=gene-MPN_RS00455;Dbxref=Genbank:WP_010874441.1;Name=WP_010874441.1;gbkey=CDS;inference=COORDINATES: similar to AA sequence:RefSeq:WP_014574866.1;locus_tag=MPN_RS00455;product=DUF31 family protein;protein_id=WP_010874441.1;transl_table=4
NC_000912.1	RefSeq	gene	107273	108595	.	+	.	ID=gene-MPN_RS00460;Name=MPN_RS00460;gbkey=Gene;gene_biotype=protein_coding;locus_tag=MPN_RS00460;old_locus_tag=MPN085%2CMPN_085
NC_000912.1	RefSeq	CDS	107273	108595	.	+	0	ID=cds-WP_010874442.1;Parent=gene-MPN_RS00460;Dbxref=Genbank:WP_010874442.1;Name=WP_010874442.1;gbkey=CDS;inference=COORDINATES: similar to AA sequence:RefSeq:WP_010874442.1;locus_tag=MPN_RS00460;product=hypothetical protein;protein_id=WP_010874442.1;transl_table=4
NC_000912.1	RefSeq	gene	108857	109174	.	+	.	ID=gene-MPN_RS00465;Name=MPN_RS00465;gbkey=Gene;gene_biotype=protein_coding;locus_tag=MPN_RS00465;old_locus_tag=MPN086%2CMPN_086
NC_000912.1	RefSeq	CDS	108857	109174	.	+	0	ID=cds-WP_010874443.1;Parent=gene-MPN_RS00465;Dbxref=Genbank:WP_010874443.1;Name=WP_010874443.1;gbkey=CDS;inference=COORDINATES: similar to AA sequence:RefSeq:WP_010874443.1;locus_tag=MPN_RS00465;product=hypothetical protein;protein_id=WP_010874443.1;transl_table=4
NC_000912.1	RefSeq	gene	109247	109798	.	+	.	ID=gene-MPN_RS00470;Name=MPN_RS00470;gbkey=Gene;gene_biotype=protein_coding;locus_tag=MPN_RS00470;old_locus_tag=MPN087%2CMPN_087
NC_000912.1	RefSeq	CDS	109247	109798	.	+	0	ID=cds-WP_017532937.1;Parent=gene-MPN_RS00470;Dbxref=Genbank:WP_017532937.1;Name=WP_017532937.1;gbkey=CDS;inference=COORDINATES: similar to AA sequence:RefSeq:WP_017532937.1;locus_tag=MPN_RS00470;product=hypothetical protein;protein_id=WP_017532937.1;transl_table=4
NC_000912.1	RefSeq	gene	109846	110133	.	+	.	ID=gene-MPN_RS00475;Name=MPN_RS00475;gbkey=Gene;gene_biotype=protein_coding;locus_tag=MPN_RS00475
NC_000912.1	RefSeq	CDS	109846	110133	.	+	0	ID=cds-WP_017532936.1;Parent=gene-MPN_RS00475;Dbxref=Genbank:WP_017532936.1;Name=WP_017532936.1;gbkey=CDS;inference=COORDINATES: similar to AA sequence:RefSeq:WP_017532936.1;locus_tag=MPN_RS00475;product=hypothetical protein;protein_id=WP_017532936.1;transl_table=4
NC_000912.1	RefSeq	gene	110386	110841	.	+	.	ID=gene-MPN_RS00480;Name=MPN_RS00480;gbkey=Gene;gene_biotype=protein_coding;locus_tag=MPN_RS00480
NC_000912.1	RefSeq	CDS	110386	110841	.	+	0	ID=cds-WP_017532935.1;Parent=gene-MPN_RS00480;Dbxref=Genbank:WP_017532935.1;Name=WP_017532935.1;gbkey=CDS;inference=COORDINATES: similar to AA sequence:RefSeq:WP_017532935.1;locus_tag=MPN_RS00480;product=hypothetical protein;protein_id=WP_017532935.1;transl_table=4
NC_000912.1	RefSeq	gene	110813	111118	.	+	.	ID=gene-MPN_RS00485;Name=MPN_RS00485;gbkey=Gene;gene_biotype=protein_coding;locus_tag=MPN_RS00485;old_locus_tag=MPN088%2CMPN_088
NC_000912.1	RefSeq	CDS	110813	111118	.	+	0	ID=cds-WP_010874445.1;Parent=gene-MPN_RS00485;Dbxref=Genbank:WP_010874445.1;Name=WP_010874445.1;gbkey=CDS;inference=COORDINATES: similar to AA sequence:RefSeq:WP_010874445.1;locus_tag=MPN_RS00485;product=hypothetical protein;protein_id=WP_010874445.1;transl_table=4
NC_000912.1	RefSeq	gene	111197	111361	.	+	.	ID=gene-MPN_RS03880;Name=MPN_RS03880;gbkey=Gene;gene_biotype=protein_coding;locus_tag=MPN_RS03880
NC_000912.1	RefSeq	CDS	111197	111361	.	+	0	ID=cds-WP_014574870.1;Parent=gene-MPN_RS03880;Dbxref=Genbank:WP_014574870.1;Name=WP_014574870.1;gbkey=CDS;inference=COORDINATES: similar to AA sequence:RefSeq:WP_014574870.1;locus_tag=MPN_RS03880;product=hypothetical protein;protein_id=WP_014574870.1;transl_table=4
NC_000912.1	RefSeq	gene	111478	112617	.	+	.	ID=gene-MPN_RS00490;Name=MPN_RS00490;gbkey=Gene;gene_biotype=protein_coding;locus_tag=MPN_RS00490;old_locus_tag=MPN089%2CMPN_089
NC_000912.1	RefSeq	CDS	111478	112617	.	+	0	ID=cds-WP_015344871.1;Parent=gene-MPN_RS00490;Dbxref=Genbank:WP_015344871.1;Name=WP_015344871.1;Ontology_term=GO:0006304,GO:0003677;gbkey=CDS;go_function=DNA binding|0003677||IEA;go_process=DNA modification|0006304||IEA;inference=COORDINATES: similar to AA sequence:RefSeq:WP_014574871.1;locus_tag=MPN_RS00490;product=restriction endonuclease subunit S;protein_id=WP_015344871.1;transl_table=4
NC_000912.1	RefSeq	gene	112772	113761	.	+	.	ID=gene-MPN_RS00495;Name=MPN_RS00495;gbkey=Gene;gene_biotype=protein_coding;locus_tag=MPN_RS00495;old_locus_tag=MPN090%2CMPN_090
NC_000912.1	RefSeq	CDS	112772	113761	.	+	0	ID=cds-WP_010874447.1;Parent=gene-MPN_RS00495;Dbxref=Genbank:WP_010874447.1;Name=WP_010874447.1;gbkey=CDS;inference=COORDINATES: similar to AA sequence:RefSeq:WP_010874447.1;locus_tag=MPN_RS00495;product=hypothetical protein;protein_id=WP_010874447.1;transl_table=4
NC_000912.1	RefSeq	gene	113838	114254	.	+	.	ID=gene-MPN_RS00500;Name=MPN_RS00500;gbkey=Gene;gene_biotype=protein_coding;locus_tag=MPN_RS00500;old_locus_tag=MPN_091
NC_000912.1	RefSeq	CDS	113838	114254	.	+	0	ID=cds-WP_010874448.1;Parent=gene-MPN_RS00500;Dbxref=Genbank:WP_010874448.1;Name=WP_010874448.1;gbkey=CDS;inference=COORDINATES: similar to AA sequence:RefSeq:WP_010874769.1;locus_tag=MPN_RS00500;product=hypothetical protein;protein_id=WP_010874448.1;transl_table=4
NC_000912.1	RefSeq	gene	114948	115853	.	+	.	ID=gene-MPN_RS00505;Name=MPN_RS00505;gbkey=Gene;gene_biotype=protein_coding;locus_tag=MPN_RS00505;old_locus_tag=MPN_093
NC_000912.1	RefSeq	CDS	114948	115853	.	+	0	ID=cds-WP_010874450.1;Parent=gene-MPN_RS00505;Dbxref=Genbank:WP_010874450.1;Name=WP_010874450.1;gbkey=CDS;inference=COORDINATES: protein motif:HMM:NF017070.2;locus_tag=MPN_RS00505;product=MgpC family cytadherence protein;protein_id=WP_010874450.1;transl_table=4
NC_000912.1	RefSeq	gene	116287	116709	.	+	.	ID=gene-MPN_RS00510;Name=MPN_RS00510;gbkey=Gene;gene_biotype=protein_coding;locus_tag=MPN_RS00510;old_locus_tag=MPN094%2CMPN_094
NC_000912.1	RefSeq	CDS	116287	116709	.	+	0	ID=cds-WP_010874451.1;Parent=gene-MPN_RS00510;Dbxref=Genbank:WP_010874451.1;Name=WP_010874451.1;gbkey=CDS;inference=COORDINATES: similar to AA sequence:RefSeq:WP_014325337.1;locus_tag=MPN_RS00510;product=DUF16 domain-containing protein;protein_id=WP_010874451.1;transl_table=4
NC_000912.1	RefSeq	gene	116968	117174	.	+	.	ID=gene-MPN_RS00515;Name=MPN_RS00515;gbkey=Gene;gene_biotype=protein_coding;locus_tag=MPN_RS00515
NC_000912.1	RefSeq	CDS	116968	117174	.	+	0	ID=cds-WP_015344872.1;Parent=gene-MPN_RS00515;Dbxref=Genbank:WP_015344872.1;Name=WP_015344872.1;gbkey=CDS;inference=COORDINATES: similar to AA sequence:RefSeq:WP_015344872.1;locus_tag=MPN_RS00515;product=hypothetical protein;protein_id=WP_015344872.1;transl_table=4
NC_000912.1	RefSeq	pseudogene	117308	118039	.	+	.	ID=gene-MPN_RS00520;Name=MPN_RS00520;end_range=118039,.;gbkey=Gene;gene_biotype=pseudogene;locus_tag=MPN_RS00520;partial=true;pseudo=true
NC_000912.1	RefSeq	CDS	117308	118039	.	+	0	ID=cds-MPN_RS00520;Parent=gene-MPN_RS00520;Note=internal stop%3B incomplete%3B partial in the middle of a contig%3B missing C-terminus;end_range=118039,.;gbkey=CDS;inference=COORDINATES: similar to AA sequence:RefSeq:WP_014575004.1;locus_tag=MPN_RS00520;partial=true;product=adhesin;pseudo=true;transl_table=4
NC_000912.1	RefSeq	gene	118314	119829	.	+	.	ID=gene-MPN_RS00525;Name=MPN_RS00525;gbkey=Gene;gene_biotype=rRNA;locus_tag=MPN_RS00525;old_locus_tag=MPN_r01%2CMPNr01
NC_000912.1	cmsearch	rRNA	118314	119829	.	+	.	ID=rna-MPN_RS00525;Parent=gene-MPN_RS00525;Dbxref=RFAM:RF00177;gbkey=rRNA;inference=COORDINATES: profile:INFERNAL:1.1.1;locus_tag=MPN_RS00525;product=16S ribosomal RNA
NC_000912.1	cmsearch	exon	118314	119829	.	+	.	ID=exon-MPN_RS00525-1;Parent=rna-MPN_RS00525;Dbxref=RFAM:RF00177;gbkey=rRNA;inference=COORDINATES: profile:INFERNAL:1.1.1;locus_tag=MPN_RS00525;product=16S ribosomal RNA
NC_000912.1	RefSeq	gene	120057	122961	.	+	.	ID=gene-MPN_RS00530;Name=MPN_RS00530;gbkey=Gene;gene_biotype=rRNA;locus_tag=MPN_RS00530;old_locus_tag=MPN_r02%2CMPNr02
NC_000912.1	cmsearch	rRNA	120057	122961	.	+	.	ID=rna-MPN_RS00530;Parent=gene-MPN_RS00530;Dbxref=RFAM:RF02541;gbkey=rRNA;inference=COORDINATES: profile:INFERNAL:1.1.1;locus_tag=MPN_RS00530;product=23S ribosomal RNA
NC_000912.1	cmsearch	exon	120057	122961	.	+	.	ID=exon-MPN_RS00530-1;Parent=rna-MPN_RS00530;Dbxref=RFAM:RF02541;gbkey=rRNA;inference=COORDINATES: profile:INFERNAL:1.1.1;locus_tag=MPN_RS00530;product=23S ribosomal RNA
NC_000912.1	RefSeq	gene	122999	123106	.	+	.	ID=gene-MPN_RS00535;Name=rrf;gbkey=Gene;gene=rrf;gene_biotype=rRNA;locus_tag=MPN_RS00535;old_locus_tag=MPN_r03%2CMPNr03
NC_000912.1	cmsearch	rRNA	122999	123106	.	+	.	ID=rna-MPN_RS00535;Parent=gene-MPN_RS00535;Dbxref=RFAM:RF00001;gbkey=rRNA;gene=rrf;inference=COORDINATES: profile:INFERNAL:1.1.1;locus_tag=MPN_RS00535;product=5S ribosomal RNA
NC_000912.1	cmsearch	exon	122999	123106	.	+	.	ID=exon-MPN_RS00535-1;Parent=rna-MPN_RS00535;Dbxref=RFAM:RF00001;gbkey=rRNA;gene=rrf;inference=COORDINATES: profile:INFERNAL:1.1.1;locus_tag=MPN_RS00535;product=5S ribosomal RNA
NC_000912.1	RefSeq	gene	123290	124054	.	+	.	ID=gene-MPN_RS03965;Name=MPN_RS03965;gbkey=Gene;gene_biotype=protein_coding;locus_tag=MPN_RS03965;old_locus_tag=MPN_095
NC_000912.1	RefSeq	CDS	123290	124054	.	+	0	ID=cds-WP_010874452.1;Parent=gene-MPN_RS03965;Dbxref=Genbank:WP_010874452.1;Name=WP_010874452.1;Ontology_term=GO:0055085,GO:0022857,GO:0016020;gbkey=CDS;go_component=membrane|0016020||IEA;go_function=transmembrane transporter activity|0022857||IEA;go_process=transmembrane transport|0055085||IEA;inference=COORDINATES: similar to AA sequence:RefSeq:WP_010874452.1;locus_tag=MPN_RS03965;product=amino…
NC_000912.1	RefSeq	gene	124054	124848	.	+	.	ID=gene-MPN_RS03970;Name=MPN_RS03970;gbkey=Gene;gene_biotype=protein_coding;locus_tag=MPN_RS03970;old_locus_tag=MPN_096
NC_000912.1	GeneMarkS-2+	CDS	124054	124848	.	+	0	ID=cds-WP_010874453.1;Parent=gene-MPN_RS03970;Dbxref=Genbank:WP_010874453.1;Name=WP_010874453.1;Ontology_term=GO:0055085,GO:0022857,GO:0016020;gbkey=CDS;go_component=membrane|0016020||IEA;go_function=transmembrane transporter activity|0022857||IEA;go_process=transmembrane transport|0055085||IEA;inference=COORDINATES: ab initio prediction:GeneMarkS-2+;locus_tag=MPN_RS03970;product=amino acid perme…
NC_000912.1	RefSeq	gene	125024	126649	.	+	.	ID=gene-MPN_RS00545;Name=MPN_RS00545;gbkey=Gene;gene_biotype=protein_coding;locus_tag=MPN_RS00545;old_locus_tag=MPN097%2CMPN_097
NC_000912.1	RefSeq	CDS	125024	126649	.	+	0	ID=cds-WP_010874454.1;Parent=gene-MPN_RS00545;Dbxref=Genbank:WP_010874454.1;Name=WP_010874454.1;gbkey=CDS;inference=COORDINATES: protein motif:HMM:NF015276.2;locus_tag=MPN_RS00545;product=P80 family lipoprotein;protein_id=WP_010874454.1;transl_table=4
NC_000912.1	RefSeq	gene	126947	127390	.	+	.	ID=gene-MPN_RS00550;Name=MPN_RS00550;gbkey=Gene;gene_biotype=protein_coding;locus_tag=MPN_RS00550;old_locus_tag=MPN_098
NC_000912.1	RefSeq	CDS	126947	127390	.	+	0	ID=cds-WP_010874455.1;Parent=gene-MPN_RS00550;Dbxref=Genbank:WP_010874455.1;Name=WP_010874455.1;gbkey=CDS;inference=COORDINATES: similar to AA sequence:RefSeq:WP_010874455.1;locus_tag=MPN_RS00550;product=hypothetical protein;protein_id=WP_010874455.1;transl_table=4
NC_000912.1	RefSeq	pseudogene	127395	129092	.	+	.	ID=gene-MPN_RS04220;Name=MPN_RS04220;end_range=129092,.;gbkey=Gene;gene_biotype=pseudogene;locus_tag=MPN_RS04220;partial=true;pseudo=true;start_range=.,127395
NC_000912.1	RefSeq	CDS	127395	129092	.	+	0	ID=cds-MPN_RS04220;Parent=gene-MPN_RS04220;Note=internal stop%3B incomplete%3B partial in the middle of a contig%3B missing N-terminus and C-terminus;end_range=129092,.;gbkey=CDS;inference=COORDINATES: similar to AA sequence:RefSeq:WP_010874498.1;locus_tag=MPN_RS04220;partial=true;product=adhesin P1;pseudo=true;start_range=.,127395;transl_table=4
NC_000912.1	RefSeq	gene	129207	129458	.	+	.	ID=gene-MPN_RS00560;Name=MPN_RS00560;gbkey=Gene;gene_biotype=protein_coding;locus_tag=MPN_RS00560
NC_000912.1	RefSeq	CDS	129207	129458	.	+	0	ID=cds-WP_015344874.1;Parent=gene-MPN_RS00560;Dbxref=Genbank:WP_015344874.1;Name=WP_015344874.1;gbkey=CDS;inference=COORDINATES: similar to AA sequence:RefSeq:WP_015344874.1;locus_tag=MPN_RS00560;product=hypothetical protein;protein_id=WP_015344874.1;transl_table=4
NC_000912.1	RefSeq	gene	129458	130009	.	+	.	ID=gene-MPN_RS00565;Name=MPN_RS00565;gbkey=Gene;gene_biotype=protein_coding;locus_tag=MPN_RS00565;old_locus_tag=MPN100%2CMPN_100
NC_000912.1	RefSeq	CDS	129458	130009	.	+	0	ID=cds-WP_010874457.1;Parent=gene-MPN_RS00565;Dbxref=Genbank:WP_010874457.1;Name=WP_010874457.1;gbkey=CDS;inference=COORDINATES: similar to AA sequence:RefSeq:WP_010874457.1;locus_tag=MPN_RS00565;product=DUF16 domain-containing protein;protein_id=WP_010874457.1;transl_table=4
NC_000912.1	RefSeq	pseudogene	130427	131729	.	+	.	ID=gene-MPN_RS00570;Name=mgpA;end_range=131729,.;gbkey=Gene;gene=mgpA;gene_biotype=pseudogene;locus_tag=MPN_RS00570;old_locus_tag=MPN101%2CMPN_101;partial=true;pseudo=true;start_range=.,130427
NC_000912.1	RefSeq	CDS	130427	131729	.	+	0	ID=cds-MPN_RS00570;Parent=gene-MPN_RS00570;Note=frameshifted%3B incomplete%3B partial in the middle of a contig%3B missing N-terminus and C-terminus;end_range=131729,.;gbkey=CDS;gene=mgpA;inference=COORDINATES: similar to AA sequence:RefSeq:WP_010874498.1;locus_tag=MPN_RS00570;partial=true;product=adhesin P1;pseudo=true;start_range=.,130427;transl_table=4
NC_000912.1	RefSeq	pseudogene	131797	133580	.	+	.	ID=gene-MPN_RS04070;Name=MPN_RS04070;end_range=133580,.;gbkey=Gene;gene_biotype=pseudogene;locus_tag=MPN_RS04070;partial=true;pseudo=true;start_range=.,131797
NC_000912.1	RefSeq	CDS	131797	133580	.	+	0	ID=cds-MPN_RS04070;Parent=gene-MPN_RS04070;Note=frameshifted%3B internal stop%3B incomplete%3B partial in the middle of a contig%3B missing N-terminus and C-terminus;end_range=133580,.;gbkey=CDS;inference=COORDINATES: similar to AA sequence:RefSeq:WP_010874499.1;locus_tag=MPN_RS04070;partial=true;product=MgpC family cytadherence protein;pseudo=true;start_range=.,131797;transl_table=4
NC_000912.1	RefSeq	gene	134055	134573	.	-	.	ID=gene-MPN_RS00585;Name=MPN_RS00585;gbkey=Gene;gene_biotype=protein_coding;locus_tag=MPN_RS00585;old_locus_tag=MPN103%2CMPN_103
NC_000912.1	RefSeq	CDS	134055	134573	.	-	0	ID=cds-WP_010874460.1;Parent=gene-MPN_RS00585;Dbxref=Genbank:WP_010874460.1;Name=WP_010874460.1;gbkey=CDS;inference=COORDINATES: similar to AA sequence:RefSeq:WP_010874460.1;locus_tag=MPN_RS00585;product=hypothetical protein;protein_id=WP_010874460.1;transl_table=4
NC_000912.1	RefSeq	gene	134511	134897	.	+	.	ID=gene-MPN_RS00590;Name=MPN_RS00590;gbkey=Gene;gene_biotype=protein_coding;locus_tag=MPN_RS00590;old_locus_tag=MPN104%2CMPN_104
NC_000912.1	RefSeq	CDS	134511	134897	.	+	0	ID=cds-WP_080713773.1;Parent=gene-MPN_RS00590;Dbxref=Genbank:WP_080713773.1;Name=WP_080713773.1;gbkey=CDS;inference=COORDINATES: similar to AA sequence:RefSeq:WP_010874461.1;locus_tag=MPN_RS00590;product=DUF16 domain-containing protein;protein_id=WP_080713773.1;transl_table=4
NC_000912.1	RefSeq	gene	135094	135360	.	+	.	ID=gene-MPN_RS00595;Name=MPN_RS00595;gbkey=Gene;gene_biotype=protein_coding;locus_tag=MPN_RS00595;old_locus_tag=MPN104a
NC_000912.1	RefSeq	CDS	135094	135360	.	+	0	ID=cds-WP_015344875.1;Parent=gene-MPN_RS00595;Dbxref=Genbank:WP_015344875.1;Name=WP_015344875.1;gbkey=CDS;inference=COORDINATES: similar to AA sequence:RefSeq:WP_015344875.1;locus_tag=MPN_RS00595;product=hypothetical protein;protein_id=WP_015344875.1;transl_table=4
NC_000912.1	RefSeq	gene	135731	136756	.	+	.	ID=gene-MPN_RS00600;Name=pheS;gbkey=Gene;gene=pheS;gene_biotype=protein_coding;locus_tag=MPN_RS00600;old_locus_tag=MPN105%2CMPN_105
NC_000912.1	RefSeq	CDS	135731	136756	.	+	0	ID=cds-WP_010874462.1;Parent=gene-MPN_RS00600;Dbxref=Genbank:WP_010874462.1;Name=WP_010874462.1;Ontology_term=GO:0006432,GO:0004826,GO:0009328;gbkey=CDS;gene=pheS;go_component=phenylalanine-tRNA ligase complex|0009328||IEA;go_function=phenylalanine-tRNA ligase activity|0004826||IEA;go_process=phenylalanyl-tRNA aminoacylation|0006432||IEA;inference=COORDINATES: similar to AA sequence:RefSeq:WP_010…
NC_000912.1	RefSeq	gene	136759	139176	.	+	.	ID=gene-MPN_RS00605;Name=pheT;gbkey=Gene;gene=pheT;gene_biotype=protein_coding;locus_tag=MPN_RS00605;old_locus_tag=MPN106%2CMPN_106
NC_000912.1	RefSeq	CDS	136759	139176	.	+	0	ID=cds-WP_010874463.1;Parent=gene-MPN_RS00605;Dbxref=Genbank:WP_010874463.1;Name=WP_010874463.1;Ontology_term=GO:0006432,GO:0004826,GO:0009328;gbkey=CDS;gene=pheT;go_component=phenylalanine-tRNA ligase complex|0009328||IEA;go_function=phenylalanine-tRNA ligase activity|0004826||IEA;go_process=phenylalanyl-tRNA aminoacylation|0006432||IEA;inference=COORDINATES: similar to AA sequence:RefSeq:WP_010…
NC_000912.1	RefSeq	gene	139289	140044	.	+	.	ID=gene-MPN_RS00610;Name=MPN_RS00610;gbkey=Gene;gene_biotype=protein_coding;locus_tag=MPN_RS00610;old_locus_tag=MPN107%2CMPN_107
NC_000912.1	RefSeq	CDS	139289	140044	.	+	0	ID=cds-WP_010874464.1;Parent=gene-MPN_RS00610;Dbxref=Genbank:WP_010874464.1;Name=WP_010874464.1;gbkey=CDS;inference=COORDINATES: similar to AA sequence:RefSeq:WP_014325347.1;locus_tag=MPN_RS00610;product=class I SAM-dependent methyltransferase;protein_id=WP_010874464.1;transl_table=4
NC_000912.1	RefSeq	gene	140046	141260	.	+	.	ID=gene-MPN_RS00615;Name=MPN_RS00615;gbkey=Gene;gene_biotype=protein_coding;locus_tag=MPN_RS00615;old_locus_tag=MPN108%2CMPN_108
NC_000912.1	RefSeq	CDS	140046	141260	.	+	0	ID=cds-WP_010874465.1;Parent=gene-MPN_RS00615;Dbxref=Genbank:WP_010874465.1;Name=WP_010874465.1;gbkey=CDS;inference=COORDINATES: similar to AA sequence:RefSeq:WP_010874465.1;locus_tag=MPN_RS00615;product=class I SAM-dependent methyltransferase;protein_id=WP_010874465.1;transl_table=4
NC_000912.1	RefSeq	gene	141940	142437	.	+	.	ID=gene-MPN_RS03975;Name=MPN_RS03975;gbkey=Gene;gene_biotype=protein_coding;locus_tag=MPN_RS03975;old_locus_tag=MPN_109
NC_000912.1	RefSeq	CDS	141940	142437	.	+	0	ID=cds-WP_010874466.1;Parent=gene-MPN_RS03975;Dbxref=Genbank:WP_010874466.1;Name=WP_010874466.1;gbkey=CDS;inference=COORDINATES: similar to AA sequence:RefSeq:WP_010874466.1;locus_tag=MPN_RS03975;product=hypothetical protein;protein_id=WP_010874466.1;transl_table=4
NC_000912.1	RefSeq	gene	142379	144517	.	+	.	ID=gene-MPN_RS00620;Name=MPN_RS00620;gbkey=Gene;gene_biotype=protein_coding;locus_tag=MPN_RS00620;old_locus_tag=MPN110%2CMPN_110
NC_000912.1	RefSeq	CDS	142379	144517	.	+	0	ID=cds-WP_225971208.1;Parent=gene-MPN_RS00620;Dbxref=Genbank:WP_225971208.1;Name=WP_225971208.1;Ontology_term=GO:0003677,GO:0005524,GO:0016787;gbkey=CDS;go_function=DNA binding|0003677||IEA,ATP binding|0005524||IEA,hydrolase activity|0016787||IEA;inference=COORDINATES: similar to AA sequence:RefSeq:WP_017532883.1;locus_tag=MPN_RS00620;product=DEAD/DEAH box helicase family protein;protein_id=WP_22…
NC_000912.1	RefSeq	gene	144423	145004	.	+	.	ID=gene-MPN_RS00625;Name=MPN_RS00625;gbkey=Gene;gene_biotype=protein_coding;locus_tag=MPN_RS00625
NC_000912.1	RefSeq	CDS	144423	145004	.	+	0	ID=cds-WP_017532749.1;Parent=gene-MPN_RS00625;Dbxref=Genbank:WP_017532749.1;Name=WP_017532749.1;gbkey=CDS;inference=COORDINATES: similar to AA sequence:RefSeq:WP_017532749.1;locus_tag=MPN_RS00625;product=hypothetical protein;protein_id=WP_017532749.1;transl_table=4
NC_000912.1	RefSeq	gene	145021	146289	.	+	.	ID=gene-MPN_RS00630;Name=MPN_RS00630;gbkey=Gene;gene_biotype=protein_coding;locus_tag=MPN_RS00630;old_locus_tag=MPN111%2CMPN_111
NC_000912.1	RefSeq	CDS	145021	146289	.	+	0	ID=cds-WP_010874468.1;Parent=gene-MPN_RS00630;Dbxref=Genbank:WP_010874468.1;Name=WP_010874468.1;gbkey=CDS;inference=COORDINATES: similar to AA sequence:RefSeq:WP_014325352.1;locus_tag=MPN_RS00630;product=class I SAM-dependent methyltransferase;protein_id=WP_010874468.1;transl_table=4
NC_000912.1	RefSeq	gene	146372	146842	.	+	.	ID=gene-MPN_RS00635;Name=MPN_RS00635;gbkey=Gene;gene_biotype=protein_coding;locus_tag=MPN_RS00635
NC_000912.1	GeneMarkS-2+	CDS	146372	146842	.	+	0	ID=cds-WP_026088310.1;Parent=gene-MPN_RS00635;Dbxref=Genbank:WP_026088310.1;Name=WP_026088310.1;gbkey=CDS;inference=COORDINATES: ab initio prediction:GeneMarkS-2+;locus_tag=MPN_RS00635;product=hypothetical protein;protein_id=WP_026088310.1;transl_table=4
NC_000912.1	RefSeq	gene	147149	147541	.	+	.	ID=gene-MPN_RS00640;Name=MPN_RS00640;gbkey=Gene;gene_biotype=protein_coding;locus_tag=MPN_RS00640;old_locus_tag=MPN112%2CMPN_112
NC_000912.1	RefSeq	CDS	147149	147541	.	+	0	ID=cds-WP_010874469.1;Parent=gene-MPN_RS00640;Dbxref=Genbank:WP_010874469.1;Name=WP_010874469.1;gbkey=CDS;inference=COORDINATES: similar to AA sequence:RefSeq:WP_010874469.1;locus_tag=MPN_RS00640;product=hypothetical protein;protein_id=WP_010874469.1;transl_table=4
NC_000912.1	RefSeq	gene	147523	148761	.	+	.	ID=gene-MPN_RS00645;Name=MPN_RS00645;gbkey=Gene;gene_biotype=protein_coding;locus_tag=MPN_RS00645
NC_000912.1	RefSeq	CDS	147523	148761	.	+	0	ID=cds-WP_017532884.1;Parent=gene-MPN_RS00645;Dbxref=Genbank:WP_017532884.1;Name=WP_017532884.1;gbkey=CDS;inference=COORDINATES: similar to AA sequence:RefSeq:WP_017532884.1;locus_tag=MPN_RS00645;product=hypothetical protein;protein_id=WP_017532884.1;transl_table=4
NC_000912.1	RefSeq	gene	148751	150553	.	+	.	ID=gene-MPN_RS00650;Name=MPN_RS00650;gbkey=Gene;gene_biotype=protein_coding;locus_tag=MPN_RS00650;old_locus_tag=C09_orf600%2CMPN114%2CMPN_114
NC_000912.1	RefSeq	CDS	148751	150553	.	+	0	ID=cds-WP_010874471.1;Parent=gene-MPN_RS00650;Dbxref=Genbank:WP_010874471.1;Name=WP_010874471.1;gbkey=CDS;inference=COORDINATES: similar to AA sequence:RefSeq:WP_010874471.1;locus_tag=MPN_RS00650;product=choline/carnitine O-acyltransferase;protein_id=WP_010874471.1;transl_table=4
NC_000912.1	RefSeq	gene	150697	151248	.	+	.	ID=gene-MPN_RS00655;Name=infC;gbkey=Gene;gene=infC;gene_biotype=protein_coding;locus_tag=MPN_RS00655;old_locus_tag=MPN115%2CMPN_115
NC_000912.1	RefSeq	CDS	150697	151248	.	+	0	ID=cds-WP_216745959.1;Parent=gene-MPN_RS00655;Dbxref=Genbank:WP_216745959.1;Name=WP_216745959.1;Ontology_term=GO:0006413,GO:0003743;gbkey=CDS;gene=infC;go_function=translation initiation factor activity|0003743||IEA;go_process=translational initiation|0006413||IEA;inference=COORDINATES: similar to AA sequence:RefSeq:WP_014894620.1;locus_tag=MPN_RS00655;product=translation initiation factor IF-3;p…
NC_000912.1	RefSeq	gene	151254	151433	.	+	.	ID=gene-MPN_RS00660;Name=rpmI;gbkey=Gene;gene=rpmI;gene_biotype=protein_coding;locus_tag=MPN_RS00660;old_locus_tag=MPN116%2CMPN_116
NC_000912.1	RefSeq	CDS	151254	151433	.	+	0	ID=cds-WP_010874473.1;Parent=gene-MPN_RS00660;Dbxref=Genbank:WP_010874473.1;Name=WP_010874473.1;Ontology_term=GO:0006412,GO:0003735,GO:0000315,GO:0022625;gbkey=CDS;gene=rpmI;go_component=organellar large ribosomal subunit|0000315||IEA,cytosolic large ribosomal subunit|0022625||IEA;go_function=structural constituent of ribosome|0003735||IEA;go_process=translation|0006412||IEA;inference=COORDINATES…
NC_000912.1	RefSeq	gene	151444	151827	.	+	.	ID=gene-MPN_RS00665;Name=rplT;gbkey=Gene;gene=rplT;gene_biotype=protein_coding;locus_tag=MPN_RS00665;old_locus_tag=MPN117%2CMPN_117
NC_000912.1	RefSeq	CDS	151444	151827	.	+	0	ID=cds-WP_010874474.1;Parent=gene-MPN_RS00665;Dbxref=Genbank:WP_010874474.1;Name=WP_010874474.1;Ontology_term=GO:0006412,GO:0003735,GO:0000315,GO:0022625;gbkey=CDS;gene=rplT;go_component=organellar large ribosomal subunit|0000315||IEA,cytosolic large ribosomal subunit|0022625||IEA;go_function=structural constituent of ribosome|0003735||IEA;go_process=translation|0006412||IEA;inference=COORDINATES…
NC_000912.1	RefSeq	gene	151802	152512	.	-	.	ID=gene-MPN_RS00670;Name=MPN_RS00670;gbkey=Gene;gene_biotype=protein_coding;locus_tag=MPN_RS00670;old_locus_tag=MPN118%2CMPN_118
NC_000912.1	RefSeq	CDS	151802	152512	.	-	0	ID=cds-WP_010874475.1;Parent=gene-MPN_RS00670;Dbxref=Genbank:WP_010874475.1;Name=WP_010874475.1;gbkey=CDS;inference=COORDINATES: similar to AA sequence:RefSeq:WP_010874475.1;locus_tag=MPN_RS00670;product=ribonuclease HIII;protein_id=WP_010874475.1;transl_table=4
NC_000912.1	RefSeq	gene	152568	155300	.	+	.	ID=gene-MPN_RS00675;Name=topJ;gbkey=Gene;gene=topJ;gene_biotype=protein_coding;locus_tag=MPN_RS00675;old_locus_tag=MPN119%2CMPN_119
NC_000912.1	RefSeq	CDS	152568	155300	.	+	0	ID=cds-WP_010874476.1;Parent=gene-MPN_RS00675;Dbxref=Genbank:WP_010874476.1;Name=WP_010874476.1;gbkey=CDS;gene=topJ;inference=COORDINATES: similar to AA sequence:RefSeq:WP_010874476.1;locus_tag=MPN_RS00675;product=terminal organelle assembly protein TopJ;protein_id=WP_010874476.1;transl_table=4
NC_000912.1	RefSeq	gene	155323	155976	.	+	.	ID=gene-MPN_RS00680;Name=MPN_RS00680;gbkey=Gene;gene_biotype=protein_coding;locus_tag=MPN_RS00680;old_locus_tag=MPN120%2CMPN_120
NC_000912.1	RefSeq	CDS	155323	155976	.	+	0	ID=cds-WP_010874477.1;Parent=gene-MPN_RS00680;Dbxref=Genbank:WP_010874477.1;Name=WP_010874477.1;gbkey=CDS;inference=COORDINATES: similar to AA sequence:RefSeq:WP_010874477.1;locus_tag=MPN_RS00680;product=nucleotide exchange factor GrpE;protein_id=WP_010874477.1;transl_table=4
NC_000912.1	RefSeq	gene	155976	156341	.	+	.	ID=gene-MPN_RS00685;Name=MPN_RS00685;gbkey=Gene;gene_biotype=protein_coding;locus_tag=MPN_RS00685;old_locus_tag=MPN121%2CMPN_121
NC_000912.1	RefSeq	CDS	155976	156341	.	+	0	ID=cds-WP_010874478.1;Parent=gene-MPN_RS00685;Dbxref=Genbank:WP_010874478.1;Name=WP_010874478.1;gbkey=CDS;inference=COORDINATES: similar to AA sequence:RefSeq:WP_010874478.1;locus_tag=MPN_RS00685;product=hypothetical protein;protein_id=WP_010874478.1;transl_table=4
NC_000912.1	RefSeq	gene	156359	156432	.	-	.	ID=gene-MPN_RS00690;Name=MPN_RS00690;gbkey=Gene;gene_biotype=tRNA;locus_tag=MPN_RS00690;old_locus_tag=MPNt04
NC_000912.1	tRNAscan-SE	tRNA	156359	156432	.	-	.	ID=rna-MPN_RS00690;Parent=gene-MPN_RS00690;anticodon=(pos:complement(156398..156400));gbkey=tRNA;inference=COORDINATES: profile:tRNAscan-SE:2.0.9;locus_tag=MPN_RS00690;product=tRNA-Thr
NC_000912.1	tRNAscan-SE	exon	156359	156432	.	-	.	ID=exon-MPN_RS00690-1;Parent=rna-MPN_RS00690;anticodon=(pos:complement(156398..156400));gbkey=tRNA;inference=COORDINATES: profile:tRNAscan-SE:2.0.9;locus_tag=MPN_RS00690;product=tRNA-Thr
NC_000912.1	RefSeq	gene	156467	158374	.	+	.	ID=gene-MPN_RS00695;Name=parE;gbkey=Gene;gene=parE;gene_biotype=protein_coding;locus_tag=MPN_RS00695;old_locus_tag=MPN122%2CMPN_122
NC_000912.1	RefSeq	CDS	156467	158374	.	+	0	ID=cds-WP_010874479.1;Parent=gene-MPN_RS00695;Dbxref=Genbank:WP_010874479.1;Name=WP_010874479.1;Ontology_term=GO:0006260,GO:0006265,GO:0003918,GO:0009340;gbkey=CDS;gene=parE;go_component=DNA topoisomerase IV complex|0009340||IEA;go_function=DNA topoisomerase type II (double strand cut%2C ATP-hydrolyzing) activity|0003918||IEA;go_process=DNA replication|0006260||IEA,DNA topological change|0006265|…
NC_000912.1	RefSeq	gene	158374	160743	.	+	.	ID=gene-MPN_RS00700;Name=parC;gbkey=Gene;gene=parC;gene_biotype=protein_coding;locus_tag=MPN_RS00700;old_locus_tag=MPN123%2CMPN_123
NC_000912.1	RefSeq	CDS	158374	160743	.	+	0	ID=cds-WP_010874480.1;Parent=gene-MPN_RS00700;Dbxref=Genbank:WP_010874480.1;Name=WP_010874480.1;Ontology_term=GO:0006260,GO:0006265,GO:0003918,GO:0009340;gbkey=CDS;gene=parC;go_component=DNA topoisomerase IV complex|0009340||IEA;go_function=DNA topoisomerase type II (double strand cut%2C ATP-hydrolyzing) activity|0003918||IEA;go_process=DNA replication|0006260||IEA,DNA topological change|0006265|…
NC_000912.1	RefSeq	gene	160730	161785	.	-	.	ID=gene-MPN_RS00705;Name=hrcA;gbkey=Gene;gene=hrcA;gene_biotype=protein_coding;locus_tag=MPN_RS00705;old_locus_tag=MPN124%2CMPN_124
NC_000912.1	RefSeq	CDS	160730	161785	.	-	0	ID=cds-WP_010874481.1;Parent=gene-MPN_RS00705;Dbxref=Genbank:WP_010874481.1;Name=WP_010874481.1;Ontology_term=GO:0009408,GO:0005737;gbkey=CDS;gene=hrcA;go_component=cytoplasm|0005737||IEA;go_process=response to heat|0009408||IEA;inference=COORDINATES: similar to AA sequence:RefSeq:WP_010874481.1;locus_tag=MPN_RS00705;product=heat-inducible transcriptional repressor HrcA;protein_id=WP_010874481.1;…
NC_000912.1	RefSeq	pseudogene	161817	163620	.	+	.	ID=gene-MPN_RS00710;Name=uvrC;gbkey=Gene;gene=uvrC;gene_biotype=pseudogene;locus_tag=MPN_RS00710;old_locus_tag=MPN125%2CMPN_125;pseudo=true
NC_000912.1	RefSeq	CDS	161817	163620	.	+	0	ID=cds-MPN_RS00710;Parent=gene-MPN_RS00710;Note=frameshifted;Ontology_term=GO:0006289,GO:0009381,GO:0009380;gbkey=CDS;gene=uvrC;go_component=excinuclease repair complex|0009380||IEA;go_function=excinuclease ABC activity|0009381||IEA;go_process=nucleotide-excision repair|0006289||IEA;inference=COORDINATES: similar to AA sequence:RefSeq:WP_014325359.1;locus_tag=MPN_RS00710;product=excinuclease ABC …
NC_000912.1	RefSeq	gene	163613	164092	.	+	.	ID=gene-MPN_RS00715;Name=MPN_RS00715;gbkey=Gene;gene_biotype=protein_coding;locus_tag=MPN_RS00715;old_locus_tag=MPN126%2CMPN_126
NC_000912.1	RefSeq	CDS	163613	164092	.	+	0	ID=cds-WP_010874483.1;Parent=gene-MPN_RS00715;Dbxref=Genbank:WP_010874483.1;Name=WP_010874483.1;gbkey=CDS;inference=COORDINATES: similar to AA sequence:RefSeq:WP_010874483.1;locus_tag=MPN_RS00715;product=metallophosphoesterase;protein_id=WP_010874483.1;transl_table=4
NC_000912.1	RefSeq	gene	164628	165026	.	+	.	ID=gene-MPN_RS04075;Name=MPN_RS04075;gbkey=Gene;gene_biotype=protein_coding;locus_tag=MPN_RS04075;old_locus_tag=MPN_127
NC_000912.1	RefSeq	CDS	164628	165026	.	+	0	ID=cds-WP_238523134.1;Parent=gene-MPN_RS04075;Dbxref=Genbank:WP_238523134.1;Name=WP_238523134.1;gbkey=CDS;inference=COORDINATES: similar to AA sequence:RefSeq:WP_017532720.1;locus_tag=MPN_RS04075;product=DUF16 domain-containing protein;protein_id=WP_238523134.1;transl_table=4
NC_000912.1	RefSeq	gene	164951	165259	.	+	.	ID=gene-MPN_RS04080;Name=MPN_RS04080;gbkey=Gene;gene_biotype=protein_coding;locus_tag=MPN_RS04080
NC_000912.1	RefSeq	CDS	164951	165259	.	+	0	ID=cds-WP_265736573.1;Parent=gene-MPN_RS04080;Dbxref=Genbank:WP_265736573.1;Name=WP_265736573.1;gbkey=CDS;inference=COORDINATES: protein motif:HMM:NF013669.2;locus_tag=MPN_RS04080;product=hypothetical protein;protein_id=WP_265736573.1;transl_table=4
NC_000912.1	RefSeq	gene	165516	165797	.	+	.	ID=gene-MPN_RS00725;Name=MPN_RS00725;gbkey=Gene;gene_biotype=protein_coding;locus_tag=MPN_RS00725
NC_000912.1	RefSeq	CDS	165516	165797	.	+	0	ID=cds-WP_015344878.1;Parent=gene-MPN_RS00725;Dbxref=Genbank:WP_015344878.1;Name=WP_015344878.1;gbkey=CDS;inference=COORDINATES: similar to AA sequence:RefSeq:WP_015344878.1;locus_tag=MPN_RS00725;product=hypothetical protein;protein_id=WP_015344878.1;transl_table=4
NC_000912.1	RefSeq	pseudogene	165798	166933	.	+	.	ID=gene-MPN_RS04225;Name=MPN_RS04225;end_range=166933,.;gbkey=Gene;gene_biotype=pseudogene;locus_tag=MPN_RS04225;partial=true;pseudo=true
NC_000912.1	RefSeq	CDS	165798	166933	.	+	0	ID=cds-MPN_RS04225;Parent=gene-MPN_RS04225;Note=frameshifted%3B incomplete%3B partial in the middle of a contig%3B missing C-terminus;end_range=166933,.;gbkey=CDS;inference=COORDINATES: similar to AA sequence:RefSeq:WP_010874498.1;locus_tag=MPN_RS04225;partial=true;product=adhesin P1;pseudo=true;transl_table=4
NC_000912.1	RefSeq	gene	167632	168081	.	+	.	ID=gene-MPN_RS00735;Name=MPN_RS00735;gbkey=Gene;gene_biotype=protein_coding;locus_tag=MPN_RS00735;old_locus_tag=MPN129%2CMPN_129
NC_000912.1	RefSeq	CDS	167632	168081	.	+	0	ID=cds-WP_010874486.1;Parent=gene-MPN_RS00735;Dbxref=Genbank:WP_010874486.1;Name=WP_010874486.1;gbkey=CDS;inference=COORDINATES: similar to AA sequence:RefSeq:WP_010874486.1;locus_tag=MPN_RS00735;product=hypothetical protein;protein_id=WP_010874486.1;transl_table=4
NC_000912.1	RefSeq	pseudogene	168154	168660	.	+	.	ID=gene-MPN_RS00740;Name=MPN_RS00740;end_range=168660,.;gbkey=Gene;gene_biotype=pseudogene;locus_tag=MPN_RS00740;partial=true;pseudo=true
NC_000912.1	RefSeq	CDS	168154	168660	.	+	0	ID=cds-MPN_RS00740;Parent=gene-MPN_RS00740;Note=incomplete%3B partial in the middle of a contig%3B missing C-terminus;end_range=168660,.;gbkey=CDS;inference=COORDINATES: similar to AA sequence:RefSeq:WP_014575004.1;locus_tag=MPN_RS00740;partial=true;product=adhesin;pseudo=true;transl_table=4
NC_000912.1	RefSeq	gene	169042	169464	.	+	.	ID=gene-MPN_RS00750;Name=MPN_RS00750;gbkey=Gene;gene_biotype=protein_coding;locus_tag=MPN_RS00750;old_locus_tag=MPN130%2CMPN_130
NC_000912.1	RefSeq	CDS	169042	169464	.	+	0	ID=cds-WP_010874487.1;Parent=gene-MPN_RS00750;Dbxref=Genbank:WP_010874487.1;Name=WP_010874487.1;gbkey=CDS;inference=COORDINATES: similar to AA sequence:RefSeq:WP_014325337.1;locus_tag=MPN_RS00750;product=DUF16 domain-containing protein;protein_id=WP_010874487.1;transl_table=4
NC_000912.1	RefSeq	gene	169730	169936	.	+	.	ID=gene-MPN_RS00755;Name=MPN_RS00755;gbkey=Gene;gene_biotype=protein_coding;locus_tag=MPN_RS00755
NC_000912.1	RefSeq	CDS	169730	169936	.	+	0	ID=cds-WP_014574885.1;Parent=gene-MPN_RS00755;Dbxref=Genbank:WP_014574885.1;Name=WP_014574885.1;gbkey=CDS;inference=COORDINATES: similar to AA sequence:RefSeq:WP_015344872.1;locus_tag=MPN_RS00755;product=hypothetical protein;protein_id=WP_014574885.1;transl_table=4
NC_000912.1	RefSeq	pseudogene	170080	170655	.	+	.	ID=gene-MPN_RS00760;Name=MPN_RS00760;end_range=170655,.;gbkey=Gene;gene_biotype=pseudogene;locus_tag=MPN_RS00760;old_locus_tag=MPN131%2CMPN_131;partial=true;pseudo=true
NC_000912.1	RefSeq	CDS	170080	170655	.	+	0	ID=cds-MPN_RS00760;Parent=gene-MPN_RS00760;Note=incomplete%3B partial in the middle of a contig%3B missing C-terminus;end_range=170655,.;gbkey=CDS;inference=COORDINATES: protein motif:HMM:NF015230.2;locus_tag=MPN_RS00760;partial=true;product=hypothetical protein;pseudo=true;transl_table=4
NC_000912.1	RefSeq	gene	170583	171245	.	+	.	ID=gene-MPN_RS04095;Name=MPN_RS04095;gbkey=Gene;gene_biotype=protein_coding;locus_tag=MPN_RS04095
NC_000912.1	RefSeq	CDS	170583	171245	.	+	0	ID=cds-WP_225971177.1;Parent=gene-MPN_RS04095;Dbxref=Genbank:WP_225971177.1;Name=WP_225971177.1;gbkey=CDS;inference=COORDINATES: protein motif:HMM:NF015230.2;locus_tag=MPN_RS04095;product=hypothetical protein;protein_id=WP_225971177.1;transl_table=4
NC_000912.1	RefSeq	gene	171154	171819	.	+	.	ID=gene-MPN_RS00765;Name=MPN_RS00765;gbkey=Gene;gene_biotype=protein_coding;locus_tag=MPN_RS00765;old_locus_tag=MPN132%2CMPN_132
NC_000912.1	GeneMarkS-2+	CDS	171154	171819	.	+	0	ID=cds-WP_225971209.1;Parent=gene-MPN_RS00765;Dbxref=Genbank:WP_225971209.1;Name=WP_225971209.1;gbkey=CDS;inference=COORDINATES: ab initio prediction:GeneMarkS-2+;locus_tag=MPN_RS00765;product=adhesin;protein_id=WP_225971209.1;transl_table=4
NC_000912.1	RefSeq	gene	172277	173182	.	+	.	ID=gene-MPN_RS00770;Name=MPN_RS00770;gbkey=Gene;gene_biotype=protein_coding;locus_tag=MPN_RS00770;old_locus_tag=MPN133%2CMPN_133
NC_000912.1	RefSeq	CDS	172277	173182	.	+	0	ID=cds-WP_010874490.1;Parent=gene-MPN_RS00770;Dbxref=Genbank:WP_010874490.1;Name=WP_010874490.1;gbkey=CDS;inference=COORDINATES: similar to AA sequence:RefSeq:WP_010874490.1;locus_tag=MPN_RS00770;product=thermonuclease family protein;protein_id=WP_010874490.1;transl_table=4
NC_000912.1	RefSeq	gene	173206	174966	.	+	.	ID=gene-MPN_RS00775;Name=MPN_RS00775;gbkey=Gene;gene_biotype=protein_coding;locus_tag=MPN_RS00775;old_locus_tag=MPN134%2CMPN_134
NC_000912.1	RefSeq	CDS	173206	174966	.	+	0	ID=cds-WP_010874491.1;Parent=gene-MPN_RS00775;Dbxref=Genbank:WP_010874491.1;Name=WP_010874491.1;Ontology_term=GO:0005524;gbkey=CDS;go_function=ATP binding|0005524||IEA;inference=COORDINATES: similar to AA sequence:RefSeq:WP_010874491.1;locus_tag=MPN_RS00775;product=ABC transporter ATP-binding protein;protein_id=WP_010874491.1;transl_table=4
NC_000912.1	RefSeq	gene	174959	175948	.	+	.	ID=gene-MPN_RS00780;Name=MPN_RS00780;gbkey=Gene;gene_biotype=protein_coding;locus_tag=MPN_RS00780;old_locus_tag=MPN135%2CMPN_135
NC_000912.1	RefSeq	CDS	174959	175948	.	+	0	ID=cds-WP_010874492.1;Parent=gene-MPN_RS00780;Dbxref=Genbank:WP_010874492.1;Name=WP_010874492.1;gbkey=CDS;inference=COORDINATES: similar to AA sequence:RefSeq:WP_010874492.1;locus_tag=MPN_RS00780;product=sugar ABC transporter permease;protein_id=WP_010874492.1;transl_table=4
NC_000912.1	RefSeq	gene	175920	176879	.	+	.	ID=gene-MPN_RS00785;Name=MPN_RS00785;gbkey=Gene;gene_biotype=protein_coding;locus_tag=MPN_RS00785;old_locus_tag=MPN136%2CMPN_136
NC_000912.1	RefSeq	CDS	175920	176879	.	+	0	ID=cds-WP_010874493.1;Parent=gene-MPN_RS00785;Dbxref=Genbank:WP_010874493.1;Name=WP_010874493.1;gbkey=CDS;inference=COORDINATES: similar to AA sequence:RefSeq:WP_010874493.1;locus_tag=MPN_RS00785;product=carbohydrate ABC transporter permease;protein_id=WP_010874493.1;transl_table=4
NC_000912.1	RefSeq	gene	176882	177040	.	+	.	ID=gene-MPN_RS03885;Name=MPN_RS03885;gbkey=Gene;gene_biotype=protein_coding;locus_tag=MPN_RS03885
NC_000912.1	RefSeq	CDS	176882	177040	.	+	0	ID=cds-WP_014574887.1;Parent=gene-MPN_RS03885;Dbxref=Genbank:WP_014574887.1;Name=WP_014574887.1;gbkey=CDS;inference=COORDINATES: similar to AA sequence:RefSeq:WP_014574887.1;locus_tag=MPN_RS03885;product=hypothetical protein;protein_id=WP_014574887.1;transl_table=4
NC_000912.1	RefSeq	gene	177457	178143	.	-	.	ID=gene-MPN_RS00790;Name=MPN_RS00790;gbkey=Gene;gene_biotype=protein_coding;locus_tag=MPN_RS00790;old_locus_tag=MPN137%2CMPN_137
NC_000912.1	RefSeq	CDS	177457	178143	.	-	0	ID=cds-WP_010874494.1;Parent=gene-MPN_RS00790;Dbxref=Genbank:WP_010874494.1;Name=WP_010874494.1;gbkey=CDS;inference=COORDINATES: similar to AA sequence:RefSeq:WP_010874494.1;locus_tag=MPN_RS00790;product=DUF16 domain-containing protein;protein_id=WP_010874494.1;transl_table=4
NC_000912.1	RefSeq	gene	178392	178892	.	-	.	ID=gene-MPN_RS00795;Name=MPN_RS00795;gbkey=Gene;gene_biotype=protein_coding;locus_tag=MPN_RS00795;old_locus_tag=MPN138%2CMPN_138
NC_000912.1	RefSeq	CDS	178392	178892	.	-	0	ID=cds-WP_010874495.1;Parent=gene-MPN_RS00795;Dbxref=Genbank:WP_010874495.1;Name=WP_010874495.1;gbkey=CDS;inference=COORDINATES: similar to AA sequence:RefSeq:WP_010874495.1;locus_tag=MPN_RS00795;product=DUF16 domain-containing protein;protein_id=WP_010874495.1;transl_table=4
NC_000912.1	RefSeq	gene	179129	179620	.	-	.	ID=gene-MPN_RS00800;Name=MPN_RS00800;gbkey=Gene;gene_biotype=protein_coding;locus_tag=MPN_RS00800;old_locus_tag=MPN139%2CMPN_139
NC_000912.1	RefSeq	CDS	179129	179620	.	-	0	ID=cds-WP_010874496.1;Parent=gene-MPN_RS00800;Dbxref=Genbank:WP_010874496.1;Name=WP_010874496.1;gbkey=CDS;inference=COORDINATES: similar to AA sequence:RefSeq:WP_014325369.1;locus_tag=MPN_RS00800;product=DUF16 domain-containing protein;protein_id=WP_010874496.1;transl_table=4
NC_000912.1	RefSeq	gene	179871	180845	.	+	.	ID=gene-MPN_RS00805;Name=MPN_RS00805;gbkey=Gene;gene_biotype=protein_coding;locus_tag=MPN_RS00805;old_locus_tag=MPN140%2CMPN_140
NC_000912.1	RefSeq	CDS	179871	180845	.	+	0	ID=cds-WP_010874497.1;Parent=gene-MPN_RS00805;Dbxref=Genbank:WP_010874497.1;Name=WP_010874497.1;gbkey=CDS;inference=COORDINATES: similar to AA sequence:RefSeq:WP_010874497.1;locus_tag=MPN_RS00805;product=bifunctional oligoribonuclease/PAP phosphatase NrnA;protein_id=WP_010874497.1;transl_table=4
NC_000912.1	RefSeq	gene	180858	185741	.	+	.	ID=gene-MPN_RS00810;Name=mgpA;gbkey=Gene;gene=mgpA;gene_biotype=protein_coding;locus_tag=MPN_RS00810;old_locus_tag=MPN141%2CMPN_141
NC_000912.1	RefSeq	CDS	180858	185741	.	+	0	ID=cds-WP_010874498.1;Parent=gene-MPN_RS00810;Dbxref=Genbank:WP_010874498.1;Name=WP_010874498.1;gbkey=CDS;gene=mgpA;inference=COORDINATES: similar to AA sequence:RefSeq:WP_010874498.1;locus_tag=MPN_RS00810;product=adhesin P1;protein_id=WP_010874498.1;transl_table=4
NC_000912.1	RefSeq	gene	185747	189403	.	+	.	ID=gene-MPN_RS00815;Name=mgpC;gbkey=Gene;gene=mgpC;gene_biotype=protein_coding;locus_tag=MPN_RS00815;old_locus_tag=MPN142%2CMPN_142
NC_000912.1	RefSeq	CDS	185747	189403	.	+	0	ID=cds-WP_010874499.1;Parent=gene-MPN_RS00815;Dbxref=Genbank:WP_010874499.1;Name=WP_010874499.1;gbkey=CDS;gene=mgpC;inference=COORDINATES: similar to AA sequence:RefSeq:WP_010874499.1;locus_tag=MPN_RS00815;product=cytadherence protein MgpC;protein_id=WP_010874499.1;transl_table=4
NC_000912.1	RefSeq	gene	189520	190047	.	+	.	ID=gene-MPN_RS00820;Name=MPN_RS00820;gbkey=Gene;gene_biotype=protein_coding;locus_tag=MPN_RS00820;old_locus_tag=MPN143%2CMPN_143
NC_000912.1	RefSeq	CDS	189520	190047	.	+	0	ID=cds-WP_010874500.1;Parent=gene-MPN_RS00820;Dbxref=Genbank:WP_010874500.1;Name=WP_010874500.1;gbkey=CDS;inference=COORDINATES: similar to AA sequence:RefSeq:WP_010874500.1;locus_tag=MPN_RS00820;product=hypothetical protein;protein_id=WP_010874500.1;transl_table=4
NC_000912.1	RefSeq	gene	190050	190190	.	+	.	ID=gene-MPN_RS03890;Name=MPN_RS03890;gbkey=Gene;gene_biotype=protein_coding;locus_tag=MPN_RS03890
NC_000912.1	RefSeq	CDS	190050	190190	.	+	0	ID=cds-WP_015344882.1;Parent=gene-MPN_RS03890;Dbxref=Genbank:WP_015344882.1;Name=WP_015344882.1;gbkey=CDS;inference=COORDINATES: similar to AA sequence:RefSeq:WP_015344882.1;locus_tag=MPN_RS03890;product=hypothetical protein;protein_id=WP_015344882.1;transl_table=4
NC_000912.1	RefSeq	pseudogene	190198	191856	.	+	.	ID=gene-MPN_RS00825;Name=mgpA;end_range=191856,.;gbkey=Gene;gene=mgpA;gene_biotype=pseudogene;locus_tag=MPN_RS00825;old_locus_tag=MPN144%2CMPN_144;partial=true;pseudo=true;start_range=.,190198
NC_000912.1	RefSeq	CDS	190198	191856	.	+	0	ID=cds-MPN_RS00825;Parent=gene-MPN_RS00825;Note=incomplete%3B partial in the middle of a contig%3B missing N-terminus and C-terminus;end_range=191856,.;gbkey=CDS;gene=mgpA;inference=COORDINATES: similar to AA sequence:RefSeq:WP_010874498.1;locus_tag=MPN_RS00825;partial=true;product=adhesin P1;pseudo=true;start_range=.,190198;transl_table=4
NC_000912.1	RefSeq	gene	192214	192753	.	+	.	ID=gene-MPN_RS00830;Name=MPN_RS00830;gbkey=Gene;gene_biotype=protein_coding;locus_tag=MPN_RS00830;old_locus_tag=MPN145%2CMPN_145
NC_000912.1	RefSeq	CDS	192214	192753	.	+	0	ID=cds-WP_010874502.1;Parent=gene-MPN_RS00830;Dbxref=Genbank:WP_010874502.1;Name=WP_010874502.1;gbkey=CDS;inference=COORDINATES: similar to AA sequence:RefSeq:WP_010874502.1;locus_tag=MPN_RS00830;product=DUF16 domain-containing protein;protein_id=WP_010874502.1;transl_table=4
NC_000912.1	RefSeq	pseudogene	193019	195332	.	+	.	ID=gene-MPN_RS00835;Name=MPN_RS00835;gbkey=Gene;gene_biotype=pseudogene;locus_tag=MPN_RS00835;old_locus_tag=MPN146;pseudo=true
NC_000912.1	RefSeq	CDS	193019	195332	.	+	0	ID=cds-MPN_RS00835;Parent=gene-MPN_RS00835;Note=frameshifted%3B internal stop;gbkey=CDS;inference=COORDINATES: similar to AA sequence:RefSeq:WP_014325396.1;locus_tag=MPN_RS00835;product=P80 family lipoprotein;pseudo=true;transl_table=4
NC_000912.1	RefSeq	gene	195554	196297	.	+	.	ID=gene-MPN_RS00840;Name=MPN_RS00840;gbkey=Gene;gene_biotype=protein_coding;locus_tag=MPN_RS00840;old_locus_tag=MPN148
NC_000912.1	RefSeq	CDS	195554	196297	.	+	0	ID=cds-WP_021009210.1;Parent=gene-MPN_RS00840;Dbxref=Genbank:WP_021009210.1;Name=WP_021009210.1;gbkey=CDS;inference=COORDINATES: protein motif:HMM:NF013131.2;locus_tag=MPN_RS00840;product=MPN647 family lipoprotein;protein_id=WP_021009210.1;transl_table=4
NC_000912.1	RefSeq	gene	196569	196823	.	+	.	ID=gene-MPN_RS00845;Name=MPN_RS00845;gbkey=Gene;gene_biotype=protein_coding;locus_tag=MPN_RS00845
NC_000912.1	RefSeq	CDS	196569	196823	.	+	0	ID=cds-WP_017532795.1;Parent=gene-MPN_RS00845;Dbxref=Genbank:WP_017532795.1;Name=WP_017532795.1;gbkey=CDS;inference=COORDINATES: similar to AA sequence:RefSeq:WP_017532689.1;locus_tag=MPN_RS00845;product=hypothetical protein;protein_id=WP_017532795.1;transl_table=4
NC_000912.1	RefSeq	pseudogene	196877	198566	.	+	.	ID=gene-MPN_RS04100;Name=MPN_RS04100;end_range=198566,.;gbkey=Gene;gene_biotype=pseudogene;locus_tag=MPN_RS04100;old_locus_tag=MPN_149;partial=true;pseudo=true;start_range=.,196877
NC_000912.1	RefSeq	CDS	196877	198566	.	+	0	ID=cds-MPN_RS04100;Parent=gene-MPN_RS04100;Note=frameshifted%3B incomplete%3B partial in the middle of a contig%3B missing N-terminus and C-terminus;end_range=198566,.;gbkey=CDS;inference=COORDINATES: similar to AA sequence:RefSeq:WP_010874499.1;locus_tag=MPN_RS04100;partial=true;product=MgpC family cytadherence protein;pseudo=true;start_range=.,196877;transl_table=4
NC_000912.1	RefSeq	gene	199058	199540	.	+	.	ID=gene-MPN_RS00860;Name=MPN_RS00860;gbkey=Gene;gene_biotype=protein_coding;locus_tag=MPN_RS00860;old_locus_tag=MPN151%2CMPN_151
NC_000912.1	RefSeq	CDS	199058	199540	.	+	0	ID=cds-WP_015344885.1;Parent=gene-MPN_RS00860;Dbxref=Genbank:WP_015344885.1;Name=WP_015344885.1;gbkey=CDS;inference=COORDINATES: similar to AA sequence:RefSeq:WP_014574937.1;locus_tag=MPN_RS00860;product=DUF16 domain-containing protein;protein_id=WP_015344885.1;transl_table=4
NC_000912.1	RefSeq	gene	199823	202207	.	+	.	ID=gene-MPN_RS00865;Name=MPN_RS00865;gbkey=Gene;gene_biotype=protein_coding;locus_tag=MPN_RS00865;old_locus_tag=MPN152%2CMPN_152
NC_000912.1	RefSeq	CDS	199823	202207	.	+	0	ID=cds-WP_010874509.1;Parent=gene-MPN_RS00865;Dbxref=Genbank:WP_010874509.1;Name=WP_010874509.1;gbkey=CDS;inference=COORDINATES: similar to AA sequence:RefSeq:WP_010874509.1;locus_tag=MPN_RS00865;product=P80 family lipoprotein;protein_id=WP_010874509.1;transl_table=4
NC_000912.1	RefSeq	gene	202383	205724	.	+	.	ID=gene-MPN_RS00870;Name=MPN_RS00870;gbkey=Gene;gene_biotype=protein_coding;locus_tag=MPN_RS00870;old_locus_tag=MPN153%2CMPN_153
NC_000912.1	RefSeq	CDS	202383	205724	.	+	0	ID=cds-WP_010874510.1;Parent=gene-MPN_RS00870;Dbxref=Genbank:WP_010874510.1;Name=WP_010874510.1;gbkey=CDS;inference=COORDINATES: similar to AA sequence:RefSeq:WP_010874510.1;locus_tag=MPN_RS00870;product=AAA domain-containing protein;protein_id=WP_010874510.1;transl_table=4
NC_000912.1	RefSeq	pseudogene	205721	207423	.	+	.	ID=gene-MPN_RS00875;Name=nusA;gbkey=Gene;gene=nusA;gene_biotype=pseudogene;locus_tag=MPN_RS00875;old_locus_tag=MPN154%2CMPN_154;pseudo=true
NC_000912.1	RefSeq	CDS	205721	207423	.	+	0	ID=cds-MPN_RS00875;Parent=gene-MPN_RS00875;Note=frameshifted;Ontology_term=GO:0006353;gbkey=CDS;gene=nusA;go_process=DNA-templated transcription termination|0006353||IEA;inference=COORDINATES: similar to AA sequence:RefSeq:WP_009885827.1;locus_tag=MPN_RS00875;product=transcription termination factor NusA;pseudo=true;transl_table=4
NC_000912.1	RefSeq	gene	207448	207717	.	+	.	ID=gene-MPN_RS00880;Name=MPN_RS00880;gbkey=Gene;gene_biotype=protein_coding;locus_tag=MPN_RS00880;old_locus_tag=MPN155a
NC_000912.1	RefSeq	CDS	207448	207717	.	+	0	ID=cds-WP_015344887.1;Parent=gene-MPN_RS00880;Dbxref=Genbank:WP_015344887.1;Name=WP_015344887.1;gbkey=CDS;inference=COORDINATES: protein motif:HMM:NF016204.2;locus_tag=MPN_RS00880;product=YlxR family protein;protein_id=WP_015344887.1;transl_table=4
NC_000912.1	RefSeq	gene	207704	209557	.	+	.	ID=gene-MPN_RS00885;Name=infB;gbkey=Gene;gene=infB;gene_biotype=protein_coding;locus_tag=MPN_RS00885;old_locus_tag=MPN155%2CMPN_155
NC_000912.1	RefSeq	CDS	207704	209557	.	+	0	ID=cds-WP_010874512.1;Parent=gene-MPN_RS00885;Dbxref=Genbank:WP_010874512.1;Name=WP_010874512.1;Ontology_term=GO:0006413,GO:0003743,GO:0005737;gbkey=CDS;gene=infB;go_component=cytoplasm|0005737||IEA;go_function=translation initiation factor activity|0003743||IEA;go_process=translational initiation|0006413||IEA;inference=COORDINATES: similar to AA sequence:RefSeq:WP_017532912.1;locus_tag=MPN_RS008…
NC_000912.1	RefSeq	gene	209560	209910	.	+	.	ID=gene-MPN_RS00890;Name=rbfA;gbkey=Gene;gene=rbfA;gene_biotype=protein_coding;locus_tag=MPN_RS00890;old_locus_tag=MPN156%2CMPN_156
NC_000912.1	RefSeq	CDS	209560	209910	.	+	0	ID=cds-WP_010874513.1;Parent=gene-MPN_RS00890;Dbxref=Genbank:WP_010874513.1;Name=WP_010874513.1;Ontology_term=GO:0006396,GO:0019843;gbkey=CDS;gene=rbfA;go_function=rRNA binding|0019843||IEA;go_process=RNA processing|0006396||IEA;inference=COORDINATES: similar to AA sequence:RefSeq:WP_010874513.1;locus_tag=MPN_RS00890;product=30S ribosome-binding factor RbfA;protein_id=WP_010874513.1;transl_table=4
NC_000912.1	RefSeq	gene	209926	211134	.	+	.	ID=gene-MPN_RS00895;Name=MPN_RS00895;gbkey=Gene;gene_biotype=protein_coding;locus_tag=MPN_RS00895;old_locus_tag=MPN157%2CMPN_157
NC_000912.1	RefSeq	CDS	209926	211134	.	+	0	ID=cds-WP_010874514.1;Parent=gene-MPN_RS00895;Dbxref=Genbank:WP_010874514.1;Name=WP_010874514.1;gbkey=CDS;inference=COORDINATES: similar to AA sequence:RefSeq:WP_017532913.1;locus_tag=MPN_RS00895;product=hypothetical protein;protein_id=WP_010874514.1;transl_table=4
NC_000912.1	RefSeq	gene	211147	211956	.	+	.	ID=gene-MPN_RS00900;Name=ribF;gbkey=Gene;gene=ribF;gene_biotype=protein_coding;locus_tag=MPN_RS00900;old_locus_tag=MPN158%2CMPN_158
NC_000912.1	RefSeq	CDS	211147	211956	.	+	0	ID=cds-WP_010874515.1;Parent=gene-MPN_RS00900;Dbxref=Genbank:WP_010874515.1;Name=WP_010874515.1;Ontology_term=GO:0006747,GO:0009398,GO:0003919,GO:0005737;gbkey=CDS;gene=ribF;go_component=cytoplasm|0005737||IEA;go_function=FMN adenylyltransferase activity|0003919||IEA;go_process=FAD biosynthetic process|0006747||IEA,FMN biosynthetic process|0009398||IEA;inference=COORDINATES: similar to AA sequenc…
NC_000912.1	RefSeq	gene	211982	213256	.	+	.	ID=gene-MPN_RS00905;Name=MPN_RS00905;gbkey=Gene;gene_biotype=protein_coding;locus_tag=MPN_RS00905;old_locus_tag=MPN159%2CMPN_159
NC_000912.1	RefSeq	CDS	211982	213256	.	+	0	ID=cds-WP_010874516.1;Parent=gene-MPN_RS00905;Dbxref=Genbank:WP_010874516.1;Name=WP_010874516.1;gbkey=CDS;inference=COORDINATES: similar to AA sequence:RefSeq:WP_010874516.1;locus_tag=MPN_RS00905;product=hemolysin family protein;protein_id=WP_010874516.1;transl_table=4
NC_000912.1	RefSeq	gene	213243	214376	.	+	.	ID=gene-MPN_RS00910;Name=MPN_RS00910;gbkey=Gene;gene_biotype=protein_coding;locus_tag=MPN_RS00910;old_locus_tag=MPN160%2CMPN_160
NC_000912.1	RefSeq	CDS	213243	214376	.	+	0	ID=cds-WP_010874517.1;Parent=gene-MPN_RS00910;Dbxref=Genbank:WP_010874517.1;Name=WP_010874517.1;gbkey=CDS;inference=COORDINATES: similar to AA sequence:RefSeq:WP_010874517.1;locus_tag=MPN_RS00910;product=hypothetical protein;protein_id=WP_010874517.1;transl_table=4
NC_000912.1	RefSeq	gene	214530	215867	.	+	.	ID=gene-MPN_RS00915;Name=MPN_RS00915;gbkey=Gene;gene_biotype=protein_coding;locus_tag=MPN_RS00915;old_locus_tag=MPN161%2CMPN_161
NC_000912.1	RefSeq	CDS	214530	215867	.	+	0	ID=cds-WP_010874518.1;Parent=gene-MPN_RS00915;Dbxref=Genbank:WP_010874518.1;Name=WP_010874518.1;gbkey=CDS;inference=COORDINATES: similar to AA sequence:RefSeq:WP_014325384.1;locus_tag=MPN_RS00915;product=DUF2130 domain-containing protein;protein_id=WP_010874518.1;transl_table=4
NC_000912.1	RefSeq	gene	215989	216951	.	+	.	ID=gene-MPN_RS00920;Name=MPN_RS00920;gbkey=Gene;gene_biotype=protein_coding;locus_tag=MPN_RS00920;old_locus_tag=MPN162%2CMPN_162
NC_000912.1	RefSeq	CDS	215989	216951	.	+	0	ID=cds-WP_010874519.1;Parent=gene-MPN_RS00920;Dbxref=Genbank:WP_010874519.1;Name=WP_010874519.1;gbkey=CDS;inference=COORDINATES: similar to AA sequence:RefSeq:WP_014574899.1;locus_tag=MPN_RS00920;product=hypothetical protein;protein_id=WP_010874519.1;transl_table=4
NC_000912.1	RefSeq	gene	217150	217536	.	+	.	ID=gene-MPN_RS00925;Name=MPN_RS00925;gbkey=Gene;gene_biotype=protein_coding;locus_tag=MPN_RS00925;old_locus_tag=MPN163%2CMPN_163
NC_000912.1	RefSeq	CDS	217150	217536	.	+	0	ID=cds-WP_014574900.1;Parent=gene-MPN_RS00925;Dbxref=Genbank:WP_014574900.1;Name=WP_014574900.1;gbkey=CDS;inference=COORDINATES: similar to AA sequence:RefSeq:WP_014574900.1;locus_tag=MPN_RS00925;product=hypothetical protein;protein_id=WP_014574900.1;transl_table=4
NC_000912.1	RefSeq	gene	217630	217956	.	+	.	ID=gene-MPN_RS00930;Name=rpsJ;gbkey=Gene;gene=rpsJ;gene_biotype=protein_coding;locus_tag=MPN_RS00930;old_locus_tag=MPN164%2CMPN_164
NC_000912.1	RefSeq	CDS	217630	217956	.	+	0	ID=cds-WP_010874521.1;Parent=gene-MPN_RS00930;Dbxref=Genbank:WP_010874521.1;Name=WP_010874521.1;Ontology_term=GO:0006412,GO:0003735,GO:0000314,GO:0022627;gbkey=CDS;gene=rpsJ;go_component=organellar small ribosomal subunit|0000314||IEA,cytosolic small ribosomal subunit|0022627||IEA;go_function=structural constituent of ribosome|0003735||IEA;go_process=translation|0006412||IEA;inference=COORDINATES…
NC_000912.1	RefSeq	gene	217970	218833	.	+	.	ID=gene-MPN_RS00935;Name=rplC;gbkey=Gene;gene=rplC;gene_biotype=protein_coding;locus_tag=MPN_RS00935;old_locus_tag=MPN165%2CMPN_165
NC_000912.1	RefSeq	CDS	217970	218833	.	+	0	ID=cds-WP_010874522.1;Parent=gene-MPN_RS00935;Dbxref=Genbank:WP_010874522.1;Name=WP_010874522.1;Ontology_term=GO:0006412,GO:0003735,GO:0005840;gbkey=CDS;gene=rplC;go_component=ribosome|0005840||IEA;go_function=structural constituent of ribosome|0003735||IEA;go_process=translation|0006412||IEA;inference=COORDINATES: similar to AA sequence:RefSeq:WP_010874522.1;locus_tag=MPN_RS00935;product=50S rib…
NC_000912.1	RefSeq	gene	218833	219471	.	+	.	ID=gene-MPN_RS00940;Name=rplD;gbkey=Gene;gene=rplD;gene_biotype=protein_coding;locus_tag=MPN_RS00940;old_locus_tag=MPN166%2CMPN_166
NC_000912.1	RefSeq	CDS	218833	219471	.	+	0	ID=cds-WP_010874523.1;Parent=gene-MPN_RS00940;Dbxref=Genbank:WP_010874523.1;Name=WP_010874523.1;Ontology_term=GO:0006412,GO:0003735,GO:0022625;gbkey=CDS;gene=rplD;go_component=cytosolic large ribosomal subunit|0022625||IEA;go_function=structural constituent of ribosome|0003735||IEA;go_process=translation|0006412||IEA;inference=COORDINATES: similar to AA sequence:RefSeq:WP_010874523.1;locus_tag=MP…
NC_000912.1	RefSeq	gene	219474	220187	.	+	.	ID=gene-MPN_RS00945;Name=MPN_RS00945;gbkey=Gene;gene_biotype=protein_coding;locus_tag=MPN_RS00945;old_locus_tag=MPN167%2CMPN_167
NC_000912.1	RefSeq	CDS	219474	220187	.	+	0	ID=cds-WP_010874524.1;Parent=gene-MPN_RS00945;Dbxref=Genbank:WP_010874524.1;Name=WP_010874524.1;gbkey=CDS;inference=COORDINATES: similar to AA sequence:RefSeq:WP_010874524.1;locus_tag=MPN_RS00945;product=50S ribosomal protein L23;protein_id=WP_010874524.1;transl_table=4
NC_000912.1	RefSeq	gene	220187	221050	.	+	.	ID=gene-MPN_RS00950;Name=rplB;gbkey=Gene;gene=rplB;gene_biotype=protein_coding;locus_tag=MPN_RS00950;old_locus_tag=MPN168%2CMPN_168
NC_000912.1	RefSeq	CDS	220187	221050	.	+	0	ID=cds-WP_010874525.1;Parent=gene-MPN_RS00950;Dbxref=Genbank:WP_010874525.1;Name=WP_010874525.1;Ontology_term=GO:0006412,GO:0003735,GO:0000315,GO:0022625;gbkey=CDS;gene=rplB;go_component=organellar large ribosomal subunit|0000315||IEA,cytosolic large ribosomal subunit|0022625||IEA;go_function=structural constituent of ribosome|0003735||IEA;go_process=translation|0006412||IEA;inference=COORDINATES…
NC_000912.1	RefSeq	gene	221050	221313	.	+	.	ID=gene-MPN_RS00955;Name=rpsS;gbkey=Gene;gene=rpsS;gene_biotype=protein_coding;locus_tag=MPN_RS00955;old_locus_tag=MPN169%2CMPN_169
NC_000912.1	RefSeq	CDS	221050	221313	.	+	0	ID=cds-WP_010874526.1;Parent=gene-MPN_RS00955;Dbxref=Genbank:WP_010874526.1;Name=WP_010874526.1;Ontology_term=GO:0006412,GO:0003735,GO:0000314,GO:0022627;gbkey=CDS;gene=rpsS;go_component=organellar small ribosomal subunit|0000314||IEA,cytosolic small ribosomal subunit|0022627||IEA;go_function=structural constituent of ribosome|0003735||IEA;go_process=translation|0006412||IEA;inference=COORDINATES…
NC_000912.1	RefSeq	gene	221315	221794	.	+	.	ID=gene-MPN_RS00960;Name=rplV;gbkey=Gene;gene=rplV;gene_biotype=protein_coding;locus_tag=MPN_RS00960;old_locus_tag=MPN170%2CMPN_170
NC_000912.1	RefSeq	CDS	221315	221794	.	+	0	ID=cds-WP_015344888.1;Parent=gene-MPN_RS00960;Dbxref=Genbank:WP_015344888.1;Name=WP_015344888.1;Ontology_term=GO:0006412,GO:0003735,GO:0000311,GO:0022625;gbkey=CDS;gene=rplV;go_component=plastid large ribosomal subunit|0000311||IEA,cytosolic large ribosomal subunit|0022625||IEA;go_function=structural constituent of ribosome|0003735||IEA;go_process=translation|0006412||IEA;inference=COORDINATES: s…
NC_000912.1	RefSeq	gene	221796	222617	.	+	.	ID=gene-MPN_RS00965;Name=rpsC;gbkey=Gene;gene=rpsC;gene_biotype=protein_coding;locus_tag=MPN_RS00965;old_locus_tag=MPN171%2CMPN_171
NC_000912.1	RefSeq	CDS	221796	222617	.	+	0	ID=cds-WP_010874528.1;Parent=gene-MPN_RS00965;Dbxref=Genbank:WP_010874528.1;Name=WP_010874528.1;Ontology_term=GO:0006412,GO:0003735,GO:0000312,GO:0022627;gbkey=CDS;gene=rpsC;go_component=plastid small ribosomal subunit|0000312||IEA,cytosolic small ribosomal subunit|0022627||IEA;go_function=structural constituent of ribosome|0003735||IEA;go_process=translation|0006412||IEA;inference=COORDINATES: s…
NC_000912.1	RefSeq	gene	222617	223036	.	+	.	ID=gene-MPN_RS00970;Name=rplP;gbkey=Gene;gene=rplP;gene_biotype=protein_coding;locus_tag=MPN_RS00970;old_locus_tag=MPN172%2CMPN_172
NC_000912.1	RefSeq	CDS	222617	223036	.	+	0	ID=cds-WP_010874529.1;Parent=gene-MPN_RS00970;Dbxref=Genbank:WP_010874529.1;Name=WP_010874529.1;Ontology_term=GO:0006412,GO:0003735,GO:0000315,GO:0022625;gbkey=CDS;gene=rplP;go_component=organellar large ribosomal subunit|0000315||IEA,cytosolic large ribosomal subunit|0022625||IEA;go_function=structural constituent of ribosome|0003735||IEA;go_process=translation|0006412||IEA;inference=COORDINATES…
NC_000912.1	RefSeq	gene	223036	223371	.	+	.	ID=gene-MPN_RS00975;Name=rpmC;gbkey=Gene;gene=rpmC;gene_biotype=protein_coding;locus_tag=MPN_RS00975;old_locus_tag=MPN173%2CMPN_173
NC_000912.1	RefSeq	CDS	223036	223371	.	+	0	ID=cds-WP_010874530.1;Parent=gene-MPN_RS00975;Dbxref=Genbank:WP_010874530.1;Name=WP_010874530.1;Ontology_term=GO:0006412,GO:0003735,GO:0000315,GO:0022625;gbkey=CDS;gene=rpmC;go_component=organellar large ribosomal subunit|0000315||IEA,cytosolic large ribosomal subunit|0022625||IEA;go_function=structural constituent of ribosome|0003735||IEA;go_process=translation|0006412||IEA;inference=COORDINATES…
NC_000912.1	RefSeq	gene	223371	223628	.	+	.	ID=gene-MPN_RS00980;Name=rpsQ;gbkey=Gene;gene=rpsQ;gene_biotype=protein_coding;locus_tag=MPN_RS00980;old_locus_tag=MPN174%2CMPN_174
NC_000912.1	RefSeq	CDS	223371	223628	.	+	0	ID=cds-WP_010874531.1;Parent=gene-MPN_RS00980;Dbxref=Genbank:WP_010874531.1;Name=WP_010874531.1;Ontology_term=GO:0006412,GO:0003735,GO:0005840;gbkey=CDS;gene=rpsQ;go_component=ribosome|0005840||IEA;go_function=structural constituent of ribosome|0003735||IEA;go_process=translation|0006412||IEA;inference=COORDINATES: similar to AA sequence:RefSeq:WP_010874531.1;locus_tag=MPN_RS00980;product=30S rib…
NC_000912.1	RefSeq	gene	223632	224000	.	+	.	ID=gene-MPN_RS00985;Name=rplN;gbkey=Gene;gene=rplN;gene_biotype=protein_coding;locus_tag=MPN_RS00985;old_locus_tag=MPN175%2CMPN_175
NC_000912.1	RefSeq	CDS	223632	224000	.	+	0	ID=cds-WP_010874532.1;Parent=gene-MPN_RS00985;Dbxref=Genbank:WP_010874532.1;Name=WP_010874532.1;Ontology_term=GO:0006412,GO:0003735,GO:0000315,GO:0022625;gbkey=CDS;gene=rplN;go_component=organellar large ribosomal subunit|0000315||IEA,cytosolic large ribosomal subunit|0022625||IEA;go_function=structural constituent of ribosome|0003735||IEA;go_process=translation|0006412||IEA;inference=COORDINATES…
NC_000912.1	RefSeq	gene	224000	224335	.	+	.	ID=gene-MPN_RS00990;Name=rplX;gbkey=Gene;gene=rplX;gene_biotype=protein_coding;locus_tag=MPN_RS00990;old_locus_tag=MPN176%2CMPN_176
NC_000912.1	RefSeq	CDS	224000	224335	.	+	0	ID=cds-WP_010874533.1;Parent=gene-MPN_RS00990;Dbxref=Genbank:WP_010874533.1;Name=WP_010874533.1;Ontology_term=GO:0006412,GO:0003735,GO:0000315,GO:0022625;gbkey=CDS;gene=rplX;go_component=organellar large ribosomal subunit|0000315||IEA,cytosolic large ribosomal subunit|0022625||IEA;go_function=structural constituent of ribosome|0003735||IEA;go_process=translation|0006412||IEA;inference=COORDINATES…
NC_000912.1	RefSeq	gene	224338	224880	.	+	.	ID=gene-MPN_RS00995;Name=rplE;gbkey=Gene;gene=rplE;gene_biotype=protein_coding;locus_tag=MPN_RS00995;old_locus_tag=MPN177%2CMPN_177
NC_000912.1	RefSeq	CDS	224338	224880	.	+	0	ID=cds-WP_010874534.1;Parent=gene-MPN_RS00995;Dbxref=Genbank:WP_010874534.1;Name=WP_010874534.1;Ontology_term=GO:0006412,GO:0003735,GO:0005840;gbkey=CDS;gene=rplE;go_component=ribosome|0005840||IEA;go_function=structural constituent of ribosome|0003735||IEA;go_process=translation|0006412||IEA;inference=COORDINATES: similar to AA sequence:RefSeq:WP_010874534.1;locus_tag=MPN_RS00995;product=50S rib…
NC_000912.1	RefSeq	gene	224882	225067	.	+	.	ID=gene-MPN_RS01000;Name=MPN_RS01000;gbkey=Gene;gene_biotype=protein_coding;locus_tag=MPN_RS01000;old_locus_tag=MPN178%2CMPN_178
NC_000912.1	RefSeq	CDS	224882	225067	.	+	0	ID=cds-WP_010874535.1;Parent=gene-MPN_RS01000;Dbxref=Genbank:WP_010874535.1;Name=WP_010874535.1;Ontology_term=GO:0006412,GO:0003735,GO:0005840;gbkey=CDS;go_component=ribosome|0005840||IEA;go_function=structural constituent of ribosome|0003735||IEA;go_process=translation|0006412||IEA;inference=COORDINATES: similar to AA sequence:RefSeq:WP_011245027.1;locus_tag=MPN_RS01000;product=type Z 30S riboso…
NC_000912.1	RefSeq	gene	225061	225489	.	+	.	ID=gene-MPN_RS01005;Name=rpsH;gbkey=Gene;gene=rpsH;gene_biotype=protein_coding;locus_tag=MPN_RS01005;old_locus_tag=GT9_orf142%2CMPN179%2CMPN_179
NC_000912.1	RefSeq	CDS	225061	225489	.	+	0	ID=cds-WP_010874536.1;Parent=gene-MPN_RS01005;Dbxref=Genbank:WP_010874536.1;Name=WP_010874536.1;Ontology_term=GO:0006412,GO:0003735,GO:0005840;gbkey=CDS;gene=rpsH;go_component=ribosome|0005840||IEA;go_function=structural constituent of ribosome|0003735||IEA;go_process=translation|0006412||IEA;inference=COORDINATES: similar to AA sequence:RefSeq:WP_010874536.1;locus_tag=MPN_RS01005;product=30S rib…
NC_000912.1	RefSeq	gene	225496	226050	.	+	.	ID=gene-MPN_RS01010;Name=rplF;gbkey=Gene;gene=rplF;gene_biotype=protein_coding;locus_tag=MPN_RS01010;old_locus_tag=MPN180%2CMPN_180
NC_000912.1	RefSeq	CDS	225496	226050	.	+	0	ID=cds-WP_010874537.1;Parent=gene-MPN_RS01010;Dbxref=Genbank:WP_010874537.1;Name=WP_010874537.1;Ontology_term=GO:0006412,GO:0003735,GO:0019843,GO:0022625;gbkey=CDS;gene=rplF;go_component=cytosolic large ribosomal subunit|0022625||IEA;go_function=structural constituent of ribosome|0003735||IEA,rRNA binding|0019843||IEA;go_process=translation|0006412||IEA;inference=COORDINATES: similar to AA sequen…
NC_000912.1	RefSeq	gene	226051	226401	.	+	.	ID=gene-MPN_RS01015;Name=rplR;gbkey=Gene;gene=rplR;gene_biotype=protein_coding;locus_tag=MPN_RS01015;old_locus_tag=MPN181%2CMPN_181
NC_000912.1	RefSeq	CDS	226051	226401	.	+	0	ID=cds-WP_010874538.1;Parent=gene-MPN_RS01015;Dbxref=Genbank:WP_010874538.1;Name=WP_010874538.1;Ontology_term=GO:0006412,GO:0003735,GO:0000315,GO:0022625;gbkey=CDS;gene=rplR;go_component=organellar large ribosomal subunit|0000315||IEA,cytosolic large ribosomal subunit|0022625||IEA;go_function=structural constituent of ribosome|0003735||IEA;go_process=translation|0006412||IEA;inference=COORDINATES…
NC_000912.1	RefSeq	gene	226405	227064	.	+	.	ID=gene-MPN_RS01020;Name=rpsE;gbkey=Gene;gene=rpsE;gene_biotype=protein_coding;locus_tag=MPN_RS01020;old_locus_tag=MPN182%2CMPN_182
NC_000912.1	RefSeq	CDS	226405	227064	.	+	0	ID=cds-WP_010874539.1;Parent=gene-MPN_RS01020;Dbxref=Genbank:WP_010874539.1;Name=WP_010874539.1;Ontology_term=GO:0006412,GO:0003735,GO:0000312,GO:0022627;gbkey=CDS;gene=rpsE;go_component=plastid small ribosomal subunit|0000312||IEA,cytosolic small ribosomal subunit|0022627||IEA;go_function=structural constituent of ribosome|0003735||IEA;go_process=translation|0006412||IEA;inference=COORDINATES: s…
NC_000912.1	RefSeq	gene	227068	227523	.	+	.	ID=gene-MPN_RS01025;Name=rplO;gbkey=Gene;gene=rplO;gene_biotype=protein_coding;locus_tag=MPN_RS01025;old_locus_tag=MPN183%2CMPN_183
NC_000912.1	RefSeq	CDS	227068	227523	.	+	0	ID=cds-WP_010874540.1;Parent=gene-MPN_RS01025;Dbxref=Genbank:WP_010874540.1;Name=WP_010874540.1;Ontology_term=GO:0006412,GO:0003735,GO:0000315,GO:0022625;gbkey=CDS;gene=rplO;go_component=organellar large ribosomal subunit|0000315||IEA,cytosolic large ribosomal subunit|0022625||IEA;go_function=structural constituent of ribosome|0003735||IEA;go_process=translation|0006412||IEA;inference=COORDINATES…
NC_000912.1	RefSeq	gene	227523	228956	.	+	.	ID=gene-MPN_RS01030;Name=secY;gbkey=Gene;gene=secY;gene_biotype=protein_coding;locus_tag=MPN_RS01030;old_locus_tag=MPN184%2CMPN_184
NC_000912.1	RefSeq	CDS	227523	228956	.	+	0	ID=cds-WP_010874541.1;Parent=gene-MPN_RS01030;Dbxref=Genbank:WP_010874541.1;Name=WP_010874541.1;Ontology_term=GO:0043952,GO:0015450,GO:0005886;gbkey=CDS;gene=secY;go_component=plasma membrane|0005886||IEA;go_function=protein-transporting ATPase activity|0015450||IEA;go_process=protein transport by the Sec complex|0043952||IEA;inference=COORDINATES: similar to AA sequence:RefSeq:WP_015344889.1;loc…
NC_000912.1	RefSeq	gene	228950	229597	.	+	.	ID=gene-MPN_RS01035;Name=MPN_RS01035;gbkey=Gene;gene_biotype=protein_coding;locus_tag=MPN_RS01035;old_locus_tag=MPN185%2CMPN_185
NC_000912.1	RefSeq	CDS	228950	229597	.	+	0	ID=cds-WP_010874542.1;Parent=gene-MPN_RS01035;Dbxref=Genbank:WP_010874542.1;Name=WP_010874542.1;gbkey=CDS;inference=COORDINATES: similar to AA sequence:RefSeq:WP_010874542.1;locus_tag=MPN_RS01035;product=nucleoside monophosphate kinase;protein_id=WP_010874542.1;transl_table=4
NC_000912.1	RefSeq	gene	229597	230343	.	+	.	ID=gene-MPN_RS01040;Name=map;gbkey=Gene;gene=map;gene_biotype=protein_coding;locus_tag=MPN_RS01040;old_locus_tag=MPN186%2CMPN_186
NC_000912.1	RefSeq	CDS	229597	230343	.	+	0	ID=cds-WP_010874543.1;Parent=gene-MPN_RS01040;Dbxref=Genbank:WP_010874543.1;Name=WP_010874543.1;Ontology_term=GO:0036211;gbkey=CDS;gene=map;go_process=protein modification process|0036211||IEA;inference=COORDINATES: similar to AA sequence:RefSeq:WP_010874543.1;locus_tag=MPN_RS01040;product=type I methionyl aminopeptidase;protein_id=WP_010874543.1;transl_table=4
NC_000912.1	RefSeq	gene	230343	230579	.	+	.	ID=gene-MPN_RS01045;Name=infA;gbkey=Gene;gene=infA;gene_biotype=protein_coding;locus_tag=MPN_RS01045;old_locus_tag=MPN187%2CMPN_187
NC_000912.1	RefSeq	CDS	230343	230579	.	+	0	ID=cds-WP_010874544.1;Parent=gene-MPN_RS01045;Dbxref=Genbank:WP_010874544.1;Name=WP_010874544.1;Ontology_term=GO:0006413,GO:0003743;gbkey=CDS;gene=infA;go_function=translation initiation factor activity|0003743||IEA;go_process=translational initiation|0006413||IEA;inference=COORDINATES: similar to AA sequence:RefSeq:WP_010874544.1;locus_tag=MPN_RS01045;product=translation initiation factor IF-1;p…
NC_000912.1	RefSeq	gene	230590	230703	.	+	.	ID=gene-MPN_RS01050;Name=rpmJ;gbkey=Gene;gene=rpmJ;gene_biotype=protein_coding;locus_tag=MPN_RS01050;old_locus_tag=MPN188%2CMPN_188
NC_000912.1	RefSeq	CDS	230590	230703	.	+	0	ID=cds-WP_010874545.1;Parent=gene-MPN_RS01050;Dbxref=Genbank:WP_010874545.1;Name=WP_010874545.1;Ontology_term=GO:0006412,GO:0003735,GO:0000315,GO:0022625;gbkey=CDS;gene=rpmJ;go_component=organellar large ribosomal subunit|0000315||IEA,cytosolic large ribosomal subunit|0022625||IEA;go_function=structural constituent of ribosome|0003735||IEA;go_process=translation|0006412||IEA;inference=COORDINATES…
NC_000912.1	RefSeq	gene	230703	231077	.	+	.	ID=gene-MPN_RS01055;Name=rpsM;gbkey=Gene;gene=rpsM;gene_biotype=protein_coding;locus_tag=MPN_RS01055;old_locus_tag=MPN189%2CMPN_189
NC_000912.1	RefSeq	CDS	230703	231077	.	+	0	ID=cds-WP_010874546.1;Parent=gene-MPN_RS01055;Dbxref=Genbank:WP_010874546.1;Name=WP_010874546.1;Ontology_term=GO:0006412,GO:0003735,GO:0022627;gbkey=CDS;gene=rpsM;go_component=cytosolic small ribosomal subunit|0022627||IEA;go_function=structural constituent of ribosome|0003735||IEA;go_process=translation|0006412||IEA;inference=COORDINATES: similar to AA sequence:RefSeq:WP_009885860.1;locus_tag=MP…
NC_000912.1	RefSeq	gene	231077	231442	.	+	.	ID=gene-MPN_RS01060;Name=rpsK;gbkey=Gene;gene=rpsK;gene_biotype=protein_coding;locus_tag=MPN_RS01060;old_locus_tag=MPN190%2CMPN_190
NC_000912.1	RefSeq	CDS	231077	231442	.	+	0	ID=cds-WP_010874547.1;Parent=gene-MPN_RS01060;Dbxref=Genbank:WP_010874547.1;Name=WP_010874547.1;Ontology_term=GO:0006412,GO:0003735,GO:0022627;gbkey=CDS;gene=rpsK;go_component=cytosolic small ribosomal subunit|0022627||IEA;go_function=structural constituent of ribosome|0003735||IEA;go_process=translation|0006412||IEA;inference=COORDINATES: similar to AA sequence:RefSeq:WP_010874547.1;locus_tag=MP…
NC_000912.1	RefSeq	gene	231448	232431	.	+	.	ID=gene-MPN_RS01065;Name=rpoA;gbkey=Gene;gene=rpoA;gene_biotype=protein_coding;locus_tag=MPN_RS01065;old_locus_tag=MPN191%2CMPN_191
NC_000912.1	RefSeq	CDS	231448	232431	.	+	0	ID=cds-WP_010874548.1;Parent=gene-MPN_RS01065;Dbxref=Genbank:WP_010874548.1;Name=WP_010874548.1;Ontology_term=GO:0006351,GO:0003899,GO:0000345;gbkey=CDS;gene=rpoA;go_component=cytosolic DNA-directed RNA polymerase complex|0000345||IEA;go_function=DNA-directed 5'-3' RNA polymerase activity|0003899||IEA;go_process=DNA-templated transcription|0006351||IEA;inference=COORDINATES: similar to AA sequenc…
NC_000912.1	RefSeq	gene	232434	232808	.	+	.	ID=gene-MPN_RS01070;Name=rplQ;gbkey=Gene;gene=rplQ;gene_biotype=protein_coding;locus_tag=MPN_RS01070;old_locus_tag=MPN192%2CMPN_192
NC_000912.1	RefSeq	CDS	232434	232808	.	+	0	ID=cds-WP_010874549.1;Parent=gene-MPN_RS01070;Dbxref=Genbank:WP_010874549.1;Name=WP_010874549.1;Ontology_term=GO:0006412,GO:0003735,GO:0005762,GO:0022625;gbkey=CDS;gene=rplQ;go_component=mitochondrial large ribosomal subunit|0005762||IEA,cytosolic large ribosomal subunit|0022625||IEA;go_function=structural constituent of ribosome|0003735||IEA;go_process=translation|0006412||IEA;inference=COORDINA…
NC_000912.1	RefSeq	gene	232792	233616	.	+	.	ID=gene-MPN_RS01075;Name=MPN_RS01075;gbkey=Gene;gene_biotype=protein_coding;locus_tag=MPN_RS01075;old_locus_tag=MPN193%2CMPN_193
NC_000912.1	RefSeq	CDS	232792	233616	.	+	0	ID=cds-WP_010874550.1;Parent=gene-MPN_RS01075;Dbxref=Genbank:WP_010874550.1;Name=WP_010874550.1;Ontology_term=GO:0006810,GO:0005524,GO:0042626,GO:0009898;gbkey=CDS;go_component=cytoplasmic side of plasma membrane|0009898||IEA;go_function=ATP binding|0005524||IEA,ATPase-coupled transmembrane transporter activity|0042626||IEA;go_process=transport|0006810||IEA;inference=COORDINATES: similar to AA se…
NC_000912.1	RefSeq	gene	233604	234515	.	+	.	ID=gene-MPN_RS01080;Name=MPN_RS01080;gbkey=Gene;gene_biotype=protein_coding;locus_tag=MPN_RS01080;old_locus_tag=MPN194%2CMPN_194
NC_000912.1	RefSeq	CDS	233604	234515	.	+	0	ID=cds-WP_010874551.1;Parent=gene-MPN_RS01080;Dbxref=Genbank:WP_010874551.1;Name=WP_010874551.1;Ontology_term=GO:0006810,GO:0005524,GO:0042626,GO:0009898;gbkey=CDS;go_component=cytoplasmic side of plasma membrane|0009898||IEA;go_function=ATP binding|0005524||IEA,ATPase-coupled transmembrane transporter activity|0042626||IEA;go_process=transport|0006810||IEA;inference=COORDINATES: similar to AA se…
NC_000912.1	RefSeq	gene	234508	235812	.	+	.	ID=gene-MPN_RS01085;Name=MPN_RS01085;gbkey=Gene;gene_biotype=protein_coding;locus_tag=MPN_RS01085;old_locus_tag=MPN195%2CMPN_195
NC_000912.1	RefSeq	CDS	234508	235812	.	+	0	ID=cds-WP_010874552.1;Parent=gene-MPN_RS01085;Dbxref=Genbank:WP_010874552.1;Name=WP_010874552.1;gbkey=CDS;inference=COORDINATES: similar to AA sequence:RefSeq:WP_017532797.1;locus_tag=MPN_RS01085;product=energy-coupling factor transporter transmembrane component T;protein_id=WP_010874552.1;transl_table=4
NC_000912.1	RefSeq	gene	235805	236536	.	+	.	ID=gene-MPN_RS01090;Name=truA;gbkey=Gene;gene=truA;gene_biotype=protein_coding;locus_tag=MPN_RS01090;old_locus_tag=MPN196%2CMPN_196
NC_000912.1	RefSeq	CDS	235805	236536	.	+	0	ID=cds-WP_010874553.1;Parent=gene-MPN_RS01090;Dbxref=Genbank:WP_010874553.1;Name=WP_010874553.1;Ontology_term=GO:0006400,GO:0009982;gbkey=CDS;gene=truA;go_function=pseudouridine synthase activity|0009982||IEA;go_process=tRNA modification|0006400||IEA;inference=COORDINATES: similar to AA sequence:RefSeq:WP_010874553.1;locus_tag=MPN_RS01090;product=tRNA pseudouridine(38-40) synthase TruA;protein_id…
NC_000912.1	RefSeq	gene	236529	238364	.	+	.	ID=gene-MPN_RS01095;Name=pepF;gbkey=Gene;gene=pepF;gene_biotype=protein_coding;locus_tag=MPN_RS01095;old_locus_tag=MPN197%2CMPN_197
NC_000912.1	RefSeq	CDS	236529	238364	.	+	0	ID=cds-WP_010874554.1;Parent=gene-MPN_RS01095;Dbxref=Genbank:WP_010874554.1;Name=WP_010874554.1;Ontology_term=GO:0006508,GO:0004222;gbkey=CDS;gene=pepF;go_function=metalloendopeptidase activity|0004222||IEA;go_process=proteolysis|0006508||IEA;inference=COORDINATES: similar to AA sequence:RefSeq:WP_010874554.1;locus_tag=MPN_RS01095;product=oligoendopeptidase F;protein_id=WP_010874554.1;transl_tabl…
NC_000912.1	RefSeq	gene	238364	239323	.	+	.	ID=gene-MPN_RS01100;Name=MPN_RS01100;gbkey=Gene;gene_biotype=protein_coding;locus_tag=MPN_RS01100;old_locus_tag=MPN198%2CMPN_198
NC_000912.1	RefSeq	CDS	238364	239323	.	+	0	ID=cds-WP_010874555.1;Parent=gene-MPN_RS01100;Dbxref=Genbank:WP_010874555.1;Name=WP_010874555.1;gbkey=CDS;inference=COORDINATES: similar to AA sequence:RefSeq:WP_014574905.1;locus_tag=MPN_RS01100;product=adenine-specific methyltransferase;protein_id=WP_010874555.1;transl_table=4
NC_000912.1	RefSeq	gene	239417	241699	.	+	.	ID=gene-MPN_RS01105;Name=MPN_RS01105;gbkey=Gene;gene_biotype=protein_coding;locus_tag=MPN_RS01105;old_locus_tag=MPN199%2CMPN_199
NC_000912.1	RefSeq	CDS	239417	241699	.	+	0	ID=cds-WP_010874556.1;Parent=gene-MPN_RS01105;Dbxref=Genbank:WP_010874556.1;Name=WP_010874556.1;gbkey=CDS;inference=COORDINATES: similar to AA sequence:RefSeq:WP_010874556.1;locus_tag=MPN_RS01105;product=P80 family lipoprotein;protein_id=WP_010874556.1;transl_table=4
NC_000912.1	RefSeq	gene	241704	241853	.	+	.	ID=gene-MPN_RS01110;Name=MPN_RS01110;gbkey=Gene;gene_biotype=protein_coding;locus_tag=MPN_RS01110
NC_000912.1	GeneMarkS-2+	CDS	241704	241853	.	+	0	ID=cds-WP_155267369.1;Parent=gene-MPN_RS01110;Dbxref=Genbank:WP_155267369.1;Name=WP_155267369.1;gbkey=CDS;inference=COORDINATES: ab initio prediction:GeneMarkS-2+;locus_tag=MPN_RS01110;product=hypothetical protein;protein_id=WP_155267369.1;transl_table=4
NC_000912.1	RefSeq	gene	241983	244379	.	+	.	ID=gene-MPN_RS01115;Name=MPN_RS01115;gbkey=Gene;gene_biotype=protein_coding;locus_tag=MPN_RS01115;old_locus_tag=MPN200%2CMPN_200
NC_000912.1	RefSeq	CDS	241983	244379	.	+	0	ID=cds-WP_010874557.1;Parent=gene-MPN_RS01115;Dbxref=Genbank:WP_010874557.1;Name=WP_010874557.1;gbkey=CDS;inference=COORDINATES: similar to AA sequence:RefSeq:WP_014325396.1;locus_tag=MPN_RS01115;product=P80 family lipoprotein;protein_id=WP_010874557.1;transl_table=4
NC_000912.1	RefSeq	gene	244484	245569	.	+	.	ID=gene-MPN_RS01120;Name=MPN_RS01120;gbkey=Gene;gene_biotype=protein_coding;locus_tag=MPN_RS01120;old_locus_tag=MPN201%2CMPN_201
NC_000912.1	RefSeq	CDS	244484	245569	.	+	0	ID=cds-WP_021009211.1;Parent=gene-MPN_RS01120;Dbxref=Genbank:WP_021009211.1;Name=WP_021009211.1;Ontology_term=GO:0006304,GO:0003677;gbkey=CDS;go_function=DNA binding|0003677||IEA;go_process=DNA modification|0006304||IEA;inference=COORDINATES: similar to AA sequence:RefSeq:WP_014574906.1;locus_tag=MPN_RS01120;product=restriction endonuclease subunit S;protein_id=WP_021009211.1;transl_table=4
NC_000912.1	RefSeq	pseudogene	245614	247223	.	+	.	ID=gene-MPN_RS04230;Name=MPN_RS04230;end_range=247223,.;gbkey=Gene;gene_biotype=pseudogene;locus_tag=MPN_RS04230;partial=true;pseudo=true;start_range=.,245614
NC_000912.1	RefSeq	CDS	245614	247223	.	+	0	ID=cds-MPN_RS04230;Parent=gene-MPN_RS04230;Note=frameshifted%3B incomplete%3B partial in the middle of a contig%3B missing N-terminus and C-terminus;end_range=247223,.;gbkey=CDS;inference=COORDINATES: similar to AA sequence:RefSeq:WP_010874498.1;locus_tag=MPN_RS04230;partial=true;product=adhesin P1;pseudo=true;start_range=.,245614;transl_table=4
NC_000912.1	RefSeq	gene	247655	248101	.	+	.	ID=gene-MPN_RS01145;Name=MPN_RS01145;gbkey=Gene;gene_biotype=protein_coding;locus_tag=MPN_RS01145;old_locus_tag=MPN204%2CMPN_204
NC_000912.1	RefSeq	CDS	247655	248101	.	+	0	ID=cds-WP_010874561.1;Parent=gene-MPN_RS01145;Dbxref=Genbank:WP_010874561.1;Name=WP_010874561.1;gbkey=CDS;inference=COORDINATES: similar to AA sequence:RefSeq:WP_010874457.1;locus_tag=MPN_RS01145;product=DUF16 domain-containing protein;protein_id=WP_010874561.1;transl_table=4
NC_000912.1	RefSeq	pseudogene	248511	249788	.	+	.	ID=gene-MPN_RS01150;Name=MPN_RS01150;end_range=249788,.;gbkey=Gene;gene_biotype=pseudogene;locus_tag=MPN_RS01150;old_locus_tag=MPN205%2CMPN_205;partial=true;pseudo=true;start_range=.,248511
NC_000912.1	RefSeq	CDS	248511	249788	.	+	0	ID=cds-MPN_RS01150;Parent=gene-MPN_RS01150;Note=incomplete%3B partial in the middle of a contig%3B missing N-terminus and C-terminus;end_range=249788,.;gbkey=CDS;inference=COORDINATES: similar to AA sequence:RefSeq:WP_010874498.1;locus_tag=MPN_RS01150;partial=true;product=adhesin P1;pseudo=true;start_range=.,248511;transl_table=4
NC_000912.1	RefSeq	gene	249933	250274	.	-	.	ID=gene-MPN_RS03985;Name=MPN_RS03985;gbkey=Gene;gene_biotype=protein_coding;locus_tag=MPN_RS03985;old_locus_tag=MPN_206
NC_000912.1	RefSeq	CDS	249933	250274	.	-	0	ID=cds-WP_010874563.1;Parent=gene-MPN_RS03985;Dbxref=Genbank:WP_010874563.1;Name=WP_010874563.1;gbkey=CDS;inference=COORDINATES: similar to AA sequence:RefSeq:WP_010874563.1;locus_tag=MPN_RS03985;product=hypothetical protein;protein_id=WP_010874563.1;transl_table=4
NC_000912.1	RefSeq	gene	250326	253148	.	+	.	ID=gene-MPN_RS01165;Name=MPN_RS01165;gbkey=Gene;gene_biotype=protein_coding;locus_tag=MPN_RS01165;old_locus_tag=MPN207%2CMPN_207
NC_000912.1	RefSeq	CDS	250326	253148	.	+	0	ID=cds-WP_010874564.1;Parent=gene-MPN_RS01165;Dbxref=Genbank:WP_010874564.1;Name=WP_010874564.1;Ontology_term=GO:0009401;gbkey=CDS;go_process=phosphoenolpyruvate-dependent sugar phosphotransferase system|0009401||IEA;inference=COORDINATES: similar to AA sequence:RefSeq:WP_017532868.1;locus_tag=MPN_RS01165;product=PTS transporter subunit IIABC;protein_id=WP_010874564.1;transl_table=4
NC_000912.1	RefSeq	gene	253758	254642	.	+	.	ID=gene-MPN_RS01175;Name=rpsB;gbkey=Gene;gene=rpsB;gene_biotype=protein_coding;locus_tag=MPN_RS01175;old_locus_tag=MPN208%2CMPN_208
NC_000912.1	RefSeq	CDS	253758	254642	.	+	0	ID=cds-WP_010874565.1;Parent=gene-MPN_RS01175;Dbxref=Genbank:WP_010874565.1;Name=WP_010874565.1;Ontology_term=GO:0006412,GO:0003735,GO:0000314,GO:0022627;gbkey=CDS;gene=rpsB;go_component=organellar small ribosomal subunit|0000314||IEA,cytosolic small ribosomal subunit|0022627||IEA;go_function=structural constituent of ribosome|0003735||IEA;go_process=translation|0006412||IEA;inference=COORDINATES…
NC_000912.1	RefSeq	gene	254635	257253	.	+	.	ID=gene-MPN_RS01180;Name=MPN_RS01180;gbkey=Gene;gene_biotype=protein_coding;locus_tag=MPN_RS01180;old_locus_tag=MPN209%2CMPN_209
NC_000912.1	RefSeq	CDS	254635	257253	.	+	0	ID=cds-WP_010874566.1;Parent=gene-MPN_RS01180;Dbxref=Genbank:WP_010874566.1;Name=WP_010874566.1;gbkey=CDS;inference=COORDINATES: similar to AA sequence:RefSeq:WP_014325404.1;locus_tag=MPN_RS01180;product=cation-transporting P-type ATPase;protein_id=WP_010874566.1;transl_table=4
NC_000912.1	RefSeq	gene	257240	259666	.	+	.	ID=gene-MPN_RS01185;Name=secA;gbkey=Gene;gene=secA;gene_biotype=protein_coding;locus_tag=MPN_RS01185;old_locus_tag=MPN210%2CMPN_210
NC_000912.1	RefSeq	CDS	257240	259666	.	+	0	ID=cds-WP_010874567.1;Parent=gene-MPN_RS01185;Dbxref=Genbank:WP_010874567.1;Name=WP_010874567.1;Ontology_term=GO:0043952,GO:0015450,GO:0016887,GO:0009898;gbkey=CDS;gene=secA;go_component=cytoplasmic side of plasma membrane|0009898||IEA;go_function=protein-transporting ATPase activity|0015450||IEA,ATP hydrolysis activity|0016887||IEA;go_process=protein transport by the Sec complex|0043952||IEA;inf…
NC_000912.1	RefSeq	gene	259641	261614	.	+	.	ID=gene-MPN_RS01190;Name=uvrB;gbkey=Gene;gene=uvrB;gene_biotype=protein_coding;locus_tag=MPN_RS01190;old_locus_tag=MPN211%2CMPN_211
NC_000912.1	RefSeq	CDS	259641	261614	.	+	0	ID=cds-WP_010874568.1;Parent=gene-MPN_RS01190;Dbxref=Genbank:WP_010874568.1;Name=WP_010874568.1;Ontology_term=GO:0006289,GO:0009381,GO:0009380;gbkey=CDS;gene=uvrB;go_component=excinuclease repair complex|0009380||IEA;go_function=excinuclease ABC activity|0009381||IEA;go_process=nucleotide-excision repair|0006289||IEA;inference=COORDINATES: similar to AA sequence:RefSeq:WP_010874568.1;locus_tag=MP…
NC_000912.1	RefSeq	gene	261617	262024	.	+	.	ID=gene-MPN_RS01195;Name=MPN_RS01195;gbkey=Gene;gene_biotype=protein_coding;locus_tag=MPN_RS01195;old_locus_tag=MPN212%2CMPN_212
NC_000912.1	RefSeq	CDS	261617	262024	.	+	0	ID=cds-WP_010874569.1;Parent=gene-MPN_RS01195;Dbxref=Genbank:WP_010874569.1;Name=WP_010874569.1;gbkey=CDS;inference=COORDINATES: similar to AA sequence:RefSeq:WP_010874569.1;locus_tag=MPN_RS01195;product=DUF5426 family protein;protein_id=WP_010874569.1;transl_table=4
NC_000912.1	RefSeq	gene	262129	265221	.	+	.	ID=gene-MPN_RS01200;Name=MPN_RS01200;gbkey=Gene;gene_biotype=protein_coding;locus_tag=MPN_RS01200;old_locus_tag=MPN213%2CMPN_213
NC_000912.1	RefSeq	CDS	262129	265221	.	+	0	ID=cds-WP_010874570.1;Parent=gene-MPN_RS01200;Dbxref=Genbank:WP_010874570.1;Name=WP_010874570.1;gbkey=CDS;inference=COORDINATES: similar to AA sequence:RefSeq:WP_019830478.1;locus_tag=MPN_RS01200;product=hypothetical protein;protein_id=WP_010874570.1;transl_table=4
NC_000912.1	RefSeq	gene	265218	265634	.	-	.	ID=gene-MPN_RS01205;Name=MPN_RS01205;gbkey=Gene;gene_biotype=protein_coding;locus_tag=MPN_RS01205;old_locus_tag=MPN214%2CMPN_214
NC_000912.1	RefSeq	CDS	265218	265634	.	-	0	ID=cds-WP_010874571.1;Parent=gene-MPN_RS01205;Dbxref=Genbank:WP_010874571.1;Name=WP_010874571.1;gbkey=CDS;inference=COORDINATES: similar to AA sequence:RefSeq:WP_010874571.1;locus_tag=MPN_RS01205;product=hypothetical protein;protein_id=WP_010874571.1;transl_table=4
NC_000912.1	RefSeq	gene	265910	267079	.	+	.	ID=gene-MPN_RS01210;Name=MPN_RS01210;gbkey=Gene;gene_biotype=protein_coding;locus_tag=MPN_RS01210;old_locus_tag=MPN215%2CMPN_215
NC_000912.1	RefSeq	CDS	265910	267079	.	+	0	ID=cds-WP_010874572.1;Parent=gene-MPN_RS01210;Dbxref=Genbank:WP_010874572.1;Name=WP_010874572.1;gbkey=CDS;inference=COORDINATES: similar to AA sequence:RefSeq:WP_010874572.1;locus_tag=MPN_RS01210;product=ABC transporter permease;protein_id=WP_010874572.1;transl_table=4
NC_000912.1	RefSeq	gene	267072	268202	.	+	.	ID=gene-MPN_RS01215;Name=MPN_RS01215;gbkey=Gene;gene_biotype=protein_coding;locus_tag=MPN_RS01215;old_locus_tag=MPN216%2CMPN_216
NC_000912.1	RefSeq	CDS	267072	268202	.	+	0	ID=cds-WP_010874573.1;Parent=gene-MPN_RS01215;Dbxref=Genbank:WP_010874573.1;Name=WP_010874573.1;gbkey=CDS;inference=COORDINATES: similar to AA sequence:RefSeq:WP_010874573.1;locus_tag=MPN_RS01215;product=ABC transporter permease;protein_id=WP_010874573.1;transl_table=4
NC_000912.1	RefSeq	gene	268204	269475	.	+	.	ID=gene-MPN_RS01220;Name=MPN_RS01220;gbkey=Gene;gene_biotype=protein_coding;locus_tag=MPN_RS01220;old_locus_tag=MPN217%2CMPN_217
NC_000912.1	RefSeq	CDS	268204	269475	.	+	0	ID=cds-WP_010874574.1;Parent=gene-MPN_RS01220;Dbxref=Genbank:WP_010874574.1;Name=WP_010874574.1;gbkey=CDS;inference=COORDINATES: similar to AA sequence:RefSeq:WP_014325407.1;locus_tag=MPN_RS01220;product=ABC transporter ATP-binding protein;protein_id=WP_010874574.1;transl_table=4
NC_000912.1	RefSeq	gene	269438	271993	.	+	.	ID=gene-MPN_RS01225;Name=MPN_RS01225;gbkey=Gene;gene_biotype=protein_coding;locus_tag=MPN_RS01225;old_locus_tag=MPN218%2CMPN_218
NC_000912.1	RefSeq	CDS	269438	271993	.	+	0	ID=cds-WP_010874575.1;Parent=gene-MPN_RS01225;Dbxref=Genbank:WP_010874575.1;Name=WP_010874575.1;Ontology_term=GO:0005524;gbkey=CDS;go_function=ATP binding|0005524||IEA;inference=COORDINATES: similar to AA sequence:RefSeq:WP_010874575.1;locus_tag=MPN_RS01225;product=ATP-binding cassette domain-containing protein;protein_id=WP_010874575.1;transl_table=4
NC_000912.1	RefSeq	gene	272049	272462	.	+	.	ID=gene-MPN_RS01230;Name=rplK;gbkey=Gene;gene=rplK;gene_biotype=protein_coding;locus_tag=MPN_RS01230;old_locus_tag=MPN219%2CMPN_219
NC_000912.1	RefSeq	CDS	272049	272462	.	+	0	ID=cds-WP_010874576.1;Parent=gene-MPN_RS01230;Dbxref=Genbank:WP_010874576.1;Name=WP_010874576.1;Ontology_term=GO:0006412,GO:0003735,GO:0000315,GO:0022625;gbkey=CDS;gene=rplK;go_component=organellar large ribosomal subunit|0000315||IEA,cytosolic large ribosomal subunit|0022625||IEA;go_function=structural constituent of ribosome|0003735||IEA;go_process=translation|0006412||IEA;inference=COORDINATES…
NC_000912.1	RefSeq	gene	272462	273142	.	+	.	ID=gene-MPN_RS01235;Name=rplA;gbkey=Gene;gene=rplA;gene_biotype=protein_coding;locus_tag=MPN_RS01235;old_locus_tag=MPN220%2CMPN_220
NC_000912.1	RefSeq	CDS	272462	273142	.	+	0	ID=cds-WP_010874577.1;Parent=gene-MPN_RS01235;Dbxref=Genbank:WP_010874577.1;Name=WP_010874577.1;Ontology_term=GO:0006412,GO:0003735,GO:0000311,GO:0022625;gbkey=CDS;gene=rplA;go_component=plastid large ribosomal subunit|0000311||IEA,cytosolic large ribosomal subunit|0022625||IEA;go_function=structural constituent of ribosome|0003735||IEA;go_process=translation|0006412||IEA;inference=COORDINATES: s…
NC_000912.1	RefSeq	gene	273142	273708	.	+	.	ID=gene-MPN_RS01240;Name=pth;gbkey=Gene;gene=pth;gene_biotype=protein_coding;locus_tag=MPN_RS01240;old_locus_tag=MPN221%2CMPN_221
NC_000912.1	RefSeq	CDS	273142	273708	.	+	0	ID=cds-WP_010874578.1;Parent=gene-MPN_RS01240;Dbxref=Genbank:WP_010874578.1;Name=WP_010874578.1;Ontology_term=GO:0006412,GO:0004045;gbkey=CDS;gene=pth;go_function=aminoacyl-tRNA hydrolase activity|0004045||IEA;go_process=translation|0006412||IEA;inference=COORDINATES: similar to AA sequence:RefSeq:WP_010874578.1;locus_tag=MPN_RS01240;product=aminoacyl-tRNA hydrolase;protein_id=WP_010874578.1;tran…
NC_000912.1	RefSeq	gene	273701	274570	.	+	.	ID=gene-MPN_RS01245;Name=tilS;gbkey=Gene;gene=tilS;gene_biotype=protein_coding;locus_tag=MPN_RS01245;old_locus_tag=G07_orf289%2CMPN222%2CMPN_222
NC_000912.1	RefSeq	CDS	273701	274570	.	+	0	ID=cds-WP_010874579.1;Parent=gene-MPN_RS01245;Dbxref=Genbank:WP_010874579.1;Name=WP_010874579.1;Ontology_term=GO:0006400,GO:0016879;gbkey=CDS;gene=tilS;go_function=ligase activity%2C forming carbon-nitrogen bonds|0016879||IEA;go_process=tRNA modification|0006400||IEA;inference=COORDINATES: similar to AA sequence:RefSeq:WP_010874579.1;locus_tag=MPN_RS01245;product=tRNA lysidine(34) synthetase TilS…
NC_000912.1	RefSeq	gene	274571	275509	.	+	.	ID=gene-MPN_RS01250;Name=hprK;gbkey=Gene;gene=hprK;gene_biotype=protein_coding;locus_tag=MPN_RS01250;old_locus_tag=MPN223%2CMPN_223
NC_000912.1	RefSeq	CDS	274571	275509	.	+	0	ID=cds-WP_010874580.1;Parent=gene-MPN_RS01250;Dbxref=Genbank:WP_010874580.1;Name=WP_010874580.1;Ontology_term=GO:0009401,GO:0004674,GO:0016791;gbkey=CDS;gene=hprK;go_function=protein serine/threonine kinase activity|0004674||IEA,phosphatase activity|0016791||IEA;go_process=phosphoenolpyruvate-dependent sugar phosphotransferase system|0009401||IEA;inference=COORDINATES: similar to AA sequence:RefS…
NC_000912.1	RefSeq	gene	275499	276668	.	+	.	ID=gene-MPN_RS01255;Name=lgt;gbkey=Gene;gene=lgt;gene_biotype=protein_coding;locus_tag=MPN_RS01255;old_locus_tag=MPN224%2CMPN_224
NC_000912.1	RefSeq	CDS	275499	276668	.	+	0	ID=cds-WP_010874581.1;Parent=gene-MPN_RS01255;Dbxref=Genbank:WP_010874581.1;Name=WP_010874581.1;Ontology_term=GO:0009249,GO:0008961,GO:0016020;gbkey=CDS;gene=lgt;go_component=membrane|0016020||IEA;go_function=phosphatidylglycerol-prolipoprotein diacylglyceryl transferase activity|0008961||IEA;go_process=protein lipoylation|0009249||IEA;inference=COORDINATES: similar to AA sequence:RefSeq:WP_01087…
NC_000912.1	RefSeq	gene	276697	277116	.	+	.	ID=gene-MPN_RS01260;Name=rpsL;gbkey=Gene;gene=rpsL;gene_biotype=protein_coding;locus_tag=MPN_RS01260;old_locus_tag=MPN225%2CMPN_225
NC_000912.1	RefSeq	CDS	276697	277116	.	+	0	ID=cds-WP_010874582.1;Parent=gene-MPN_RS01260;Dbxref=Genbank:WP_010874582.1;Name=WP_010874582.1;Ontology_term=GO:0006412,GO:0003735,GO:0000314,GO:0022627;gbkey=CDS;gene=rpsL;go_component=organellar small ribosomal subunit|0000314||IEA,cytosolic small ribosomal subunit|0022627||IEA;go_function=structural constituent of ribosome|0003735||IEA;go_process=translation|0006412||IEA;inference=COORDINATES…
NC_000912.1	RefSeq	gene	277170	277637	.	+	.	ID=gene-MPN_RS01265;Name=rpsG;gbkey=Gene;gene=rpsG;gene_biotype=protein_coding;locus_tag=MPN_RS01265;old_locus_tag=MPN226%2CMPN_226
NC_000912.1	RefSeq	CDS	277170	277637	.	+	0	ID=cds-WP_010874583.1;Parent=gene-MPN_RS01265;Dbxref=Genbank:WP_010874583.1;Name=WP_010874583.1;Ontology_term=GO:0006412,GO:0003735,GO:0000314,GO:0022627;gbkey=CDS;gene=rpsG;go_component=organellar small ribosomal subunit|0000314||IEA,cytosolic small ribosomal subunit|0022627||IEA;go_function=structural constituent of ribosome|0003735||IEA;go_process=translation|0006412||IEA;inference=COORDINATES…
NC_000912.1	RefSeq	gene	277660	279726	.	+	.	ID=gene-MPN_RS01270;Name=fusA;gbkey=Gene;gene=fusA;gene_biotype=protein_coding;locus_tag=MPN_RS01270;old_locus_tag=MPN227%2CMPN_227
NC_000912.1	RefSeq	CDS	277660	279726	.	+	0	ID=cds-WP_010874584.1;Parent=gene-MPN_RS01270;Dbxref=Genbank:WP_010874584.1;Name=WP_010874584.1;Ontology_term=GO:0006414,GO:0003746;gbkey=CDS;gene=fusA;go_function=translation elongation factor activity|0003746||IEA;go_process=translational elongation|0006414||IEA;inference=COORDINATES: similar to AA sequence:RefSeq:WP_010874584.1;locus_tag=MPN_RS01270;product=elongation factor G;protein_id=WP_01…
NC_000912.1	RefSeq	gene	279783	280430	.	+	.	ID=gene-MPN_RS01275;Name=rpsF;gbkey=Gene;gene=rpsF;gene_biotype=protein_coding;locus_tag=MPN_RS01275;old_locus_tag=MPN228%2CMPN_228
NC_000912.1	RefSeq	CDS	279783	280430	.	+	0	ID=cds-WP_010874585.1;Parent=gene-MPN_RS01275;Dbxref=Genbank:WP_010874585.1;Name=WP_010874585.1;Ontology_term=GO:0006412,GO:0003735,GO:0000314,GO:0022627;gbkey=CDS;gene=rpsF;go_component=organellar small ribosomal subunit|0000314||IEA,cytosolic small ribosomal subunit|0022627||IEA;go_function=structural constituent of ribosome|0003735||IEA;go_process=translation|0006412||IEA;inference=COORDINATES…
NC_000912.1	RefSeq	gene	280430	280930	.	+	.	ID=gene-MPN_RS01280;Name=MPN_RS01280;gbkey=Gene;gene_biotype=protein_coding;locus_tag=MPN_RS01280;old_locus_tag=MPN229%2CMPN_229
NC_000912.1	RefSeq	CDS	280430	280930	.	+	0	ID=cds-WP_010874586.1;Parent=gene-MPN_RS01280;Dbxref=Genbank:WP_010874586.1;Name=WP_010874586.1;gbkey=CDS;inference=COORDINATES: similar to AA sequence:RefSeq:WP_010874586.1;locus_tag=MPN_RS01280;product=single-stranded DNA-binding protein;protein_id=WP_010874586.1;transl_table=4
NC_000912.1	RefSeq	gene	280920	281234	.	+	.	ID=gene-MPN_RS01285;Name=rpsR;gbkey=Gene;gene=rpsR;gene_biotype=protein_coding;locus_tag=MPN_RS01285;old_locus_tag=MPN230%2CMPN_230
NC_000912.1	RefSeq	CDS	280920	281234	.	+	0	ID=cds-WP_010874587.1;Parent=gene-MPN_RS01285;Dbxref=Genbank:WP_010874587.1;Name=WP_010874587.1;Ontology_term=GO:0006412,GO:0003735,GO:0000314,GO:0022627;gbkey=CDS;gene=rpsR;go_component=organellar small ribosomal subunit|0000314||IEA,cytosolic small ribosomal subunit|0022627||IEA;go_function=structural constituent of ribosome|0003735||IEA;go_process=translation|0006412||IEA;inference=COORDINATES…
NC_000912.1	RefSeq	gene	281237	281686	.	+	.	ID=gene-MPN_RS01290;Name=rplI;gbkey=Gene;gene=rplI;gene_biotype=protein_coding;locus_tag=MPN_RS01290;old_locus_tag=MPN231%2CMPN_231
NC_000912.1	RefSeq	CDS	281237	281686	.	+	0	ID=cds-WP_010874588.1;Parent=gene-MPN_RS01290;Dbxref=Genbank:WP_010874588.1;Name=WP_010874588.1;Ontology_term=GO:0006412,GO:0003735,GO:0000311,GO:0022625;gbkey=CDS;gene=rplI;go_component=plastid large ribosomal subunit|0000311||IEA,cytosolic large ribosomal subunit|0022625||IEA;go_function=structural constituent of ribosome|0003735||IEA;go_process=translation|0006412||IEA;inference=COORDINATES: s…
NC_000912.1	RefSeq	gene	281673	283094	.	+	.	ID=gene-MPN_RS01295;Name=MPN_RS01295;gbkey=Gene;gene_biotype=protein_coding;locus_tag=MPN_RS01295;old_locus_tag=MPN232%2CMPN_232
NC_000912.1	RefSeq	CDS	281673	283094	.	+	0	ID=cds-WP_010874589.1;Parent=gene-MPN_RS01295;Dbxref=Genbank:WP_010874589.1;Name=WP_010874589.1;gbkey=CDS;inference=COORDINATES: similar to AA sequence:RefSeq:WP_017532949.1;locus_tag=MPN_RS01295;product=replicative DNA helicase;protein_id=WP_010874589.1;transl_table=4
NC_000912.1	RefSeq	gene	283098	284462	.	+	.	ID=gene-MPN_RS01300;Name=MPN_RS01300;gbkey=Gene;gene_biotype=protein_coding;locus_tag=MPN_RS01300;old_locus_tag=MPN233%2CMPN_233
NC_000912.1	RefSeq	CDS	283098	284462	.	+	0	ID=cds-WP_010874590.1;Parent=gene-MPN_RS01300;Dbxref=Genbank:WP_010874590.1;Name=WP_010874590.1;gbkey=CDS;inference=COORDINATES: similar to AA sequence:RefSeq:WP_010874590.1;locus_tag=MPN_RS01300;product=lipoprotein;protein_id=WP_010874590.1;transl_table=4
NC_000912.1	RefSeq	gene	284542	286443	.	+	.	ID=gene-MPN_RS01305;Name=MPN_RS01305;gbkey=Gene;gene_biotype=protein_coding;locus_tag=MPN_RS01305;old_locus_tag=MPN234%2CMPN_234
NC_000912.1	RefSeq	CDS	284542	286443	.	+	0	ID=cds-WP_014574914.1;Parent=gene-MPN_RS01305;Dbxref=Genbank:WP_014574914.1;Name=WP_014574914.1;gbkey=CDS;inference=COORDINATES: similar to AA sequence:RefSeq:WP_014574914.1;locus_tag=MPN_RS01305;product=DUF237 domain-containing protein;protein_id=WP_014574914.1;transl_table=4
NC_000912.1	RefSeq	gene	286468	287190	.	+	.	ID=gene-MPN_RS01310;Name=ung;gbkey=Gene;gene=ung;gene_biotype=protein_coding;locus_tag=MPN_RS01310;old_locus_tag=MPN235%2CMPN_235
NC_000912.1	RefSeq	CDS	286468	287190	.	+	0	ID=cds-WP_010874592.1;Parent=gene-MPN_RS01310;Dbxref=Genbank:WP_010874592.1;Name=WP_010874592.1;Ontology_term=GO:0006284,GO:0004844,GO:0005737;gbkey=CDS;gene=ung;go_component=cytoplasm|0005737||IEA;go_function=uracil DNA N-glycosylase activity|0004844||IEA;go_process=base-excision repair|0006284||IEA;inference=COORDINATES: similar to AA sequence:RefSeq:WP_010874592.1;locus_tag=MPN_RS01310;product…
NC_000912.1	RefSeq	gene	287388	288827	.	+	.	ID=gene-MPN_RS01315;Name=gatC;gbkey=Gene;gene=gatC;gene_biotype=protein_coding;locus_tag=MPN_RS01315;old_locus_tag=MPN236%2CMPN_236
NC_000912.1	RefSeq	CDS	287388	288827	.	+	0	ID=cds-WP_010874593.1;Parent=gene-MPN_RS01315;Dbxref=Genbank:WP_010874593.1;Name=WP_010874593.1;Ontology_term=GO:0006424,GO:0050567,GO:0030956;gbkey=CDS;gene=gatC;go_component=glutamyl-tRNA(Gln) amidotransferase complex|0030956||IEA;go_function=glutaminyl-tRNA synthase (glutamine-hydrolyzing) activity|0050567||IEA;go_process=glutamyl-tRNA aminoacylation|0006424||IEA;inference=COORDINATES: similar…
NC_000912.1	RefSeq	gene	288830	290266	.	+	.	ID=gene-MPN_RS01320;Name=gatA;gbkey=Gene;gene=gatA;gene_biotype=protein_coding;locus_tag=MPN_RS01320;old_locus_tag=MPN237%2CMPN_237
NC_000912.1	RefSeq	CDS	288830	290266	.	+	0	ID=cds-WP_010874594.1;Parent=gene-MPN_RS01320;Dbxref=Genbank:WP_010874594.1;Name=WP_010874594.1;Ontology_term=GO:0006424,GO:0050567,GO:0030956;gbkey=CDS;gene=gatA;go_component=glutamyl-tRNA(Gln) amidotransferase complex|0030956||IEA;go_function=glutaminyl-tRNA synthase (glutamine-hydrolyzing) activity|0050567||IEA;go_process=glutamyl-tRNA aminoacylation|0006424||IEA;inference=COORDINATES: similar…
NC_000912.1	RefSeq	gene	290259	291692	.	+	.	ID=gene-MPN_RS01325;Name=gatB;gbkey=Gene;gene=gatB;gene_biotype=protein_coding;locus_tag=MPN_RS01325;old_locus_tag=MPN238%2CMPN_238
NC_000912.1	RefSeq	CDS	290259	291692	.	+	0	ID=cds-WP_014574916.1;Parent=gene-MPN_RS01325;Dbxref=Genbank:WP_014574916.1;Name=WP_014574916.1;Ontology_term=GO:0006424,GO:0050567,GO:0030956;gbkey=CDS;gene=gatB;go_component=glutamyl-tRNA(Gln) amidotransferase complex|0030956||IEA;go_function=glutaminyl-tRNA synthase (glutamine-hydrolyzing) activity|0050567||IEA;go_process=glutamyl-tRNA aminoacylation|0006424||IEA;inference=COORDINATES: similar…
NC_000912.1	RefSeq	gene	291667	292335	.	+	.	ID=gene-MPN_RS01330;Name=MPN_RS01330;gbkey=Gene;gene_biotype=protein_coding;locus_tag=MPN_RS01330;old_locus_tag=MPN239%2CMPN_239
NC_000912.1	RefSeq	CDS	291667	292335	.	+	0	ID=cds-WP_010874596.1;Parent=gene-MPN_RS01330;Dbxref=Genbank:WP_010874596.1;Name=WP_010874596.1;gbkey=CDS;inference=COORDINATES: similar to AA sequence:RefSeq:WP_010874596.1;locus_tag=MPN_RS01330;product=hypothetical protein;protein_id=WP_010874596.1;transl_table=4
NC_000912.1	RefSeq	gene	292328	293275	.	+	.	ID=gene-MPN_RS01335;Name=trxB;gbkey=Gene;gene=trxB;gene_biotype=protein_coding;locus_tag=MPN_RS01335;old_locus_tag=MPN240%2CMPN_240
NC_000912.1	RefSeq	CDS	292328	293275	.	+	0	ID=cds-WP_010874597.1;Parent=gene-MPN_RS01335;Dbxref=Genbank:WP_010874597.1;Name=WP_010874597.1;Ontology_term=GO:0004791;gbkey=CDS;gene=trxB;go_function=thioredoxin-disulfide reductase activity|0004791||IEA;inference=COORDINATES: similar to AA sequence:RefSeq:WP_014325415.1;locus_tag=MPN_RS01335;product=thioredoxin-disulfide reductase;protein_id=WP_010874597.1;transl_table=4
NC_000912.1	RefSeq	gene	293265	294107	.	+	.	ID=gene-MPN_RS01340;Name=whiA;gbkey=Gene;gene=whiA;gene_biotype=protein_coding;locus_tag=MPN_RS01340;old_locus_tag=MPN241%2CMPN_241
NC_000912.1	RefSeq	CDS	293265	294107	.	+	0	ID=cds-WP_010874598.1;Parent=gene-MPN_RS01340;Dbxref=Genbank:WP_010874598.1;Name=WP_010874598.1;Ontology_term=GO:0043937,GO:0003677;gbkey=CDS;gene=whiA;go_function=DNA binding|0003677||IEA;go_process=regulation of sporulation|0043937||IEA;inference=COORDINATES: similar to AA sequence:RefSeq:WP_010874598.1;locus_tag=MPN_RS01340;product=DNA-binding protein WhiA;protein_id=WP_010874598.1;transl_tabl…
NC_000912.1	RefSeq	gene	294140	294370	.	+	.	ID=gene-MPN_RS01345;Name=secG;gbkey=Gene;gene=secG;gene_biotype=protein_coding;locus_tag=MPN_RS01345;old_locus_tag=MPN242%2CMPN_242
NC_000912.1	RefSeq	CDS	294140	294370	.	+	0	ID=cds-WP_010874599.1;Parent=gene-MPN_RS01345;Dbxref=Genbank:WP_010874599.1;Name=WP_010874599.1;Ontology_term=GO:0043952,GO:0015450,GO:0005886;gbkey=CDS;gene=secG;go_component=plasma membrane|0005886||IEA;go_function=protein-transporting ATPase activity|0015450||IEA;go_process=protein transport by the Sec complex|0043952||IEA;inference=COORDINATES: similar to AA sequence:RefSeq:WP_010874599.1;loc…
NC_000912.1	RefSeq	gene	294381	296561	.	+	.	ID=gene-MPN_RS01350;Name=rnr;gbkey=Gene;gene=rnr;gene_biotype=protein_coding;locus_tag=MPN_RS01350;old_locus_tag=MPN243%2CMPN_243
NC_000912.1	RefSeq	CDS	294381	296561	.	+	0	ID=cds-WP_010874600.1;Parent=gene-MPN_RS01350;Dbxref=Genbank:WP_010874600.1;Name=WP_010874600.1;Ontology_term=GO:0006401,GO:0008997;gbkey=CDS;gene=rnr;go_function=ribonuclease R activity|0008997||IEA;go_process=RNA catabolic process|0006401||IEA;inference=COORDINATES: similar to AA sequence:RefSeq:WP_010874600.1;locus_tag=MPN_RS01350;product=ribonuclease R;protein_id=WP_010874600.1;transl_table=4
NC_000912.1	RefSeq	gene	296561	297169	.	+	.	ID=gene-MPN_RS01355;Name=cdaM;gbkey=Gene;gene=cdaM;gene_biotype=protein_coding;locus_tag=MPN_RS01355;old_locus_tag=MPN244%2CMPN_244
NC_000912.1	RefSeq	CDS	296561	297169	.	+	0	ID=cds-WP_010874601.1;Parent=gene-MPN_RS01355;Dbxref=Genbank:WP_010874601.1;Name=WP_010874601.1;gbkey=CDS;gene=cdaM;inference=COORDINATES: similar to AA sequence:RefSeq:WP_010874601.1;locus_tag=MPN_RS01355;product=diadenylate cyclase CdaM;protein_id=WP_010874601.1;transl_table=4
NC_000912.1	RefSeq	gene	297138	297719	.	-	.	ID=gene-MPN_RS01360;Name=def;gbkey=Gene;gene=def;gene_biotype=protein_coding;locus_tag=MPN_RS01360;old_locus_tag=MPN245%2CMPN_245
NC_000912.1	RefSeq	CDS	297138	297719	.	-	0	ID=cds-WP_014574917.1;Parent=gene-MPN_RS01360;Dbxref=Genbank:WP_014574917.1;Name=WP_014574917.1;Ontology_term=GO:0036211,GO:0042586;gbkey=CDS;gene=def;go_function=peptide deformylase activity|0042586||IEA;go_process=protein modification process|0036211||IEA;inference=COORDINATES: similar to AA sequence:RefSeq:WP_010874602.1;locus_tag=MPN_RS01360;product=peptide deformylase;protein_id=WP_014574917…
NC_000912.1	RefSeq	gene	297610	298329	.	+	.	ID=gene-MPN_RS01365;Name=gmk;gbkey=Gene;gene=gmk;gene_biotype=protein_coding;locus_tag=MPN_RS01365;old_locus_tag=MPN246%2CMPN_246
NC_000912.1	RefSeq	CDS	297610	298329	.	+	0	ID=cds-WP_010874603.1;Parent=gene-MPN_RS01365;Dbxref=Genbank:WP_010874603.1;Name=WP_010874603.1;Ontology_term=GO:0015949,GO:0004385;gbkey=CDS;gene=gmk;go_function=guanylate kinase activity|0004385||IEA;go_process=nucleobase-containing small molecule interconversion|0015949||IEA;inference=COORDINATES: similar to AA sequence:RefSeq:WP_010874603.1;locus_tag=MPN_RS01365;product=guanylate kinase;prote…
NC_000912.1	RefSeq	gene	298329	299108	.	+	.	ID=gene-MPN_RS01370;Name=MPN_RS01370;gbkey=Gene;gene_biotype=protein_coding;locus_tag=MPN_RS01370;old_locus_tag=MPN247%2CMPN_247
NC_000912.1	RefSeq	CDS	298329	299108	.	+	0	ID=cds-WP_010874604.1;Parent=gene-MPN_RS01370;Dbxref=Genbank:WP_010874604.1;Name=WP_010874604.1;gbkey=CDS;inference=COORDINATES: similar to AA sequence:RefSeq:WP_010874604.1;locus_tag=MPN_RS01370;product=serine/threonine-protein phosphatase;protein_id=WP_010874604.1;transl_table=4
NC_000912.1	RefSeq	gene	299099	300268	.	+	.	ID=gene-MPN_RS01375;Name=MPN_RS01375;gbkey=Gene;gene_biotype=protein_coding;locus_tag=MPN_RS01375;old_locus_tag=MPN248%2CMPN_248
NC_000912.1	RefSeq	CDS	299099	300268	.	+	0	ID=cds-WP_010874605.1;Parent=gene-MPN_RS01375;Dbxref=Genbank:WP_010874605.1;Name=WP_010874605.1;gbkey=CDS;inference=COORDINATES: similar to AA sequence:RefSeq:WP_014325417.1;locus_tag=MPN_RS01375;product=serine/threonine-protein kinase;protein_id=WP_010874605.1;transl_table=4
NC_000912.1	RefSeq	gene	300255	301091	.	+	.	ID=gene-MPN_RS01380;Name=rsgA;gbkey=Gene;gene=rsgA;gene_biotype=protein_coding;locus_tag=MPN_RS01380;old_locus_tag=MPN249%2CMPN_249
NC_000912.1	RefSeq	CDS	300255	301091	.	+	0	ID=cds-WP_010874606.1;Parent=gene-MPN_RS01380;Dbxref=Genbank:WP_010874606.1;Name=WP_010874606.1;Ontology_term=GO:0006412,GO:0005525,GO:0043022;gbkey=CDS;gene=rsgA;go_function=GTP binding|0005525||IEA,ribosome binding|0043022||IEA;go_process=translation|0006412||IEA;inference=COORDINATES: similar to AA sequence:RefSeq:WP_010874606.1;locus_tag=MPN_RS01380;product=ribosome small subunit-dependent GT…
NC_000912.1	RefSeq	gene	301113	302405	.	+	.	ID=gene-MPN_RS01385;Name=MPN_RS01385;gbkey=Gene;gene_biotype=protein_coding;locus_tag=MPN_RS01385;old_locus_tag=MPN250%2CMPN_250
NC_000912.1	RefSeq	CDS	301113	302405	.	+	0	ID=cds-WP_010874607.1;Parent=gene-MPN_RS01385;Dbxref=Genbank:WP_010874607.1;Name=WP_010874607.1;Ontology_term=GO:0006096,GO:0004347;gbkey=CDS;go_function=glucose-6-phosphate isomerase activity|0004347||IEA;go_process=glycolytic process|0006096||IEA;inference=COORDINATES: similar to AA sequence:RefSeq:WP_014325418.1;locus_tag=MPN_RS01385;product=glucose-6-phosphate isomerase;protein_id=WP_01087460…
NC_000912.1	RefSeq	gene	302383	303030	.	+	.	ID=gene-MPN_RS01390;Name=MPN_RS01390;gbkey=Gene;gene_biotype=protein_coding;locus_tag=MPN_RS01390;old_locus_tag=MPN251%2CMPN_251
NC_000912.1	RefSeq	CDS	302383	303030	.	+	0	ID=cds-WP_010874608.1;Parent=gene-MPN_RS01390;Dbxref=Genbank:WP_010874608.1;Name=WP_010874608.1;gbkey=CDS;inference=COORDINATES: similar to AA sequence:RefSeq:WP_010874608.1;locus_tag=MPN_RS01390;product=ribulose-phosphate 3-epimerase;protein_id=WP_010874608.1;transl_table=4
NC_000912.1	RefSeq	gene	303037	304404	.	+	.	ID=gene-MPN_RS01395;Name=asnS;gbkey=Gene;gene=asnS;gene_biotype=protein_coding;locus_tag=MPN_RS01395;old_locus_tag=MPN252%2CMPN_252
NC_000912.1	RefSeq	CDS	303037	304404	.	+	0	ID=cds-WP_010874609.1;Parent=gene-MPN_RS01395;Dbxref=Genbank:WP_010874609.1;Name=WP_010874609.1;Ontology_term=GO:0006421,GO:0004816;gbkey=CDS;gene=asnS;go_function=asparagine-tRNA ligase activity|0004816||IEA;go_process=asparaginyl-tRNA aminoacylation|0006421||IEA;inference=COORDINATES: similar to AA sequence:RefSeq:WP_010874609.1;locus_tag=MPN_RS01395;product=asparagine--tRNA ligase;protein_id=W…
NC_000912.1	RefSeq	gene	304361	305044	.	+	.	ID=gene-MPN_RS01400;Name=pgsA;gbkey=Gene;gene=pgsA;gene_biotype=protein_coding;locus_tag=MPN_RS01400;old_locus_tag=MPN253%2CMPN_253
NC_000912.1	RefSeq	CDS	304361	305044	.	+	0	ID=cds-WP_010874610.1;Parent=gene-MPN_RS01400;Dbxref=Genbank:WP_010874610.1;Name=WP_010874610.1;Ontology_term=GO:0008654,GO:0008444;gbkey=CDS;gene=pgsA;go_function=CDP-diacylglycerol-glycerol-3-phosphate 3-phosphatidyltransferase activity|0008444||IEA;go_process=phospholipid biosynthetic process|0008654||IEA;inference=COORDINATES: similar to AA sequence:RefSeq:WP_010874610.1;locus_tag=MPN_RS01400…
NC_000912.1	RefSeq	gene	305066	305539	.	+	.	ID=gene-MPN_RS01405;Name=MPN_RS01405;gbkey=Gene;gene_biotype=protein_coding;locus_tag=MPN_RS01405;old_locus_tag=MPN254%2CMPN_254
NC_000912.1	RefSeq	CDS	305066	305539	.	+	0	ID=cds-WP_010874611.1;Parent=gene-MPN_RS01405;Dbxref=Genbank:WP_010874611.1;Name=WP_010874611.1;gbkey=CDS;inference=COORDINATES: similar to AA sequence:RefSeq:WP_010874611.1;locus_tag=MPN_RS01405;product=CinA family protein;protein_id=WP_010874611.1;transl_table=4
NC_000912.1	RefSeq	gene	305565	306320	.	+	.	ID=gene-MPN_RS01410;Name=MPN_RS01410;gbkey=Gene;gene_biotype=protein_coding;locus_tag=MPN_RS01410;old_locus_tag=MPN255%2CMPN_255
NC_000912.1	RefSeq	CDS	305565	306320	.	+	0	ID=cds-WP_010874612.1;Parent=gene-MPN_RS01410;Dbxref=Genbank:WP_010874612.1;Name=WP_010874612.1;gbkey=CDS;inference=COORDINATES: similar to AA sequence:RefSeq:WP_010874612.1;locus_tag=MPN_RS01410;product=2-C-methyl-D-erythritol 4-phosphate cytidylyltransferase;protein_id=WP_010874612.1;transl_table=4
NC_000912.1	RefSeq	gene	306313	306984	.	+	.	ID=gene-MPN_RS01415;Name=MPN_RS01415;gbkey=Gene;gene_biotype=protein_coding;locus_tag=MPN_RS01415;old_locus_tag=MPN256%2CMPN_256
NC_000912.1	RefSeq	CDS	306313	306984	.	+	0	ID=cds-WP_010874613.1;Parent=gene-MPN_RS01415;Dbxref=Genbank:WP_010874613.1;Name=WP_010874613.1;gbkey=CDS;inference=COORDINATES: similar to AA sequence:RefSeq:WP_010874613.1;locus_tag=MPN_RS01415;product=hypothetical protein;protein_id=WP_010874613.1;transl_table=4
NC_000912.1	RefSeq	gene	306965	307981	.	+	.	ID=gene-MPN_RS01420;Name=galE;gbkey=Gene;gene=galE;gene_biotype=protein_coding;locus_tag=MPN_RS01420;old_locus_tag=MPN257%2CMPN_257
NC_000912.1	RefSeq	CDS	306965	307981	.	+	0	ID=cds-WP_010874614.1;Parent=gene-MPN_RS01420;Dbxref=Genbank:WP_010874614.1;Name=WP_010874614.1;Ontology_term=GO:0006012,GO:0003978;gbkey=CDS;gene=galE;go_function=UDP-glucose 4-epimerase activity|0003978||IEA;go_process=galactose metabolic process|0006012||IEA;inference=COORDINATES: similar to AA sequence:RefSeq:WP_014574922.1;locus_tag=MPN_RS01420;product=UDP-glucose 4-epimerase GalE;protein_id…
NC_000912.1	RefSeq	gene	307996	309714	.	+	.	ID=gene-MPN_RS01425;Name=MPN_RS01425;gbkey=Gene;gene_biotype=protein_coding;locus_tag=MPN_RS01425;old_locus_tag=MPN258%2CMPN_258
NC_000912.1	RefSeq	CDS	307996	309714	.	+	0	ID=cds-WP_010874615.1;Parent=gene-MPN_RS01425;Dbxref=Genbank:WP_010874615.1;Name=WP_010874615.1;gbkey=CDS;inference=COORDINATES: similar to AA sequence:RefSeq:WP_014325423.1;locus_tag=MPN_RS01425;product=ABC transporter ATP-binding protein;protein_id=WP_010874615.1;transl_table=4
NC_000912.1	RefSeq	gene	309731	311284	.	+	.	ID=gene-MPN_RS01430;Name=MPN_RS01430;gbkey=Gene;gene_biotype=protein_coding;locus_tag=MPN_RS01430;old_locus_tag=MPN259%2CMPN_259
NC_000912.1	RefSeq	CDS	309731	311284	.	+	0	ID=cds-WP_010874616.1;Parent=gene-MPN_RS01430;Dbxref=Genbank:WP_010874616.1;Name=WP_010874616.1;gbkey=CDS;inference=COORDINATES: similar to AA sequence:RefSeq:WP_014574924.1;locus_tag=MPN_RS01430;product=ABC transporter permease;protein_id=WP_010874616.1;transl_table=4
NC_000912.1	RefSeq	gene	311284	312219	.	+	.	ID=gene-MPN_RS01435;Name=MPN_RS01435;gbkey=Gene;gene_biotype=protein_coding;locus_tag=MPN_RS01435;old_locus_tag=MPN260%2CMPN_260
NC_000912.1	RefSeq	CDS	311284	312219	.	+	0	ID=cds-WP_010874617.1;Parent=gene-MPN_RS01435;Dbxref=Genbank:WP_010874617.1;Name=WP_010874617.1;gbkey=CDS;inference=COORDINATES: similar to AA sequence:RefSeq:WP_010874617.1;locus_tag=MPN_RS01435;product=ABC transporter permease;protein_id=WP_010874617.1;transl_table=4
NC_000912.1	RefSeq	gene	312256	314391	.	+	.	ID=gene-MPN_RS01440;Name=topA;gbkey=Gene;gene=topA;gene_biotype=protein_coding;locus_tag=MPN_RS01440;old_locus_tag=MPN261%2CMPN_261
NC_000912.1	RefSeq	CDS	312256	314391	.	+	0	ID=cds-WP_010874618.1;Parent=gene-MPN_RS01440;Dbxref=Genbank:WP_010874618.1;Name=WP_010874618.1;Ontology_term=GO:0006260,GO:0006265,GO:0003677,GO:0003917,GO:0005737;gbkey=CDS;gene=topA;go_component=cytoplasm|0005737||IEA;go_function=DNA binding|0003677||IEA,DNA topoisomerase type I (single strand cut%2C ATP-independent) activity|0003917||IEA;go_process=DNA replication|0006260||IEA,DNA topological…
NC_000912.1	RefSeq	gene	314381	315808	.	+	.	ID=gene-MPN_RS01445;Name=MPN_RS01445;gbkey=Gene;gene_biotype=protein_coding;locus_tag=MPN_RS01445;old_locus_tag=MPN262%2CMPN_262
NC_000912.1	RefSeq	CDS	314381	315808	.	+	0	ID=cds-WP_010874619.1;Parent=gene-MPN_RS01445;Dbxref=Genbank:WP_010874619.1;Name=WP_010874619.1;gbkey=CDS;inference=COORDINATES: similar to AA sequence:RefSeq:WP_017532946.1;locus_tag=MPN_RS01445;product=hypothetical protein;protein_id=WP_010874619.1;transl_table=4
NC_000912.1	RefSeq	gene	315874	316182	.	+	.	ID=gene-MPN_RS01450;Name=trxA;gbkey=Gene;gene=trxA;gene_biotype=protein_coding;locus_tag=MPN_RS01450;old_locus_tag=A65_orf102%2CMPN263%2CMPN_263
NC_000912.1	RefSeq	CDS	315874	316182	.	+	0	ID=cds-WP_010874620.1;Parent=gene-MPN_RS01450;Dbxref=Genbank:WP_010874620.1;Name=WP_010874620.1;Ontology_term=GO:0015036,GO:0005737;gbkey=CDS;gene=trxA;go_component=cytoplasm|0005737||IEA;go_function=disulfide oxidoreductase activity|0015036||IEA;inference=COORDINATES: similar to AA sequence:RefSeq:WP_010874620.1;locus_tag=MPN_RS01450;product=thioredoxin;protein_id=WP_010874620.1;transl_table=4
NC_000912.1	RefSeq	gene	316194	317039	.	+	.	ID=gene-MPN_RS01455;Name=MPN_RS01455;gbkey=Gene;gene_biotype=protein_coding;locus_tag=MPN_RS01455;old_locus_tag=MPN264%2CMPN_264
NC_000912.1	RefSeq	CDS	316194	317039	.	+	0	ID=cds-WP_010874621.1;Parent=gene-MPN_RS01455;Dbxref=Genbank:WP_010874621.1;Name=WP_010874621.1;Ontology_term=GO:0008152,GO:0016787;gbkey=CDS;go_function=hydrolase activity|0016787||IEA;go_process=metabolic process|0008152||IEA;inference=COORDINATES: similar to AA sequence:RefSeq:WP_010874621.1;locus_tag=MPN_RS01455;product=Cof-type HAD-IIB family hydrolase;protein_id=WP_010874621.1;transl_table=4
NC_000912.1	RefSeq	gene	317047	318087	.	-	.	ID=gene-MPN_RS01460;Name=trpS;gbkey=Gene;gene=trpS;gene_biotype=protein_coding;locus_tag=MPN_RS01460;old_locus_tag=MPN265%2CMPN_265
NC_000912.1	RefSeq	CDS	317047	318087	.	-	0	ID=cds-WP_010874622.1;Parent=gene-MPN_RS01460;Dbxref=Genbank:WP_010874622.1;Name=WP_010874622.1;Ontology_term=GO:0006436,GO:0004830,GO:0005737;gbkey=CDS;gene=trpS;go_component=cytoplasm|0005737||IEA;go_function=tryptophan-tRNA ligase activity|0004830||IEA;go_process=tryptophanyl-tRNA aminoacylation|0006436||IEA;inference=COORDINATES: similar to AA sequence:RefSeq:WP_014325428.1;locus_tag=MPN_RS01…
NC_000912.1	RefSeq	gene	318144	318581	.	+	.	ID=gene-MPN_RS01465;Name=MPN_RS01465;gbkey=Gene;gene_biotype=protein_coding;locus_tag=MPN_RS01465;old_locus_tag=MPN266%2CMPN_266
NC_000912.1	RefSeq	CDS	318144	318581	.	+	0	ID=cds-WP_010874623.1;Parent=gene-MPN_RS01465;Dbxref=Genbank:WP_010874623.1;Name=WP_010874623.1;gbkey=CDS;inference=COORDINATES: similar to AA sequence:RefSeq:WP_010874623.1;locus_tag=MPN_RS01465;product=Spx/MgsR family RNA polymerase-binding regulatory protein;protein_id=WP_010874623.1;transl_table=4
NC_000912.1	RefSeq	gene	318581	319360	.	+	.	ID=gene-MPN_RS01470;Name=MPN_RS01470;gbkey=Gene;gene_biotype=protein_coding;locus_tag=MPN_RS01470;old_locus_tag=MPN267%2CMPN_267
NC_000912.1	RefSeq	CDS	318581	319360	.	+	0	ID=cds-WP_010874624.1;Parent=gene-MPN_RS01470;Dbxref=Genbank:WP_010874624.1;Name=WP_010874624.1;gbkey=CDS;inference=COORDINATES: similar to AA sequence:RefSeq:WP_010874624.1;locus_tag=MPN_RS01470;product=NAD(+) kinase;protein_id=WP_010874624.1;transl_table=4
NC_000912.1	RefSeq	gene	319360	319713	.	+	.	ID=gene-MPN_RS01475;Name=MPN_RS01475;gbkey=Gene;gene_biotype=protein_coding;locus_tag=MPN_RS01475;old_locus_tag=MPN268%2CMPN_268
NC_000912.1	RefSeq	CDS	319360	319713	.	+	0	ID=cds-WP_010874625.1;Parent=gene-MPN_RS01475;Dbxref=Genbank:WP_010874625.1;Name=WP_010874625.1;gbkey=CDS;inference=COORDINATES: similar to AA sequence:RefSeq:WP_010874625.1;locus_tag=MPN_RS01475;product=PTS transporter subunit IIBC;protein_id=WP_010874625.1;transl_table=4
NC_000912.1	RefSeq	gene	319703	321184	.	+	.	ID=gene-MPN_RS01480;Name=MPN_RS01480;gbkey=Gene;gene_biotype=protein_coding;locus_tag=MPN_RS01480;old_locus_tag=MPN269%2CMPN_269
NC_000912.1	RefSeq	CDS	319703	321184	.	+	0	ID=cds-WP_010874626.1;Parent=gene-MPN_RS01480;Dbxref=Genbank:WP_010874626.1;Name=WP_010874626.1;gbkey=CDS;inference=COORDINATES: similar to AA sequence:RefSeq:WP_010874626.1;locus_tag=MPN_RS01480;product=ribonuclease Y;protein_id=WP_010874626.1;transl_table=4
NC_000912.1	RefSeq	gene	321187	321474	.	+	.	ID=gene-MPN_RS01485;Name=MPN_RS01485;gbkey=Gene;gene_biotype=protein_coding;locus_tag=MPN_RS01485;old_locus_tag=MPN270%2CMPN_270
NC_000912.1	RefSeq	CDS	321187	321474	.	+	0	ID=cds-WP_010874627.1;Parent=gene-MPN_RS01485;Dbxref=Genbank:WP_010874627.1;Name=WP_010874627.1;gbkey=CDS;inference=COORDINATES: similar to AA sequence:RefSeq:WP_010874627.1;locus_tag=MPN_RS01485;product=hypothetical protein;protein_id=WP_010874627.1;transl_table=4
NC_000912.1	RefSeq	gene	321736	322491	.	+	.	ID=gene-MPN_RS01490;Name=MPN_RS01490;gbkey=Gene;gene_biotype=protein_coding;locus_tag=MPN_RS01490;old_locus_tag=MPN271%2CMPN_271
NC_000912.1	RefSeq	CDS	321736	322491	.	+	0	ID=cds-WP_010874628.1;Parent=gene-MPN_RS01490;Dbxref=Genbank:WP_010874628.1;Name=WP_010874628.1;gbkey=CDS;inference=COORDINATES: similar to AA sequence:RefSeq:WP_010874725.1;locus_tag=MPN_RS01490;product=MPN647 family lipoprotein;protein_id=WP_010874628.1;transl_table=4
NC_000912.1	RefSeq	pseudogene	322642	322913	.	-	.	ID=gene-MPN_RS01495;Name=MPN_RS01495;end_range=322913,.;gbkey=Gene;gene_biotype=pseudogene;locus_tag=MPN_RS01495;partial=true;pseudo=true
NC_000912.1	RefSeq	CDS	322642	322913	.	-	0	ID=cds-MPN_RS01495;Parent=gene-MPN_RS01495;Note=frameshifted%3B internal stop%3B incomplete%3B partial in the middle of a contig%3B missing N-terminus;end_range=322913,.;gbkey=CDS;inference=COORDINATES: similar to AA sequence:RefSeq:WP_010874461.1;locus_tag=MPN_RS01495;partial=true;product=DUF16 domain-containing protein;pseudo=true;transl_table=4
NC_000912.1	RefSeq	pseudogene	323489	324061	.	-	.	ID=gene-MPN_RS01500;Name=MPN_RS01500;end_range=324061,.;gbkey=Gene;gene_biotype=pseudogene;locus_tag=MPN_RS01500;partial=true;pseudo=true
NC_000912.1	RefSeq	CDS	323489	324061	.	-	0	ID=cds-MPN_RS01500;Parent=gene-MPN_RS01500;Note=frameshifted%3B internal stop%3B incomplete%3B partial in the middle of a contig%3B missing N-terminus;Ontology_term=GO:0006304,GO:0003677;end_range=324061,.;gbkey=CDS;go_function=DNA binding|0003677||IEA;go_process=DNA modification|0006304||IEA;inference=COORDINATES: similar to AA sequence:RefSeq:WP_010874699.1;locus_tag=MPN_RS01500;partial=true;pr…
NC_000912.1	RefSeq	gene	324197	324478	.	+	.	ID=gene-MPN_RS01505;Name=MPN_RS01505;gbkey=Gene;gene_biotype=protein_coding;locus_tag=MPN_RS01505;old_locus_tag=MPN272%2CMPN_272
NC_000912.1	RefSeq	CDS	324197	324478	.	+	0	ID=cds-WP_010874629.1;Parent=gene-MPN_RS01505;Dbxref=Genbank:WP_010874629.1;Name=WP_010874629.1;gbkey=CDS;inference=COORDINATES: similar to AA sequence:RefSeq:WP_010874629.1;locus_tag=MPN_RS01505;product=hypothetical protein;protein_id=WP_010874629.1;transl_table=4
NC_000912.1	RefSeq	gene	324455	324889	.	-	.	ID=gene-MPN_RS01510;Name=MPN_RS01510;gbkey=Gene;gene_biotype=protein_coding;locus_tag=MPN_RS01510;old_locus_tag=A65_orf144%2CMPN273%2CMPN_273
NC_000912.1	RefSeq	CDS	324455	324889	.	-	0	ID=cds-WP_010874630.1;Parent=gene-MPN_RS01510;Dbxref=Genbank:WP_010874630.1;Name=WP_010874630.1;gbkey=CDS;inference=COORDINATES: similar to AA sequence:RefSeq:WP_010874630.1;locus_tag=MPN_RS01510;product=HIT family protein;protein_id=WP_010874630.1;transl_table=4
NC_000912.1	RefSeq	gene	324858	325658	.	-	.	ID=gene-MPN_RS01515;Name=MPN_RS01515;gbkey=Gene;gene_biotype=protein_coding;locus_tag=MPN_RS01515;old_locus_tag=MPN274%2CMPN_274
NC_000912.1	RefSeq	CDS	324858	325658	.	-	0	ID=cds-WP_010874631.1;Parent=gene-MPN_RS01515;Dbxref=Genbank:WP_010874631.1;Name=WP_010874631.1;gbkey=CDS;inference=COORDINATES: similar to AA sequence:RefSeq:WP_010874631.1;locus_tag=MPN_RS01515;product=DUF1600 domain-containing protein;protein_id=WP_010874631.1;transl_table=4
NC_000912.1	RefSeq	gene	325680	325982	.	+	.	ID=gene-MPN_RS01520;Name=MPN_RS01520;gbkey=Gene;gene_biotype=protein_coding;locus_tag=MPN_RS01520;old_locus_tag=MPN275%2CMPN_275
NC_000912.1	RefSeq	CDS	325680	325982	.	+	0	ID=cds-WP_010874632.1;Parent=gene-MPN_RS01520;Dbxref=Genbank:WP_010874632.1;Name=WP_010874632.1;Ontology_term=GO:0008150,GO:0003677,GO:0005737;gbkey=CDS;go_component=cytoplasm|0005737||IEA;go_function=DNA binding|0003677||IEA;go_process=biological_process|0008150||IEA;inference=COORDINATES: similar to AA sequence:RefSeq:WP_010874632.1;locus_tag=MPN_RS01520;product=YbaB/EbfC family nucleoid-associ…
NC_000912.1	RefSeq	gene	325954	326811	.	-	.	ID=gene-MPN_RS01525;Name=MPN_RS01525;gbkey=Gene;gene_biotype=protein_coding;locus_tag=MPN_RS01525;old_locus_tag=MPN276%2CMPN_276
NC_000912.1	RefSeq	CDS	325954	326811	.	-	0	ID=cds-WP_010874633.1;Parent=gene-MPN_RS01525;Dbxref=Genbank:WP_010874633.1;Name=WP_010874633.1;gbkey=CDS;inference=COORDINATES: similar to AA sequence:RefSeq:WP_010874633.1;locus_tag=MPN_RS01525;product=DUF5378 family protein;protein_id=WP_010874633.1;transl_table=4
NC_000912.1	RefSeq	gene	326856	328325	.	+	.	ID=gene-MPN_RS01530;Name=lysS;gbkey=Gene;gene=lysS;gene_biotype=protein_coding;locus_tag=MPN_RS01530;old_locus_tag=MPN277%2CMPN_277
NC_000912.1	RefSeq	CDS	326856	328325	.	+	0	ID=cds-WP_010874634.1;Parent=gene-MPN_RS01530;Dbxref=Genbank:WP_010874634.1;Name=WP_010874634.1;Ontology_term=GO:0006430,GO:0004824,GO:0005737;gbkey=CDS;gene=lysS;go_component=cytoplasm|0005737||IEA;go_function=lysine-tRNA ligase activity|0004824||IEA;go_process=lysyl-tRNA aminoacylation|0006430||IEA;inference=COORDINATES: similar to AA sequence:RefSeq:WP_014325434.1;locus_tag=MPN_RS01530;product…
NC_000912.1	RefSeq	gene	328285	329484	.	+	.	ID=gene-MPN_RS01535;Name=glf;gbkey=Gene;gene=glf;gene_biotype=protein_coding;locus_tag=MPN_RS01535;old_locus_tag=MPN278%2CMPN_278
NC_000912.1	RefSeq	CDS	328285	329484	.	+	0	ID=cds-WP_010874635.1;Parent=gene-MPN_RS01535;Dbxref=Genbank:WP_010874635.1;Name=WP_010874635.1;Ontology_term=GO:0009273,GO:0008767;gbkey=CDS;gene=glf;go_function=UDP-galactopyranose mutase activity|0008767||IEA;go_process=peptidoglycan-based cell wall biogenesis|0009273||IEA;inference=COORDINATES: similar to AA sequence:RefSeq:WP_010874635.1;locus_tag=MPN_RS01535;product=UDP-galactopyranose muta…
NC_000912.1	RefSeq	pseudogene	329484	331281	.	+	.	ID=gene-MPN_RS01540;Name=lepA;gbkey=Gene;gene=lepA;gene_biotype=pseudogene;locus_tag=MPN_RS01540;old_locus_tag=MPN279%2CMPN_279;pseudo=true
NC_000912.1	RefSeq	CDS	329484	331281	.	+	0	ID=cds-MPN_RS01540;Parent=gene-MPN_RS01540;Note=frameshifted;Ontology_term=GO:0003924,GO:0005525;gbkey=CDS;gene=lepA;go_function=GTPase activity|0003924||IEA,GTP binding|0005525||IEA;inference=COORDINATES: similar to AA sequence:RefSeq:WP_014325436.1;locus_tag=MPN_RS01540;product=translation elongation factor 4;pseudo=true;transl_table=4
NC_000912.1	RefSeq	gene	331360	333069	.	+	.	ID=gene-MPN_RS01545;Name=MPN_RS01545;gbkey=Gene;gene_biotype=protein_coding;locus_tag=MPN_RS01545;old_locus_tag=MPN280%2CMPN_280
NC_000912.1	RefSeq	CDS	331360	333069	.	+	0	ID=cds-WP_010874637.1;Parent=gene-MPN_RS01545;Dbxref=Genbank:WP_010874637.1;Name=WP_010874637.1;gbkey=CDS;inference=COORDINATES: similar to AA sequence:RefSeq:WP_010874637.1;locus_tag=MPN_RS01545;product=ribonuclease J;protein_id=WP_010874637.1;transl_table=4
NC_000912.1	RefSeq	pseudogene	333628	334536	.	+	.	ID=gene-MPN_RS03900;Name=MPN_RS03900;end_range=334536,.;gbkey=Gene;gene_biotype=pseudogene;locus_tag=MPN_RS03900;old_locus_tag=MPN_281;partial=true;pseudo=true
NC_000912.1	RefSeq	CDS	333628	334536	.	+	0	ID=cds-MPN_RS03900;Parent=gene-MPN_RS03900;Note=internal stop%3B incomplete%3B partial in the middle of a contig%3B missing C-terminus;end_range=334536,.;gbkey=CDS;inference=COORDINATES: protein motif:HMM:NF015276.2;locus_tag=MPN_RS03900;partial=true;product=P80 family lipoprotein;pseudo=true;transl_table=4
NC_000912.1	RefSeq	gene	334558	335268	.	+	.	ID=gene-MPN_RS03905;Name=MPN_RS03905;gbkey=Gene;gene_biotype=protein_coding;locus_tag=MPN_RS03905;old_locus_tag=MPN_282
NC_000912.1	RefSeq	CDS	334558	335268	.	+	0	ID=cds-WP_080713775.1;Parent=gene-MPN_RS03905;Dbxref=Genbank:WP_080713775.1;Name=WP_080713775.1;gbkey=CDS;inference=COORDINATES: protein motif:HMM:NF015179.2;locus_tag=MPN_RS03905;product=hypothetical protein;protein_id=WP_080713775.1;transl_table=4
NC_000912.1	RefSeq	gene	335362	335637	.	+	.	ID=gene-MPN_RS03910;Name=MPN_RS03910;gbkey=Gene;gene_biotype=protein_coding;locus_tag=MPN_RS03910
NC_000912.1	RefSeq	CDS	335362	335637	.	+	0	ID=cds-WP_238523137.1;Parent=gene-MPN_RS03910;Dbxref=Genbank:WP_238523137.1;Name=WP_238523137.1;gbkey=CDS;inference=COORDINATES: protein motif:HMM:NF015179.2;locus_tag=MPN_RS03910;product=hypothetical protein;protein_id=WP_238523137.1;transl_table=4
NC_000912.1	RefSeq	gene	336479	336826	.	+	.	ID=gene-MPN_RS01560;Name=MPN_RS01560;gbkey=Gene;gene_biotype=protein_coding;locus_tag=MPN_RS01560;old_locus_tag=MPN283%2CMPN_283
NC_000912.1	RefSeq	CDS	336479	336826	.	+	0	ID=cds-WP_010874640.1;Parent=gene-MPN_RS01560;Dbxref=Genbank:WP_010874640.1;Name=WP_010874640.1;gbkey=CDS;inference=COORDINATES: similar to AA sequence:RefSeq:WP_010874640.1;locus_tag=MPN_RS01560;product=DUF16 domain-containing protein;protein_id=WP_010874640.1;transl_table=4
NC_000912.1	RefSeq	gene	336836	337006	.	+	.	ID=gene-MPN_RS01565;Name=MPN_RS01565;gbkey=Gene;gene_biotype=protein_coding;locus_tag=MPN_RS01565
NC_000912.1	RefSeq	CDS	336836	337006	.	+	0	ID=cds-WP_080713776.1;Parent=gene-MPN_RS01565;Dbxref=Genbank:WP_080713776.1;Name=WP_080713776.1;gbkey=CDS;inference=COORDINATES: protein motif:HMM:NF013669.2;locus_tag=MPN_RS01565;product=DUF16 domain-containing protein;protein_id=WP_080713776.1;transl_table=4
NC_000912.1	RefSeq	gene	337264	337512	.	+	.	ID=gene-MPN_RS01570;Name=MPN_RS01570;gbkey=Gene;gene_biotype=protein_coding;locus_tag=MPN_RS01570
NC_000912.1	RefSeq	CDS	337264	337512	.	+	0	ID=cds-WP_015344899.1;Parent=gene-MPN_RS01570;Dbxref=Genbank:WP_015344899.1;Name=WP_015344899.1;gbkey=CDS;inference=COORDINATES: similar to AA sequence:RefSeq:WP_015344899.1;locus_tag=MPN_RS01570;product=hypothetical protein;protein_id=WP_015344899.1;transl_table=4
NC_000912.1	RefSeq	gene	337770	340154	.	+	.	ID=gene-MPN_RS01575;Name=MPN_RS01575;gbkey=Gene;gene_biotype=protein_coding;locus_tag=MPN_RS01575;old_locus_tag=MPN284%2CMPN_284
NC_000912.1	RefSeq	CDS	337770	340154	.	+	0	ID=cds-WP_010874641.1;Parent=gene-MPN_RS01575;Dbxref=Genbank:WP_010874641.1;Name=WP_010874641.1;gbkey=CDS;inference=COORDINATES: similar to AA sequence:RefSeq:WP_010874641.1;locus_tag=MPN_RS01575;product=P80 family lipoprotein;protein_id=WP_010874641.1;transl_table=4
NC_000912.1	RefSeq	gene	340244	341533	.	+	.	ID=gene-MPN_RS01580;Name=MPN_RS01580;gbkey=Gene;gene_biotype=protein_coding;locus_tag=MPN_RS01580;old_locus_tag=MPN285%2CMPN_285
NC_000912.1	RefSeq	CDS	340244	341533	.	+	0	ID=cds-WP_015344900.1;Parent=gene-MPN_RS01580;Dbxref=Genbank:WP_015344900.1;Name=WP_015344900.1;Ontology_term=GO:0006304,GO:0003677;gbkey=CDS;go_function=DNA binding|0003677||IEA;go_process=DNA modification|0006304||IEA;inference=COORDINATES: similar to AA sequence:RefSeq:WP_014574935.1;locus_tag=MPN_RS01580;product=restriction endonuclease subunit S;protein_id=WP_015344900.1;transl_table=4
NC_000912.1	RefSeq	pseudogene	341558	343271	.	+	.	ID=gene-MPN_RS04235;Name=MPN_RS04235;end_range=343271,.;gbkey=Gene;gene_biotype=pseudogene;locus_tag=MPN_RS04235;old_locus_tag=MPN_286;partial=true;pseudo=true;start_range=.,341558
NC_000912.1	RefSeq	CDS	341558	343271	.	+	0	ID=cds-MPN_RS04235;Parent=gene-MPN_RS04235;Note=frameshifted%3B incomplete%3B partial in the middle of a contig%3B missing N-terminus and C-terminus;end_range=343271,.;gbkey=CDS;inference=COORDINATES: similar to AA sequence:RefSeq:WP_010874498.1;locus_tag=MPN_RS04235;partial=true;product=adhesin P1;pseudo=true;start_range=.,341558;transl_table=4
NC_000912.1	RefSeq	gene	343764	344120	.	+	.	ID=gene-MPN_RS01590;Name=MPN_RS01590;gbkey=Gene;gene_biotype=protein_coding;locus_tag=MPN_RS01590;old_locus_tag=MPN287%2CMPN_287
NC_000912.1	RefSeq	CDS	343764	344120	.	+	0	ID=cds-WP_010874644.1;Parent=gene-MPN_RS01590;Dbxref=Genbank:WP_010874644.1;Name=WP_010874644.1;gbkey=CDS;inference=COORDINATES: similar to AA sequence:RefSeq:WP_010874644.1;locus_tag=MPN_RS01590;product=DUF16 domain-containing protein;protein_id=WP_010874644.1;transl_table=4
NC_000912.1	RefSeq	gene	344716	347079	.	+	.	ID=gene-MPN_RS01595;Name=MPN_RS01595;gbkey=Gene;gene_biotype=protein_coding;locus_tag=MPN_RS01595;old_locus_tag=MPN288%2CMPN_288
NC_000912.1	RefSeq	CDS	344716	347079	.	+	0	ID=cds-WP_010874645.1;Parent=gene-MPN_RS01595;Dbxref=Genbank:WP_010874645.1;Name=WP_010874645.1;gbkey=CDS;inference=COORDINATES: similar to AA sequence:RefSeq:WP_010874645.1;locus_tag=MPN_RS01595;product=P80 family lipoprotein;protein_id=WP_010874645.1;transl_table=4
NC_000912.1	RefSeq	gene	347169	347732	.	+	.	ID=gene-MPN_RS01600;Name=MPN_RS01600;gbkey=Gene;gene_biotype=protein_coding;locus_tag=MPN_RS01600;old_locus_tag=MPN289%2CMPN_289
NC_000912.1	RefSeq	CDS	347169	347732	.	+	0	ID=cds-WP_010874646.1;Parent=gene-MPN_RS01600;Dbxref=Genbank:WP_010874646.1;Name=WP_010874646.1;Ontology_term=GO:0006304,GO:0003677;gbkey=CDS;go_function=DNA binding|0003677||IEA;go_process=DNA modification|0006304||IEA;inference=COORDINATES: similar to AA sequence:RefSeq:WP_010874646.1;locus_tag=MPN_RS01600;product=restriction endonuclease subunit S;protein_id=WP_010874646.1;transl_table=4
NC_000912.1	RefSeq	gene	347751	348308	.	+	.	ID=gene-MPN_RS01605;Name=MPN_RS01605;gbkey=Gene;gene_biotype=protein_coding;locus_tag=MPN_RS01605;old_locus_tag=MPN290%2CMPN_290
NC_000912.1	RefSeq	CDS	347751	348308	.	+	0	ID=cds-WP_080713777.1;Parent=gene-MPN_RS01605;Dbxref=Genbank:WP_080713777.1;Name=WP_080713777.1;gbkey=CDS;inference=COORDINATES: protein motif:HMM:NF013579.2;locus_tag=MPN_RS01605;product=restriction endonuclease subunit S;protein_id=WP_080713777.1;transl_table=4
NC_000912.1	RefSeq	gene	348301	348891	.	-	.	ID=gene-MPN_RS01610;Name=tsaB;gbkey=Gene;gene=tsaB;gene_biotype=protein_coding;locus_tag=MPN_RS01610;old_locus_tag=MPN291%2CMPN_291
NC_000912.1	RefSeq	CDS	348301	348891	.	-	0	ID=cds-WP_010874648.1;Parent=gene-MPN_RS01610;Dbxref=Genbank:WP_010874648.1;Name=WP_010874648.1;Ontology_term=GO:0006400,GO:0003725;gbkey=CDS;gene=tsaB;go_function=double-stranded RNA binding|0003725||IEA;go_process=tRNA modification|0006400||IEA;inference=COORDINATES: similar to AA sequence:RefSeq:WP_010874648.1;locus_tag=MPN_RS01610;product=tRNA (adenosine(37)-N6)-threonylcarbamoyltransferase c…
NC_000912.1	RefSeq	gene	348875	349804	.	-	.	ID=gene-MPN_RS01615;Name=MPN_RS01615;gbkey=Gene;gene_biotype=protein_coding;locus_tag=MPN_RS01615;old_locus_tag=MPN292%2CMPN_292
NC_000912.1	RefSeq	CDS	348875	349804	.	-	0	ID=cds-WP_010874649.1;Parent=gene-MPN_RS01615;Dbxref=Genbank:WP_010874649.1;Name=WP_010874649.1;gbkey=CDS;inference=COORDINATES: similar to AA sequence:RefSeq:WP_009885746.1;locus_tag=MPN_RS01615;product=RluA family pseudouridine synthase;protein_id=WP_010874649.1;transl_table=4
NC_000912.1	RefSeq	gene	349804	350358	.	-	.	ID=gene-MPN_RS01620;Name=lspA;gbkey=Gene;gene=lspA;gene_biotype=protein_coding;locus_tag=MPN_RS01620;old_locus_tag=MPN293%2CMPN_293
NC_000912.1	RefSeq	CDS	349804	350358	.	-	0	ID=cds-WP_010874650.1;Parent=gene-MPN_RS01620;Dbxref=Genbank:WP_010874650.1;Name=WP_010874650.1;Ontology_term=GO:0006508,GO:0009306,GO:0004190,GO:0005886;gbkey=CDS;gene=lspA;go_component=plasma membrane|0005886||IEA;go_function=aspartic-type endopeptidase activity|0004190||IEA;go_process=proteolysis|0006508||IEA,protein secretion|0009306||IEA;inference=COORDINATES: similar to AA sequence:RefSeq:W…
NC_000912.1	RefSeq	gene	350397	351017	.	+	.	ID=gene-MPN_RS01625;Name=MPN_RS01625;gbkey=Gene;gene_biotype=protein_coding;locus_tag=MPN_RS01625;old_locus_tag=MPN294%2CMPN_294
NC_000912.1	RefSeq	CDS	350397	351017	.	+	0	ID=cds-WP_010874651.1;Parent=gene-MPN_RS01625;Dbxref=Genbank:WP_010874651.1;Name=WP_010874651.1;gbkey=CDS;inference=COORDINATES: similar to AA sequence:RefSeq:WP_010874651.1;locus_tag=MPN_RS01625;product=DJ-1/PfpI family protein;protein_id=WP_010874651.1;transl_table=4
NC_000912.1	RefSeq	gene	351066	351728	.	+	.	ID=gene-MPN_RS01630;Name=MPN_RS01630;gbkey=Gene;gene_biotype=protein_coding;locus_tag=MPN_RS01630;old_locus_tag=MPN295%2CMPN_295
NC_000912.1	RefSeq	CDS	351066	351728	.	+	0	ID=cds-WP_010874652.1;Parent=gene-MPN_RS01630;Dbxref=Genbank:WP_010874652.1;Name=WP_010874652.1;gbkey=CDS;inference=COORDINATES: similar to AA sequence:RefSeq:WP_010874652.1;locus_tag=MPN_RS01630;product=DUF5454 family protein;protein_id=WP_010874652.1;transl_table=4
NC_000912.1	RefSeq	gene	351728	351910	.	+	.	ID=gene-MPN_RS01635;Name=rpsU;gbkey=Gene;gene=rpsU;gene_biotype=protein_coding;locus_tag=MPN_RS01635;old_locus_tag=MPN296%2CMPN_296
NC_000912.1	RefSeq	CDS	351728	351910	.	+	0	ID=cds-WP_010874653.1;Parent=gene-MPN_RS01635;Dbxref=Genbank:WP_010874653.1;Name=WP_010874653.1;Ontology_term=GO:0006412,GO:0003735,GO:0000314,GO:0022627;gbkey=CDS;gene=rpsU;go_component=organellar small ribosomal subunit|0000314||IEA,cytosolic small ribosomal subunit|0022627||IEA;go_function=structural constituent of ribosome|0003735||IEA;go_process=translation|0006412||IEA;inference=COORDINATES…
NC_000912.1	RefSeq	gene	351935	352384	.	+	.	ID=gene-MPN_RS01640;Name=MPN_RS01640;gbkey=Gene;gene_biotype=protein_coding;locus_tag=MPN_RS01640;old_locus_tag=MPN297%2CMPN_297
NC_000912.1	RefSeq	CDS	351935	352384	.	+	0	ID=cds-WP_010874654.1;Parent=gene-MPN_RS01640;Dbxref=Genbank:WP_010874654.1;Name=WP_010874654.1;gbkey=CDS;inference=COORDINATES: similar to AA sequence:RefSeq:WP_010874654.1;locus_tag=MPN_RS01640;product=DivIVA domain-containing protein;protein_id=WP_010874654.1;transl_table=4
NC_000912.1	RefSeq	gene	352387	352746	.	+	.	ID=gene-MPN_RS01645;Name=MPN_RS01645;gbkey=Gene;gene_biotype=protein_coding;locus_tag=MPN_RS01645;old_locus_tag=MPN298%2CMPN_298
NC_000912.1	RefSeq	CDS	352387	352746	.	+	0	ID=cds-WP_010874655.1;Parent=gene-MPN_RS01645;Dbxref=Genbank:WP_010874655.1;Name=WP_010874655.1;gbkey=CDS;inference=COORDINATES: similar to AA sequence:RefSeq:WP_010874655.1;locus_tag=MPN_RS01645;product=holo-ACP synthase;protein_id=WP_010874655.1;transl_table=4
NC_000912.1	RefSeq	gene	352734	353534	.	+	.	ID=gene-MPN_RS01650;Name=MPN_RS01650;gbkey=Gene;gene_biotype=protein_coding;locus_tag=MPN_RS01650;old_locus_tag=MPN299%2CMPN_299
NC_000912.1	RefSeq	CDS	352734	353534	.	+	0	ID=cds-WP_010874656.1;Parent=gene-MPN_RS01650;Dbxref=Genbank:WP_010874656.1;Name=WP_010874656.1;gbkey=CDS;inference=COORDINATES: similar to AA sequence:RefSeq:WP_010874656.1;locus_tag=MPN_RS01650;product=1-acyl-sn-glycerol-3-phosphate acyltransferase;protein_id=WP_010874656.1;transl_table=4
NC_000912.1	RefSeq	gene	353535	355055	.	+	.	ID=gene-MPN_RS01655;Name=scpA;gbkey=Gene;gene=scpA;gene_biotype=protein_coding;locus_tag=MPN_RS01655;old_locus_tag=MPN300%2CMPN_300
NC_000912.1	RefSeq	CDS	353535	355055	.	+	0	ID=cds-WP_010874657.1;Parent=gene-MPN_RS01655;Dbxref=Genbank:WP_010874657.1;Name=WP_010874657.1;gbkey=CDS;gene=scpA;inference=COORDINATES: similar to AA sequence:RefSeq:WP_014574941.1;locus_tag=MPN_RS01655;product=segregation/condensation protein A;protein_id=WP_010874657.1;transl_table=4
NC_000912.1	RefSeq	gene	355039	355665	.	+	.	ID=gene-MPN_RS01660;Name=scpB;gbkey=Gene;gene=scpB;gene_biotype=protein_coding;locus_tag=MPN_RS01660;old_locus_tag=MPN301%2CMPN_301
NC_000912.1	RefSeq	CDS	355039	355665	.	+	0	ID=cds-WP_010874658.1;Parent=gene-MPN_RS01660;Dbxref=Genbank:WP_010874658.1;Name=WP_010874658.1;Ontology_term=GO:0007059,GO:0005515;gbkey=CDS;gene=scpB;go_function=protein binding|0005515||IEA;go_process=chromosome segregation|0007059||IEA;inference=COORDINATES: similar to AA sequence:RefSeq:WP_010874658.1;locus_tag=MPN_RS01660;product=SMC-Scp complex subunit ScpB;protein_id=WP_010874658.1;transl…
NC_000912.1	RefSeq	gene	355685	356671	.	+	.	ID=gene-MPN_RS01665;Name=MPN_RS01665;gbkey=Gene;gene_biotype=protein_coding;locus_tag=MPN_RS01665;old_locus_tag=MPN302%2CMPN_302
NC_000912.1	RefSeq	CDS	355685	356671	.	+	0	ID=cds-WP_010874659.1;Parent=gene-MPN_RS01665;Dbxref=Genbank:WP_010874659.1;Name=WP_010874659.1;gbkey=CDS;inference=COORDINATES: similar to AA sequence:RefSeq:WP_010874659.1;locus_tag=MPN_RS01665;product=ATP-dependent 6-phosphofructokinase;protein_id=WP_010874659.1;transl_table=4
NC_000912.1	RefSeq	gene	356677	358203	.	+	.	ID=gene-MPN_RS01670;Name=pyk;gbkey=Gene;gene=pyk;gene_biotype=protein_coding;locus_tag=MPN_RS01670;old_locus_tag=MPN303%2CMPN_303
NC_000912.1	RefSeq	CDS	356677	358203	.	+	0	ID=cds-WP_010874660.1;Parent=gene-MPN_RS01670;Dbxref=Genbank:WP_010874660.1;Name=WP_010874660.1;Ontology_term=GO:0006096,GO:0004743,GO:0005737;gbkey=CDS;gene=pyk;go_component=cytoplasm|0005737||IEA;go_function=pyruvate kinase activity|0004743||IEA;go_process=glycolytic process|0006096||IEA;inference=COORDINATES: similar to AA sequence:RefSeq:WP_010874660.1;locus_tag=MPN_RS01670;product=pyruvate k…
NC_000912.1	RefSeq	gene	358243	358319	.	+	.	ID=gene-MPN_RS01675;Name=MPN_RS01675;gbkey=Gene;gene_biotype=tRNA;locus_tag=MPN_RS01675;old_locus_tag=MPNt05
NC_000912.1	tRNAscan-SE	tRNA	358243	358319	.	+	.	ID=rna-MPN_RS01675;Parent=gene-MPN_RS01675;anticodon=(pos:358278..358280);gbkey=tRNA;inference=COORDINATES: profile:tRNAscan-SE:2.0.9;locus_tag=MPN_RS01675;product=tRNA-Cys
NC_000912.1	tRNAscan-SE	exon	358243	358319	.	+	.	ID=exon-MPN_RS01675-1;Parent=rna-MPN_RS01675;anticodon=(pos:358278..358280);gbkey=tRNA;inference=COORDINATES: profile:tRNAscan-SE:2.0.9;locus_tag=MPN_RS01675;product=tRNA-Cys
NC_000912.1	RefSeq	gene	358371	358447	.	+	.	ID=gene-MPN_RS01680;Name=MPN_RS01680;gbkey=Gene;gene_biotype=tRNA;locus_tag=MPN_RS01680;old_locus_tag=MPNt06
NC_000912.1	tRNAscan-SE	tRNA	358371	358447	.	+	.	ID=rna-MPN_RS01680;Parent=gene-MPN_RS01680;anticodon=(pos:358405..358407);gbkey=tRNA;inference=COORDINATES: profile:tRNAscan-SE:2.0.9;locus_tag=MPN_RS01680;product=tRNA-Pro
NC_000912.1	tRNAscan-SE	exon	358371	358447	.	+	.	ID=exon-MPN_RS01680-1;Parent=rna-MPN_RS01680;anticodon=(pos:358405..358407);gbkey=tRNA;inference=COORDINATES: profile:tRNAscan-SE:2.0.9;locus_tag=MPN_RS01680;product=tRNA-Pro
NC_000912.1	RefSeq	gene	358452	358528	.	+	.	ID=gene-MPN_RS01685;Name=MPN_RS01685;gbkey=Gene;gene_biotype=tRNA;locus_tag=MPN_RS01685;old_locus_tag=MPNt07
NC_000912.1	tRNAscan-SE	tRNA	358452	358528	.	+	.	ID=rna-MPN_RS01685;Parent=gene-MPN_RS01685;anticodon=(pos:358486..358488);gbkey=tRNA;inference=COORDINATES: profile:tRNAscan-SE:2.0.9;locus_tag=MPN_RS01685;product=tRNA-Met
NC_000912.1	tRNAscan-SE	exon	358452	358528	.	+	.	ID=exon-MPN_RS01685-1;Parent=rna-MPN_RS01685;anticodon=(pos:358486..358488);gbkey=tRNA;inference=COORDINATES: profile:tRNAscan-SE:2.0.9;locus_tag=MPN_RS01685;product=tRNA-Met
NC_000912.1	RefSeq	gene	358539	358614	.	+	.	ID=gene-MPN_RS01690;Name=MPN_RS01690;gbkey=Gene;gene_biotype=tRNA;locus_tag=MPN_RS01690;old_locus_tag=MPNt08
NC_000912.1	tRNAscan-SE	tRNA	358539	358614	.	+	.	ID=rna-MPN_RS01690;Parent=gene-MPN_RS01690;anticodon=(pos:358572..358574);gbkey=tRNA;inference=COORDINATES: profile:tRNAscan-SE:2.0.9;locus_tag=MPN_RS01690;product=tRNA-Ile
NC_000912.1	tRNAscan-SE	exon	358539	358614	.	+	.	ID=exon-MPN_RS01690-1;Parent=rna-MPN_RS01690;anticodon=(pos:358572..358574);gbkey=tRNA;inference=COORDINATES: profile:tRNAscan-SE:2.0.9;locus_tag=MPN_RS01690;product=tRNA-Ile
NC_000912.1	RefSeq	gene	358655	358745	.	+	.	ID=gene-MPN_RS01695;Name=MPN_RS01695;gbkey=Gene;gene_biotype=tRNA;locus_tag=MPN_RS01695;old_locus_tag=MPNt09
NC_000912.1	tRNAscan-SE	tRNA	358655	358745	.	+	.	ID=rna-MPN_RS01695;Parent=gene-MPN_RS01695;anticodon=(pos:358689..358691);gbkey=tRNA;inference=COORDINATES: profile:tRNAscan-SE:2.0.9;locus_tag=MPN_RS01695;product=tRNA-Ser
NC_000912.1	tRNAscan-SE	exon	358655	358745	.	+	.	ID=exon-MPN_RS01695-1;Parent=rna-MPN_RS01695;anticodon=(pos:358689..358691);gbkey=tRNA;inference=COORDINATES: profile:tRNAscan-SE:2.0.9;locus_tag=MPN_RS01695;product=tRNA-Ser
NC_000912.1	RefSeq	gene	358758	358834	.	+	.	ID=gene-MPN_RS01700;Name=MPN_RS01700;gbkey=Gene;gene_biotype=tRNA;locus_tag=MPN_RS01700;old_locus_tag=MPNt10
NC_000912.1	tRNAscan-SE	tRNA	358758	358834	.	+	.	ID=rna-MPN_RS01700;Parent=gene-MPN_RS01700;anticodon=(pos:358792..358794);gbkey=tRNA;inference=COORDINATES: profile:tRNAscan-SE:2.0.9;locus_tag=MPN_RS01700;product=tRNA-Met
NC_000912.1	tRNAscan-SE	exon	358758	358834	.	+	.	ID=exon-MPN_RS01700-1;Parent=rna-MPN_RS01700;anticodon=(pos:358792..358794);gbkey=tRNA;inference=COORDINATES: profile:tRNAscan-SE:2.0.9;locus_tag=MPN_RS01700;product=tRNA-Met
NC_000912.1	RefSeq	gene	358836	358909	.	+	.	ID=gene-MPN_RS01705;Name=MPN_RS01705;gbkey=Gene;gene_biotype=tRNA;locus_tag=MPN_RS01705;old_locus_tag=MPNt11
NC_000912.1	tRNAscan-SE	tRNA	358836	358909	.	+	.	ID=rna-MPN_RS01705;Parent=gene-MPN_RS01705;anticodon=(pos:358868..358870);gbkey=tRNA;inference=COORDINATES: profile:tRNAscan-SE:2.0.9;locus_tag=MPN_RS01705;product=tRNA-Asp
NC_000912.1	tRNAscan-SE	exon	358836	358909	.	+	.	ID=exon-MPN_RS01705-1;Parent=rna-MPN_RS01705;anticodon=(pos:358868..358870);gbkey=tRNA;inference=COORDINATES: profile:tRNAscan-SE:2.0.9;locus_tag=MPN_RS01705;product=tRNA-Asp
NC_000912.1	RefSeq	gene	358911	358986	.	+	.	ID=gene-MPN_RS01710;Name=MPN_RS01710;gbkey=Gene;gene_biotype=tRNA;locus_tag=MPN_RS01710;old_locus_tag=MPNt12
NC_000912.1	tRNAscan-SE	tRNA	358911	358986	.	+	.	ID=rna-MPN_RS01710;Parent=gene-MPN_RS01710;anticodon=(pos:358944..358946);gbkey=tRNA;inference=COORDINATES: profile:tRNAscan-SE:2.0.9;locus_tag=MPN_RS01710;product=tRNA-Phe
NC_000912.1	tRNAscan-SE	exon	358911	358986	.	+	.	ID=exon-MPN_RS01710-1;Parent=rna-MPN_RS01710;anticodon=(pos:358944..358946);gbkey=tRNA;inference=COORDINATES: profile:tRNAscan-SE:2.0.9;locus_tag=MPN_RS01710;product=tRNA-Phe
NC_000912.1	RefSeq	pseudogene	359183	360396	.	+	.	ID=gene-MPN_RS04125;Name=MPN_RS04125;gbkey=Gene;gene_biotype=pseudogene;locus_tag=MPN_RS04125;pseudo=true
NC_000912.1	RefSeq	CDS	359183	360396	.	+	0	ID=cds-MPN_RS04125;Parent=gene-MPN_RS04125;Note=frameshifted;gbkey=CDS;inference=COORDINATES: protein motif:HMM:NF014344.2;locus_tag=MPN_RS04125;product=arginine deiminase family protein;pseudo=true;transl_table=4
NC_000912.1	RefSeq	pseudogene	360424	361465	.	+	.	ID=gene-MPN_RS01725;Name=argF;gbkey=Gene;gene=argF;gene_biotype=pseudogene;locus_tag=MPN_RS01725;old_locus_tag=MPN304a%2CMPN_306;pseudo=true
NC_000912.1	RefSeq	CDS	360424	361465	.	+	0	ID=cds-MPN_RS01725;Parent=gene-MPN_RS01725;Note=frameshifted;Ontology_term=GO:0042450,GO:0004585;gbkey=CDS;gene=argF;go_function=ornithine carbamoyltransferase activity|0004585||IEA;go_process=arginine biosynthetic process via ornithine|0042450||IEA;inference=COORDINATES: similar to AA sequence:RefSeq:WP_006608558.1;locus_tag=MPN_RS01725;product=ornithine carbamoyltransferase;pseudo=true;transl_t…
NC_000912.1	RefSeq	gene	361468	362397	.	+	.	ID=gene-MPN_RS01730;Name=MPN_RS01730;gbkey=Gene;gene_biotype=protein_coding;locus_tag=MPN_RS01730;old_locus_tag=MPN307%2CMPN_307
NC_000912.1	RefSeq	CDS	361468	362397	.	+	0	ID=cds-WP_010874663.1;Parent=gene-MPN_RS01730;Dbxref=Genbank:WP_010874663.1;Name=WP_010874663.1;gbkey=CDS;inference=COORDINATES: similar to AA sequence:RefSeq:WP_010874663.1;locus_tag=MPN_RS01730;product=carbamate kinase;protein_id=WP_010874663.1;transl_table=4
NC_000912.1	RefSeq	gene	362400	364097	.	+	.	ID=gene-MPN_RS01735;Name=MPN_RS01735;gbkey=Gene;gene_biotype=protein_coding;locus_tag=MPN_RS01735;old_locus_tag=MPN308%2CMPN_308
NC_000912.1	RefSeq	CDS	362400	364097	.	+	0	ID=cds-WP_010874664.1;Parent=gene-MPN_RS01735;Dbxref=Genbank:WP_010874664.1;Name=WP_010874664.1;gbkey=CDS;inference=COORDINATES: similar to AA sequence:RefSeq:WP_014325451.1;locus_tag=MPN_RS01735;product=APC family permease;protein_id=WP_010874664.1;transl_table=4
NC_000912.1	RefSeq	gene	364231	365448	.	+	.	ID=gene-MPN_RS01740;Name=MPN_RS01740;gbkey=Gene;gene_biotype=protein_coding;locus_tag=MPN_RS01740;old_locus_tag=MPN309%2CMPN_309
NC_000912.1	RefSeq	CDS	364231	365448	.	+	0	ID=cds-WP_010874665.1;Parent=gene-MPN_RS01740;Dbxref=Genbank:WP_010874665.1;Name=WP_010874665.1;gbkey=CDS;inference=COORDINATES: similar to AA sequence:RefSeq:WP_010874665.1;locus_tag=MPN_RS01740;product=cytadherence-associated protein P65;protein_id=WP_010874665.1;transl_table=4
NC_000912.1	RefSeq	gene	365468	370924	.	+	.	ID=gene-MPN_RS01745;Name=hmw2;gbkey=Gene;gene=hmw2;gene_biotype=protein_coding;locus_tag=MPN_RS01745;old_locus_tag=MPN310%2CMPN_310
NC_000912.1	RefSeq	CDS	365468	370924	.	+	0	ID=cds-WP_010874666.1;Parent=gene-MPN_RS01745;Dbxref=Genbank:WP_010874666.1;Name=WP_010874666.1;gbkey=CDS;gene=hmw2;inference=COORDINATES: similar to AA sequence:RefSeq:WP_010874666.1;locus_tag=MPN_RS01745;product=terminal organelle tip protein HMW2;protein_id=WP_010874666.1;transl_table=4
NC_000912.1	RefSeq	gene	370939	372012	.	+	.	ID=gene-MPN_RS01750;Name=MPN_RS01750;gbkey=Gene;gene_biotype=protein_coding;locus_tag=MPN_RS01750;old_locus_tag=MPN311%2CMPN_311
NC_000912.1	RefSeq	CDS	370939	372012	.	+	0	ID=cds-WP_010874667.1;Parent=gene-MPN_RS01750;Dbxref=Genbank:WP_010874667.1;Name=WP_010874667.1;gbkey=CDS;inference=COORDINATES: similar to AA sequence:RefSeq:WP_014325454.1;locus_tag=MPN_RS01750;product=hypothetical protein;protein_id=WP_010874667.1;transl_table=4
NC_000912.1	RefSeq	gene	372002	372658	.	+	.	ID=gene-MPN_RS01755;Name=MPN_RS01755;gbkey=Gene;gene_biotype=protein_coding;locus_tag=MPN_RS01755;old_locus_tag=MPN312%2CMPN_312
NC_000912.1	RefSeq	CDS	372002	372658	.	+	0	ID=cds-WP_010874668.1;Parent=gene-MPN_RS01755;Dbxref=Genbank:WP_010874668.1;Name=WP_010874668.1;gbkey=CDS;inference=COORDINATES: similar to AA sequence:RefSeq:WP_010874668.1;locus_tag=MPN_RS01755;product=hypothetical protein;protein_id=WP_010874668.1;transl_table=4
NC_000912.1	RefSeq	gene	372741	373013	.	-	.	ID=gene-MPN_RS01760;Name=MPN_RS01760;gbkey=Gene;gene_biotype=protein_coding;locus_tag=MPN_RS01760;old_locus_tag=MPN313%2CMPN_313
NC_000912.1	RefSeq	CDS	372741	373013	.	-	0	ID=cds-WP_010874669.1;Parent=gene-MPN_RS01760;Dbxref=Genbank:WP_010874669.1;Name=WP_010874669.1;gbkey=CDS;inference=COORDINATES: similar to AA sequence:RefSeq:WP_010874669.1;locus_tag=MPN_RS01760;product=hypothetical protein;protein_id=WP_010874669.1;transl_table=4
NC_000912.1	RefSeq	gene	373083	373159	.	+	.	ID=gene-MPN_RS01765;Name=MPN_RS01765;gbkey=Gene;gene_biotype=tRNA;locus_tag=MPN_RS01765;old_locus_tag=MPNt13
NC_000912.1	tRNAscan-SE	tRNA	373083	373159	.	+	.	ID=rna-MPN_RS01765;Parent=gene-MPN_RS01765;anticodon=(pos:373117..373119);gbkey=tRNA;inference=COORDINATES: profile:tRNAscan-SE:2.0.9;locus_tag=MPN_RS01765;product=tRNA-Arg
NC_000912.1	tRNAscan-SE	exon	373083	373159	.	+	.	ID=exon-MPN_RS01765-1;Parent=rna-MPN_RS01765;anticodon=(pos:373117..373119);gbkey=tRNA;inference=COORDINATES: profile:tRNAscan-SE:2.0.9;locus_tag=MPN_RS01765;product=tRNA-Arg
NC_000912.1	RefSeq	gene	373414	373839	.	+	.	ID=gene-MPN_RS01770;Name=mraZ;gbkey=Gene;gene=mraZ;gene_biotype=protein_coding;locus_tag=MPN_RS01770;old_locus_tag=MPN314%2CMPN_314
NC_000912.1	RefSeq	CDS	373414	373839	.	+	0	ID=cds-WP_010874670.1;Parent=gene-MPN_RS01770;Dbxref=Genbank:WP_010874670.1;Name=WP_010874670.1;Ontology_term=GO:0051302,GO:0043565;gbkey=CDS;gene=mraZ;go_function=sequence-specific DNA binding|0043565||IEA;go_process=regulation of cell division|0051302||IEA;inference=COORDINATES: similar to AA sequence:RefSeq:WP_010874670.1;locus_tag=MPN_RS01770;product=division/cell wall cluster transcriptional…
NC_000912.1	RefSeq	gene	373829	374755	.	+	.	ID=gene-MPN_RS01775;Name=rsmH;gbkey=Gene;gene=rsmH;gene_biotype=protein_coding;locus_tag=MPN_RS01775;old_locus_tag=MPN315%2CMPN_315
NC_000912.1	RefSeq	CDS	373829	374755	.	+	0	ID=cds-WP_010874671.1;Parent=gene-MPN_RS01775;Dbxref=Genbank:WP_010874671.1;Name=WP_010874671.1;Ontology_term=GO:0016434;gbkey=CDS;gene=rsmH;go_function=rRNA (cytosine) methyltransferase activity|0016434||IEA;inference=COORDINATES: similar to AA sequence:RefSeq:WP_010874671.1;locus_tag=MPN_RS01775;product=16S rRNA (cytosine(1402)-N(4))-methyltransferase RsmH;protein_id=WP_010874671.1;transl_table…
NC_000912.1	RefSeq	gene	374758	376017	.	+	.	ID=gene-MPN_RS01780;Name=MPN_RS01780;gbkey=Gene;gene_biotype=protein_coding;locus_tag=MPN_RS01780;old_locus_tag=MPN316%2CMPN_316
NC_000912.1	RefSeq	CDS	374758	376017	.	+	0	ID=cds-WP_010874672.1;Parent=gene-MPN_RS01780;Dbxref=Genbank:WP_010874672.1;Name=WP_010874672.1;gbkey=CDS;inference=COORDINATES: similar to AA sequence:RefSeq:WP_014325457.1;locus_tag=MPN_RS01780;product=hypothetical protein;protein_id=WP_010874672.1;transl_table=4
NC_000912.1	RefSeq	gene	376023	377165	.	+	.	ID=gene-MPN_RS01785;Name=ftsZ;gbkey=Gene;gene=ftsZ;gene_biotype=protein_coding;locus_tag=MPN_RS01785;old_locus_tag=MPN317%2CMPN_317
NC_000912.1	RefSeq	CDS	376023	377165	.	+	0	ID=cds-WP_010874673.1;Parent=gene-MPN_RS01785;Dbxref=Genbank:WP_010874673.1;Name=WP_010874673.1;Ontology_term=GO:0000910,GO:0003924;gbkey=CDS;gene=ftsZ;go_function=GTPase activity|0003924||IEA;go_process=cytokinesis|0000910||IEA;inference=COORDINATES: similar to AA sequence:RefSeq:WP_010874673.1;locus_tag=MPN_RS01785;product=cell division protein FtsZ;protein_id=WP_010874673.1;transl_table=4
NC_000912.1	RefSeq	gene	377208	378683	.	+	.	ID=gene-MPN_RS01790;Name=MPN_RS01790;gbkey=Gene;gene_biotype=protein_coding;locus_tag=MPN_RS01790;old_locus_tag=MPN318%2CMPN_318
NC_000912.1	RefSeq	CDS	377208	378683	.	+	0	ID=cds-WP_010874674.1;Parent=gene-MPN_RS01790;Dbxref=Genbank:WP_010874674.1;Name=WP_010874674.1;gbkey=CDS;inference=COORDINATES: similar to AA sequence:RefSeq:WP_014325458.1;locus_tag=MPN_RS01790;product=APC family permease;protein_id=WP_010874674.1;transl_table=4
NC_000912.1	RefSeq	gene	378658	380169	.	+	.	ID=gene-MPN_RS01795;Name=MPN_RS01795;gbkey=Gene;gene_biotype=protein_coding;locus_tag=MPN_RS01795;old_locus_tag=MPN319%2CMPN_319
NC_000912.1	RefSeq	CDS	378658	380169	.	+	0	ID=cds-WP_010874675.1;Parent=gene-MPN_RS01795;Dbxref=Genbank:WP_010874675.1;Name=WP_010874675.1;gbkey=CDS;inference=COORDINATES: similar to AA sequence:RefSeq:WP_014325459.1;locus_tag=MPN_RS01795;product=APC family permease;protein_id=WP_010874675.1;transl_table=4
NC_000912.1	RefSeq	gene	380664	381527	.	+	.	ID=gene-MPN_RS01800;Name=MPN_RS01800;gbkey=Gene;gene_biotype=protein_coding;locus_tag=MPN_RS01800;old_locus_tag=MPN320%2CMPN_320
NC_000912.1	RefSeq	CDS	380664	381527	.	+	0	ID=cds-WP_010874676.1;Parent=gene-MPN_RS01800;Dbxref=Genbank:WP_010874676.1;Name=WP_010874676.1;Ontology_term=GO:0006231,GO:0004799;gbkey=CDS;go_function=thymidylate synthase activity|0004799||IEA;go_process=dTMP biosynthetic process|0006231||IEA;inference=COORDINATES: similar to AA sequence:RefSeq:WP_005123418.1;locus_tag=MPN_RS01800;product=thymidylate synthase;protein_id=WP_010874676.1;transl_…
NC_000912.1	RefSeq	gene	381529	382011	.	+	.	ID=gene-MPN_RS01805;Name=MPN_RS01805;gbkey=Gene;gene_biotype=protein_coding;locus_tag=MPN_RS01805;old_locus_tag=MPN321%2CMPN_321
NC_000912.1	RefSeq	CDS	381529	382011	.	+	0	ID=cds-WP_010874677.1;Parent=gene-MPN_RS01805;Dbxref=Genbank:WP_010874677.1;Name=WP_010874677.1;gbkey=CDS;inference=COORDINATES: similar to AA sequence:RefSeq:WP_010874677.1;locus_tag=MPN_RS01805;product=dihydrofolate reductase;protein_id=WP_010874677.1;transl_table=4
NC_000912.1	RefSeq	gene	382018	383037	.	+	.	ID=gene-MPN_RS01810;Name=nrdF;gbkey=Gene;gene=nrdF;gene_biotype=protein_coding;locus_tag=MPN_RS01810;old_locus_tag=MPN322%2CMPN_322
NC_000912.1	RefSeq	CDS	382018	383037	.	+	0	ID=cds-WP_010874678.1;Parent=gene-MPN_RS01810;Dbxref=Genbank:WP_010874678.1;Name=WP_010874678.1;Ontology_term=GO:0009265,GO:0004748,GO:0030145,GO:0005971;gbkey=CDS;gene=nrdF;go_component=ribonucleoside-diphosphate reductase complex|0005971||IEA;go_function=ribonucleoside-diphosphate reductase activity%2C thioredoxin disulfide as acceptor|0004748||IEA,manganese ion binding|0030145||IEA;go_process=…
NC_000912.1	RefSeq	gene	383040	383501	.	+	.	ID=gene-MPN_RS01815;Name=nrdI;gbkey=Gene;gene=nrdI;gene_biotype=protein_coding;locus_tag=MPN_RS01815;old_locus_tag=MPN323%2CMPN_323
NC_000912.1	RefSeq	CDS	383040	383501	.	+	0	ID=cds-WP_010874679.1;Parent=gene-MPN_RS01815;Dbxref=Genbank:WP_010874679.1;Name=WP_010874679.1;Ontology_term=GO:0009263;gbkey=CDS;gene=nrdI;go_process=deoxyribonucleotide biosynthetic process|0009263||IEA;inference=COORDINATES: similar to AA sequence:RefSeq:WP_010874679.1;locus_tag=MPN_RS01815;product=class Ib ribonucleoside-diphosphate reductase assembly flavoprotein NrdI;protein_id=WP_01087467…
NC_000912.1	RefSeq	gene	383525	385690	.	+	.	ID=gene-MPN_RS01820;Name=nrdE;gbkey=Gene;gene=nrdE;gene_biotype=protein_coding;locus_tag=MPN_RS01820;old_locus_tag=MPN324%2CMPN_324
NC_000912.1	RefSeq	CDS	383525	385690	.	+	0	ID=cds-WP_010874680.1;Parent=gene-MPN_RS01820;Dbxref=Genbank:WP_010874680.1;Name=WP_010874680.1;Ontology_term=GO:0006260,GO:0004748,GO:0005524;gbkey=CDS;gene=nrdE;go_function=ribonucleoside-diphosphate reductase activity%2C thioredoxin disulfide as acceptor|0004748||IEA,ATP binding|0005524||IEA;go_process=DNA replication|0006260||IEA;inference=COORDINATES: similar to AA sequence:RefSeq:WP_0098857…
NC_000912.1	RefSeq	gene	385837	386139	.	+	.	ID=gene-MPN_RS01825;Name=rplU;gbkey=Gene;gene=rplU;gene_biotype=protein_coding;locus_tag=MPN_RS01825;old_locus_tag=MPN325%2CMPN_325
NC_000912.1	RefSeq	CDS	385837	386139	.	+	0	ID=cds-WP_010874681.1;Parent=gene-MPN_RS01825;Dbxref=Genbank:WP_010874681.1;Name=WP_010874681.1;Ontology_term=GO:0006412,GO:0003735,GO:0000311,GO:0022625;gbkey=CDS;gene=rplU;go_component=plastid large ribosomal subunit|0000311||IEA,cytosolic large ribosomal subunit|0022625||IEA;go_function=structural constituent of ribosome|0003735||IEA;go_process=translation|0006412||IEA;inference=COORDINATES: s…
NC_000912.1	RefSeq	gene	386132	386434	.	+	.	ID=gene-MPN_RS01830;Name=MPN_RS01830;gbkey=Gene;gene_biotype=protein_coding;locus_tag=MPN_RS01830;old_locus_tag=MPN326%2CMPN_326
NC_000912.1	RefSeq	CDS	386132	386434	.	+	0	ID=cds-WP_010874682.1;Parent=gene-MPN_RS01830;Dbxref=Genbank:WP_010874682.1;Name=WP_010874682.1;gbkey=CDS;inference=COORDINATES: similar to AA sequence:RefSeq:WP_017532771.1;locus_tag=MPN_RS01830;product=ribosomal-processing cysteine protease Prp;protein_id=WP_010874682.1;transl_table=4
NC_000912.1	RefSeq	gene	386445	386741	.	+	.	ID=gene-MPN_RS01835;Name=rpmA;gbkey=Gene;gene=rpmA;gene_biotype=protein_coding;locus_tag=MPN_RS01835;old_locus_tag=MPN327%2CMPN_327
NC_000912.1	RefSeq	CDS	386445	386741	.	+	0	ID=cds-WP_225971181.1;Parent=gene-MPN_RS01835;Dbxref=Genbank:WP_225971181.1;Name=WP_225971181.1;Ontology_term=GO:0006412,GO:0003735,GO:0000315,GO:0022625;gbkey=CDS;gene=rpmA;go_component=organellar large ribosomal subunit|0000315||IEA,cytosolic large ribosomal subunit|0022625||IEA;go_function=structural constituent of ribosome|0003735||IEA;go_process=translation|0006412||IEA;inference=COORDINATES…
NC_000912.1	RefSeq	gene	386734	387594	.	+	.	ID=gene-MPN_RS01840;Name=MPN_RS01840;gbkey=Gene;gene_biotype=protein_coding;locus_tag=MPN_RS01840;old_locus_tag=MPN328%2CMPN_328
NC_000912.1	RefSeq	CDS	386734	387594	.	+	0	ID=cds-WP_010874684.1;Parent=gene-MPN_RS01840;Dbxref=Genbank:WP_010874684.1;Name=WP_010874684.1;Ontology_term=GO:0006281,GO:0003906;gbkey=CDS;go_function=DNA-(apurinic or apyrimidinic site) endonuclease activity|0003906||IEA;go_process=DNA repair|0006281||IEA;inference=COORDINATES: similar to AA sequence:RefSeq:WP_010874684.1;locus_tag=MPN_RS01840;product=deoxyribonuclease IV;protein_id=WP_010874…
NC_000912.1	RefSeq	gene	387548	388024	.	+	.	ID=gene-MPN_RS01845;Name=MPN_RS01845;gbkey=Gene;gene_biotype=protein_coding;locus_tag=MPN_RS01845;old_locus_tag=MPN329%2CMPN_329
NC_000912.1	RefSeq	CDS	387548	388024	.	+	0	ID=cds-WP_010874685.1;Parent=gene-MPN_RS01845;Dbxref=Genbank:WP_010874685.1;Name=WP_010874685.1;gbkey=CDS;inference=COORDINATES: similar to AA sequence:RefSeq:WP_010874685.1;locus_tag=MPN_RS01845;product=Fur family transcriptional regulator;protein_id=WP_010874685.1;transl_table=4
NC_000912.1	RefSeq	gene	388014	388898	.	+	.	ID=gene-MPN_RS01850;Name=MPN_RS01850;gbkey=Gene;gene_biotype=protein_coding;locus_tag=MPN_RS01850;old_locus_tag=MPN330%2CMPN_330
NC_000912.1	RefSeq	CDS	388014	388898	.	+	0	ID=cds-WP_010874686.1;Parent=gene-MPN_RS01850;Dbxref=Genbank:WP_010874686.1;Name=WP_010874686.1;gbkey=CDS;inference=COORDINATES: similar to AA sequence:RefSeq:WP_010874686.1;locus_tag=MPN_RS01850;product=DUF3196 family protein;protein_id=WP_010874686.1;transl_table=4
NC_000912.1	RefSeq	gene	388923	390257	.	+	.	ID=gene-MPN_RS01855;Name=tig;gbkey=Gene;gene=tig;gene_biotype=protein_coding;locus_tag=MPN_RS01855;old_locus_tag=MPN331%2CMPN_331
NC_000912.1	RefSeq	CDS	388923	390257	.	+	0	ID=cds-WP_010874687.1;Parent=gene-MPN_RS01855;Dbxref=Genbank:WP_010874687.1;Name=WP_010874687.1;Ontology_term=GO:0051083,GO:0003755,GO:0051082,GO:0005854;gbkey=CDS;gene=tig;go_component=nascent polypeptide-associated complex|0005854||IEA;go_function=peptidyl-prolyl cis-trans isomerase activity|0003755||IEA,unfolded protein binding|0051082||IEA;go_process='de novo' cotranslational protein folding|…
NC_000912.1	RefSeq	gene	390328	392715	.	+	.	ID=gene-MPN_RS01860;Name=lon;gbkey=Gene;gene=lon;gene_biotype=protein_coding;locus_tag=MPN_RS01860;old_locus_tag=MPN332%2CMPN_332
NC_000912.1	RefSeq	CDS	390328	392715	.	+	0	ID=cds-WP_010874688.1;Parent=gene-MPN_RS01860;Dbxref=Genbank:WP_010874688.1;Name=WP_010874688.1;Ontology_term=GO:0006508,GO:0004252,GO:0005524,GO:0016887;gbkey=CDS;gene=lon;go_function=serine-type endopeptidase activity|0004252||IEA,ATP binding|0005524||IEA,ATP hydrolysis activity|0016887||IEA;go_process=proteolysis|0006508||IEA;inference=COORDINATES: similar to AA sequence:RefSeq:WP_019830462.1;…
NC_000912.1	RefSeq	gene	392910	395162	.	+	.	ID=gene-MPN_RS01865;Name=MPN_RS01865;gbkey=Gene;gene_biotype=protein_coding;locus_tag=MPN_RS01865;old_locus_tag=MPN333%2CMPN_333
NC_000912.1	RefSeq	CDS	392910	395162	.	+	0	ID=cds-WP_010874689.1;Parent=gene-MPN_RS01865;Dbxref=Genbank:WP_010874689.1;Name=WP_010874689.1;gbkey=CDS;inference=COORDINATES: similar to AA sequence:RefSeq:WP_010874689.1;locus_tag=MPN_RS01865;product=ABC transporter permease;protein_id=WP_010874689.1;transl_table=4
NC_000912.1	RefSeq	gene	395165	396145	.	+	.	ID=gene-MPN_RS01870;Name=MPN_RS01870;gbkey=Gene;gene_biotype=protein_coding;locus_tag=MPN_RS01870;old_locus_tag=MPN334%2CMPN_334
NC_000912.1	RefSeq	CDS	395165	396145	.	+	0	ID=cds-WP_010874690.1;Parent=gene-MPN_RS01870;Dbxref=Genbank:WP_010874690.1;Name=WP_010874690.1;gbkey=CDS;inference=COORDINATES: similar to AA sequence:RefSeq:WP_014325466.1;locus_tag=MPN_RS01870;product=ABC transporter ATP-binding protein;protein_id=WP_010874690.1;transl_table=4
NC_000912.1	RefSeq	gene	396132	398357	.	+	.	ID=gene-MPN_RS01875;Name=MPN_RS01875;gbkey=Gene;gene_biotype=protein_coding;locus_tag=MPN_RS01875;old_locus_tag=MPN335%2CMPN_335
NC_000912.1	RefSeq	CDS	396132	398357	.	+	0	ID=cds-WP_010874691.1;Parent=gene-MPN_RS01875;Dbxref=Genbank:WP_010874691.1;Name=WP_010874691.1;gbkey=CDS;inference=COORDINATES: similar to AA sequence:RefSeq:WP_017532905.1;locus_tag=MPN_RS01875;product=ABC transporter permease;protein_id=WP_010874691.1;transl_table=4
NC_000912.1	RefSeq	gene	398358	399407	.	-	.	ID=gene-MPN_RS01880;Name=MPN_RS01880;gbkey=Gene;gene_biotype=protein_coding;locus_tag=MPN_RS01880;old_locus_tag=MPN336%2CMPN_336
NC_000912.1	RefSeq	CDS	398358	399407	.	-	0	ID=cds-WP_010874692.1;Parent=gene-MPN_RS01880;Dbxref=Genbank:WP_010874692.1;Name=WP_010874692.1;gbkey=CDS;inference=COORDINATES: similar to AA sequence:RefSeq:WP_014574948.1;locus_tag=MPN_RS01880;product=nicotinate-nucleotide adenylyltransferase;protein_id=WP_010874692.1;transl_table=4
NC_000912.1	RefSeq	gene	399477	401342	.	+	.	ID=gene-MPN_RS01885;Name=MPN_RS01885;gbkey=Gene;gene_biotype=protein_coding;locus_tag=MPN_RS01885;old_locus_tag=MPN337%2CMPN_337
NC_000912.1	RefSeq	CDS	399477	401342	.	+	0	ID=cds-WP_010874693.1;Parent=gene-MPN_RS01885;Dbxref=Genbank:WP_010874693.1;Name=WP_010874693.1;gbkey=CDS;inference=COORDINATES: similar to AA sequence:RefSeq:WP_014325469.1;locus_tag=MPN_RS01885;product=hypothetical protein;protein_id=WP_010874693.1;transl_table=4
NC_000912.1	RefSeq	gene	401345	403243	.	+	.	ID=gene-MPN_RS01890;Name=MPN_RS01890;gbkey=Gene;gene_biotype=protein_coding;locus_tag=MPN_RS01890;old_locus_tag=MPN338%2CMPN_338
NC_000912.1	RefSeq	CDS	401345	403243	.	+	0	ID=cds-WP_010874694.1;Parent=gene-MPN_RS01890;Dbxref=Genbank:WP_010874694.1;Name=WP_010874694.1;gbkey=CDS;inference=COORDINATES: similar to AA sequence:RefSeq:WP_010874694.1;locus_tag=MPN_RS01890;product=hypothetical protein;protein_id=WP_010874694.1;transl_table=4
NC_000912.1	RefSeq	gene	403243	403917	.	+	.	ID=gene-MPN_RS01895;Name=MPN_RS01895;gbkey=Gene;gene_biotype=protein_coding;locus_tag=MPN_RS01895;old_locus_tag=MPN339%2CMPN_339
NC_000912.1	RefSeq	CDS	403243	403917	.	+	0	ID=cds-WP_010874695.1;Parent=gene-MPN_RS01895;Dbxref=Genbank:WP_010874695.1;Name=WP_010874695.1;gbkey=CDS;inference=COORDINATES: similar to AA sequence:RefSeq:WP_019830464.1;locus_tag=MPN_RS01895;product=RDD family protein;protein_id=WP_010874695.1;transl_table=4
NC_000912.1	RefSeq	gene	403921	405510	.	+	.	ID=gene-MPN_RS01900;Name=MPN_RS01900;gbkey=Gene;gene_biotype=protein_coding;locus_tag=MPN_RS01900;old_locus_tag=MPN340%2CMPN_340
NC_000912.1	RefSeq	CDS	403921	405510	.	+	0	ID=cds-WP_010874696.1;Parent=gene-MPN_RS01900;Dbxref=Genbank:WP_010874696.1;Name=WP_010874696.1;gbkey=CDS;inference=COORDINATES: similar to AA sequence:RefSeq:WP_014325472.1;locus_tag=MPN_RS01900;product=ATP-dependent helicase;protein_id=WP_010874696.1;transl_table=4
NC_000912.1	RefSeq	gene	405573	407720	.	+	.	ID=gene-MPN_RS01905;Name=MPN_RS01905;gbkey=Gene;gene_biotype=protein_coding;locus_tag=MPN_RS01905;old_locus_tag=MPN341%2CMPN_341
NC_000912.1	RefSeq	CDS	405573	407720	.	+	0	ID=cds-WP_010874697.1;Parent=gene-MPN_RS01905;Dbxref=Genbank:WP_010874697.1;Name=WP_010874697.1;gbkey=CDS;inference=COORDINATES: similar to AA sequence:RefSeq:WP_010874697.1;locus_tag=MPN_RS01905;product=ATP-dependent helicase;protein_id=WP_010874697.1;transl_table=4
NC_000912.1	RefSeq	gene	407861	409492	.	+	.	ID=gene-MPN_RS01910;Name=MPN_RS01910;gbkey=Gene;gene_biotype=protein_coding;locus_tag=MPN_RS01910;old_locus_tag=MPN342%2CMPN_342
NC_000912.1	RefSeq	CDS	407861	409492	.	+	0	ID=cds-WP_010874698.1;Parent=gene-MPN_RS01910;Dbxref=Genbank:WP_010874698.1;Name=WP_010874698.1;Ontology_term=GO:0006306,GO:0009307,GO:0009007,GO:0015666;gbkey=CDS;go_function=site-specific DNA-methyltransferase (adenine-specific) activity|0009007||IEA,restriction endodeoxyribonuclease activity|0015666||IEA;go_process=DNA methylation|0006306||IEA,DNA restriction-modification system|0009307||IEA;i…
NC_000912.1	RefSeq	gene	409562	410863	.	+	.	ID=gene-MPN_RS01915;Name=MPN_RS01915;gbkey=Gene;gene_biotype=protein_coding;locus_tag=MPN_RS01915;old_locus_tag=MPN343%2CMPN_343
NC_000912.1	RefSeq	CDS	409562	410863	.	+	0	ID=cds-WP_015344903.1;Parent=gene-MPN_RS01915;Dbxref=Genbank:WP_015344903.1;Name=WP_015344903.1;Ontology_term=GO:0006304,GO:0003677;gbkey=CDS;go_function=DNA binding|0003677||IEA;go_process=DNA modification|0006304||IEA;inference=COORDINATES: similar to AA sequence:RefSeq:WP_014574871.1;locus_tag=MPN_RS01915;product=restriction endonuclease subunit S;protein_id=WP_015344903.1;transl_table=4
NC_000912.1	RefSeq	gene	411383	411736	.	+	.	ID=gene-MPN_RS04130;Name=MPN_RS04130;gbkey=Gene;gene_biotype=protein_coding;locus_tag=MPN_RS04130
NC_000912.1	RefSeq	CDS	411383	411736	.	+	0	ID=cds-WP_201281260.1;Parent=gene-MPN_RS04130;Dbxref=Genbank:WP_201281260.1;Name=WP_201281260.1;gbkey=CDS;inference=COORDINATES: similar to AA sequence:RefSeq:WP_010874880.1;locus_tag=MPN_RS04130;product=DUF16 domain-containing protein;protein_id=WP_201281260.1;transl_table=4
NC_000912.1	RefSeq	gene	411978	412187	.	+	.	ID=gene-MPN_RS01925;Name=MPN_RS01925;gbkey=Gene;gene_biotype=protein_coding;locus_tag=MPN_RS01925
NC_000912.1	GeneMarkS-2+	CDS	411978	412187	.	+	0	ID=cds-WP_041359950.1;Parent=gene-MPN_RS01925;Dbxref=Genbank:WP_041359950.1;Name=WP_041359950.1;gbkey=CDS;inference=COORDINATES: ab initio prediction:GeneMarkS-2+;locus_tag=MPN_RS01925;product=hypothetical protein;protein_id=WP_041359950.1;transl_table=4
NC_000912.1	RefSeq	pseudogene	412816	413778	.	+	.	ID=gene-MPN_RS04135;Name=MPN_RS04135;gbkey=Gene;gene_biotype=pseudogene;locus_tag=MPN_RS04135;pseudo=true
NC_000912.1	RefSeq	CDS	412816	413778	.	+	0	ID=cds-MPN_RS04135;Parent=gene-MPN_RS04135;Note=internal stop;Ontology_term=GO:0003677,GO:0005524,GO:0016787;gbkey=CDS;go_function=DNA binding|0003677||IEA,ATP binding|0005524||IEA,hydrolase activity|0016787||IEA;inference=COORDINATES: protein motif:HMM:NF037510.2;locus_tag=MPN_RS04135;product=DEAD/DEAH box helicase family protein;pseudo=true;transl_table=4
NC_000912.1	RefSeq	gene	413985	415115	.	+	.	ID=gene-MPN_RS01940;Name=MPN_RS01940;gbkey=Gene;gene_biotype=protein_coding;locus_tag=MPN_RS01940;old_locus_tag=MPN_347
NC_000912.1	RefSeq	CDS	413985	415115	.	+	0	ID=cds-WP_010874703.1;Parent=gene-MPN_RS01940;Dbxref=Genbank:WP_010874703.1;Name=WP_010874703.1;gbkey=CDS;inference=COORDINATES: similar to AA sequence:RefSeq:WP_010874703.1;locus_tag=MPN_RS01940;product=type I restriction endonuclease subunit R;protein_id=WP_010874703.1;transl_table=4
NC_000912.1	RefSeq	gene	415161	415295	.	+	.	ID=gene-MPN_RS04240;Name=MPN_RS04240;gbkey=Gene;gene_biotype=protein_coding;locus_tag=MPN_RS04240
NC_000912.1	GeneMarkS-2+	CDS	415161	415295	.	+	0	ID=cds-WP_014574953.1;Parent=gene-MPN_RS04240;Dbxref=Genbank:WP_014574953.1;Name=WP_014574953.1;gbkey=CDS;inference=COORDINATES: ab initio prediction:GeneMarkS-2+;locus_tag=MPN_RS04240;product=hypothetical protein;protein_id=WP_014574953.1;transl_table=4
NC_000912.1	RefSeq	gene	415298	415489	.	+	.	ID=gene-MPN_RS04140;Name=MPN_RS04140;gbkey=Gene;gene_biotype=protein_coding;locus_tag=MPN_RS04140
NC_000912.1	GeneMarkS-2+	CDS	415298	415489	.	+	0	ID=cds-WP_225971189.1;Parent=gene-MPN_RS04140;Dbxref=Genbank:WP_225971189.1;Name=WP_225971189.1;gbkey=CDS;inference=COORDINATES: ab initio prediction:GeneMarkS-2+;locus_tag=MPN_RS04140;product=hypothetical protein;protein_id=WP_225971189.1;transl_table=4
NC_000912.1	RefSeq	gene	416070	416564	.	+	.	ID=gene-MPN_RS01950;Name=MPN_RS01950;gbkey=Gene;gene_biotype=protein_coding;locus_tag=MPN_RS01950;old_locus_tag=MPN348%2CMPN_348
NC_000912.1	RefSeq	CDS	416070	416564	.	+	0	ID=cds-WP_010874704.1;Parent=gene-MPN_RS01950;Dbxref=Genbank:WP_010874704.1;Name=WP_010874704.1;Ontology_term=GO:0006730,GO:0030272;gbkey=CDS;go_function=5-formyltetrahydrofolate cyclo-ligase activity|0030272||IEA;go_process=one-carbon metabolic process|0006730||IEA;inference=COORDINATES: similar to AA sequence:RefSeq:WP_010874704.1;locus_tag=MPN_RS01950;product=5-formyltetrahydrofolate cyclo-lig…
NC_000912.1	RefSeq	gene	416554	417399	.	+	.	ID=gene-MPN_RS01955;Name=MPN_RS01955;gbkey=Gene;gene_biotype=protein_coding;locus_tag=MPN_RS01955;old_locus_tag=MPN349%2CMPN_349
NC_000912.1	RefSeq	CDS	416554	417399	.	+	0	ID=cds-WP_010874705.1;Parent=gene-MPN_RS01955;Dbxref=Genbank:WP_010874705.1;Name=WP_010874705.1;Ontology_term=GO:0008152,GO:0042578;gbkey=CDS;go_function=phosphoric ester hydrolase activity|0042578||IEA;go_process=metabolic process|0008152||IEA;inference=COORDINATES: similar to AA sequence:RefSeq:WP_010874705.1;locus_tag=MPN_RS01955;product=TIGR00282 family metallophosphoesterase;protein_id=WP_01…
NC_000912.1	RefSeq	gene	417391	418110	.	-	.	ID=gene-MPN_RS01960;Name=plsY;gbkey=Gene;gene=plsY;gene_biotype=protein_coding;locus_tag=MPN_RS01960;old_locus_tag=MPN350%2CMPN_350
NC_000912.1	RefSeq	CDS	417391	418110	.	-	0	ID=cds-WP_010874706.1;Parent=gene-MPN_RS01960;Dbxref=Genbank:WP_010874706.1;Name=WP_010874706.1;Ontology_term=GO:0006654,GO:0008374,GO:0005886;gbkey=CDS;gene=plsY;go_component=plasma membrane|0005886||IEA;go_function=O-acyltransferase activity|0008374||IEA;go_process=phosphatidic acid biosynthetic process|0006654||IEA;inference=COORDINATES: similar to AA sequence:RefSeq:WP_010874706.1;locus_tag=M…
NC_000912.1	RefSeq	gene	418116	418757	.	-	.	ID=gene-MPN_RS01965;Name=MPN_RS01965;gbkey=Gene;gene_biotype=protein_coding;locus_tag=MPN_RS01965;old_locus_tag=MPN351%2CMPN_351
NC_000912.1	RefSeq	CDS	418116	418757	.	-	0	ID=cds-WP_010874707.1;Parent=gene-MPN_RS01965;Dbxref=Genbank:WP_010874707.1;Name=WP_010874707.1;gbkey=CDS;inference=COORDINATES: similar to AA sequence:RefSeq:WP_010874707.1;locus_tag=MPN_RS01965;product=tRNA (adenine(22)-N(1))-methyltransferase TrmK;protein_id=WP_010874707.1;transl_table=4
NC_000912.1	RefSeq	gene	418741	420240	.	-	.	ID=gene-MPN_RS01970;Name=MPN_RS01970;gbkey=Gene;gene_biotype=protein_coding;locus_tag=MPN_RS01970;old_locus_tag=MPN352%2CMPN_352
NC_000912.1	RefSeq	CDS	418741	420240	.	-	0	ID=cds-WP_010874708.1;Parent=gene-MPN_RS01970;Dbxref=Genbank:WP_010874708.1;Name=WP_010874708.1;gbkey=CDS;inference=COORDINATES: similar to AA sequence:RefSeq:WP_010874708.1;locus_tag=MPN_RS01970;product=RNA polymerase sigma factor;protein_id=WP_010874708.1;transl_table=4
NC_000912.1	RefSeq	gene	420293	422155	.	-	.	ID=gene-MPN_RS01975;Name=dnaG;gbkey=Gene;gene=dnaG;gene_biotype=protein_coding;locus_tag=MPN_RS01975;old_locus_tag=MPN353%2CMPN_353
NC_000912.1	RefSeq	CDS	420293	422155	.	-	0	ID=cds-WP_010874709.1;Parent=gene-MPN_RS01975;Dbxref=Genbank:WP_010874709.1;Name=WP_010874709.1;Ontology_term=GO:0006269,GO:0003896;gbkey=CDS;gene=dnaG;go_function=DNA primase activity|0003896||IEA;go_process=DNA replication%2C synthesis of RNA primer|0006269||IEA;inference=COORDINATES: similar to AA sequence:RefSeq:WP_014325479.1;locus_tag=MPN_RS01975;product=DNA primase;protein_id=WP_010874709.…
NC_000912.1	RefSeq	gene	422139	423488	.	-	.	ID=gene-MPN_RS01980;Name=glyS;gbkey=Gene;gene=glyS;gene_biotype=protein_coding;locus_tag=MPN_RS01980;old_locus_tag=MPN354%2CMPN_354
NC_000912.1	RefSeq	CDS	422139	423488	.	-	0	ID=cds-WP_010874710.1;Parent=gene-MPN_RS01980;Dbxref=Genbank:WP_010874710.1;Name=WP_010874710.1;Ontology_term=GO:0006426,GO:0004820,GO:0009345;gbkey=CDS;gene=glyS;go_component=glycine-tRNA ligase complex|0009345||IEA;go_function=glycine-tRNA ligase activity|0004820||IEA;go_process=glycyl-tRNA aminoacylation|0006426||IEA;inference=COORDINATES: similar to AA sequence:RefSeq:WP_010874710.1;locus_tag…
NC_000912.1	RefSeq	gene	423510	424238	.	-	.	ID=gene-MPN_RS01985;Name=rlmB;gbkey=Gene;gene=rlmB;gene_biotype=protein_coding;locus_tag=MPN_RS01985;old_locus_tag=MPN355%2CMPN_355
NC_000912.1	RefSeq	CDS	423510	424238	.	-	0	ID=cds-WP_010874711.1;Parent=gene-MPN_RS01985;Dbxref=Genbank:WP_010874711.1;Name=WP_010874711.1;Ontology_term=GO:0009451,GO:0008173;gbkey=CDS;gene=rlmB;go_function=RNA methyltransferase activity|0008173||IEA;go_process=RNA modification|0009451||IEA;inference=COORDINATES: similar to AA sequence:RefSeq:WP_010874711.1;locus_tag=MPN_RS01985;product=23S rRNA (guanosine(2251)-2'-O)-methyltransferase Rl…
NC_000912.1	RefSeq	gene	424241	425554	.	-	.	ID=gene-MPN_RS01990;Name=cysS;gbkey=Gene;gene=cysS;gene_biotype=protein_coding;locus_tag=MPN_RS01990;old_locus_tag=MPN356%2CMPN_356
NC_000912.1	RefSeq	CDS	424241	425554	.	-	0	ID=cds-WP_010874712.1;Parent=gene-MPN_RS01990;Dbxref=Genbank:WP_010874712.1;Name=WP_010874712.1;Ontology_term=GO:0006423,GO:0004817,GO:0005737;gbkey=CDS;gene=cysS;go_component=cytoplasm|0005737||IEA;go_function=cysteine-tRNA ligase activity|0004817||IEA;go_process=cysteinyl-tRNA aminoacylation|0006423||IEA;inference=COORDINATES: similar to AA sequence:RefSeq:WP_014325481.1;locus_tag=MPN_RS01990;p…
NC_000912.1	RefSeq	gene	425535	427511	.	-	.	ID=gene-MPN_RS01995;Name=ligA;gbkey=Gene;gene=ligA;gene_biotype=protein_coding;locus_tag=MPN_RS01995;old_locus_tag=MPN357%2CMPN_357
NC_000912.1	RefSeq	CDS	425535	427511	.	-	0	ID=cds-WP_010874713.1;Parent=gene-MPN_RS01995;Dbxref=Genbank:WP_010874713.1;Name=WP_010874713.1;Ontology_term=GO:0006260,GO:0006281,GO:0006310,GO:0003911;gbkey=CDS;gene=ligA;go_function=DNA ligase (NAD+) activity|0003911||IEA;go_process=DNA replication|0006260||IEA,DNA repair|0006281||IEA,DNA recombination|0006310||IEA;inference=COORDINATES: similar to AA sequence:RefSeq:WP_014574957.1;locus_tag=…
NC_000912.1	RefSeq	gene	427575	427648	.	-	.	ID=gene-MPN_RS02000;Name=MPN_RS02000;gbkey=Gene;gene_biotype=tRNA;locus_tag=MPN_RS02000;old_locus_tag=MPNt14
NC_000912.1	tRNAscan-SE	tRNA	427575	427648	.	-	.	ID=rna-MPN_RS02000;Parent=gene-MPN_RS02000;anticodon=(pos:complement(427614..427616));gbkey=tRNA;inference=COORDINATES: profile:tRNAscan-SE:2.0.9;locus_tag=MPN_RS02000;product=tRNA-Gly
NC_000912.1	tRNAscan-SE	exon	427575	427648	.	-	.	ID=exon-MPN_RS02000-1;Parent=rna-MPN_RS02000;anticodon=(pos:complement(427614..427616));gbkey=tRNA;inference=COORDINATES: profile:tRNAscan-SE:2.0.9;locus_tag=MPN_RS02000;product=tRNA-Gly
NC_000912.1	RefSeq	gene	427679	429283	.	+	.	ID=gene-MPN_RS02005;Name=MPN_RS02005;gbkey=Gene;gene_biotype=protein_coding;locus_tag=MPN_RS02005;old_locus_tag=MPN358%2CMPN_358
NC_000912.1	RefSeq	CDS	427679	429283	.	+	0	ID=cds-WP_010874714.1;Parent=gene-MPN_RS02005;Dbxref=Genbank:WP_010874714.1;Name=WP_010874714.1;gbkey=CDS;inference=COORDINATES: similar to AA sequence:RefSeq:WP_014325483.1;locus_tag=MPN_RS02005;product=hypothetical protein;protein_id=WP_010874714.1;transl_table=4
NC_000912.1	RefSeq	gene	429284	429358	.	+	.	ID=gene-MPN_RS02010;Name=MPN_RS02010;gbkey=Gene;gene_biotype=tRNA;locus_tag=MPN_RS02010;old_locus_tag=MPNt15
NC_000912.1	tRNAscan-SE	tRNA	429284	429358	.	+	.	ID=rna-MPN_RS02010;Parent=gene-MPN_RS02010;anticodon=(pos:429317..429319);gbkey=tRNA;inference=COORDINATES: profile:tRNAscan-SE:2.0.9;locus_tag=MPN_RS02010;product=tRNA-Arg
NC_000912.1	tRNAscan-SE	exon	429284	429358	.	+	.	ID=exon-MPN_RS02010-1;Parent=rna-MPN_RS02010;anticodon=(pos:429317..429319);gbkey=tRNA;inference=COORDINATES: profile:tRNAscan-SE:2.0.9;locus_tag=MPN_RS02010;product=tRNA-Arg
NC_000912.1	RefSeq	gene	429432	429505	.	+	.	ID=gene-MPN_RS02015;Name=MPN_RS02015;gbkey=Gene;gene_biotype=tRNA;locus_tag=MPN_RS02015;old_locus_tag=MPNt16
NC_000912.1	tRNAscan-SE	tRNA	429432	429505	.	+	.	ID=rna-MPN_RS02015;Parent=gene-MPN_RS02015;anticodon=(pos:429464..429466);gbkey=tRNA;inference=COORDINATES: profile:tRNAscan-SE:2.0.9;locus_tag=MPN_RS02015;product=tRNA-Trp
NC_000912.1	tRNAscan-SE	exon	429432	429505	.	+	.	ID=exon-MPN_RS02015-1;Parent=rna-MPN_RS02015;anticodon=(pos:429464..429466);gbkey=tRNA;inference=COORDINATES: profile:tRNAscan-SE:2.0.9;locus_tag=MPN_RS02015;product=tRNA-Trp
NC_000912.1	RefSeq	gene	429513	430289	.	+	.	ID=gene-MPN_RS02020;Name=MPN_RS02020;gbkey=Gene;gene_biotype=protein_coding;locus_tag=MPN_RS02020;old_locus_tag=MPN359%2CMPN_359
NC_000912.1	RefSeq	CDS	429513	430289	.	+	0	ID=cds-WP_010874715.1;Parent=gene-MPN_RS02020;Dbxref=Genbank:WP_010874715.1;Name=WP_010874715.1;gbkey=CDS;inference=COORDINATES: similar to AA sequence:RefSeq:WP_010874715.1;locus_tag=MPN_RS02020;product=hypothetical protein;protein_id=WP_010874715.1;transl_table=4
NC_000912.1	RefSeq	gene	430334	430627	.	+	.	ID=gene-MPN_RS02025;Name=rpmE;gbkey=Gene;gene=rpmE;gene_biotype=protein_coding;locus_tag=MPN_RS02025;old_locus_tag=MPN360%2CMPN_360
NC_000912.1	RefSeq	CDS	430334	430627	.	+	0	ID=cds-WP_010874716.1;Parent=gene-MPN_RS02025;Dbxref=Genbank:WP_010874716.1;Name=WP_010874716.1;Ontology_term=GO:0006412,GO:0003735,GO:0005840;gbkey=CDS;gene=rpmE;go_component=ribosome|0005840||IEA;go_function=structural constituent of ribosome|0003735||IEA;go_process=translation|0006412||IEA;inference=COORDINATES: similar to AA sequence:RefSeq:WP_010874716.1;locus_tag=MPN_RS02025;product=50S rib…
NC_000912.1	RefSeq	gene	430628	431707	.	+	.	ID=gene-MPN_RS02030;Name=prfA;gbkey=Gene;gene=prfA;gene_biotype=protein_coding;locus_tag=MPN_RS02030;old_locus_tag=MPN361%2CMPN_361
NC_000912.1	RefSeq	CDS	430628	431707	.	+	0	ID=cds-WP_010874717.1;Parent=gene-MPN_RS02030;Dbxref=Genbank:WP_010874717.1;Name=WP_010874717.1;Ontology_term=GO:0006415,GO:0003747;gbkey=CDS;gene=prfA;go_function=translation release factor activity|0003747||IEA;go_process=translational termination|0006415||IEA;inference=COORDINATES: similar to AA sequence:RefSeq:WP_010874717.1;locus_tag=MPN_RS02030;product=peptide chain release factor 1;protein…
NC_000912.1	RefSeq	gene	431707	433068	.	+	.	ID=gene-MPN_RS02035;Name=MPN_RS02035;gbkey=Gene;gene_biotype=protein_coding;locus_tag=MPN_RS02035;old_locus_tag=MPN362%2CMPN_362
NC_000912.1	RefSeq	CDS	431707	433068	.	+	0	ID=cds-WP_010874718.1;Parent=gene-MPN_RS02035;Dbxref=Genbank:WP_010874718.1;Name=WP_010874718.1;Ontology_term=GO:0008168;gbkey=CDS;go_function=methyltransferase activity|0008168||IEA;inference=COORDINATES: similar to AA sequence:RefSeq:WP_010874718.1;locus_tag=MPN_RS02035;product=methyltransferase;protein_id=WP_010874718.1;transl_table=4
NC_000912.1	RefSeq	pseudogene	433200	435580	.	+	.	ID=gene-MPN_RS02040;Name=MPN_RS02040;gbkey=Gene;gene_biotype=pseudogene;locus_tag=MPN_RS02040;old_locus_tag=MPN364%2CMPN_364;pseudo=true
NC_000912.1	RefSeq	CDS	433200	435580	.	+	0	ID=cds-MPN_RS02040;Parent=gene-MPN_RS02040;Note=frameshifted;gbkey=CDS;inference=COORDINATES: similar to AA sequence:RefSeq:WP_010874641.1;locus_tag=MPN_RS02040;product=P80 family lipoprotein;pseudo=true;transl_table=4
NC_000912.1	RefSeq	gene	435618	436730	.	+	.	ID=gene-MPN_RS02045;Name=MPN_RS02045;gbkey=Gene;gene_biotype=protein_coding;locus_tag=MPN_RS02045;old_locus_tag=MPN365%2CMPN_365
NC_000912.1	RefSeq	CDS	435618	436730	.	+	0	ID=cds-WP_015344905.1;Parent=gene-MPN_RS02045;Dbxref=Genbank:WP_015344905.1;Name=WP_015344905.1;Ontology_term=GO:0006304,GO:0003677;gbkey=CDS;go_function=DNA binding|0003677||IEA;go_process=DNA modification|0006304||IEA;inference=COORDINATES: similar to AA sequence:RefSeq:WP_014574935.1;locus_tag=MPN_RS02045;product=restriction endonuclease subunit S;protein_id=WP_015344905.1;transl_table=4
NC_000912.1	RefSeq	pseudogene	436744	438827	.	+	.	ID=gene-MPN_RS04145;Name=mgpC;gbkey=Gene;gene=mgpC;gene_biotype=pseudogene;locus_tag=MPN_RS04145;partial=true;pseudo=true;start_range=.,436744
NC_000912.1	RefSeq	CDS	436744	438827	.	+	0	ID=cds-MPN_RS04145;Parent=gene-MPN_RS04145;Note=frameshifted%3B incomplete%3B partial in the middle of a contig%3B missing N-terminus;gbkey=CDS;gene=mgpC;inference=COORDINATES: similar to AA sequence:RefSeq:WP_010874499.1;locus_tag=MPN_RS04145;partial=true;product=cytadherence protein MgpC;pseudo=true;start_range=.,436744;transl_table=4
NC_000912.1	RefSeq	gene	439220	439762	.	+	.	ID=gene-MPN_RS02065;Name=MPN_RS02065;gbkey=Gene;gene_biotype=protein_coding;locus_tag=MPN_RS02065;old_locus_tag=MPN368%2CMPN_368
NC_000912.1	RefSeq	CDS	439220	439762	.	+	0	ID=cds-WP_010874724.1;Parent=gene-MPN_RS02065;Dbxref=Genbank:WP_010874724.1;Name=WP_010874724.1;gbkey=CDS;inference=COORDINATES: similar to AA sequence:RefSeq:WP_010874724.1;locus_tag=MPN_RS02065;product=DUF16 domain-containing protein;protein_id=WP_010874724.1;transl_table=4
NC_000912.1	RefSeq	gene	439894	440655	.	-	.	ID=gene-MPN_RS02070;Name=MPN_RS02070;gbkey=Gene;gene_biotype=protein_coding;locus_tag=MPN_RS02070;old_locus_tag=MPN369%2CMPN_369
NC_000912.1	RefSeq	CDS	439894	440655	.	-	0	ID=cds-WP_010874725.1;Parent=gene-MPN_RS02070;Dbxref=Genbank:WP_010874725.1;Name=WP_010874725.1;gbkey=CDS;inference=COORDINATES: similar to AA sequence:RefSeq:WP_010874725.1;locus_tag=MPN_RS02070;product=MPN647 family lipoprotein;protein_id=WP_010874725.1;transl_table=4
NC_000912.1	RefSeq	pseudogene	441389	443091	.	+	.	ID=gene-MPN_RS04245;Name=MPN_RS04245;gbkey=Gene;gene_biotype=pseudogene;locus_tag=MPN_RS04245;old_locus_tag=MPN_370;pseudo=true
NC_000912.1	RefSeq	CDS	441389	443091	.	+	0	ID=cds-MPN_RS04245;Parent=gene-MPN_RS04245;Note=frameshifted;gbkey=CDS;inference=COORDINATES: similar to AA sequence:RefSeq:WP_010874498.1;locus_tag=MPN_RS04245;product=adhesin;pseudo=true;transl_table=4
NC_000912.1	RefSeq	pseudogene	443075	444272	.	+	.	ID=gene-MPN_RS02085;Name=MPN_RS02085;end_range=444272,.;gbkey=Gene;gene_biotype=pseudogene;locus_tag=MPN_RS02085;partial=true;pseudo=true
NC_000912.1	RefSeq	CDS	443075	444272	.	+	0	ID=cds-MPN_RS02085;Parent=gene-MPN_RS02085;Note=frameshifted%3B incomplete%3B partial in the middle of a contig%3B missing C-terminus;end_range=444272,.;gbkey=CDS;inference=COORDINATES: similar to AA sequence:RefSeq:WP_010874498.1;locus_tag=MPN_RS02085;partial=true;product=adhesin P1;pseudo=true;transl_table=4
NC_000912.1	RefSeq	gene	444341	446116	.	+	.	ID=gene-MPN_RS02090;Name=MPN_RS02090;gbkey=Gene;gene_biotype=protein_coding;locus_tag=MPN_RS02090;old_locus_tag=MPN372%2CMPN_372
NC_000912.1	RefSeq	CDS	444341	446116	.	+	0	ID=cds-WP_010874728.1;Parent=gene-MPN_RS02090;Dbxref=Genbank:WP_010874728.1;Name=WP_010874728.1;gbkey=CDS;inference=COORDINATES: similar to AA sequence:RefSeq:WP_010874728.1;locus_tag=MPN_RS02090;product=ADP-ribosylating toxin CARDS;protein_id=WP_010874728.1;transl_table=4
NC_000912.1	RefSeq	gene	446127	447362	.	-	.	ID=gene-MPN_RS02095;Name=MPN_RS02095;gbkey=Gene;gene_biotype=protein_coding;locus_tag=MPN_RS02095
NC_000912.1	RefSeq	CDS	446127	447362	.	-	0	ID=cds-WP_164920620.1;Parent=gene-MPN_RS02095;Dbxref=Genbank:WP_164920620.1;Name=WP_164920620.1;gbkey=CDS;inference=COORDINATES: similar to AA sequence:RefSeq:WP_019830470.1;locus_tag=MPN_RS02095;product=hypothetical protein;protein_id=WP_164920620.1;transl_table=4
NC_000912.1	RefSeq	gene	447634	447825	.	-	.	ID=gene-MPN_RS02100;Name=MPN_RS02100;gbkey=Gene;gene_biotype=protein_coding;locus_tag=MPN_RS02100
NC_000912.1	RefSeq	CDS	447634	447825	.	-	0	ID=cds-WP_017532779.1;Parent=gene-MPN_RS02100;Dbxref=Genbank:WP_017532779.1;Name=WP_017532779.1;gbkey=CDS;inference=COORDINATES: similar to AA sequence:RefSeq:WP_017532779.1;locus_tag=MPN_RS02100;product=hypothetical protein;protein_id=WP_017532779.1;transl_table=4
NC_000912.1	RefSeq	gene	447770	448459	.	-	.	ID=gene-MPN_RS02105;Name=MPN_RS02105;gbkey=Gene;gene_biotype=protein_coding;locus_tag=MPN_RS02105;old_locus_tag=MPN374%2CMPN_374
NC_000912.1	RefSeq	CDS	447770	448459	.	-	0	ID=cds-WP_010874730.1;Parent=gene-MPN_RS02105;Dbxref=Genbank:WP_010874730.1;Name=WP_010874730.1;gbkey=CDS;inference=COORDINATES: similar to AA sequence:RefSeq:WP_010874730.1;locus_tag=MPN_RS02105;product=hypothetical protein;protein_id=WP_010874730.1;transl_table=4
NC_000912.1	RefSeq	gene	448805	449194	.	-	.	ID=gene-MPN_RS02110;Name=MPN_RS02110;gbkey=Gene;gene_biotype=protein_coding;locus_tag=MPN_RS02110;old_locus_tag=MPN375%2CMPN_375
NC_000912.1	RefSeq	CDS	448805	449194	.	-	0	ID=cds-WP_010874731.1;Parent=gene-MPN_RS02110;Dbxref=Genbank:WP_010874731.1;Name=WP_010874731.1;gbkey=CDS;inference=COORDINATES: similar to AA sequence:RefSeq:WP_010874731.1;locus_tag=MPN_RS02110;product=hypothetical protein;protein_id=WP_010874731.1;transl_table=4
NC_000912.1	RefSeq	gene	449573	452860	.	-	.	ID=gene-MPN_RS02115;Name=MPN_RS02115;gbkey=Gene;gene_biotype=protein_coding;locus_tag=MPN_RS02115;old_locus_tag=MPN376%2CMPN_376
NC_000912.1	RefSeq	CDS	449573	452860	.	-	0	ID=cds-WP_225971160.1;Parent=gene-MPN_RS02115;Dbxref=Genbank:WP_225971160.1;Name=WP_225971160.1;gbkey=CDS;inference=COORDINATES: similar to AA sequence:RefSeq:WP_014325499.1;locus_tag=MPN_RS02115;product=hypothetical protein;protein_id=WP_225971160.1;transl_table=4
NC_000912.1	RefSeq	gene	453260	453336	.	-	.	ID=gene-MPN_RS02120;Name=MPN_RS02120;gbkey=Gene;gene_biotype=tRNA;locus_tag=MPN_RS02120;old_locus_tag=MPNt17
NC_000912.1	tRNAscan-SE	tRNA	453260	453336	.	-	.	ID=rna-MPN_RS02120;Parent=gene-MPN_RS02120;anticodon=(pos:complement(453300..453302));gbkey=tRNA;inference=COORDINATES: profile:tRNAscan-SE:2.0.9;locus_tag=MPN_RS02120;product=tRNA-Arg
NC_000912.1	tRNAscan-SE	exon	453260	453336	.	-	.	ID=exon-MPN_RS02120-1;Parent=rna-MPN_RS02120;anticodon=(pos:complement(453300..453302));gbkey=tRNA;inference=COORDINATES: profile:tRNAscan-SE:2.0.9;locus_tag=MPN_RS02120;product=tRNA-Arg
NC_000912.1	RefSeq	gene	453422	453646	.	+	.	ID=gene-MPN_RS02125;Name=MPN_RS02125;gbkey=Gene;gene_biotype=protein_coding;locus_tag=MPN_RS02125;old_locus_tag=MPN377%2CMPN_377
NC_000912.1	RefSeq	CDS	453422	453646	.	+	0	ID=cds-WP_010874733.1;Parent=gene-MPN_RS02125;Dbxref=Genbank:WP_010874733.1;Name=WP_010874733.1;gbkey=CDS;inference=COORDINATES: similar to AA sequence:RefSeq:WP_010874733.1;locus_tag=MPN_RS02125;product=hypothetical protein;protein_id=WP_010874733.1;transl_table=4
NC_000912.1	RefSeq	gene	453650	456268	.	+	.	ID=gene-MPN_RS02130;Name=MPN_RS02130;gbkey=Gene;gene_biotype=protein_coding;locus_tag=MPN_RS02130;old_locus_tag=MPN378%2CMPN_378
NC_000912.1	RefSeq	CDS	453650	456268	.	+	0	ID=cds-WP_010874734.1;Parent=gene-MPN_RS02130;Dbxref=Genbank:WP_010874734.1;Name=WP_010874734.1;gbkey=CDS;inference=COORDINATES: similar to AA sequence:RefSeq:WP_014325501.1;locus_tag=MPN_RS02130;product=DNA polymerase III subunit alpha;protein_id=WP_010874734.1;transl_table=4
NC_000912.1	RefSeq	gene	456272	457147	.	+	.	ID=gene-MPN_RS02135;Name=MPN_RS02135;gbkey=Gene;gene_biotype=protein_coding;locus_tag=MPN_RS02135;old_locus_tag=MPN379%2CMPN_379
NC_000912.1	RefSeq	CDS	456272	457147	.	+	0	ID=cds-WP_010874735.1;Parent=gene-MPN_RS02135;Dbxref=Genbank:WP_010874735.1;Name=WP_010874735.1;gbkey=CDS;inference=COORDINATES: similar to AA sequence:RefSeq:WP_010874735.1;locus_tag=MPN_RS02135;product=5'-3' exonuclease;protein_id=WP_010874735.1;transl_table=4
NC_000912.1	RefSeq	gene	457147	457980	.	+	.	ID=gene-MPN_RS02140;Name=mutM;gbkey=Gene;gene=mutM;gene_biotype=protein_coding;locus_tag=MPN_RS02140;old_locus_tag=MPN380%2CMPN_380
NC_000912.1	RefSeq	CDS	457147	457980	.	+	0	ID=cds-WP_010874736.1;Parent=gene-MPN_RS02140;Dbxref=Genbank:WP_010874736.1;Name=WP_010874736.1;Ontology_term=GO:0006281,GO:0008534,GO:0005737;gbkey=CDS;gene=mutM;go_component=cytoplasm|0005737||IEA;go_function=oxidized purine nucleobase lesion DNA N-glycosylase activity|0008534||IEA;go_process=DNA repair|0006281||IEA;inference=COORDINATES: similar to AA sequence:RefSeq:WP_010874736.1;locus_tag=M…
NC_000912.1	RefSeq	gene	458126	459004	.	+	.	ID=gene-MPN_RS02145;Name=MPN_RS02145;gbkey=Gene;gene_biotype=protein_coding;locus_tag=MPN_RS02145;old_locus_tag=MPN381%2CMPN_381
NC_000912.1	RefSeq	CDS	458126	459004	.	+	0	ID=cds-WP_010874737.1;Parent=gene-MPN_RS02145;Dbxref=Genbank:WP_010874737.1;Name=WP_010874737.1;gbkey=CDS;inference=COORDINATES: similar to AA sequence:RefSeq:WP_010874737.1;locus_tag=MPN_RS02145;product=HAD family hydrolase;protein_id=WP_010874737.1;transl_table=4
NC_000912.1	RefSeq	gene	458998	459600	.	+	.	ID=gene-MPN_RS02150;Name=coaE;gbkey=Gene;gene=coaE;gene_biotype=protein_coding;locus_tag=MPN_RS02150;old_locus_tag=MPN382%2CMPN_382
NC_000912.1	RefSeq	CDS	458998	459600	.	+	0	ID=cds-WP_010874738.1;Parent=gene-MPN_RS02150;Dbxref=Genbank:WP_010874738.1;Name=WP_010874738.1;Note=Dephospho-CoA kinase (CoaE) performs the final step in coenzyme A biosynthesis.;Ontology_term=GO:0015937,GO:0004140,GO:0005737;gbkey=CDS;gene=coaE;go_component=cytoplasm|0005737||IEA;go_function=dephospho-CoA kinase activity|0004140||IEA;go_process=coenzyme A biosynthetic process|0015937||IEA;infe…
NC_000912.1	RefSeq	gene	459530	460378	.	-	.	ID=gene-MPN_RS02155;Name=MPN_RS02155;gbkey=Gene;gene_biotype=protein_coding;locus_tag=MPN_RS02155;old_locus_tag=MPN383%2CMPN_383
NC_000912.1	RefSeq	CDS	459530	460378	.	-	0	ID=cds-WP_010874739.1;Parent=gene-MPN_RS02155;Dbxref=Genbank:WP_010874739.1;Name=WP_010874739.1;gbkey=CDS;inference=COORDINATES: similar to AA sequence:RefSeq:WP_010874739.1;locus_tag=MPN_RS02155;product=HAD family hydrolase;protein_id=WP_010874739.1;transl_table=4
NC_000912.1	RefSeq	gene	460381	462762	.	-	.	ID=gene-MPN_RS02160;Name=leuS;gbkey=Gene;gene=leuS;gene_biotype=protein_coding;locus_tag=MPN_RS02160;old_locus_tag=MPN384%2CMPN_384
NC_000912.1	RefSeq	CDS	460381	462762	.	-	0	ID=cds-WP_010874740.1;Parent=gene-MPN_RS02160;Dbxref=Genbank:WP_010874740.1;Name=WP_010874740.1;Ontology_term=GO:0006429,GO:0004823,GO:0005737;gbkey=CDS;gene=leuS;go_component=cytoplasm|0005737||IEA;go_function=leucine-tRNA ligase activity|0004823||IEA;go_process=leucyl-tRNA aminoacylation|0006429||IEA;inference=COORDINATES: similar to AA sequence:RefSeq:WP_015344908.1;locus_tag=MPN_RS02160;produ…
NC_000912.1	RefSeq	gene	462763	463107	.	-	.	ID=gene-MPN_RS02165;Name=MPN_RS02165;gbkey=Gene;gene_biotype=protein_coding;locus_tag=MPN_RS02165;old_locus_tag=MPN385%2CMPN_385
NC_000912.1	RefSeq	CDS	462763	463107	.	-	0	ID=cds-WP_010874741.1;Parent=gene-MPN_RS02165;Dbxref=Genbank:WP_010874741.1;Name=WP_010874741.1;gbkey=CDS;inference=COORDINATES: similar to AA sequence:RefSeq:WP_010874741.1;locus_tag=MPN_RS02165;product=hypothetical protein;protein_id=WP_010874741.1;transl_table=4
NC_000912.1	RefSeq	gene	463142	463831	.	-	.	ID=gene-MPN_RS02170;Name=MPN_RS02170;gbkey=Gene;gene_biotype=protein_coding;locus_tag=MPN_RS02170;old_locus_tag=MPN386%2CMPN_386
NC_000912.1	RefSeq	CDS	463142	463831	.	-	0	ID=cds-WP_010874742.1;Parent=gene-MPN_RS02170;Dbxref=Genbank:WP_010874742.1;Name=WP_010874742.1;gbkey=CDS;inference=COORDINATES: similar to AA sequence:RefSeq:WP_010874742.1;locus_tag=MPN_RS02170;product=deoxynucleoside kinase;protein_id=WP_010874742.1;transl_table=4
NC_000912.1	RefSeq	gene	463865	463960	.	-	.	ID=gene-MPN_RS02175;Name=ffs;gbkey=Gene;gene=ffs;gene_biotype=SRP_RNA;locus_tag=MPN_RS02175;old_locus_tag=MPN_s01%2CMPNs01
NC_000912.1	cmsearch	SRP_RNA	463865	463960	.	-	.	ID=rna-MPN_RS02175;Parent=gene-MPN_RS02175;Dbxref=RFAM:RF00169;gbkey=ncRNA;gene=ffs;inference=COORDINATES: profile:INFERNAL:1.1.1;locus_tag=MPN_RS02175;product=signal recognition particle sRNA small type
NC_000912.1	cmsearch	exon	463865	463960	.	-	.	ID=exon-MPN_RS02175-1;Parent=rna-MPN_RS02175;Dbxref=RFAM:RF00169;gbkey=ncRNA;gene=ffs;inference=COORDINATES: profile:INFERNAL:1.1.1;locus_tag=MPN_RS02175;product=signal recognition particle sRNA small type
NC_000912.1	RefSeq	gene	463979	465055	.	-	.	ID=gene-MPN_RS02180;Name=MPN_RS02180;gbkey=Gene;gene_biotype=protein_coding;locus_tag=MPN_RS02180;old_locus_tag=MPN387%2CMPN_387
NC_000912.1	RefSeq	CDS	463979	465055	.	-	0	ID=cds-WP_010874743.1;Parent=gene-MPN_RS02180;Dbxref=Genbank:WP_010874743.1;Name=WP_010874743.1;gbkey=CDS;inference=COORDINATES: similar to AA sequence:RefSeq:WP_010874743.1;locus_tag=MPN_RS02180;product=hypothetical protein;protein_id=WP_010874743.1;transl_table=4
NC_000912.1	RefSeq	gene	465048	465434	.	-	.	ID=gene-MPN_RS02185;Name=MPN_RS02185;gbkey=Gene;gene_biotype=protein_coding;locus_tag=MPN_RS02185;old_locus_tag=MPN_388
NC_000912.1	RefSeq	CDS	465048	465434	.	-	0	ID=cds-WP_015344909.1;Parent=gene-MPN_RS02185;Dbxref=Genbank:WP_015344909.1;Name=WP_015344909.1;gbkey=CDS;inference=COORDINATES: similar to AA sequence:RefSeq:WP_014325503.1;locus_tag=MPN_RS02185;product=hypothetical protein;protein_id=WP_015344909.1;transl_table=4
NC_000912.1	RefSeq	gene	465427	466446	.	-	.	ID=gene-MPN_RS02190;Name=MPN_RS02190;gbkey=Gene;gene_biotype=protein_coding;locus_tag=MPN_RS02190;old_locus_tag=MPN389%2CMPN_389
NC_000912.1	RefSeq	CDS	465427	466446	.	-	0	ID=cds-WP_010874745.1;Parent=gene-MPN_RS02190;Dbxref=Genbank:WP_010874745.1;Name=WP_010874745.1;Ontology_term=GO:0036211,GO:0017118;gbkey=CDS;go_function=lipoyltransferase activity|0017118||IEA;go_process=protein modification process|0036211||IEA;inference=COORDINATES: similar to AA sequence:RefSeq:WP_014574963.1;locus_tag=MPN_RS02190;product=lipoate--protein ligase;protein_id=WP_010874745.1;tran…
NC_000912.1	RefSeq	gene	466473	467846	.	-	.	ID=gene-MPN_RS02195;Name=lpdA;gbkey=Gene;gene=lpdA;gene_biotype=protein_coding;locus_tag=MPN_RS02195;old_locus_tag=MPN390%2CMPN_390
NC_000912.1	RefSeq	CDS	466473	467846	.	-	0	ID=cds-WP_010874746.1;Parent=gene-MPN_RS02195;Dbxref=Genbank:WP_010874746.1;Name=WP_010874746.1;Ontology_term=GO:0006096,GO:0045454,GO:0051068,GO:0004148;gbkey=CDS;gene=lpdA;go_function=dihydrolipoyl dehydrogenase activity|0004148||IEA;go_process=glycolytic process|0006096||IEA,cell redox homeostasis|0045454||IEA,dihydrolipoamide metabolic process|0051068||IEA;inference=COORDINATES: similar to AA…
NC_000912.1	RefSeq	gene	467847	469055	.	-	.	ID=gene-MPN_RS02200;Name=MPN_RS02200;gbkey=Gene;gene_biotype=protein_coding;locus_tag=MPN_RS02200;old_locus_tag=MPN391%2CMPN_391
NC_000912.1	RefSeq	CDS	467847	469055	.	-	0	ID=cds-WP_010874747.1;Parent=gene-MPN_RS02200;Dbxref=Genbank:WP_010874747.1;Name=WP_010874747.1;gbkey=CDS;inference=COORDINATES: similar to AA sequence:RefSeq:WP_010874747.1;locus_tag=MPN_RS02200;product=dihydrolipoamide acetyltransferase family protein;protein_id=WP_010874747.1;transl_table=4
NC_000912.1	RefSeq	gene	469374	470357	.	-	.	ID=gene-MPN_RS02205;Name=pdhB;gbkey=Gene;gene=pdhB;gene_biotype=protein_coding;locus_tag=MPN_RS02205;old_locus_tag=MPN392%2CMPN_392
NC_000912.1	RefSeq	CDS	469374	470357	.	-	0	ID=cds-WP_010874748.1;Parent=gene-MPN_RS02205;Dbxref=Genbank:WP_010874748.1;Name=WP_010874748.1;gbkey=CDS;gene=pdhB;inference=COORDINATES: similar to AA sequence:RefSeq:WP_010874748.1;locus_tag=MPN_RS02205;product=pyruvate dehydrogenase complex E1 component subunit beta;protein_id=WP_010874748.1;transl_table=4
NC_000912.1	RefSeq	gene	470379	471455	.	-	.	ID=gene-MPN_RS02210;Name=pdhA;gbkey=Gene;gene=pdhA;gene_biotype=protein_coding;locus_tag=MPN_RS02210;old_locus_tag=MPN393%2CMPN_393
NC_000912.1	RefSeq	CDS	470379	471455	.	-	0	ID=cds-WP_010874749.1;Parent=gene-MPN_RS02210;Dbxref=Genbank:WP_010874749.1;Name=WP_010874749.1;Ontology_term=GO:0006086,GO:0004739,GO:0045250;gbkey=CDS;gene=pdhA;go_component=cytosolic pyruvate dehydrogenase complex|0045250||IEA;go_function=pyruvate dehydrogenase (acetyl-transferring) activity|0004739||IEA;go_process=acetyl-CoA biosynthetic process from pyruvate|0006086||IEA;inference=COORDINATE…
NC_000912.1	RefSeq	gene	471476	472915	.	-	.	ID=gene-MPN_RS02215;Name=MPN_RS02215;gbkey=Gene;gene_biotype=protein_coding;locus_tag=MPN_RS02215;old_locus_tag=MPN394%2CMPN_394
NC_000912.1	RefSeq	CDS	471476	472915	.	-	0	ID=cds-WP_010874750.1;Parent=gene-MPN_RS02215;Dbxref=Genbank:WP_010874750.1;Name=WP_010874750.1;Ontology_term=GO:0016491;gbkey=CDS;go_function=oxidoreductase activity|0016491||IEA;inference=COORDINATES: similar to AA sequence:RefSeq:WP_010874750.1;locus_tag=MPN_RS02215;product=FAD-dependent oxidoreductase;protein_id=WP_010874750.1;transl_table=4
NC_000912.1	RefSeq	gene	472983	473516	.	-	.	ID=gene-MPN_RS02220;Name=apt;gbkey=Gene;gene=apt;gene_biotype=protein_coding;locus_tag=MPN_RS02220;old_locus_tag=MPN395%2CMPN_395
NC_000912.1	RefSeq	CDS	472983	473516	.	-	0	ID=cds-WP_010874751.1;Parent=gene-MPN_RS02220;Dbxref=Genbank:WP_010874751.1;Name=WP_010874751.1;Ontology_term=GO:0006166,GO:0003999,GO:0005737;gbkey=CDS;gene=apt;go_component=cytoplasm|0005737||IEA;go_function=adenine phosphoribosyltransferase activity|0003999||IEA;go_process=purine ribonucleoside salvage|0006166||IEA;inference=COORDINATES: similar to AA sequence:RefSeq:WP_017532782.1;locus_tag=M…
NC_000912.1	RefSeq	gene	473551	476466	.	-	.	ID=gene-MPN_RS02225;Name=MPN_RS02225;gbkey=Gene;gene_biotype=protein_coding;locus_tag=MPN_RS02225;old_locus_tag=MPN396%2CMPN_396
NC_000912.1	RefSeq	CDS	473551	476466	.	-	0	ID=cds-WP_010874752.1;Parent=gene-MPN_RS02225;Dbxref=Genbank:WP_010874752.1;Name=WP_010874752.1;gbkey=CDS;inference=COORDINATES: similar to AA sequence:RefSeq:WP_014325507.1;locus_tag=MPN_RS02225;product=hypothetical protein;protein_id=WP_010874752.1;transl_table=4
NC_000912.1	RefSeq	gene	476470	478671	.	+	.	ID=gene-MPN_RS02230;Name=MPN_RS02230;gbkey=Gene;gene_biotype=protein_coding;locus_tag=MPN_RS02230;old_locus_tag=MPN397%2CMPN_397
NC_000912.1	RefSeq	CDS	476470	478671	.	+	0	ID=cds-WP_010874753.1;Parent=gene-MPN_RS02230;Dbxref=Genbank:WP_010874753.1;Name=WP_010874753.1;gbkey=CDS;inference=COORDINATES: similar to AA sequence:RefSeq:WP_010874753.1;locus_tag=MPN_RS02230;product=RelA/SpoT family protein;protein_id=WP_010874753.1;transl_table=4
NC_000912.1	RefSeq	gene	478668	479324	.	-	.	ID=gene-MPN_RS02235;Name=MPN_RS02235;gbkey=Gene;gene_biotype=protein_coding;locus_tag=MPN_RS02235;old_locus_tag=MPN398%2CMPN_398
NC_000912.1	RefSeq	CDS	478668	479324	.	-	0	ID=cds-WP_010874754.1;Parent=gene-MPN_RS02235;Dbxref=Genbank:WP_010874754.1;Name=WP_010874754.1;gbkey=CDS;inference=COORDINATES: similar to AA sequence:RefSeq:WP_010869404.1;locus_tag=MPN_RS02235;product=MG_279/MG_280 family protein;protein_id=WP_010874754.1;transl_table=4
NC_000912.1	RefSeq	gene	479324	480187	.	-	.	ID=gene-MPN_RS02240;Name=MPN_RS02240;gbkey=Gene;gene_biotype=protein_coding;locus_tag=MPN_RS02240;old_locus_tag=MPN399%2CMPN_399
NC_000912.1	RefSeq	CDS	479324	480187	.	-	0	ID=cds-WP_010874755.1;Parent=gene-MPN_RS02240;Dbxref=Genbank:WP_010874755.1;Name=WP_010874755.1;gbkey=CDS;inference=COORDINATES: similar to AA sequence:RefSeq:WP_010874755.1;locus_tag=MPN_RS02240;product=MG_279/MG_280 family protein;protein_id=WP_010874755.1;transl_table=4
NC_000912.1	RefSeq	gene	480249	481997	.	-	.	ID=gene-MPN_RS02245;Name=MPN_RS02245;gbkey=Gene;gene_biotype=protein_coding;locus_tag=MPN_RS02245;old_locus_tag=MPN400%2CMPN_400
NC_000912.1	RefSeq	CDS	480249	481997	.	-	0	ID=cds-WP_010874756.1;Parent=gene-MPN_RS02245;Dbxref=Genbank:WP_010874756.1;Name=WP_010874756.1;Ontology_term=GO:0005515;gbkey=CDS;go_function=protein binding|0005515||IEA;inference=COORDINATES: similar to AA sequence:RefSeq:WP_010874756.1;locus_tag=MPN_RS02245;product=IgG-blocking protein M;protein_id=WP_010874756.1;transl_table=4
NC_000912.1	RefSeq	gene	482285	482358	.	-	.	ID=gene-MPN_RS02250;Name=MPN_RS02250;gbkey=Gene;gene_biotype=tRNA;locus_tag=MPN_RS02250;old_locus_tag=MPNt18
NC_000912.1	tRNAscan-SE	tRNA	482285	482358	.	-	.	ID=rna-MPN_RS02250;Parent=gene-MPN_RS02250;anticodon=(pos:complement(482324..482326));gbkey=tRNA;inference=COORDINATES: profile:tRNAscan-SE:2.0.9;locus_tag=MPN_RS02250;product=tRNA-Gly
NC_000912.1	tRNAscan-SE	exon	482285	482358	.	-	.	ID=exon-MPN_RS02250-1;Parent=rna-MPN_RS02250;anticodon=(pos:complement(482324..482326));gbkey=tRNA;inference=COORDINATES: profile:tRNAscan-SE:2.0.9;locus_tag=MPN_RS02250;product=tRNA-Gly
NC_000912.1	RefSeq	gene	482365	482450	.	-	.	ID=gene-MPN_RS02255;Name=MPN_RS02255;gbkey=Gene;gene_biotype=tRNA;locus_tag=MPN_RS02255;old_locus_tag=MPNt19
NC_000912.1	tRNAscan-SE	tRNA	482365	482450	.	-	.	ID=rna-MPN_RS02255;Parent=gene-MPN_RS02255;anticodon=(pos:complement(482415..482417));gbkey=tRNA;inference=COORDINATES: profile:tRNAscan-SE:2.0.9;locus_tag=MPN_RS02255;product=tRNA-Leu
NC_000912.1	tRNAscan-SE	exon	482365	482450	.	-	.	ID=exon-MPN_RS02255-1;Parent=rna-MPN_RS02255;anticodon=(pos:complement(482415..482417));gbkey=tRNA;inference=COORDINATES: profile:tRNAscan-SE:2.0.9;locus_tag=MPN_RS02255;product=tRNA-Leu
NC_000912.1	RefSeq	gene	482451	482525	.	-	.	ID=gene-MPN_RS02260;Name=MPN_RS02260;gbkey=Gene;gene_biotype=tRNA;locus_tag=MPN_RS02260;old_locus_tag=MPNt20
NC_000912.1	tRNAscan-SE	tRNA	482451	482525	.	-	.	ID=rna-MPN_RS02260;Parent=gene-MPN_RS02260;anticodon=(pos:complement(482491..482493));gbkey=tRNA;inference=COORDINATES: profile:tRNAscan-SE:2.0.9;locus_tag=MPN_RS02260;product=tRNA-Lys
NC_000912.1	tRNAscan-SE	exon	482451	482525	.	-	.	ID=exon-MPN_RS02260-1;Parent=rna-MPN_RS02260;anticodon=(pos:complement(482491..482493));gbkey=tRNA;inference=COORDINATES: profile:tRNAscan-SE:2.0.9;locus_tag=MPN_RS02260;product=tRNA-Lys
NC_000912.1	RefSeq	gene	482569	482643	.	-	.	ID=gene-MPN_RS02265;Name=MPN_RS02265;gbkey=Gene;gene_biotype=tRNA;locus_tag=MPN_RS02265;old_locus_tag=MPNt21
NC_000912.1	tRNAscan-SE	tRNA	482569	482643	.	-	.	ID=rna-MPN_RS02265;Parent=gene-MPN_RS02265;anticodon=(pos:complement(482609..482611));gbkey=tRNA;inference=COORDINATES: profile:tRNAscan-SE:2.0.9;locus_tag=MPN_RS02265;product=tRNA-Gln
NC_000912.1	tRNAscan-SE	exon	482569	482643	.	-	.	ID=exon-MPN_RS02265-1;Parent=rna-MPN_RS02265;anticodon=(pos:complement(482609..482611));gbkey=tRNA;inference=COORDINATES: profile:tRNAscan-SE:2.0.9;locus_tag=MPN_RS02265;product=tRNA-Gln
NC_000912.1	RefSeq	gene	482649	482735	.	-	.	ID=gene-MPN_RS02270;Name=MPN_RS02270;gbkey=Gene;gene_biotype=tRNA;locus_tag=MPN_RS02270;old_locus_tag=MPNt22
NC_000912.1	tRNAscan-SE	tRNA	482649	482735	.	-	.	ID=rna-MPN_RS02270;Parent=gene-MPN_RS02270;anticodon=(pos:complement(482699..482701));gbkey=tRNA;inference=COORDINATES: profile:tRNAscan-SE:2.0.9;locus_tag=MPN_RS02270;product=tRNA-Tyr
NC_000912.1	tRNAscan-SE	exon	482649	482735	.	-	.	ID=exon-MPN_RS02270-1;Parent=rna-MPN_RS02270;anticodon=(pos:complement(482699..482701));gbkey=tRNA;inference=COORDINATES: profile:tRNAscan-SE:2.0.9;locus_tag=MPN_RS02270;product=tRNA-Tyr
NC_000912.1	RefSeq	gene	482765	483247	.	-	.	ID=gene-MPN_RS02275;Name=greA;gbkey=Gene;gene=greA;gene_biotype=protein_coding;locus_tag=MPN_RS02275;old_locus_tag=MPN401%2CMPN_401
NC_000912.1	RefSeq	CDS	482765	483247	.	-	0	ID=cds-WP_010874757.1;Parent=gene-MPN_RS02275;Dbxref=Genbank:WP_010874757.1;Name=WP_010874757.1;Ontology_term=GO:0032784,GO:0003677,GO:0070063;gbkey=CDS;gene=greA;go_function=DNA binding|0003677||IEA,RNA polymerase binding|0070063||IEA;go_process=regulation of DNA-templated transcription elongation|0032784||IEA;inference=COORDINATES: similar to AA sequence:RefSeq:WP_010874757.1;locus_tag=MPN_RS02…
NC_000912.1	RefSeq	gene	483378	483518	.	+	.	ID=gene-MPN_RS03915;Name=MPN_RS03915;gbkey=Gene;gene_biotype=protein_coding;locus_tag=MPN_RS03915
NC_000912.1	RefSeq	CDS	483378	483518	.	+	0	ID=cds-WP_014574968.1;Parent=gene-MPN_RS03915;Dbxref=Genbank:WP_014574968.1;Name=WP_014574968.1;gbkey=CDS;inference=COORDINATES: similar to AA sequence:RefSeq:WP_014574968.1;locus_tag=MPN_RS03915;product=hypothetical protein;protein_id=WP_014574968.1;transl_table=4
NC_000912.1	RefSeq	gene	483529	484980	.	+	.	ID=gene-MPN_RS02280;Name=proS;gbkey=Gene;gene=proS;gene_biotype=protein_coding;locus_tag=MPN_RS02280;old_locus_tag=MPN402%2CMPN_402
NC_000912.1	RefSeq	CDS	483529	484980	.	+	0	ID=cds-WP_010874758.1;Parent=gene-MPN_RS02280;Dbxref=Genbank:WP_010874758.1;Name=WP_010874758.1;Ontology_term=GO:0006433,GO:0004827;gbkey=CDS;gene=proS;go_function=proline-tRNA ligase activity|0004827||IEA;go_process=prolyl-tRNA aminoacylation|0006433||IEA;inference=COORDINATES: similar to AA sequence:RefSeq:WP_010874758.1;locus_tag=MPN_RS02280;product=proline--tRNA ligase;protein_id=WP_010874758…
NC_000912.1	RefSeq	gene	485125	485493	.	+	.	ID=gene-MPN_RS02285;Name=MPN_RS02285;gbkey=Gene;gene_biotype=protein_coding;locus_tag=MPN_RS02285;old_locus_tag=MPN403%2CMPN_403
NC_000912.1	RefSeq	CDS	485125	485493	.	+	0	ID=cds-WP_010874759.1;Parent=gene-MPN_RS02285;Dbxref=Genbank:WP_010874759.1;Name=WP_010874759.1;gbkey=CDS;inference=COORDINATES: similar to AA sequence:RefSeq:WP_017532918.1;locus_tag=MPN_RS02285;product=hypothetical protein;protein_id=WP_010874759.1;transl_table=4
NC_000912.1	RefSeq	gene	485474	486514	.	+	.	ID=gene-MPN_RS02290;Name=MPN_RS02290;gbkey=Gene;gene_biotype=protein_coding;locus_tag=MPN_RS02290;old_locus_tag=MPN404%2CMPN_404
NC_000912.1	RefSeq	CDS	485474	486514	.	+	0	ID=cds-WP_010874760.1;Parent=gene-MPN_RS02290;Dbxref=Genbank:WP_010874760.1;Name=WP_010874760.1;gbkey=CDS;inference=COORDINATES: similar to AA sequence:RefSeq:WP_010874760.1;locus_tag=MPN_RS02290;product=DUF5443 family protein;protein_id=WP_010874760.1;transl_table=4
NC_000912.1	RefSeq	gene	486521	487114	.	+	.	ID=gene-MPN_RS02295;Name=MPN_RS02295;gbkey=Gene;gene_biotype=protein_coding;locus_tag=MPN_RS02295;old_locus_tag=MPN405%2CMPN_405
NC_000912.1	RefSeq	CDS	486521	487114	.	+	0	ID=cds-WP_010874761.1;Parent=gene-MPN_RS02295;Dbxref=Genbank:WP_010874761.1;Name=WP_010874761.1;gbkey=CDS;inference=COORDINATES: similar to AA sequence:RefSeq:WP_010874761.1;locus_tag=MPN_RS02295;product=DUF5452 family protein;protein_id=WP_010874761.1;transl_table=4
NC_000912.1	RefSeq	gene	487149	487403	.	+	.	ID=gene-MPN_RS02300;Name=MPN_RS02300;gbkey=Gene;gene_biotype=protein_coding;locus_tag=MPN_RS02300;old_locus_tag=MPN406%2CMPN_406
NC_000912.1	RefSeq	CDS	487149	487403	.	+	0	ID=cds-WP_010874762.1;Parent=gene-MPN_RS02300;Dbxref=Genbank:WP_010874762.1;Name=WP_010874762.1;gbkey=CDS;inference=COORDINATES: similar to AA sequence:RefSeq:WP_010874762.1;locus_tag=MPN_RS02300;product=phosphopantetheine-binding protein;protein_id=WP_010874762.1;transl_table=4
NC_000912.1	RefSeq	gene	487394	487468	.	+	.	ID=gene-MPN_RS02305;Name=MPN_RS02305;gbkey=Gene;gene_biotype=tRNA;locus_tag=MPN_RS02305;old_locus_tag=MPNt23
NC_000912.1	tRNAscan-SE	tRNA	487394	487468	.	+	.	ID=rna-MPN_RS02305;Parent=gene-MPN_RS02305;anticodon=(pos:487426..487428);gbkey=tRNA;inference=COORDINATES: profile:tRNAscan-SE:2.0.9;locus_tag=MPN_RS02305;product=tRNA-Trp
NC_000912.1	tRNAscan-SE	exon	487394	487468	.	+	.	ID=exon-MPN_RS02305-1;Parent=rna-MPN_RS02305;anticodon=(pos:487426..487428);gbkey=tRNA;inference=COORDINATES: profile:tRNAscan-SE:2.0.9;locus_tag=MPN_RS02305;product=tRNA-Trp
NC_000912.1	RefSeq	gene	487508	490147	.	-	.	ID=gene-MPN_RS02310;Name=MPN_RS02310;gbkey=Gene;gene_biotype=protein_coding;locus_tag=MPN_RS02310;old_locus_tag=MPN407%2CMPN_407
NC_000912.1	RefSeq	CDS	487508	490147	.	-	0	ID=cds-WP_010874763.1;Parent=gene-MPN_RS02310;Dbxref=Genbank:WP_010874763.1;Name=WP_010874763.1;gbkey=CDS;inference=COORDINATES: similar to AA sequence:RefSeq:WP_010874763.1;locus_tag=MPN_RS02310;product=SGNH/GDSL hydrolase family protein;protein_id=WP_010874763.1;transl_table=4
NC_000912.1	RefSeq	gene	490375	492657	.	+	.	ID=gene-MPN_RS02315;Name=MPN_RS02315;gbkey=Gene;gene_biotype=protein_coding;locus_tag=MPN_RS02315;old_locus_tag=MPN408%2CMPN_408
NC_000912.1	RefSeq	CDS	490375	492657	.	+	0	ID=cds-WP_010874764.1;Parent=gene-MPN_RS02315;Dbxref=Genbank:WP_010874764.1;Name=WP_010874764.1;gbkey=CDS;inference=COORDINATES: similar to AA sequence:RefSeq:WP_014325517.1;locus_tag=MPN_RS02315;product=P80 family lipoprotein;protein_id=WP_010874764.1;transl_table=4
NC_000912.1	RefSeq	pseudogene	492658	494324	.	+	.	ID=gene-MPN_RS04250;Name=MPN_RS04250;end_range=494324,.;gbkey=Gene;gene_biotype=pseudogene;locus_tag=MPN_RS04250;old_locus_tag=MPN_409;partial=true;pseudo=true;start_range=.,492658
NC_000912.1	RefSeq	CDS	492658	494324	.	+	0	ID=cds-MPN_RS04250;Parent=gene-MPN_RS04250;Note=frameshifted%3B incomplete%3B partial in the middle of a contig%3B missing N-terminus and C-terminus;end_range=494324,.;gbkey=CDS;inference=COORDINATES: similar to AA sequence:RefSeq:WP_010874498.1;locus_tag=MPN_RS04250;partial=true;product=adhesin P1;pseudo=true;start_range=.,492658;transl_table=4
NC_000912.1	RefSeq	gene	494443	494694	.	+	.	ID=gene-MPN_RS02325;Name=MPN_RS02325;gbkey=Gene;gene_biotype=protein_coding;locus_tag=MPN_RS02325
NC_000912.1	RefSeq	CDS	494443	494694	.	+	0	ID=cds-WP_017532788.1;Parent=gene-MPN_RS02325;Dbxref=Genbank:WP_017532788.1;Name=WP_017532788.1;gbkey=CDS;inference=COORDINATES: similar to AA sequence:RefSeq:WP_015344874.1;locus_tag=MPN_RS02325;product=hypothetical protein;protein_id=WP_017532788.1;transl_table=4
NC_000912.1	RefSeq	gene	494694	495140	.	+	.	ID=gene-MPN_RS02330;Name=MPN_RS02330;gbkey=Gene;gene_biotype=protein_coding;locus_tag=MPN_RS02330;old_locus_tag=MPN410%2CMPN_410
NC_000912.1	RefSeq	CDS	494694	495140	.	+	0	ID=cds-WP_010874766.1;Parent=gene-MPN_RS02330;Dbxref=Genbank:WP_010874766.1;Name=WP_010874766.1;gbkey=CDS;inference=COORDINATES: similar to AA sequence:RefSeq:WP_010874457.1;locus_tag=MPN_RS02330;product=DUF16 domain-containing protein;protein_id=WP_010874766.1;transl_table=4
NC_000912.1	RefSeq	gene	495282	496040	.	-	.	ID=gene-MPN_RS02335;Name=MPN_RS02335;gbkey=Gene;gene_biotype=protein_coding;locus_tag=MPN_RS02335;old_locus_tag=MPN411%2CMPN_411
NC_000912.1	RefSeq	CDS	495282	496040	.	-	0	ID=cds-WP_010874767.1;Parent=gene-MPN_RS02335;Dbxref=Genbank:WP_010874767.1;Name=WP_010874767.1;gbkey=CDS;inference=COORDINATES: similar to AA sequence:RefSeq:WP_014574972.1;locus_tag=MPN_RS02335;product=MPN647 family lipoprotein;protein_id=WP_010874767.1;transl_table=4
NC_000912.1	RefSeq	pseudogene	496439	497455	.	+	.	ID=gene-MPN_RS02340;Name=MPN_RS02340;end_range=497455,.;gbkey=Gene;gene_biotype=pseudogene;locus_tag=MPN_RS02340;old_locus_tag=MPN412%2CMPN_412;partial=true;pseudo=true;start_range=.,496439
NC_000912.1	RefSeq	CDS	496439	497455	.	+	0	ID=cds-MPN_RS02340;Parent=gene-MPN_RS02340;Note=internal stop%3B incomplete%3B partial in the middle of a contig%3B missing N-terminus and C-terminus;end_range=497455,.;gbkey=CDS;inference=COORDINATES: similar to AA sequence:RefSeq:WP_010874498.1;locus_tag=MPN_RS02340;partial=true;product=adhesin P1;pseudo=true;start_range=.,496439;transl_table=4
NC_000912.1	RefSeq	gene	497547	497966	.	+	.	ID=gene-MPN_RS02345;Name=MPN_RS02345;gbkey=Gene;gene_biotype=protein_coding;locus_tag=MPN_RS02345;old_locus_tag=MPN413%2CMPN_413
NC_000912.1	RefSeq	CDS	497547	497966	.	+	0	ID=cds-WP_010874769.1;Parent=gene-MPN_RS02345;Dbxref=Genbank:WP_010874769.1;Name=WP_010874769.1;gbkey=CDS;inference=COORDINATES: similar to AA sequence:RefSeq:WP_010874769.1;locus_tag=MPN_RS02345;product=hypothetical protein;protein_id=WP_010874769.1;transl_table=4
NC_000912.1	RefSeq	gene	498076	499557	.	+	.	ID=gene-MPN_RS02355;Name=MPN_RS02355;gbkey=Gene;gene_biotype=protein_coding;locus_tag=MPN_RS02355;old_locus_tag=MPN414%2CMPN_414
NC_000912.1	RefSeq	CDS	498076	499557	.	+	0	ID=cds-WP_010874770.1;Parent=gene-MPN_RS02355;Dbxref=Genbank:WP_010874770.1;Name=WP_010874770.1;gbkey=CDS;inference=COORDINATES: protein motif:HMM:NF017070.2;locus_tag=MPN_RS02355;product=MgpC family cytadherence protein;protein_id=WP_010874770.1;transl_table=4
NC_000912.1	RefSeq	gene	499808	500950	.	+	.	ID=gene-MPN_RS02360;Name=MPN_RS02360;gbkey=Gene;gene_biotype=protein_coding;locus_tag=MPN_RS02360;old_locus_tag=MPN415%2CMPN_415
NC_000912.1	RefSeq	CDS	499808	500950	.	+	0	ID=cds-WP_010874771.1;Parent=gene-MPN_RS02360;Dbxref=Genbank:WP_010874771.1;Name=WP_010874771.1;gbkey=CDS;inference=COORDINATES: similar to AA sequence:RefSeq:WP_010874771.1;locus_tag=MPN_RS02360;product=high affinity transport system protein p37;protein_id=WP_010874771.1;transl_table=4
NC_000912.1	RefSeq	gene	500943	501677	.	+	.	ID=gene-MPN_RS02365;Name=MPN_RS02365;gbkey=Gene;gene_biotype=protein_coding;locus_tag=MPN_RS02365;old_locus_tag=MPN416%2CMPN_416
NC_000912.1	RefSeq	CDS	500943	501677	.	+	0	ID=cds-WP_010874772.1;Parent=gene-MPN_RS02365;Dbxref=Genbank:WP_010874772.1;Name=WP_010874772.1;gbkey=CDS;inference=COORDINATES: similar to AA sequence:RefSeq:WP_014325522.1;locus_tag=MPN_RS02365;product=ABC transporter ATP-binding protein;protein_id=WP_010874772.1;transl_table=4
NC_000912.1	RefSeq	gene	501670	503298	.	+	.	ID=gene-MPN_RS02370;Name=MPN_RS02370;gbkey=Gene;gene_biotype=protein_coding;locus_tag=MPN_RS02370;old_locus_tag=MPN417%2CMPN_417
NC_000912.1	RefSeq	CDS	501670	503298	.	+	0	ID=cds-WP_010874773.1;Parent=gene-MPN_RS02370;Dbxref=Genbank:WP_010874773.1;Name=WP_010874773.1;gbkey=CDS;inference=COORDINATES: similar to AA sequence:RefSeq:WP_014574974.1;locus_tag=MPN_RS02370;product=ABC transporter permease;protein_id=WP_010874773.1;transl_table=4
NC_000912.1	RefSeq	gene	503299	503721	.	-	.	ID=gene-MPN_RS02375;Name=ruvX;gbkey=Gene;gene=ruvX;gene_biotype=protein_coding;locus_tag=MPN_RS02375;old_locus_tag=MPN419%2CMPN_418
NC_000912.1	RefSeq	CDS	503299	503721	.	-	0	ID=cds-WP_010874774.1;Parent=gene-MPN_RS02375;Dbxref=Genbank:WP_010874774.1;Name=WP_010874774.1;Ontology_term=GO:0008150,GO:0003674,GO:0005737;gbkey=CDS;gene=ruvX;go_component=cytoplasm|0005737||IEA;go_function=molecular_function|0003674||IEA;go_process=biological_process|0008150||IEA;inference=COORDINATES: similar to AA sequence:RefSeq:WP_014325523.1;locus_tag=MPN_RS02375;product=Holliday juncti…
NC_000912.1	RefSeq	gene	503721	506423	.	-	.	ID=gene-MPN_RS02380;Name=alaS;gbkey=Gene;gene=alaS;gene_biotype=protein_coding;locus_tag=MPN_RS02380;old_locus_tag=MPN418%2CMPN_419
NC_000912.1	RefSeq	CDS	503721	506423	.	-	0	ID=cds-WP_010874775.1;Parent=gene-MPN_RS02380;Dbxref=Genbank:WP_010874775.1;Name=WP_010874775.1;Ontology_term=GO:0006419,GO:0004813,GO:0005737;gbkey=CDS;gene=alaS;go_component=cytoplasm|0005737||IEA;go_function=alanine-tRNA ligase activity|0004813||IEA;go_process=alanyl-tRNA aminoacylation|0006419||IEA;inference=COORDINATES: similar to AA sequence:RefSeq:WP_014325524.1;locus_tag=MPN_RS02380;produ…
NC_000912.1	RefSeq	gene	506475	507200	.	-	.	ID=gene-MPN_RS02385;Name=glpQ;gbkey=Gene;gene=glpQ;gene_biotype=protein_coding;locus_tag=MPN_RS02385;old_locus_tag=MPN420%2CMPN_420
NC_000912.1	RefSeq	CDS	506475	507200	.	-	0	ID=cds-WP_010874776.1;Parent=gene-MPN_RS02385;Dbxref=Genbank:WP_010874776.1;Name=WP_010874776.1;gbkey=CDS;gene=glpQ;inference=COORDINATES: similar to AA sequence:RefSeq:WP_010874776.1;locus_tag=MPN_RS02385;product=glycerophosphoryl diester phosphodiesterase;protein_id=WP_010874776.1;transl_table=4
NC_000912.1	RefSeq	gene	507193	508620	.	-	.	ID=gene-MPN_RS02390;Name=MPN_RS02390;gbkey=Gene;gene_biotype=protein_coding;locus_tag=MPN_RS02390;old_locus_tag=MPN421%2CMPN_421
NC_000912.1	RefSeq	CDS	507193	508620	.	-	0	ID=cds-WP_010874777.1;Parent=gene-MPN_RS02390;Dbxref=Genbank:WP_010874777.1;Name=WP_010874777.1;gbkey=CDS;inference=COORDINATES: similar to AA sequence:RefSeq:WP_010874777.1;locus_tag=MPN_RS02390;product=MFS transporter;protein_id=WP_010874777.1;transl_table=4
NC_000912.1	RefSeq	gene	508751	509863	.	-	.	ID=gene-MPN_RS02395;Name=mnmA;gbkey=Gene;gene=mnmA;gene_biotype=protein_coding;locus_tag=MPN_RS02395;old_locus_tag=MPN422%2CMPN_422
NC_000912.1	RefSeq	CDS	508751	509863	.	-	0	ID=cds-WP_010874778.1;Parent=gene-MPN_RS02395;Dbxref=Genbank:WP_010874778.1;Name=WP_010874778.1;Ontology_term=GO:0002143,GO:0006396,GO:0004808,GO:0016783,GO:0005737;gbkey=CDS;gene=mnmA;go_component=cytoplasm|0005737||IEA;go_function=tRNA (5-methylaminomethyl-2-thiouridylate)-methyltransferase activity|0004808||IEA,sulfurtransferase activity|0016783||IEA;go_process=tRNA wobble position uridine thi…
NC_000912.1	RefSeq	gene	509864	510253	.	-	.	ID=gene-MPN_RS02400;Name=MPN_RS02400;gbkey=Gene;gene_biotype=protein_coding;locus_tag=MPN_RS02400;old_locus_tag=MPN423%2CMPN_423
NC_000912.1	RefSeq	CDS	509864	510253	.	-	0	ID=cds-WP_010874779.1;Parent=gene-MPN_RS02400;Dbxref=Genbank:WP_010874779.1;Name=WP_010874779.1;gbkey=CDS;inference=COORDINATES: similar to AA sequence:RefSeq:WP_010874779.1;locus_tag=MPN_RS02400;product=MG296/MPN423 family protein;protein_id=WP_010874779.1;transl_table=4
NC_000912.1	RefSeq	gene	510253	510561	.	-	.	ID=gene-MPN_RS02405;Name=MPN_RS02405;gbkey=Gene;gene_biotype=protein_coding;locus_tag=MPN_RS02405;old_locus_tag=MPN424%2CMPN_424
NC_000912.1	RefSeq	CDS	510253	510561	.	-	0	ID=cds-WP_010874780.1;Parent=gene-MPN_RS02405;Dbxref=Genbank:WP_010874780.1;Name=WP_010874780.1;gbkey=CDS;inference=COORDINATES: similar to AA sequence:RefSeq:WP_010874780.1;locus_tag=MPN_RS02405;product=hypothetical protein;protein_id=WP_010874780.1;transl_table=4
NC_000912.1	RefSeq	gene	510542	511588	.	-	.	ID=gene-MPN_RS02410;Name=ftsY;gbkey=Gene;gene=ftsY;gene_biotype=protein_coding;locus_tag=MPN_RS02410;old_locus_tag=MPN425%2CMPN_425
NC_000912.1	RefSeq	CDS	510542	511588	.	-	0	ID=cds-WP_010874781.1;Parent=gene-MPN_RS02410;Dbxref=Genbank:WP_010874781.1;Name=WP_010874781.1;Ontology_term=GO:0009306,GO:0003924,GO:0005047;gbkey=CDS;gene=ftsY;go_function=GTPase activity|0003924||IEA,signal recognition particle binding|0005047||IEA;go_process=protein secretion|0009306||IEA;inference=COORDINATES: similar to AA sequence:RefSeq:WP_010874781.1;locus_tag=MPN_RS02410;product=signal…
NC_000912.1	RefSeq	gene	511594	514542	.	-	.	ID=gene-MPN_RS02415;Name=MPN_RS02415;gbkey=Gene;gene_biotype=protein_coding;locus_tag=MPN_RS02415;old_locus_tag=MPN426%2CMPN_426
NC_000912.1	RefSeq	CDS	511594	514542	.	-	0	ID=cds-WP_010874782.1;Parent=gene-MPN_RS02415;Dbxref=Genbank:WP_010874782.1;Name=WP_010874782.1;Ontology_term=GO:0005524,GO:0016887;gbkey=CDS;go_function=ATP binding|0005524||IEA,ATP hydrolysis activity|0016887||IEA;inference=COORDINATES: similar to AA sequence:RefSeq:WP_010869416.1;locus_tag=MPN_RS02415;product=AAA family ATPase;protein_id=WP_010874782.1;transl_table=4
NC_000912.1	RefSeq	gene	514727	515599	.	+	.	ID=gene-MPN_RS02420;Name=MPN_RS02420;gbkey=Gene;gene_biotype=protein_coding;locus_tag=MPN_RS02420;old_locus_tag=MPN427%2CMPN_427
NC_000912.1	RefSeq	CDS	514727	515599	.	+	0	ID=cds-WP_010874783.1;Parent=gene-MPN_RS02420;Dbxref=Genbank:WP_010874783.1;Name=WP_010874783.1;gbkey=CDS;inference=COORDINATES: similar to AA sequence:RefSeq:WP_014325526.1;locus_tag=MPN_RS02420;product=Cof-type HAD-IIB family hydrolase;protein_id=WP_010874783.1;transl_table=4
NC_000912.1	RefSeq	gene	515605	516567	.	-	.	ID=gene-MPN_RS02425;Name=pta;gbkey=Gene;gene=pta;gene_biotype=protein_coding;locus_tag=MPN_RS02425;old_locus_tag=MPN428%2CMPN_428
NC_000912.1	RefSeq	CDS	515605	516567	.	-	0	ID=cds-WP_010874784.1;Parent=gene-MPN_RS02425;Dbxref=Genbank:WP_010874784.1;Name=WP_010874784.1;Ontology_term=GO:0006086,GO:0008959;gbkey=CDS;gene=pta;go_function=phosphate acetyltransferase activity|0008959||IEA;go_process=acetyl-CoA biosynthetic process from pyruvate|0006086||IEA;inference=COORDINATES: similar to AA sequence:RefSeq:WP_009885878.1;locus_tag=MPN_RS02425;product=phosphate acetyltr…
NC_000912.1	RefSeq	gene	516605	517834	.	-	.	ID=gene-MPN_RS02430;Name=pgk;gbkey=Gene;gene=pgk;gene_biotype=protein_coding;locus_tag=MPN_RS02430;old_locus_tag=MPN429%2CMPN_429
NC_000912.1	RefSeq	CDS	516605	517834	.	-	0	ID=cds-WP_010874785.1;Parent=gene-MPN_RS02430;Dbxref=Genbank:WP_010874785.1;Name=WP_010874785.1;Ontology_term=GO:0006096,GO:0004618;gbkey=CDS;gene=pgk;go_function=phosphoglycerate kinase activity|0004618||IEA;go_process=glycolytic process|0006096||IEA;inference=COORDINATES: similar to AA sequence:RefSeq:WP_010874785.1;locus_tag=MPN_RS02430;product=phosphoglycerate kinase;protein_id=WP_010874785.1…
NC_000912.1	RefSeq	gene	517837	518850	.	-	.	ID=gene-MPN_RS02435;Name=gap;gbkey=Gene;gene=gap;gene_biotype=protein_coding;locus_tag=MPN_RS02435;old_locus_tag=MPN430%2CMPN_430
NC_000912.1	RefSeq	CDS	517837	518850	.	-	0	ID=cds-WP_010874786.1;Parent=gene-MPN_RS02435;Dbxref=Genbank:WP_010874786.1;Name=WP_010874786.1;Ontology_term=GO:0006094,GO:0006096,GO:0019682;gbkey=CDS;gene=gap;go_process=gluconeogenesis|0006094||IEA,glycolytic process|0006096||IEA,glyceraldehyde-3-phosphate metabolic process|0019682||IEA;inference=COORDINATES: similar to AA sequence:RefSeq:WP_010874786.1;locus_tag=MPN_RS02435;product=type I gl…
NC_000912.1	RefSeq	gene	518881	519834	.	-	.	ID=gene-MPN_RS02440;Name=MPN_RS02440;gbkey=Gene;gene_biotype=protein_coding;locus_tag=MPN_RS02440;old_locus_tag=MPN431%2CMPN_431
NC_000912.1	RefSeq	CDS	518881	519834	.	-	0	ID=cds-WP_010874787.1;Parent=gene-MPN_RS02440;Dbxref=Genbank:WP_010874787.1;Name=WP_010874787.1;gbkey=CDS;inference=COORDINATES: similar to AA sequence:RefSeq:WP_010874787.1;locus_tag=MPN_RS02440;product=CbiQ family ECF transporter T component;protein_id=WP_010874787.1;transl_table=4
NC_000912.1	RefSeq	gene	519824	520885	.	-	.	ID=gene-MPN_RS02445;Name=MPN_RS02445;gbkey=Gene;gene_biotype=protein_coding;locus_tag=MPN_RS02445;old_locus_tag=MPN432%2CMPN_432
NC_000912.1	RefSeq	CDS	519824	520885	.	-	0	ID=cds-WP_193329302.1;Parent=gene-MPN_RS02445;Dbxref=Genbank:WP_193329302.1;Name=WP_193329302.1;gbkey=CDS;inference=COORDINATES: similar to AA sequence:RefSeq:WP_014574979.1;locus_tag=MPN_RS02445;product=energy-coupling factor ABC transporter ATP-binding protein;protein_id=WP_193329302.1;transl_table=4
NC_000912.1	RefSeq	gene	520867	521679	.	-	.	ID=gene-MPN_RS02450;Name=MPN_RS02450;gbkey=Gene;gene_biotype=protein_coding;locus_tag=MPN_RS02450;old_locus_tag=MPN433%2CMPN_433
NC_000912.1	RefSeq	CDS	520867	521679	.	-	0	ID=cds-WP_010874789.1;Parent=gene-MPN_RS02450;Dbxref=Genbank:WP_010874789.1;Name=WP_010874789.1;gbkey=CDS;inference=COORDINATES: similar to AA sequence:RefSeq:WP_014325530.1;locus_tag=MPN_RS02450;product=energy-coupling factor ABC transporter ATP-binding protein;protein_id=WP_010874789.1;transl_table=4
NC_000912.1	RefSeq	gene	521837	523624	.	-	.	ID=gene-MPN_RS02455;Name=dnaK;gbkey=Gene;gene=dnaK;gene_biotype=protein_coding;locus_tag=MPN_RS02455;old_locus_tag=MPN434%2CMPN_434
NC_000912.1	RefSeq	CDS	521837	523624	.	-	0	ID=cds-WP_010874790.1;Parent=gene-MPN_RS02455;Dbxref=Genbank:WP_010874790.1;Name=WP_010874790.1;Ontology_term=GO:0006457,GO:0006950,GO:0005524,GO:0016887,GO:0051082;gbkey=CDS;gene=dnaK;go_function=ATP binding|0005524||IEA,ATP hydrolysis activity|0016887||IEA,unfolded protein binding|0051082||IEA;go_process=protein folding|0006457||IEA,response to stress|0006950||IEA;inference=COORDINATES: similar…
NC_000912.1	RefSeq	gene	523680	524867	.	-	.	ID=gene-MPN_RS02460;Name=MPN_RS02460;gbkey=Gene;gene_biotype=protein_coding;locus_tag=MPN_RS02460;old_locus_tag=MPN435%2CMPN_435
NC_000912.1	RefSeq	CDS	523680	524867	.	-	0	ID=cds-WP_010874791.1;Parent=gene-MPN_RS02460;Dbxref=Genbank:WP_010874791.1;Name=WP_010874791.1;gbkey=CDS;inference=COORDINATES: similar to AA sequence:RefSeq:WP_019830456.1;locus_tag=MPN_RS02460;product=YbhN family protein;protein_id=WP_010874791.1;transl_table=4
NC_000912.1	RefSeq	gene	524877	528611	.	-	.	ID=gene-MPN_RS02465;Name=MPN_RS02465;gbkey=Gene;gene_biotype=protein_coding;locus_tag=MPN_RS02465;old_locus_tag=MPN436%2CMPN_436
NC_000912.1	RefSeq	CDS	524877	528611	.	-	0	ID=cds-WP_010874792.1;Parent=gene-MPN_RS02465;Dbxref=Genbank:WP_010874792.1;Name=WP_010874792.1;gbkey=CDS;inference=COORDINATES: similar to AA sequence:RefSeq:WP_014325532.1;locus_tag=MPN_RS02465;product=DUF3713 domain-containing protein;protein_id=WP_010874792.1;transl_table=4
NC_000912.1	RefSeq	gene	528920	530878	.	-	.	ID=gene-MPN_RS02470;Name=MPN_RS02470;gbkey=Gene;gene_biotype=protein_coding;locus_tag=MPN_RS02470;old_locus_tag=MPN_437
NC_000912.1	RefSeq	CDS	528920	530878	.	-	0	ID=cds-WP_225971190.1;Parent=gene-MPN_RS02470;Dbxref=Genbank:WP_225971190.1;Name=WP_225971190.1;gbkey=CDS;inference=COORDINATES: similar to AA sequence:RefSeq:WP_010874793.1;locus_tag=MPN_RS02470;product=DUF3713 domain-containing protein;protein_id=WP_225971190.1;transl_table=4
NC_000912.1	RefSeq	gene	530856	531893	.	-	.	ID=gene-MPN_RS02475;Name=MPN_RS02475;gbkey=Gene;gene_biotype=protein_coding;locus_tag=MPN_RS02475;old_locus_tag=MPN_438
NC_000912.1	GeneMarkS-2+	CDS	530856	531893	.	-	0	ID=cds-WP_010874794.1;Parent=gene-MPN_RS02475;Dbxref=Genbank:WP_010874794.1;Name=WP_010874794.1;gbkey=CDS;inference=COORDINATES: ab initio prediction:GeneMarkS-2+;locus_tag=MPN_RS02475;product=hypothetical protein;protein_id=WP_010874794.1;transl_table=4
NC_000912.1	RefSeq	gene	531949	532662	.	-	.	ID=gene-MPN_RS02480;Name=MPN_RS02480;gbkey=Gene;gene_biotype=protein_coding;locus_tag=MPN_RS02480;old_locus_tag=MPN_439
NC_000912.1	RefSeq	CDS	531949	532662	.	-	0	ID=cds-WP_010874795.1;Parent=gene-MPN_RS02480;Dbxref=Genbank:WP_010874795.1;Name=WP_010874795.1;gbkey=CDS;inference=COORDINATES: similar to AA sequence:RefSeq:WP_010874795.1;locus_tag=MPN_RS02480;product=hypothetical protein;protein_id=WP_010874795.1;transl_table=4
NC_000912.1	RefSeq	gene	532818	534998	.	-	.	ID=gene-MPN_RS02485;Name=MPN_RS02485;gbkey=Gene;gene_biotype=protein_coding;locus_tag=MPN_RS02485;old_locus_tag=MPN440%2CMPN_440
NC_000912.1	RefSeq	CDS	532818	534998	.	-	0	ID=cds-WP_010874796.1;Parent=gene-MPN_RS02485;Dbxref=Genbank:WP_010874796.1;Name=WP_010874796.1;gbkey=CDS;inference=COORDINATES: similar to AA sequence:RefSeq:WP_010874796.1;locus_tag=MPN_RS02485;product=DUF3713 domain-containing protein;protein_id=WP_010874796.1;transl_table=4
NC_000912.1	RefSeq	gene	535005	536108	.	-	.	ID=gene-MPN_RS02490;Name=MPN_RS02490;gbkey=Gene;gene_biotype=protein_coding;locus_tag=MPN_RS02490
NC_000912.1	GeneMarkS-2+	CDS	535005	536108	.	-	0	ID=cds-WP_036453231.1;Parent=gene-MPN_RS02490;Dbxref=Genbank:WP_036453231.1;Name=WP_036453231.1;gbkey=CDS;inference=COORDINATES: ab initio prediction:GeneMarkS-2+;locus_tag=MPN_RS02490;product=hypothetical protein;protein_id=WP_036453231.1;transl_table=4
NC_000912.1	RefSeq	gene	536089	536541	.	-	.	ID=gene-MPN_RS02495;Name=MPN_RS02495;gbkey=Gene;gene_biotype=protein_coding;locus_tag=MPN_RS02495;old_locus_tag=MPN_442
NC_000912.1	RefSeq	CDS	536089	536541	.	-	0	ID=cds-WP_010874798.1;Parent=gene-MPN_RS02495;Dbxref=Genbank:WP_010874798.1;Name=WP_010874798.1;gbkey=CDS;inference=COORDINATES: similar to AA sequence:RefSeq:WP_010874798.1;locus_tag=MPN_RS02495;product=hypothetical protein;protein_id=WP_010874798.1;transl_table=4
NC_000912.1	RefSeq	gene	536526	537755	.	-	.	ID=gene-MPN_RS02500;Name=MPN_RS02500;gbkey=Gene;gene_biotype=protein_coding;locus_tag=MPN_RS02500;old_locus_tag=MPN443%2CMPN_443
NC_000912.1	RefSeq	CDS	536526	537755	.	-	0	ID=cds-WP_010874799.1;Parent=gene-MPN_RS02500;Dbxref=Genbank:WP_010874799.1;Name=WP_010874799.1;gbkey=CDS;inference=COORDINATES: similar to AA sequence:RefSeq:WP_010874799.1;locus_tag=MPN_RS02500;product=DEAD/DEAH box helicase;protein_id=WP_010874799.1;transl_table=4
NC_000912.1	RefSeq	gene	537762	541739	.	-	.	ID=gene-MPN_RS02505;Name=MPN_RS02505;gbkey=Gene;gene_biotype=protein_coding;locus_tag=MPN_RS02505;old_locus_tag=MPN444%2CMPN_444
NC_000912.1	RefSeq	CDS	537762	541739	.	-	0	ID=cds-WP_010874800.1;Parent=gene-MPN_RS02505;Dbxref=Genbank:WP_010874800.1;Name=WP_010874800.1;gbkey=CDS;inference=COORDINATES: similar to AA sequence:RefSeq:WP_010874800.1;locus_tag=MPN_RS02505;product=DUF3713 domain-containing protein;protein_id=WP_010874800.1;transl_table=4
NC_000912.1	RefSeq	gene	541794	542603	.	+	.	ID=gene-MPN_RS02510;Name=MPN_RS02510;gbkey=Gene;gene_biotype=protein_coding;locus_tag=MPN_RS02510;old_locus_tag=MPN445%2CMPN_445
NC_000912.1	RefSeq	CDS	541794	542603	.	+	0	ID=cds-WP_015344913.1;Parent=gene-MPN_RS02510;Dbxref=Genbank:WP_015344913.1;Name=WP_015344913.1;gbkey=CDS;inference=COORDINATES: similar to AA sequence:RefSeq:WP_015344913.1;locus_tag=MPN_RS02510;product=alpha/beta hydrolase;protein_id=WP_015344913.1;transl_table=4
NC_000912.1	RefSeq	gene	542664	543281	.	-	.	ID=gene-MPN_RS02515;Name=rpsD;gbkey=Gene;gene=rpsD;gene_biotype=protein_coding;locus_tag=MPN_RS02515;old_locus_tag=MPN446%2CMPN_446
NC_000912.1	RefSeq	CDS	542664	543281	.	-	0	ID=cds-WP_010874802.1;Parent=gene-MPN_RS02515;Dbxref=Genbank:WP_010874802.1;Name=WP_010874802.1;Ontology_term=GO:0006412,GO:0003735,GO:0000314,GO:0022627;gbkey=CDS;gene=rpsD;go_component=organellar small ribosomal subunit|0000314||IEA,cytosolic small ribosomal subunit|0022627||IEA;go_function=structural constituent of ribosome|0003735||IEA;go_process=translation|0006412||IEA;inference=COORDINATES…
NC_000912.1	RefSeq	gene	543304	546360	.	-	.	ID=gene-MPN_RS02520;Name=hmw1;gbkey=Gene;gene=hmw1;gene_biotype=protein_coding;locus_tag=MPN_RS02520;old_locus_tag=MPN447%2CMPN_447
NC_000912.1	RefSeq	CDS	543304	546360	.	-	0	ID=cds-WP_010874803.1;Parent=gene-MPN_RS02520;Dbxref=Genbank:WP_010874803.1;Name=WP_010874803.1;gbkey=CDS;gene=hmw1;inference=COORDINATES: similar to AA sequence:RefSeq:WP_010874803.1;locus_tag=MPN_RS02520;product=terminal organelle protein HMW1;protein_id=WP_010874803.1;transl_table=4
NC_000912.1	RefSeq	gene	546424	547281	.	-	.	ID=gene-MPN_RS02525;Name=MPN_RS02525;gbkey=Gene;gene_biotype=protein_coding;locus_tag=MPN_RS02525;old_locus_tag=MPN448%2CMPN_448
NC_000912.1	RefSeq	CDS	546424	547281	.	-	0	ID=cds-WP_010874804.1;Parent=gene-MPN_RS02525;Dbxref=Genbank:WP_010874804.1;Name=WP_010874804.1;Ontology_term=GO:0022857;gbkey=CDS;go_function=transmembrane transporter activity|0022857||IEA;inference=COORDINATES: similar to AA sequence:RefSeq:WP_010874804.1;locus_tag=MPN_RS02525;product=ECF transporter S component;protein_id=WP_010874804.1;transl_table=4
NC_000912.1	RefSeq	gene	547332	548678	.	-	.	ID=gene-MPN_RS02530;Name=MPN_RS02530;gbkey=Gene;gene_biotype=protein_coding;locus_tag=MPN_RS02530;old_locus_tag=MPN449%2CMPN_449
NC_000912.1	RefSeq	CDS	547332	548678	.	-	0	ID=cds-WP_010874805.1;Parent=gene-MPN_RS02530;Dbxref=Genbank:WP_010874805.1;Name=WP_010874805.1;gbkey=CDS;inference=COORDINATES: similar to AA sequence:RefSeq:WP_010874805.1;locus_tag=MPN_RS02530;product=hypothetical protein;protein_id=WP_010874805.1;transl_table=4
NC_000912.1	RefSeq	gene	548690	549589	.	-	.	ID=gene-MPN_RS02535;Name=MPN_RS02535;gbkey=Gene;gene_biotype=protein_coding;locus_tag=MPN_RS02535;old_locus_tag=MPN450%2CMPN_450
NC_000912.1	RefSeq	CDS	548690	549589	.	-	0	ID=cds-WP_015344914.1;Parent=gene-MPN_RS02535;Dbxref=Genbank:WP_015344914.1;Name=WP_015344914.1;gbkey=CDS;inference=COORDINATES: similar to AA sequence:RefSeq:WP_017532757.1;locus_tag=MPN_RS02535;product=DNA polymerase III subunit delta;protein_id=WP_015344914.1;transl_table=4
NC_000912.1	RefSeq	gene	549513	550622	.	-	.	ID=gene-MPN_RS02540;Name=MPN_RS02540;gbkey=Gene;gene_biotype=protein_coding;locus_tag=MPN_RS02540;old_locus_tag=MPN451%2CMPN_451
NC_000912.1	RefSeq	CDS	549513	550622	.	-	0	ID=cds-WP_010874807.1;Parent=gene-MPN_RS02540;Dbxref=Genbank:WP_010874807.1;Name=WP_010874807.1;gbkey=CDS;inference=COORDINATES: similar to AA sequence:RefSeq:WP_010874807.1;locus_tag=MPN_RS02540;product=ComEC/Rec2 family competence protein;protein_id=WP_010874807.1;transl_table=4
NC_000912.1	RefSeq	gene	550662	552680	.	-	.	ID=gene-MPN_RS02545;Name=hmw3;gbkey=Gene;gene=hmw3;gene_biotype=protein_coding;locus_tag=MPN_RS02545;old_locus_tag=MPN452%2CMPN_452
NC_000912.1	RefSeq	CDS	550662	552680	.	-	0	ID=cds-WP_010874808.1;Parent=gene-MPN_RS02545;Dbxref=Genbank:WP_010874808.1;Name=WP_010874808.1;gbkey=CDS;gene=hmw3;inference=COORDINATES: similar to AA sequence:RefSeq:WP_010874808.1;locus_tag=MPN_RS02545;product=terminal organelle protein HMW3;protein_id=WP_010874808.1;transl_table=4
NC_000912.1	RefSeq	gene	552694	553518	.	-	.	ID=gene-MPN_RS02550;Name=MPN_RS02550;gbkey=Gene;gene_biotype=protein_coding;locus_tag=MPN_RS02550;old_locus_tag=MPN453%2CMPN_453
NC_000912.1	RefSeq	CDS	552694	553518	.	-	0	ID=cds-WP_010874809.1;Parent=gene-MPN_RS02550;Dbxref=Genbank:WP_010874809.1;Name=WP_010874809.1;gbkey=CDS;inference=COORDINATES: similar to AA sequence:RefSeq:WP_010874809.1;locus_tag=MPN_RS02550;product=adhesin P30;protein_id=WP_010874809.1;transl_table=4
NC_000912.1	RefSeq	gene	553539	554120	.	-	.	ID=gene-MPN_RS02555;Name=MPN_RS02555;gbkey=Gene;gene_biotype=protein_coding;locus_tag=MPN_RS02555;old_locus_tag=MPN454%2CMPN_454
NC_000912.1	RefSeq	CDS	553539	554120	.	-	0	ID=cds-WP_010874810.1;Parent=gene-MPN_RS02555;Dbxref=Genbank:WP_010874810.1;Name=WP_010874810.1;gbkey=CDS;inference=COORDINATES: similar to AA sequence:RefSeq:WP_014325547.1;locus_tag=MPN_RS02555;product=hypothetical protein;protein_id=WP_010874810.1;transl_table=4
NC_000912.1	RefSeq	gene	554209	555072	.	-	.	ID=gene-MPN_RS02560;Name=MPN_RS02560;gbkey=Gene;gene_biotype=protein_coding;locus_tag=MPN_RS02560;old_locus_tag=MPN455%2CMPN_455
NC_000912.1	RefSeq	CDS	554209	555072	.	-	0	ID=cds-WP_010874811.1;Parent=gene-MPN_RS02560;Dbxref=Genbank:WP_010874811.1;Name=WP_010874811.1;gbkey=CDS;inference=COORDINATES: similar to AA sequence:RefSeq:WP_010874811.1;locus_tag=MPN_RS02560;product=hypothetical protein;protein_id=WP_010874811.1;transl_table=4
NC_000912.1	RefSeq	gene	555142	555232	.	+	.	ID=gene-MPN_RS02565;Name=MPN_RS02565;gbkey=Gene;gene_biotype=tRNA;locus_tag=MPN_RS02565;old_locus_tag=MPNt24
NC_000912.1	tRNAscan-SE	tRNA	555142	555232	.	+	.	ID=rna-MPN_RS02565;Parent=gene-MPN_RS02565;anticodon=(pos:555176..555178);gbkey=tRNA;inference=COORDINATES: profile:tRNAscan-SE:2.0.9;locus_tag=MPN_RS02565;product=tRNA-Ser
NC_000912.1	tRNAscan-SE	exon	555142	555232	.	+	.	ID=exon-MPN_RS02565-1;Parent=rna-MPN_RS02565;anticodon=(pos:555176..555178);gbkey=tRNA;inference=COORDINATES: profile:tRNAscan-SE:2.0.9;locus_tag=MPN_RS02565;product=tRNA-Ser
NC_000912.1	RefSeq	gene	555234	555322	.	+	.	ID=gene-MPN_RS02570;Name=MPN_RS02570;gbkey=Gene;gene_biotype=tRNA;locus_tag=MPN_RS02570;old_locus_tag=MPNt25
NC_000912.1	tRNAscan-SE	tRNA	555234	555322	.	+	.	ID=rna-MPN_RS02570;Parent=gene-MPN_RS02570;anticodon=(pos:555268..555270);gbkey=tRNA;inference=COORDINATES: profile:tRNAscan-SE:2.0.9;locus_tag=MPN_RS02570;product=tRNA-Ser
NC_000912.1	tRNAscan-SE	exon	555234	555322	.	+	.	ID=exon-MPN_RS02570-1;Parent=rna-MPN_RS02570;anticodon=(pos:555268..555270);gbkey=tRNA;inference=COORDINATES: profile:tRNAscan-SE:2.0.9;locus_tag=MPN_RS02570;product=tRNA-Ser
NC_000912.1	RefSeq	gene	555398	558415	.	-	.	ID=gene-MPN_RS02575;Name=MPN_RS02575;gbkey=Gene;gene_biotype=protein_coding;locus_tag=MPN_RS02575;old_locus_tag=MPN456%2CMPN_456
NC_000912.1	RefSeq	CDS	555398	558415	.	-	0	ID=cds-WP_010874812.1;Parent=gene-MPN_RS02575;Dbxref=Genbank:WP_010874812.1;Name=WP_010874812.1;gbkey=CDS;inference=COORDINATES: similar to AA sequence:RefSeq:WP_010874812.1;locus_tag=MPN_RS02575;product=lipoprotein;protein_id=WP_010874812.1;transl_table=4
NC_000912.1	RefSeq	gene	558635	558723	.	+	.	ID=gene-MPN_RS02580;Name=MPN_RS02580;gbkey=Gene;gene_biotype=tRNA;locus_tag=MPN_RS02580;old_locus_tag=MPNt26
NC_000912.1	tRNAscan-SE	tRNA	558635	558723	.	+	.	ID=rna-MPN_RS02580;Parent=gene-MPN_RS02580;anticodon=(pos:558669..558671);gbkey=tRNA;inference=COORDINATES: profile:tRNAscan-SE:2.0.9;locus_tag=MPN_RS02580;product=tRNA-Ser
NC_000912.1	tRNAscan-SE	exon	558635	558723	.	+	.	ID=exon-MPN_RS02580-1;Parent=rna-MPN_RS02580;anticodon=(pos:558669..558671);gbkey=tRNA;inference=COORDINATES: profile:tRNAscan-SE:2.0.9;locus_tag=MPN_RS02580;product=tRNA-Ser
NC_000912.1	RefSeq	pseudogene	558798	561832	.	-	.	ID=gene-MPN_RS02585;Name=MPN_RS02585;gbkey=Gene;gene_biotype=pseudogene;locus_tag=MPN_RS02585;old_locus_tag=MPN457;pseudo=true
NC_000912.1	RefSeq	CDS	558798	561832	.	-	0	ID=cds-MPN_RS02585;Parent=gene-MPN_RS02585;Note=frameshifted%3B internal stop;gbkey=CDS;inference=COORDINATES: similar to AA sequence:RefSeq:WP_010874812.1;locus_tag=MPN_RS02585;product=hypothetical protein;pseudo=true;transl_table=4
NC_000912.1	RefSeq	gene	562058	562142	.	-	.	ID=gene-MPN_RS02590;Name=MPN_RS02590;gbkey=Gene;gene_biotype=tRNA;locus_tag=MPN_RS02590;old_locus_tag=MPNt27
NC_000912.1	tRNAscan-SE	tRNA	562058	562142	.	-	.	ID=rna-MPN_RS02590;Parent=gene-MPN_RS02590;anticodon=(pos:complement(562107..562109));gbkey=tRNA;inference=COORDINATES: profile:tRNAscan-SE:2.0.9;locus_tag=MPN_RS02590;product=tRNA-Leu
NC_000912.1	tRNAscan-SE	exon	562058	562142	.	-	.	ID=exon-MPN_RS02590-1;Parent=rna-MPN_RS02590;anticodon=(pos:complement(562107..562109));gbkey=tRNA;inference=COORDINATES: profile:tRNAscan-SE:2.0.9;locus_tag=MPN_RS02590;product=tRNA-Leu
NC_000912.1	RefSeq	gene	562147	562222	.	-	.	ID=gene-MPN_RS02595;Name=MPN_RS02595;gbkey=Gene;gene_biotype=tRNA;locus_tag=MPN_RS02595;old_locus_tag=MPNt28
NC_000912.1	tRNAscan-SE	tRNA	562147	562222	.	-	.	ID=rna-MPN_RS02595;Parent=gene-MPN_RS02595;anticodon=(pos:complement(562187..562189));gbkey=tRNA;inference=COORDINATES: profile:tRNAscan-SE:2.0.9;locus_tag=MPN_RS02595;product=tRNA-Lys
NC_000912.1	tRNAscan-SE	exon	562147	562222	.	-	.	ID=exon-MPN_RS02595-1;Parent=rna-MPN_RS02595;anticodon=(pos:complement(562187..562189));gbkey=tRNA;inference=COORDINATES: profile:tRNAscan-SE:2.0.9;locus_tag=MPN_RS02595;product=tRNA-Lys
NC_000912.1	RefSeq	gene	562235	562310	.	-	.	ID=gene-MPN_RS02600;Name=MPN_RS02600;gbkey=Gene;gene_biotype=tRNA;locus_tag=MPN_RS02600;old_locus_tag=MPNt29
NC_000912.1	tRNAscan-SE	tRNA	562235	562310	.	-	.	ID=rna-MPN_RS02600;Parent=gene-MPN_RS02600;anticodon=(pos:complement(562275..562277));gbkey=tRNA;inference=COORDINATES: profile:tRNAscan-SE:2.0.9;locus_tag=MPN_RS02600;product=tRNA-Thr
NC_000912.1	tRNAscan-SE	exon	562235	562310	.	-	.	ID=exon-MPN_RS02600-1;Parent=rna-MPN_RS02600;anticodon=(pos:complement(562275..562277));gbkey=tRNA;inference=COORDINATES: profile:tRNAscan-SE:2.0.9;locus_tag=MPN_RS02600;product=tRNA-Thr
NC_000912.1	RefSeq	gene	562312	562387	.	-	.	ID=gene-MPN_RS02605;Name=MPN_RS02605;gbkey=Gene;gene_biotype=tRNA;locus_tag=MPN_RS02605;old_locus_tag=MPNt30
NC_000912.1	tRNAscan-SE	tRNA	562312	562387	.	-	.	ID=rna-MPN_RS02605;Parent=gene-MPN_RS02605;anticodon=(pos:complement(562352..562354));gbkey=tRNA;inference=COORDINATES: profile:tRNAscan-SE:2.0.9;locus_tag=MPN_RS02605;product=tRNA-Val
NC_000912.1	tRNAscan-SE	exon	562312	562387	.	-	.	ID=exon-MPN_RS02605-1;Parent=rna-MPN_RS02605;anticodon=(pos:complement(562352..562354));gbkey=tRNA;inference=COORDINATES: profile:tRNAscan-SE:2.0.9;locus_tag=MPN_RS02605;product=tRNA-Val
NC_000912.1	RefSeq	gene	562395	562469	.	-	.	ID=gene-MPN_RS02610;Name=MPN_RS02610;gbkey=Gene;gene_biotype=tRNA;locus_tag=MPN_RS02610;old_locus_tag=MPNt31
NC_000912.1	tRNAscan-SE	tRNA	562395	562469	.	-	.	ID=rna-MPN_RS02610;Parent=gene-MPN_RS02610;anticodon=(pos:complement(562435..562437));gbkey=tRNA;inference=COORDINATES: profile:tRNAscan-SE:2.0.9;locus_tag=MPN_RS02610;product=tRNA-Thr
NC_000912.1	tRNAscan-SE	exon	562395	562469	.	-	.	ID=exon-MPN_RS02610-1;Parent=rna-MPN_RS02610;anticodon=(pos:complement(562435..562437));gbkey=tRNA;inference=COORDINATES: profile:tRNAscan-SE:2.0.9;locus_tag=MPN_RS02610;product=tRNA-Thr
NC_000912.1	RefSeq	gene	562471	562547	.	-	.	ID=gene-MPN_RS02615;Name=MPN_RS02615;gbkey=Gene;gene_biotype=tRNA;locus_tag=MPN_RS02615;old_locus_tag=MPNt32
NC_000912.1	tRNAscan-SE	tRNA	562471	562547	.	-	.	ID=rna-MPN_RS02615;Parent=gene-MPN_RS02615;anticodon=(pos:complement(562511..562513));gbkey=tRNA;inference=COORDINATES: profile:tRNAscan-SE:2.0.9;locus_tag=MPN_RS02615;product=tRNA-Glu
NC_000912.1	tRNAscan-SE	exon	562471	562547	.	-	.	ID=exon-MPN_RS02615-1;Parent=rna-MPN_RS02615;anticodon=(pos:complement(562511..562513));gbkey=tRNA;inference=COORDINATES: profile:tRNAscan-SE:2.0.9;locus_tag=MPN_RS02615;product=tRNA-Glu
NC_000912.1	RefSeq	gene	562556	562630	.	-	.	ID=gene-MPN_RS02620;Name=MPN_RS02620;gbkey=Gene;gene_biotype=tRNA;locus_tag=MPN_RS02620;old_locus_tag=MPNt33
NC_000912.1	tRNAscan-SE	tRNA	562556	562630	.	-	.	ID=rna-MPN_RS02620;Parent=gene-MPN_RS02620;anticodon=(pos:complement(562596..562598));gbkey=tRNA;inference=COORDINATES: profile:tRNAscan-SE:2.0.9;locus_tag=MPN_RS02620;product=tRNA-Asn
NC_000912.1	tRNAscan-SE	exon	562556	562630	.	-	.	ID=exon-MPN_RS02620-1;Parent=rna-MPN_RS02620;anticodon=(pos:complement(562596..562598));gbkey=tRNA;inference=COORDINATES: profile:tRNAscan-SE:2.0.9;locus_tag=MPN_RS02620;product=tRNA-Asn
NC_000912.1	RefSeq	gene	562658	564355	.	-	.	ID=gene-MPN_RS02625;Name=MPN_RS02625;gbkey=Gene;gene_biotype=protein_coding;locus_tag=MPN_RS02625;old_locus_tag=MPN460%2CMPN_460
NC_000912.1	RefSeq	CDS	562658	564355	.	-	0	ID=cds-WP_010874816.1;Parent=gene-MPN_RS02625;Dbxref=Genbank:WP_010874816.1;Name=WP_010874816.1;gbkey=CDS;inference=COORDINATES: similar to AA sequence:RefSeq:WP_010874816.1;locus_tag=MPN_RS02625;product=cation transporter;protein_id=WP_010874816.1;transl_table=4
NC_000912.1	RefSeq	gene	564390	565085	.	+	.	ID=gene-MPN_RS02630;Name=MPN_RS02630;gbkey=Gene;gene_biotype=protein_coding;locus_tag=MPN_RS02630;old_locus_tag=MPN461%2CMPN_461
NC_000912.1	RefSeq	CDS	564390	565085	.	+	0	ID=cds-WP_010874817.1;Parent=gene-MPN_RS02630;Dbxref=Genbank:WP_010874817.1;Name=WP_010874817.1;gbkey=CDS;inference=COORDINATES: similar to AA sequence:RefSeq:WP_010874817.1;locus_tag=MPN_RS02630;product=TrkA family potassium uptake protein;protein_id=WP_010874817.1;transl_table=4
NC_000912.1	RefSeq	pseudogene	565096	566034	.	+	.	ID=gene-MPN_RS02635;Name=MPN_RS02635;end_range=566034,.;gbkey=Gene;gene_biotype=pseudogene;locus_tag=MPN_RS02635;old_locus_tag=MPN462%2CMPN_462;partial=true;pseudo=true;start_range=.,565096
NC_000912.1	RefSeq	CDS	565096	566034	.	+	0	ID=cds-MPN_RS02635;Parent=gene-MPN_RS02635;Note=incomplete%3B partial in the middle of a contig%3B missing N-terminus and C-terminus;end_range=566034,.;gbkey=CDS;inference=COORDINATES: similar to AA sequence:RefSeq:WP_014574888.1;locus_tag=MPN_RS02635;partial=true;product=adhesin P1;pseudo=true;start_range=.,565096;transl_table=4
NC_000912.1	RefSeq	gene	566124	566597	.	+	.	ID=gene-MPN_RS02640;Name=MPN_RS02640;gbkey=Gene;gene_biotype=protein_coding;locus_tag=MPN_RS02640;old_locus_tag=MPN463%2CMPN_463
NC_000912.1	RefSeq	CDS	566124	566597	.	+	0	ID=cds-WP_010874819.1;Parent=gene-MPN_RS02640;Dbxref=Genbank:WP_010874819.1;Name=WP_010874819.1;gbkey=CDS;inference=COORDINATES: similar to AA sequence:RefSeq:WP_010874819.1;locus_tag=MPN_RS02640;product=hypothetical protein;protein_id=WP_010874819.1;transl_table=4
NC_000912.1	RefSeq	gene	567266	568228	.	+	.	ID=gene-MPN_RS02645;Name=MPN_RS02645;gbkey=Gene;gene_biotype=protein_coding;locus_tag=MPN_RS02645;old_locus_tag=MPN464%2CMPN_464
NC_000912.1	RefSeq	CDS	567266	568228	.	+	0	ID=cds-WP_225971200.1;Parent=gene-MPN_RS02645;Dbxref=Genbank:WP_225971200.1;Name=WP_225971200.1;gbkey=CDS;inference=COORDINATES: protein motif:HMM:NF017070.2;locus_tag=MPN_RS02645;product=MgpC family cytadherence protein;protein_id=WP_225971200.1;transl_table=4
NC_000912.1	RefSeq	gene	568625	569155	.	+	.	ID=gene-MPN_RS02650;Name=MPN_RS02650;gbkey=Gene;gene_biotype=protein_coding;locus_tag=MPN_RS02650;old_locus_tag=MPN465a
NC_000912.1	RefSeq	CDS	568625	569155	.	+	0	ID=cds-WP_014574992.1;Parent=gene-MPN_RS02650;Dbxref=Genbank:WP_014574992.1;Name=WP_014574992.1;gbkey=CDS;inference=COORDINATES: similar to AA sequence:RefSeq:WP_010874457.1;locus_tag=MPN_RS02650;product=DUF16 domain-containing protein;protein_id=WP_014574992.1;transl_table=4
NC_000912.1	RefSeq	gene	569288	569710	.	-	.	ID=gene-MPN_RS04170;Name=MPN_RS04170;gbkey=Gene;gene_biotype=protein_coding;locus_tag=MPN_RS04170;old_locus_tag=MPN_466
NC_000912.1	RefSeq	CDS	569288	569710	.	-	0	ID=cds-WP_010874822.1;Parent=gene-MPN_RS04170;Dbxref=Genbank:WP_010874822.1;Name=WP_010874822.1;gbkey=CDS;inference=COORDINATES: similar to AA sequence:RefSeq:WP_010874822.1;locus_tag=MPN_RS04170;product=hypothetical protein;protein_id=WP_010874822.1;transl_table=4
NC_000912.1	RefSeq	gene	569740	570045	.	-	.	ID=gene-MPN_RS04175;Name=MPN_RS04175;gbkey=Gene;gene_biotype=protein_coding;locus_tag=MPN_RS04175;old_locus_tag=MPN_467
NC_000912.1	RefSeq	CDS	569740	570045	.	-	0	ID=cds-WP_010874823.1;Parent=gene-MPN_RS04175;Dbxref=Genbank:WP_010874823.1;Name=WP_010874823.1;gbkey=CDS;inference=COORDINATES: similar to AA sequence:RefSeq:WP_014325556.1;locus_tag=MPN_RS04175;product=MPN647 family lipoprotein;protein_id=WP_010874823.1;transl_table=4
NC_000912.1	RefSeq	gene	570441	570647	.	+	.	ID=gene-MPN_RS02660;Name=MPN_RS02660;gbkey=Gene;gene_biotype=protein_coding;locus_tag=MPN_RS02660
NC_000912.1	RefSeq	CDS	570441	570647	.	+	0	ID=cds-WP_015344915.1;Parent=gene-MPN_RS02660;Dbxref=Genbank:WP_015344915.1;Name=WP_015344915.1;gbkey=CDS;inference=COORDINATES: similar to AA sequence:RefSeq:WP_015344872.1;locus_tag=MPN_RS02660;product=hypothetical protein;protein_id=WP_015344915.1;transl_table=4
NC_000912.1	RefSeq	pseudogene	570785	571420	.	+	.	ID=gene-MPN_RS02665;Name=MPN_RS02665;end_range=571420,.;gbkey=Gene;gene_biotype=pseudogene;locus_tag=MPN_RS02665;old_locus_tag=MPN468%2CMPN_468;partial=true;pseudo=true
NC_000912.1	RefSeq	CDS	570785	571420	.	+	0	ID=cds-MPN_RS02665;Parent=gene-MPN_RS02665;Note=internal stop%3B incomplete%3B partial in the middle of a contig%3B missing C-terminus;end_range=571420,.;gbkey=CDS;inference=COORDINATES: similar to AA sequence:RefSeq:WP_014575004.1;locus_tag=MPN_RS02665;partial=true;product=adhesin;pseudo=true;transl_table=4
NC_000912.1	RefSeq	gene	571471	571800	.	-	.	ID=gene-MPN_RS02670;Name=rnpB;gbkey=Gene;gene=rnpB;gene_biotype=RNase_P_RNA;locus_tag=MPN_RS02670;old_locus_tag=MPN_s03%2CMPNs03
NC_000912.1	cmsearch	RNase_P_RNA	571471	571800	.	-	.	ID=rna-MPN_RS02670;Parent=gene-MPN_RS02670;Dbxref=RFAM:RF00011;gbkey=ncRNA;gene=rnpB;inference=COORDINATES: profile:INFERNAL:1.1.1;locus_tag=MPN_RS02670;product=RNase P RNA component class B
NC_000912.1	cmsearch	exon	571471	571800	.	-	.	ID=exon-MPN_RS02670-1;Parent=rna-MPN_RS02670;Dbxref=RFAM:RF00011;gbkey=ncRNA;gene=rnpB;inference=COORDINATES: profile:INFERNAL:1.1.1;locus_tag=MPN_RS02670;product=RNase P RNA component class B
NC_000912.1	RefSeq	gene	571825	572211	.	+	.	ID=gene-MPN_RS02675;Name=ssrA;gbkey=Gene;gene=ssrA;gene_biotype=tmRNA;locus_tag=MPN_RS02675;old_locus_tag=MPN_s04%2CMPNs04
NC_000912.1	cmsearch	tmRNA	571825	572211	.	+	.	ID=rna-MPN_RS02675;Parent=gene-MPN_RS02675;Dbxref=RFAM:RF00023;gbkey=tmRNA;gene=ssrA;inference=COORDINATES: profile:INFERNAL:1.1.1;locus_tag=MPN_RS02675;product=transfer-messenger RNA
NC_000912.1	cmsearch	exon	571825	572211	.	+	.	ID=exon-MPN_RS02675-1;Parent=rna-MPN_RS02675;Dbxref=RFAM:RF00023;gbkey=tmRNA;gene=ssrA;inference=COORDINATES: profile:INFERNAL:1.1.1;locus_tag=MPN_RS02675;product=transfer-messenger RNA
NC_000912.1	RefSeq	gene	572254	572985	.	-	.	ID=gene-MPN_RS02680;Name=MPN_RS02680;gbkey=Gene;gene_biotype=protein_coding;locus_tag=MPN_RS02680;old_locus_tag=MPN469%2CMPN_469
NC_000912.1	RefSeq	CDS	572254	572985	.	-	0	ID=cds-WP_010874825.1;Parent=gene-MPN_RS02680;Dbxref=Genbank:WP_010874825.1;Name=WP_010874825.1;gbkey=CDS;inference=COORDINATES: similar to AA sequence:RefSeq:WP_010874825.1;locus_tag=MPN_RS02680;product=hypothetical protein;protein_id=WP_010874825.1;transl_table=4
NC_000912.1	RefSeq	gene	573026	574090	.	-	.	ID=gene-MPN_RS02685;Name=MPN_RS02685;gbkey=Gene;gene_biotype=protein_coding;locus_tag=MPN_RS02685;old_locus_tag=MPN470%2CMPN_470
NC_000912.1	RefSeq	CDS	573026	574090	.	-	0	ID=cds-WP_010874826.1;Parent=gene-MPN_RS02685;Dbxref=Genbank:WP_010874826.1;Name=WP_010874826.1;gbkey=CDS;inference=COORDINATES: similar to AA sequence:RefSeq:WP_014325558.1;locus_tag=MPN_RS02685;product=Xaa-Pro peptidase family protein;protein_id=WP_010874826.1;transl_table=4
NC_000912.1	RefSeq	gene	574090	574251	.	-	.	ID=gene-MPN_RS02690;Name=rpmG;gbkey=Gene;gene=rpmG;gene_biotype=protein_coding;locus_tag=MPN_RS02690;old_locus_tag=MPN471%2CMPN_471
NC_000912.1	RefSeq	CDS	574090	574251	.	-	0	ID=cds-WP_010874827.1;Parent=gene-MPN_RS02690;Dbxref=Genbank:WP_010874827.1;Name=WP_010874827.1;Ontology_term=GO:0006412,GO:0003735,GO:0000315,GO:0022625;gbkey=CDS;gene=rpmG;go_component=organellar large ribosomal subunit|0000315||IEA,cytosolic large ribosomal subunit|0022625||IEA;go_function=structural constituent of ribosome|0003735||IEA;go_process=translation|0006412||IEA;inference=COORDINATES…
NC_000912.1	RefSeq	gene	574270	575151	.	-	.	ID=gene-MPN_RS02695;Name=MPN_RS02695;gbkey=Gene;gene_biotype=protein_coding;locus_tag=MPN_RS02695;old_locus_tag=MPN472%2CMPN_472
NC_000912.1	RefSeq	CDS	574270	575151	.	-	0	ID=cds-WP_010874828.1;Parent=gene-MPN_RS02695;Dbxref=Genbank:WP_010874828.1;Name=WP_010874828.1;gbkey=CDS;inference=COORDINATES: similar to AA sequence:RefSeq:WP_010874828.1;locus_tag=MPN_RS02695;product=DegV family protein;protein_id=WP_010874828.1;transl_table=4
NC_000912.1	RefSeq	gene	575157	575963	.	-	.	ID=gene-MPN_RS02700;Name=MPN_RS02700;gbkey=Gene;gene_biotype=protein_coding;locus_tag=MPN_RS02700;old_locus_tag=MPN473%2CMPN_473
NC_000912.1	RefSeq	CDS	575157	575963	.	-	0	ID=cds-WP_010874829.1;Parent=gene-MPN_RS02700;Dbxref=Genbank:WP_010874829.1;Name=WP_010874829.1;gbkey=CDS;inference=COORDINATES: similar to AA sequence:RefSeq:WP_010874829.1;locus_tag=MPN_RS02700;product=alpha/beta hydrolase;protein_id=WP_010874829.1;transl_table=4
NC_000912.1	RefSeq	gene	575950	579051	.	-	.	ID=gene-MPN_RS02705;Name=MPN_RS02705;gbkey=Gene;gene_biotype=protein_coding;locus_tag=MPN_RS02705;old_locus_tag=MPN474%2CMPN_474
NC_000912.1	RefSeq	CDS	575950	579051	.	-	0	ID=cds-WP_010874830.1;Parent=gene-MPN_RS02705;Dbxref=Genbank:WP_010874830.1;Name=WP_010874830.1;gbkey=CDS;inference=COORDINATES: similar to AA sequence:RefSeq:WP_010874830.1;locus_tag=MPN_RS02705;product=hypothetical protein;protein_id=WP_010874830.1;transl_table=4
NC_000912.1	RefSeq	gene	579105	579371	.	-	.	ID=gene-MPN_RS02710;Name=MPN_RS02710;gbkey=Gene;gene_biotype=protein_coding;locus_tag=MPN_RS02710;old_locus_tag=MPN474a
NC_000912.1	GeneMarkS-2+	CDS	579105	579371	.	-	0	ID=cds-WP_164920621.1;Parent=gene-MPN_RS02710;Dbxref=Genbank:WP_164920621.1;Name=WP_164920621.1;gbkey=CDS;inference=COORDINATES: ab initio prediction:GeneMarkS-2+;locus_tag=MPN_RS02710;product=hypothetical protein;protein_id=WP_164920621.1;transl_table=4
NC_000912.1	RefSeq	gene	579408	580757	.	-	.	ID=gene-MPN_RS02715;Name=der;gbkey=Gene;gene=der;gene_biotype=protein_coding;locus_tag=MPN_RS02715;old_locus_tag=MPN475%2CMPN_475
NC_000912.1	RefSeq	CDS	579408	580757	.	-	0	ID=cds-WP_010874831.1;Parent=gene-MPN_RS02715;Dbxref=Genbank:WP_010874831.1;Name=WP_010874831.1;Ontology_term=GO:0042254,GO:0003924,GO:0005525,GO:0043022,GO:0005737;gbkey=CDS;gene=der;go_component=cytoplasm|0005737||IEA;go_function=GTPase activity|0003924||IEA,GTP binding|0005525||IEA,ribosome binding|0043022||IEA;go_process=ribosome biogenesis|0042254||IEA;inference=COORDINATES: similar to AA se…
NC_000912.1	RefSeq	gene	580759	581412	.	-	.	ID=gene-MPN_RS02720;Name=cmk;gbkey=Gene;gene=cmk;gene_biotype=protein_coding;locus_tag=MPN_RS02720;old_locus_tag=MPN476%2CMPN_476
NC_000912.1	RefSeq	CDS	580759	581412	.	-	0	ID=cds-WP_010874832.1;Parent=gene-MPN_RS02720;Dbxref=Genbank:WP_010874832.1;Name=WP_010874832.1;Ontology_term=GO:0015949,GO:0004127;gbkey=CDS;gene=cmk;go_function=cytidylate kinase activity|0004127||IEA;go_process=nucleobase-containing small molecule interconversion|0015949||IEA;inference=COORDINATES: similar to AA sequence:RefSeq:WP_010874832.1;locus_tag=MPN_RS02720;product=(d)CMP kinase;protein…
NC_000912.1	RefSeq	gene	581439	582068	.	-	.	ID=gene-MPN_RS02725;Name=MPN_RS02725;gbkey=Gene;gene_biotype=protein_coding;locus_tag=MPN_RS02725;old_locus_tag=MPN477%2CMPN_477
NC_000912.1	RefSeq	CDS	581439	582068	.	-	0	ID=cds-WP_010874833.1;Parent=gene-MPN_RS02725;Dbxref=Genbank:WP_010874833.1;Name=WP_010874833.1;gbkey=CDS;inference=COORDINATES: similar to AA sequence:RefSeq:WP_010874833.1;locus_tag=MPN_RS02725;product=hypothetical protein;protein_id=WP_010874833.1;transl_table=4
NC_000912.1	RefSeq	gene	582071	582778	.	-	.	ID=gene-MPN_RS02730;Name=MPN_RS02730;gbkey=Gene;gene_biotype=protein_coding;locus_tag=MPN_RS02730;old_locus_tag=MPN478%2CMPN_478
NC_000912.1	RefSeq	CDS	582071	582778	.	-	0	ID=cds-WP_010874834.1;Parent=gene-MPN_RS02730;Dbxref=Genbank:WP_010874834.1;Name=WP_010874834.1;Ontology_term=GO:0006355,GO:0003677,GO:0005737;gbkey=CDS;go_component=cytoplasm|0005737||IEA;go_function=DNA binding|0003677||IEA;go_process=regulation of DNA-templated transcription|0006355||IEA;inference=COORDINATES: similar to AA sequence:RefSeq:WP_010874834.1;locus_tag=MPN_RS02730;product=YebC/PmpR…
NC_000912.1	RefSeq	gene	582782	583375	.	-	.	ID=gene-MPN_RS02735;Name=MPN_RS02735;gbkey=Gene;gene_biotype=protein_coding;locus_tag=MPN_RS02735;old_locus_tag=MPN479%2CMPN_479
NC_000912.1	RefSeq	CDS	582782	583375	.	-	0	ID=cds-WP_010874835.1;Parent=gene-MPN_RS02735;Dbxref=Genbank:WP_010874835.1;Name=WP_010874835.1;gbkey=CDS;inference=COORDINATES: similar to AA sequence:RefSeq:WP_010874835.1;locus_tag=MPN_RS02735;product=FMN-dependent NADH-azoreductase;protein_id=WP_010874835.1;transl_table=4
NC_000912.1	RefSeq	gene	583403	585919	.	-	.	ID=gene-MPN_RS02740;Name=valS;gbkey=Gene;gene=valS;gene_biotype=protein_coding;locus_tag=MPN_RS02740;old_locus_tag=MPN480%2CMPN_480
NC_000912.1	RefSeq	CDS	583403	585919	.	-	0	ID=cds-WP_010874836.1;Parent=gene-MPN_RS02740;Dbxref=Genbank:WP_010874836.1;Name=WP_010874836.1;Ontology_term=GO:0006438,GO:0004832,GO:0005737;gbkey=CDS;gene=valS;go_component=cytoplasm|0005737||IEA;go_function=valine-tRNA ligase activity|0004832||IEA;go_process=valyl-tRNA aminoacylation|0006438||IEA;inference=COORDINATES: similar to AA sequence:RefSeq:WP_014325560.1;locus_tag=MPN_RS02740;product…
NC_000912.1	RefSeq	gene	585903	586484	.	-	.	ID=gene-MPN_RS02745;Name=yihA;gbkey=Gene;gene=yihA;gene_biotype=protein_coding;locus_tag=MPN_RS02745;old_locus_tag=MPN481%2CMPN_481
NC_000912.1	RefSeq	CDS	585903	586484	.	-	0	ID=cds-WP_010874837.1;Parent=gene-MPN_RS02745;Dbxref=Genbank:WP_010874837.1;Name=WP_010874837.1;Ontology_term=GO:0042254,GO:0003924,GO:0005525,GO:0043022,GO:0005737;gbkey=CDS;gene=yihA;go_component=cytoplasm|0005737||IEA;go_function=GTPase activity|0003924||IEA,GTP binding|0005525||IEA,ribosome binding|0043022||IEA;go_process=ribosome biogenesis|0042254||IEA;inference=COORDINATES: similar to AA s…
NC_000912.1	RefSeq	gene	586492	586713	.	-	.	ID=gene-MPN_RS02750;Name=MPN_RS02750;gbkey=Gene;gene_biotype=protein_coding;locus_tag=MPN_RS02750;old_locus_tag=MPN482%2CMPN_482
NC_000912.1	RefSeq	CDS	586492	586713	.	-	0	ID=cds-WP_014574997.1;Parent=gene-MPN_RS02750;Dbxref=Genbank:WP_014574997.1;Name=WP_014574997.1;gbkey=CDS;inference=COORDINATES: similar to AA sequence:RefSeq:WP_009885966.1;locus_tag=MPN_RS02750;product=YneF family protein;protein_id=WP_014574997.1;transl_table=4
NC_000912.1	RefSeq	gene	586772	587797	.	+	.	ID=gene-MPN_RS02755;Name=yibD;gbkey=Gene;gene=yibD;gene_biotype=protein_coding;locus_tag=MPN_RS02755;old_locus_tag=MPN483%2CMPN_483
NC_000912.1	RefSeq	CDS	586772	587797	.	+	0	ID=cds-WP_010874839.1;Parent=gene-MPN_RS02755;Dbxref=Genbank:WP_010874839.1;Name=WP_010874839.1;gbkey=CDS;gene=yibD;inference=COORDINATES: similar to AA sequence:RefSeq:WP_010874839.1;locus_tag=MPN_RS02755;product=diacylglycerol beta-glycosyltransferase;protein_id=WP_010874839.1;transl_table=4
NC_000912.1	RefSeq	gene	587808	588104	.	-	.	ID=gene-MPN_RS02760;Name=MPN_RS02760;gbkey=Gene;gene_biotype=protein_coding;locus_tag=MPN_RS02760
NC_000912.1	RefSeq	CDS	587808	588104	.	-	0	ID=cds-WP_017532763.1;Parent=gene-MPN_RS02760;Dbxref=Genbank:WP_017532763.1;Name=WP_017532763.1;gbkey=CDS;inference=COORDINATES: similar to AA sequence:RefSeq:WP_017532763.1;locus_tag=MPN_RS02760;product=hypothetical protein;protein_id=WP_017532763.1;transl_table=4
NC_000912.1	RefSeq	gene	588302	588613	.	-	.	ID=gene-MPN_RS02765;Name=MPN_RS02765;gbkey=Gene;gene_biotype=protein_coding;locus_tag=MPN_RS02765;old_locus_tag=MPN484%2CMPN_484
NC_000912.1	RefSeq	CDS	588302	588613	.	-	0	ID=cds-WP_010874840.1;Parent=gene-MPN_RS02765;Dbxref=Genbank:WP_010874840.1;Name=WP_010874840.1;gbkey=CDS;inference=COORDINATES: similar to AA sequence:RefSeq:WP_010874840.1;locus_tag=MPN_RS02765;product=DUF16 domain-containing protein;protein_id=WP_010874840.1;transl_table=4
NC_000912.1	RefSeq	gene	589030	590475	.	-	.	ID=gene-MPN_RS02770;Name=MPN_RS02770;gbkey=Gene;gene_biotype=protein_coding;locus_tag=MPN_RS02770;old_locus_tag=MPN485%2CMPN_485
NC_000912.1	GeneMarkS-2+	CDS	589030	590475	.	-	0	ID=cds-WP_021009212.1;Parent=gene-MPN_RS02770;Dbxref=Genbank:WP_021009212.1;Name=WP_021009212.1;gbkey=CDS;inference=COORDINATES: ab initio prediction:GeneMarkS-2+;locus_tag=MPN_RS02770;product=hypothetical protein;protein_id=WP_021009212.1;transl_table=4
NC_000912.1	RefSeq	gene	590569	591795	.	+	.	ID=gene-MPN_RS02775;Name=MPN_RS02775;gbkey=Gene;gene_biotype=protein_coding;locus_tag=MPN_RS02775;old_locus_tag=MPN487%2CMPN_487
NC_000912.1	RefSeq	CDS	590569	591795	.	+	0	ID=cds-WP_010874843.1;Parent=gene-MPN_RS02775;Dbxref=Genbank:WP_010874843.1;Name=WP_010874843.1;gbkey=CDS;inference=COORDINATES: similar to AA sequence:RefSeq:WP_010874843.1;locus_tag=MPN_RS02775;product=cysteine desulfurase;protein_id=WP_010874843.1;transl_table=4
NC_000912.1	RefSeq	gene	591798	592220	.	+	.	ID=gene-MPN_RS02780;Name=MPN_RS02780;gbkey=Gene;gene_biotype=protein_coding;locus_tag=MPN_RS02780;old_locus_tag=MPN488%2CMPN_488
NC_000912.1	RefSeq	CDS	591798	592220	.	+	0	ID=cds-WP_010874844.1;Parent=gene-MPN_RS02780;Dbxref=Genbank:WP_010874844.1;Name=WP_010874844.1;gbkey=CDS;inference=COORDINATES: similar to AA sequence:RefSeq:WP_010874844.1;locus_tag=MPN_RS02780;product=iron-sulfur cluster assembly scaffold protein;protein_id=WP_010874844.1;transl_table=4
NC_000912.1	RefSeq	gene	592201	592479	.	-	.	ID=gene-MPN_RS02785;Name=MPN_RS02785;gbkey=Gene;gene_biotype=protein_coding;locus_tag=MPN_RS02785;old_locus_tag=MPN488a
NC_000912.1	GeneMarkS-2+	CDS	592201	592479	.	-	0	ID=cds-WP_042659185.1;Parent=gene-MPN_RS02785;Dbxref=Genbank:WP_042659185.1;Name=WP_042659185.1;gbkey=CDS;inference=COORDINATES: ab initio prediction:GeneMarkS-2+;locus_tag=MPN_RS02785;product=hypothetical protein;protein_id=WP_042659185.1;transl_table=4
NC_000912.1	RefSeq	gene	592398	596300	.	-	.	ID=gene-MPN_RS02790;Name=MPN_RS02790;gbkey=Gene;gene_biotype=protein_coding;locus_tag=MPN_RS02790;old_locus_tag=MPN489%2CMPN_489
NC_000912.1	RefSeq	CDS	592398	596300	.	-	0	ID=cds-WP_010874845.1;Parent=gene-MPN_RS02790;Dbxref=Genbank:WP_010874845.1;Name=WP_010874845.1;gbkey=CDS;inference=COORDINATES: similar to AA sequence:RefSeq:WP_010874845.1;locus_tag=MPN_RS02790;product=DUF3713 domain-containing protein;protein_id=WP_010874845.1;transl_table=4
NC_000912.1	RefSeq	gene	596816	597826	.	-	.	ID=gene-MPN_RS02795;Name=recA;gbkey=Gene;gene=recA;gene_biotype=protein_coding;locus_tag=MPN_RS02795;old_locus_tag=MPN490%2CMPN_490
NC_000912.1	RefSeq	CDS	596816	597826	.	-	0	ID=cds-WP_010874846.1;Parent=gene-MPN_RS02795;Dbxref=Genbank:WP_010874846.1;Name=WP_010874846.1;Ontology_term=GO:0006281,GO:0006310,GO:0009432,GO:0003677,GO:0008094,GO:0005737;gbkey=CDS;gene=recA;go_component=cytoplasm|0005737||IEA;go_function=DNA binding|0003677||IEA,ATP-dependent activity%2C acting on DNA|0008094||IEA;go_process=DNA repair|0006281||IEA,DNA recombination|0006310||IEA,SOS respons…
NC_000912.1	RefSeq	gene	597900	599324	.	+	.	ID=gene-MPN_RS02800;Name=MPN_RS02800;gbkey=Gene;gene_biotype=protein_coding;locus_tag=MPN_RS02800;old_locus_tag=MPN491%2CMPN_491
NC_000912.1	RefSeq	CDS	597900	599324	.	+	0	ID=cds-WP_010874847.1;Parent=gene-MPN_RS02800;Dbxref=Genbank:WP_010874847.1;Name=WP_010874847.1;gbkey=CDS;inference=COORDINATES: similar to AA sequence:RefSeq:WP_010874847.1;locus_tag=MPN_RS02800;product=hypothetical protein;protein_id=WP_010874847.1;transl_table=4
NC_000912.1	RefSeq	gene	599463	600380	.	-	.	ID=gene-MPN_RS02805;Name=MPN_RS02805;gbkey=Gene;gene_biotype=protein_coding;locus_tag=MPN_RS02805;old_locus_tag=MPN492%2CMPN_492
NC_000912.1	RefSeq	CDS	599463	600380	.	-	0	ID=cds-WP_010874848.1;Parent=gene-MPN_RS02805;Dbxref=Genbank:WP_010874848.1;Name=WP_010874848.1;gbkey=CDS;inference=COORDINATES: similar to AA sequence:RefSeq:WP_010874848.1;locus_tag=MPN_RS02805;product=L-ribulose-5-phosphate 3-epimerase;protein_id=WP_010874848.1;transl_table=4
NC_000912.1	RefSeq	gene	600316	600972	.	-	.	ID=gene-MPN_RS02810;Name=MPN_RS02810;gbkey=Gene;gene_biotype=protein_coding;locus_tag=MPN_RS02810;old_locus_tag=MPN493%2CMPN_493
NC_000912.1	RefSeq	CDS	600316	600972	.	-	0	ID=cds-WP_010874849.1;Parent=gene-MPN_RS02810;Dbxref=Genbank:WP_010874849.1;Name=WP_010874849.1;gbkey=CDS;inference=COORDINATES: similar to AA sequence:RefSeq:WP_014325566.1;locus_tag=MPN_RS02810;product=3-dehydro-L-gulonate-6-phosphate decarboxylase;protein_id=WP_010874849.1;transl_table=4
NC_000912.1	RefSeq	gene	600974	601453	.	-	.	ID=gene-MPN_RS02815;Name=MPN_RS02815;gbkey=Gene;gene_biotype=protein_coding;locus_tag=MPN_RS02815;old_locus_tag=MPN494%2CMPN_494
NC_000912.1	RefSeq	CDS	600974	601453	.	-	0	ID=cds-WP_010874850.1;Parent=gene-MPN_RS02815;Dbxref=Genbank:WP_010874850.1;Name=WP_010874850.1;gbkey=CDS;inference=COORDINATES: similar to AA sequence:RefSeq:WP_010874850.1;locus_tag=MPN_RS02815;product=PTS sugar transporter subunit IIA;protein_id=WP_010874850.1;transl_table=4
NC_000912.1	RefSeq	gene	601455	601742	.	-	.	ID=gene-MPN_RS02820;Name=MPN_RS02820;gbkey=Gene;gene_biotype=protein_coding;locus_tag=MPN_RS02820;old_locus_tag=MPN495%2CMPN_495
NC_000912.1	RefSeq	CDS	601455	601742	.	-	0	ID=cds-WP_010874851.1;Parent=gene-MPN_RS02820;Dbxref=Genbank:WP_010874851.1;Name=WP_010874851.1;gbkey=CDS;inference=COORDINATES: similar to AA sequence:RefSeq:WP_010874851.1;locus_tag=MPN_RS02820;product=PTS sugar transporter subunit IIB;protein_id=WP_010874851.1;transl_table=4
NC_000912.1	RefSeq	gene	601745	603727	.	-	.	ID=gene-MPN_RS02825;Name=MPN_RS02825;gbkey=Gene;gene_biotype=protein_coding;locus_tag=MPN_RS02825;old_locus_tag=MPN496%2CMPN_496
NC_000912.1	RefSeq	CDS	601745	603727	.	-	0	ID=cds-WP_010874852.1;Parent=gene-MPN_RS02825;Dbxref=Genbank:WP_010874852.1;Name=WP_010874852.1;gbkey=CDS;inference=COORDINATES: similar to AA sequence:RefSeq:WP_017532860.1;locus_tag=MPN_RS02825;product=PTS ascorbate transporter subunit IIC;protein_id=WP_010874852.1;transl_table=4
NC_000912.1	RefSeq	gene	603727	603870	.	-	.	ID=gene-MPN_RS04255;Name=MPN_RS04255;gbkey=Gene;gene_biotype=protein_coding;locus_tag=MPN_RS04255
NC_000912.1	GeneMarkS-2+	CDS	603727	603870	.	-	0	ID=cds-WP_158438617.1;Parent=gene-MPN_RS04255;Dbxref=Genbank:WP_158438617.1;Name=WP_158438617.1;gbkey=CDS;inference=COORDINATES: ab initio prediction:GeneMarkS-2+;locus_tag=MPN_RS04255;product=hypothetical protein;protein_id=WP_158438617.1;transl_table=4
NC_000912.1	RefSeq	pseudogene	604155	604598	.	-	.	ID=gene-MPN_RS04260;Name=MPN_RS04260;end_range=604598,.;gbkey=Gene;gene_biotype=pseudogene;locus_tag=MPN_RS04260;old_locus_tag=MPN_497;partial=true;pseudo=true
NC_000912.1	RefSeq	CDS	604155	604598	.	-	0	ID=cds-MPN_RS04260;Parent=gene-MPN_RS04260;Note=incomplete%3B partial in the middle of a contig%3B missing N-terminus;end_range=604598,.;gbkey=CDS;inference=COORDINATES: protein motif:HMM:NF014212.2;locus_tag=MPN_RS04260;partial=true;product=hypothetical protein;pseudo=true;transl_table=4
NC_000912.1	RefSeq	gene	604620	604781	.	-	.	ID=gene-MPN_RS04265;Name=MPN_RS04265;gbkey=Gene;gene_biotype=protein_coding;locus_tag=MPN_RS04265
NC_000912.1	GeneMarkS-2+	CDS	604620	604781	.	-	0	ID=cds-WP_014575002.1;Parent=gene-MPN_RS04265;Dbxref=Genbank:WP_014575002.1;Name=WP_014575002.1;gbkey=CDS;inference=COORDINATES: ab initio prediction:GeneMarkS-2+;locus_tag=MPN_RS04265;product=hypothetical protein;protein_id=WP_014575002.1;transl_table=4
NC_000912.1	RefSeq	gene	604897	605625	.	+	.	ID=gene-MPN_RS02835;Name=MPN_RS02835;gbkey=Gene;gene_biotype=protein_coding;locus_tag=MPN_RS02835;old_locus_tag=MPN498%2CMPN_498
NC_000912.1	RefSeq	CDS	604897	605625	.	+	0	ID=cds-WP_010874854.1;Parent=gene-MPN_RS02835;Dbxref=Genbank:WP_010874854.1;Name=WP_010874854.1;gbkey=CDS;inference=COORDINATES: similar to AA sequence:RefSeq:WP_010874854.1;locus_tag=MPN_RS02835;product=L-ribulose-5-phosphate 4-epimerase;protein_id=WP_010874854.1;transl_table=4
NC_000912.1	RefSeq	gene	605579	606070	.	+	.	ID=gene-MPN_RS02840;Name=MPN_RS02840;gbkey=Gene;gene_biotype=protein_coding;locus_tag=MPN_RS02840;old_locus_tag=MPN499%2CMPN_499
NC_000912.1	RefSeq	CDS	605579	606070	.	+	0	ID=cds-WP_010874855.1;Parent=gene-MPN_RS02840;Dbxref=Genbank:WP_010874855.1;Name=WP_010874855.1;gbkey=CDS;inference=COORDINATES: similar to AA sequence:RefSeq:WP_010874855.1;locus_tag=MPN_RS02840;product=hypothetical protein;protein_id=WP_010874855.1;transl_table=4
NC_000912.1	RefSeq	pseudogene	606092	607795	.	+	.	ID=gene-MPN_RS04270;Name=MPN_RS04270;end_range=607795,.;gbkey=Gene;gene_biotype=pseudogene;locus_tag=MPN_RS04270;old_locus_tag=MPN_500;partial=true;pseudo=true;start_range=.,606092
NC_000912.1	RefSeq	CDS	606092	607795	.	+	0	ID=cds-MPN_RS04270;Parent=gene-MPN_RS04270;Note=internal stop%3B incomplete%3B partial in the middle of a contig%3B missing N-terminus and C-terminus;end_range=607795,.;gbkey=CDS;inference=COORDINATES: similar to AA sequence:RefSeq:WP_010874498.1;locus_tag=MPN_RS04270;partial=true;product=adhesin P1;pseudo=true;start_range=.,606092;transl_table=4
NC_000912.1	RefSeq	gene	607916	608167	.	+	.	ID=gene-MPN_RS02850;Name=MPN_RS02850;gbkey=Gene;gene_biotype=protein_coding;locus_tag=MPN_RS02850
NC_000912.1	RefSeq	CDS	607916	608167	.	+	0	ID=cds-WP_045015111.1;Parent=gene-MPN_RS02850;Dbxref=Genbank:WP_045015111.1;Name=WP_045015111.1;gbkey=CDS;inference=COORDINATES: similar to AA sequence:RefSeq:WP_015344874.1;locus_tag=MPN_RS02850;product=hypothetical protein;protein_id=WP_045015111.1;transl_table=4
NC_000912.1	RefSeq	gene	608167	608757	.	+	.	ID=gene-MPN_RS02855;Name=MPN_RS02855;gbkey=Gene;gene_biotype=protein_coding;locus_tag=MPN_RS02855;old_locus_tag=MPN501%2CMPN_501
NC_000912.1	RefSeq	CDS	608167	608757	.	+	0	ID=cds-WP_010874857.1;Parent=gene-MPN_RS02855;Dbxref=Genbank:WP_010874857.1;Name=WP_010874857.1;gbkey=CDS;inference=COORDINATES: similar to AA sequence:RefSeq:WP_010874724.1;locus_tag=MPN_RS02855;product=DUF16 domain-containing protein;protein_id=WP_010874857.1;transl_table=4
NC_000912.1	RefSeq	pseudogene	609163	610455	.	+	.	ID=gene-MPN_RS02860;Name=mgpA;end_range=610455,.;gbkey=Gene;gene=mgpA;gene_biotype=pseudogene;locus_tag=MPN_RS02860;old_locus_tag=MPN502%2CMPN_502;partial=true;pseudo=true;start_range=.,609163
NC_000912.1	RefSeq	CDS	609163	610455	.	+	0	ID=cds-MPN_RS02860;Parent=gene-MPN_RS02860;Note=incomplete%3B partial in the middle of a contig%3B missing N-terminus and C-terminus;end_range=610455,.;gbkey=CDS;gene=mgpA;inference=COORDINATES: similar to AA sequence:RefSeq:WP_010874498.1;locus_tag=MPN_RS02860;partial=true;product=adhesin P1;pseudo=true;start_range=.,609163;transl_table=4
NC_000912.1	RefSeq	pseudogene	610516	612277	.	+	.	ID=gene-MPN_RS04275;Name=MPN_RS04275;end_range=612277,.;gbkey=Gene;gene_biotype=pseudogene;locus_tag=MPN_RS04275;old_locus_tag=MPN_503;partial=true;pseudo=true;start_range=.,610516
NC_000912.1	RefSeq	CDS	610516	612277	.	+	0	ID=cds-MPN_RS04275;Parent=gene-MPN_RS04275;Note=frameshifted%3B incomplete%3B partial in the middle of a contig%3B missing N-terminus and C-terminus;end_range=612277,.;gbkey=CDS;inference=COORDINATES: similar to AA sequence:RefSeq:WP_010874499.1;locus_tag=MPN_RS04275;partial=true;product=MgpC family cytadherence protein;pseudo=true;start_range=.,610516;transl_table=4
NC_000912.1	RefSeq	gene	612740	613120	.	+	.	ID=gene-MPN_RS02880;Name=MPN_RS02880;gbkey=Gene;gene_biotype=protein_coding;locus_tag=MPN_RS02880;old_locus_tag=MPN504%2CMPN_504
NC_000912.1	RefSeq	CDS	612740	613120	.	+	0	ID=cds-WP_010874860.1;Parent=gene-MPN_RS02880;Dbxref=Genbank:WP_010874860.1;Name=WP_010874860.1;gbkey=CDS;inference=COORDINATES: similar to AA sequence:RefSeq:WP_010874860.1;locus_tag=MPN_RS02880;product=DUF16 domain-containing protein;protein_id=WP_010874860.1;transl_table=4
NC_000912.1	RefSeq	gene	613188	613949	.	-	.	ID=gene-MPN_RS02885;Name=MPN_RS02885;gbkey=Gene;gene_biotype=protein_coding;locus_tag=MPN_RS02885;old_locus_tag=MPN505%2CMPN_505
NC_000912.1	RefSeq	CDS	613188	613949	.	-	0	ID=cds-WP_010874861.1;Parent=gene-MPN_RS02885;Dbxref=Genbank:WP_010874861.1;Name=WP_010874861.1;gbkey=CDS;inference=COORDINATES: similar to AA sequence:RefSeq:WP_010874725.1;locus_tag=MPN_RS02885;product=MPN647 family lipoprotein;protein_id=WP_010874861.1;transl_table=4
NC_000912.1	RefSeq	gene	614329	614583	.	+	.	ID=gene-MPN_RS02890;Name=MPN_RS02890;gbkey=Gene;gene_biotype=protein_coding;locus_tag=MPN_RS02890
NC_000912.1	RefSeq	CDS	614329	614583	.	+	0	ID=cds-WP_017532689.1;Parent=gene-MPN_RS02890;Dbxref=Genbank:WP_017532689.1;Name=WP_017532689.1;gbkey=CDS;inference=COORDINATES: similar to AA sequence:RefSeq:WP_017532689.1;locus_tag=MPN_RS02890;product=hypothetical protein;protein_id=WP_017532689.1;transl_table=4
NC_000912.1	RefSeq	gene	614865	617246	.	+	.	ID=gene-MPN_RS02895;Name=MPN_RS02895;gbkey=Gene;gene_biotype=protein_coding;locus_tag=MPN_RS02895;old_locus_tag=MPN506%2CMPN_506
NC_000912.1	RefSeq	CDS	614865	617246	.	+	0	ID=cds-WP_010874862.1;Parent=gene-MPN_RS02895;Dbxref=Genbank:WP_010874862.1;Name=WP_010874862.1;gbkey=CDS;inference=COORDINATES: similar to AA sequence:RefSeq:WP_010874641.1;locus_tag=MPN_RS02895;product=P80 family lipoprotein;protein_id=WP_010874862.1;transl_table=4
NC_000912.1	RefSeq	gene	617366	618457	.	+	.	ID=gene-MPN_RS02900;Name=MPN_RS02900;gbkey=Gene;gene_biotype=protein_coding;locus_tag=MPN_RS02900;old_locus_tag=MPN507%2CMPN_507
NC_000912.1	RefSeq	CDS	617366	618457	.	+	0	ID=cds-WP_010874863.1;Parent=gene-MPN_RS02900;Dbxref=Genbank:WP_010874863.1;Name=WP_010874863.1;Ontology_term=GO:0006304,GO:0003677;gbkey=CDS;go_function=DNA binding|0003677||IEA;go_process=DNA modification|0006304||IEA;inference=COORDINATES: similar to AA sequence:RefSeq:WP_010874863.1;locus_tag=MPN_RS02900;product=restriction endonuclease subunit S;protein_id=WP_010874863.1;transl_table=4
NC_000912.1	RefSeq	gene	618485	619735	.	-	.	ID=gene-MPN_RS02905;Name=MPN_RS02905;gbkey=Gene;gene_biotype=protein_coding;locus_tag=MPN_RS02905;old_locus_tag=MPN508%2CMPN_508
NC_000912.1	RefSeq	CDS	618485	619735	.	-	0	ID=cds-WP_238523138.1;Parent=gene-MPN_RS02905;Dbxref=Genbank:WP_238523138.1;Name=WP_238523138.1;gbkey=CDS;inference=COORDINATES: protein motif:HMM:NF015059.2;locus_tag=MPN_RS02905;product=DUF240 domain-containing protein;protein_id=WP_238523138.1;transl_table=4
NC_000912.1	RefSeq	gene	620561	622456	.	-	.	ID=gene-MPN_RS02910;Name=MPN_RS02910;gbkey=Gene;gene_biotype=protein_coding;locus_tag=MPN_RS02910;old_locus_tag=MPN509%2CMPN_509
NC_000912.1	RefSeq	CDS	620561	622456	.	-	0	ID=cds-WP_225971206.1;Parent=gene-MPN_RS02910;Dbxref=Genbank:WP_225971206.1;Name=WP_225971206.1;gbkey=CDS;inference=COORDINATES: similar to AA sequence:RefSeq:WP_014575009.1;locus_tag=MPN_RS02910;product=DUF237 domain-containing protein;protein_id=WP_225971206.1;transl_table=4
NC_000912.1	RefSeq	gene	622874	624250	.	-	.	ID=gene-MPN_RS02915;Name=MPN_RS02915;gbkey=Gene;gene_biotype=protein_coding;locus_tag=MPN_RS02915;old_locus_tag=MPN510%2CMPN_510
NC_000912.1	RefSeq	CDS	622874	624250	.	-	0	ID=cds-WP_010874866.1;Parent=gene-MPN_RS02915;Dbxref=Genbank:WP_010874866.1;Name=WP_010874866.1;gbkey=CDS;inference=COORDINATES: protein motif:HMM:NF015059.2;locus_tag=MPN_RS02915;product=DUF237 domain-containing protein;protein_id=WP_010874866.1;transl_table=4
NC_000912.1	RefSeq	gene	624862	625644	.	-	.	ID=gene-MPN_RS03930;Name=MPN_RS03930;gbkey=Gene;gene_biotype=protein_coding;locus_tag=MPN_RS03930;old_locus_tag=MPN_511
NC_000912.1	RefSeq	CDS	624862	625644	.	-	0	ID=cds-WP_010874867.1;Parent=gene-MPN_RS03930;Dbxref=Genbank:WP_010874867.1;Name=WP_010874867.1;gbkey=CDS;inference=COORDINATES: protein motif:HMM:NF015059.2;locus_tag=MPN_RS03930;product=DUF237 domain-containing protein;protein_id=WP_010874867.1;transl_table=4
NC_000912.1	RefSeq	gene	625675	626139	.	-	.	ID=gene-MPN_RS03935;Name=MPN_RS03935;gbkey=Gene;gene_biotype=protein_coding;locus_tag=MPN_RS03935;old_locus_tag=MPN_512
NC_000912.1	RefSeq	CDS	625675	626139	.	-	0	ID=cds-WP_010874868.1;Parent=gene-MPN_RS03935;Dbxref=Genbank:WP_010874868.1;Name=WP_010874868.1;gbkey=CDS;inference=COORDINATES: similar to AA sequence:RefSeq:WP_010874868.1;locus_tag=MPN_RS03935;product=DUF240 domain-containing protein;protein_id=WP_010874868.1;transl_table=4
NC_000912.1	RefSeq	gene	626917	627369	.	-	.	ID=gene-MPN_RS02925;Name=MPN_RS02925;gbkey=Gene;gene_biotype=protein_coding;locus_tag=MPN_RS02925;old_locus_tag=MPN513%2CMPN_513
NC_000912.1	RefSeq	CDS	626917	627369	.	-	0	ID=cds-WP_010874869.1;Parent=gene-MPN_RS02925;Dbxref=Genbank:WP_010874869.1;Name=WP_010874869.1;gbkey=CDS;inference=COORDINATES: similar to AA sequence:RefSeq:WP_010874869.1;locus_tag=MPN_RS02925;product=type IV secretion system DNA-binding domain-containing protein;protein_id=WP_010874869.1;transl_table=4
NC_000912.1	RefSeq	gene	627374	627637	.	-	.	ID=gene-MPN_RS02930;Name=MPN_RS02930;gbkey=Gene;gene_biotype=protein_coding;locus_tag=MPN_RS02930;old_locus_tag=MPNnc347
NC_000912.1	RefSeq	CDS	627374	627637	.	-	0	ID=cds-WP_225971167.1;Parent=gene-MPN_RS02930;Dbxref=Genbank:WP_225971167.1;Name=WP_225971167.1;gbkey=CDS;inference=COORDINATES: similar to AA sequence:RefSeq:WP_014575013.1;locus_tag=MPN_RS02930;product=hypothetical protein;protein_id=WP_225971167.1;transl_table=4
NC_000912.1	RefSeq	gene	627886	628248	.	-	.	ID=gene-MPN_RS02940;Name=MPN_RS02940;gbkey=Gene;gene_biotype=protein_coding;locus_tag=MPN_RS02940;old_locus_tag=MPN514%2CMPN_514
NC_000912.1	RefSeq	CDS	627886	628248	.	-	0	ID=cds-WP_010874870.1;Parent=gene-MPN_RS02940;Dbxref=Genbank:WP_010874870.1;Name=WP_010874870.1;gbkey=CDS;inference=COORDINATES: similar to AA sequence:RefSeq:WP_010874870.1;locus_tag=MPN_RS02940;product=hypothetical protein;protein_id=WP_010874870.1;transl_table=4
NC_000912.1	RefSeq	gene	628410	632282	.	-	.	ID=gene-MPN_RS02945;Name=rpoC;gbkey=Gene;gene=rpoC;gene_biotype=protein_coding;locus_tag=MPN_RS02945;old_locus_tag=MPN515%2CMPN_515
NC_000912.1	RefSeq	CDS	628410	632282	.	-	0	ID=cds-WP_010874871.1;Parent=gene-MPN_RS02945;Dbxref=Genbank:WP_010874871.1;Name=WP_010874871.1;Ontology_term=GO:0006351,GO:0003899,GO:0000345;gbkey=CDS;gene=rpoC;go_component=cytosolic DNA-directed RNA polymerase complex|0000345||IEA;go_function=DNA-directed 5'-3' RNA polymerase activity|0003899||IEA;go_process=DNA-templated transcription|0006351||IEA;inference=COORDINATES: similar to AA sequenc…
NC_000912.1	RefSeq	gene	632286	636461	.	-	.	ID=gene-MPN_RS02950;Name=MPN_RS02950;gbkey=Gene;gene_biotype=protein_coding;locus_tag=MPN_RS02950;old_locus_tag=MPN516%2CMPN_516
NC_000912.1	RefSeq	CDS	632286	636461	.	-	0	ID=cds-WP_010874872.1;Parent=gene-MPN_RS02950;Dbxref=Genbank:WP_010874872.1;Name=WP_010874872.1;Ontology_term=GO:0006351,GO:0003677,GO:0003899,GO:0032549;gbkey=CDS;go_function=DNA binding|0003677||IEA,DNA-directed 5'-3' RNA polymerase activity|0003899||IEA,ribonucleoside binding|0032549||IEA;go_process=DNA-templated transcription|0006351||IEA;inference=COORDINATES: similar to AA sequence:RefSeq:W…
NC_000912.1	RefSeq	gene	636554	637054	.	-	.	ID=gene-MPN_RS02955;Name=MPN_RS02955;gbkey=Gene;gene_biotype=protein_coding;locus_tag=MPN_RS02955;old_locus_tag=MPN517%2CMPN_517
NC_000912.1	RefSeq	CDS	636554	637054	.	-	0	ID=cds-WP_010874873.1;Parent=gene-MPN_RS02955;Dbxref=Genbank:WP_010874873.1;Name=WP_010874873.1;gbkey=CDS;inference=COORDINATES: similar to AA sequence:RefSeq:WP_010874873.1;locus_tag=MPN_RS02955;product=NAD(P)H-dependent oxidoreductase;protein_id=WP_010874873.1;transl_table=4
NC_000912.1	RefSeq	gene	637289	637681	.	-	.	ID=gene-MPN_RS02960;Name=MPN_RS02960;gbkey=Gene;gene_biotype=protein_coding;locus_tag=MPN_RS02960
NC_000912.1	RefSeq	CDS	637289	637681	.	-	0	ID=cds-WP_225971207.1;Parent=gene-MPN_RS02960;Dbxref=Genbank:WP_225971207.1;Name=WP_225971207.1;gbkey=CDS;inference=COORDINATES: similar to AA sequence:RefSeq:WP_017532898.1;locus_tag=MPN_RS02960;product=hypothetical protein;protein_id=WP_225971207.1;transl_table=4
NC_000912.1	RefSeq	gene	637635	637853	.	-	.	ID=gene-MPN_RS02965;Name=MPN_RS02965;gbkey=Gene;gene_biotype=protein_coding;locus_tag=MPN_RS02965
NC_000912.1	GeneMarkS-2+	CDS	637635	637853	.	-	0	ID=cds-WP_162489895.1;Parent=gene-MPN_RS02965;Dbxref=Genbank:WP_162489895.1;Name=WP_162489895.1;gbkey=CDS;inference=COORDINATES: ab initio prediction:GeneMarkS-2+;locus_tag=MPN_RS02965;product=hypothetical protein;protein_id=WP_162489895.1;transl_table=4
NC_000912.1	RefSeq	gene	638147	639193	.	-	.	ID=gene-MPN_RS02970;Name=MPN_RS02970;gbkey=Gene;gene_biotype=protein_coding;locus_tag=MPN_RS02970;old_locus_tag=MPN518%2CMPN_518
NC_000912.1	RefSeq	CDS	638147	639193	.	-	0	ID=cds-WP_010874874.1;Parent=gene-MPN_RS02970;Dbxref=Genbank:WP_010874874.1;Name=WP_010874874.1;gbkey=CDS;inference=COORDINATES: similar to AA sequence:RefSeq:WP_014325578.1;locus_tag=MPN_RS02970;product=hypothetical protein;protein_id=WP_010874874.1;transl_table=4
NC_000912.1	RefSeq	gene	639196	640014	.	-	.	ID=gene-MPN_RS02975;Name=MPN_RS02975;gbkey=Gene;gene_biotype=protein_coding;locus_tag=MPN_RS02975;old_locus_tag=MPN519%2CMPN_519
NC_000912.1	RefSeq	CDS	639196	640014	.	-	0	ID=cds-WP_010874875.1;Parent=gene-MPN_RS02975;Dbxref=Genbank:WP_010874875.1;Name=WP_010874875.1;gbkey=CDS;inference=COORDINATES: similar to AA sequence:RefSeq:WP_010874875.1;locus_tag=MPN_RS02975;product=alpha/beta hydrolase;protein_id=WP_010874875.1;transl_table=4
NC_000912.1	RefSeq	gene	640132	642717	.	-	.	ID=gene-MPN_RS02980;Name=ileS;gbkey=Gene;gene=ileS;gene_biotype=protein_coding;locus_tag=MPN_RS02980;old_locus_tag=MPN520%2CMPN_520
NC_000912.1	RefSeq	CDS	640132	642717	.	-	0	ID=cds-WP_010874876.1;Parent=gene-MPN_RS02980;Dbxref=Genbank:WP_010874876.1;Name=WP_010874876.1;Ontology_term=GO:0006428,GO:0004822,GO:0005737;gbkey=CDS;gene=ileS;go_component=cytoplasm|0005737||IEA;go_function=isoleucine-tRNA ligase activity|0004822||IEA;go_process=isoleucyl-tRNA aminoacylation|0006428||IEA;inference=COORDINATES: similar to AA sequence:RefSeq:WP_010874876.1;locus_tag=MPN_RS02980…
NC_000912.1	RefSeq	gene	642760	643260	.	+	.	ID=gene-MPN_RS02985;Name=trmL;gbkey=Gene;gene=trmL;gene_biotype=protein_coding;locus_tag=MPN_RS02985;old_locus_tag=MPN521%2CMPN_521
NC_000912.1	RefSeq	CDS	642760	643260	.	+	0	ID=cds-WP_010874877.1;Parent=gene-MPN_RS02985;Dbxref=Genbank:WP_010874877.1;Name=WP_010874877.1;Ontology_term=GO:0006400,GO:0008175;gbkey=CDS;gene=trmL;go_function=tRNA methyltransferase activity|0008175||IEA;go_process=tRNA modification|0006400||IEA;inference=COORDINATES: similar to AA sequence:RefSeq:WP_010874877.1;locus_tag=MPN_RS02985;product=tRNA (uridine(34)/cytosine(34)/5-carboxymethylamin…
NC_000912.1	RefSeq	gene	643251	643883	.	+	.	ID=gene-MPN_RS02990;Name=trmB;gbkey=Gene;gene=trmB;gene_biotype=protein_coding;locus_tag=MPN_RS02990;old_locus_tag=MPN522%2CMPN_522
NC_000912.1	RefSeq	CDS	643251	643883	.	+	0	ID=cds-WP_010874878.1;Parent=gene-MPN_RS02990;Dbxref=Genbank:WP_010874878.1;Name=WP_010874878.1;Ontology_term=GO:0006400,GO:0008176;gbkey=CDS;gene=trmB;go_function=tRNA (guanine-N7-)-methyltransferase activity|0008176||IEA;go_process=tRNA modification|0006400||IEA;inference=COORDINATES: similar to AA sequence:RefSeq:WP_010874878.1;locus_tag=MPN_RS02990;product=tRNA (guanosine(46)-N7)-methyltransf…
NC_000912.1	RefSeq	gene	643913	643988	.	+	.	ID=gene-MPN_RS02995;Name=MPN_RS02995;gbkey=Gene;gene_biotype=tRNA;locus_tag=MPN_RS02995;old_locus_tag=MPNt34
NC_000912.1	tRNAscan-SE	tRNA	643913	643988	.	+	.	ID=rna-MPN_RS02995;Parent=gene-MPN_RS02995;anticodon=(pos:643946..643948);gbkey=tRNA;inference=COORDINATES: profile:tRNAscan-SE:2.0.9;locus_tag=MPN_RS02995;product=tRNA-His
NC_000912.1	tRNAscan-SE	exon	643913	643988	.	+	.	ID=exon-MPN_RS02995-1;Parent=rna-MPN_RS02995;anticodon=(pos:643946..643948);gbkey=tRNA;inference=COORDINATES: profile:tRNAscan-SE:2.0.9;locus_tag=MPN_RS02995;product=tRNA-His
NC_000912.1	RefSeq	gene	644038	644955	.	-	.	ID=gene-MPN_RS03000;Name=MPN_RS03000;gbkey=Gene;gene_biotype=protein_coding;locus_tag=MPN_RS03000;old_locus_tag=MPN523%2CMPN_523
NC_000912.1	RefSeq	CDS	644038	644955	.	-	0	ID=cds-WP_010874879.1;Parent=gene-MPN_RS03000;Dbxref=Genbank:WP_010874879.1;Name=WP_010874879.1;gbkey=CDS;inference=COORDINATES: similar to AA sequence:RefSeq:WP_010874879.1;locus_tag=MPN_RS03000;product=lipoprotein;protein_id=WP_010874879.1;transl_table=4
NC_000912.1	RefSeq	gene	644970	645055	.	-	.	ID=gene-MPN_RS03005;Name=MPN_RS03005;gbkey=Gene;gene_biotype=tRNA;locus_tag=MPN_RS03005;old_locus_tag=MPNt35
NC_000912.1	tRNAscan-SE	tRNA	644970	645055	.	-	.	ID=rna-MPN_RS03005;Parent=gene-MPN_RS03005;anticodon=(pos:complement(645020..645022));gbkey=tRNA;inference=COORDINATES: profile:tRNAscan-SE:2.0.9;locus_tag=MPN_RS03005;product=tRNA-Leu
NC_000912.1	tRNAscan-SE	exon	644970	645055	.	-	.	ID=exon-MPN_RS03005-1;Parent=rna-MPN_RS03005;anticodon=(pos:complement(645020..645022));gbkey=tRNA;inference=COORDINATES: profile:tRNAscan-SE:2.0.9;locus_tag=MPN_RS03005;product=tRNA-Leu
NC_000912.1	RefSeq	gene	645545	646051	.	-	.	ID=gene-MPN_RS03015;Name=MPN_RS03015;gbkey=Gene;gene_biotype=protein_coding;locus_tag=MPN_RS03015;old_locus_tag=MPN524%2CMPN_524
NC_000912.1	RefSeq	CDS	645545	646051	.	-	0	ID=cds-WP_010874880.1;Parent=gene-MPN_RS03015;Dbxref=Genbank:WP_010874880.1;Name=WP_010874880.1;gbkey=CDS;inference=COORDINATES: similar to AA sequence:RefSeq:WP_010874880.1;locus_tag=MPN_RS03015;product=DUF16 domain-containing protein;protein_id=WP_010874880.1;transl_table=4
NC_000912.1	RefSeq	gene	646701	647885	.	+	.	ID=gene-MPN_RS03020;Name=MPN_RS03020;gbkey=Gene;gene_biotype=protein_coding;locus_tag=MPN_RS03020;old_locus_tag=MPN525%2CMPN_525
NC_000912.1	RefSeq	CDS	646701	647885	.	+	0	ID=cds-WP_225971168.1;Parent=gene-MPN_RS03020;Dbxref=Genbank:WP_225971168.1;Name=WP_225971168.1;gbkey=CDS;inference=COORDINATES: similar to AA sequence:RefSeq:WP_014325583.1;locus_tag=MPN_RS03020;product=replication initiation and membrane attachment family protein;protein_id=WP_225971168.1;transl_table=4
NC_000912.1	RefSeq	gene	647866	648852	.	+	.	ID=gene-MPN_RS03025;Name=MPN_RS03025;gbkey=Gene;gene_biotype=protein_coding;locus_tag=MPN_RS03025;old_locus_tag=MPN526%2CMPN_526
NC_000912.1	RefSeq	CDS	647866	648852	.	+	0	ID=cds-WP_010874882.1;Parent=gene-MPN_RS03025;Dbxref=Genbank:WP_010874882.1;Name=WP_010874882.1;gbkey=CDS;inference=COORDINATES: similar to AA sequence:RefSeq:WP_010874882.1;locus_tag=MPN_RS03025;product=hypothetical protein;protein_id=WP_010874882.1;transl_table=4
NC_000912.1	RefSeq	gene	648912	648993	.	+	.	ID=gene-MPN_RS03030;Name=MPN_RS03030;gbkey=Gene;gene_biotype=tRNA;locus_tag=MPN_RS03030;old_locus_tag=MPNt36
NC_000912.1	tRNAscan-SE	tRNA	648912	648993	.	+	.	ID=rna-MPN_RS03030;Parent=gene-MPN_RS03030;anticodon=(pos:648945..648947);gbkey=tRNA;inference=COORDINATES: profile:tRNAscan-SE:2.0.9;locus_tag=MPN_RS03030;product=tRNA-Leu
NC_000912.1	tRNAscan-SE	exon	648912	648993	.	+	.	ID=exon-MPN_RS03030-1;Parent=rna-MPN_RS03030;anticodon=(pos:648945..648947);gbkey=tRNA;inference=COORDINATES: profile:tRNAscan-SE:2.0.9;locus_tag=MPN_RS03030;product=tRNA-Leu
NC_000912.1	RefSeq	gene	649107	649784	.	-	.	ID=gene-MPN_RS03035;Name=MPN_RS03035;gbkey=Gene;gene_biotype=protein_coding;locus_tag=MPN_RS03035;old_locus_tag=MPN527%2CMPN_527
NC_000912.1	RefSeq	CDS	649107	649784	.	-	0	ID=cds-WP_010874883.1;Parent=gene-MPN_RS03035;Dbxref=Genbank:WP_010874883.1;Name=WP_010874883.1;gbkey=CDS;inference=COORDINATES: similar to AA sequence:RefSeq:WP_014325584.1;locus_tag=MPN_RS03035;product=hypothetical protein;protein_id=WP_010874883.1;transl_table=4
NC_000912.1	RefSeq	gene	649839	650393	.	+	.	ID=gene-MPN_RS03040;Name=MPN_RS03040;gbkey=Gene;gene_biotype=protein_coding;locus_tag=MPN_RS03040;old_locus_tag=MPN528%2CMPN_528
NC_000912.1	RefSeq	CDS	649839	650393	.	+	0	ID=cds-WP_010874884.1;Parent=gene-MPN_RS03040;Dbxref=Genbank:WP_010874884.1;Name=WP_010874884.1;gbkey=CDS;inference=COORDINATES: similar to AA sequence:RefSeq:WP_014325585.1;locus_tag=MPN_RS03040;product=inorganic diphosphatase;protein_id=WP_010874884.1;transl_table=4
NC_000912.1	RefSeq	pseudogene	650402	650920	.	+	.	ID=gene-MPN_RS03045;Name=recU;gbkey=Gene;gene=recU;gene_biotype=pseudogene;locus_tag=MPN_RS03045;old_locus_tag=MPN528a;pseudo=true
NC_000912.1	RefSeq	CDS	650402	650920	.	+	0	ID=cds-MPN_RS03045;Parent=gene-MPN_RS03045;Note=internal stop;Ontology_term=GO:0006281,GO:0006310;gbkey=CDS;gene=recU;go_process=DNA repair|0006281||IEA,DNA recombination|0006310||IEA;inference=COORDINATES: similar to AA sequence:RefSeq:WP_010874885.1;locus_tag=MPN_RS03045;product=Holliday junction resolvase RecU;pseudo=true;transl_table=4
NC_000912.1	RefSeq	gene	650917	651246	.	-	.	ID=gene-MPN_RS03050;Name=MPN_RS03050;gbkey=Gene;gene_biotype=protein_coding;locus_tag=MPN_RS03050;old_locus_tag=MPN529%2CMPN_529
NC_000912.1	RefSeq	CDS	650917	651246	.	-	0	ID=cds-WP_010874886.1;Parent=gene-MPN_RS03050;Dbxref=Genbank:WP_010874886.1;Name=WP_010874886.1;Ontology_term=GO:0003677;gbkey=CDS;go_function=DNA binding|0003677||IEA;inference=COORDINATES: similar to AA sequence:RefSeq:WP_010874886.1;locus_tag=MPN_RS03050;product=HU family DNA-binding protein;protein_id=WP_010874886.1;transl_table=4
NC_000912.1	RefSeq	gene	651395	651805	.	+	.	ID=gene-MPN_RS03055;Name=MPN_RS03055;gbkey=Gene;gene_biotype=protein_coding;locus_tag=MPN_RS03055;old_locus_tag=MPN530%2CMPN_530
NC_000912.1	RefSeq	CDS	651395	651805	.	+	0	ID=cds-WP_010874887.1;Parent=gene-MPN_RS03055;Dbxref=Genbank:WP_010874887.1;Name=WP_010874887.1;gbkey=CDS;inference=COORDINATES: similar to AA sequence:RefSeq:WP_010874887.1;locus_tag=MPN_RS03055;product=DUF1951 domain-containing protein;protein_id=WP_010874887.1;transl_table=4
NC_000912.1	RefSeq	gene	651802	653949	.	-	.	ID=gene-MPN_RS03060;Name=clpB;gbkey=Gene;gene=clpB;gene_biotype=protein_coding;locus_tag=MPN_RS03060;old_locus_tag=MPN531%2CMPN_531
NC_000912.1	RefSeq	CDS	651802	653949	.	-	0	ID=cds-WP_010874888.1;Parent=gene-MPN_RS03060;Dbxref=Genbank:WP_010874888.1;Name=WP_010874888.1;gbkey=CDS;gene=clpB;inference=COORDINATES: similar to AA sequence:RefSeq:WP_010874888.1;locus_tag=MPN_RS03060;product=chaperone protein ClpB;protein_id=WP_010874888.1;transl_table=4
NC_000912.1	RefSeq	gene	654125	654973	.	-	.	ID=gene-MPN_RS03065;Name=MPN_RS03065;gbkey=Gene;gene_biotype=protein_coding;locus_tag=MPN_RS03065;old_locus_tag=MPN532%2CMPN_532
NC_000912.1	RefSeq	CDS	654125	654973	.	-	0	ID=cds-WP_010874889.1;Parent=gene-MPN_RS03065;Dbxref=Genbank:WP_010874889.1;Name=WP_010874889.1;gbkey=CDS;inference=COORDINATES: similar to AA sequence:RefSeq:WP_015344923.1;locus_tag=MPN_RS03065;product=phosphotransferase family protein;protein_id=WP_010874889.1;transl_table=4
NC_000912.1	RefSeq	gene	654981	656153	.	-	.	ID=gene-MPN_RS03070;Name=MPN_RS03070;gbkey=Gene;gene_biotype=protein_coding;locus_tag=MPN_RS03070;old_locus_tag=MPN533%2CMPN_533
NC_000912.1	RefSeq	CDS	654981	656153	.	-	0	ID=cds-WP_010874890.1;Parent=gene-MPN_RS03070;Dbxref=Genbank:WP_010874890.1;Name=WP_010874890.1;Ontology_term=GO:0006083,GO:0006113,GO:0008776,GO:0005737;gbkey=CDS;go_component=cytoplasm|0005737||IEA;go_function=acetate kinase activity|0008776||IEA;go_process=acetate metabolic process|0006083||IEA,fermentation|0006113||IEA;inference=COORDINATES: similar to AA sequence:RefSeq:WP_014325588.1;locus_…
NC_000912.1	RefSeq	gene	656222	656431	.	+	.	ID=gene-MPN_RS03075;Name=MPN_RS03075;gbkey=Gene;gene_biotype=protein_coding;locus_tag=MPN_RS03075
NC_000912.1	RefSeq	CDS	656222	656431	.	+	0	ID=cds-WP_014575020.1;Parent=gene-MPN_RS03075;Dbxref=Genbank:WP_014575020.1;Name=WP_014575020.1;gbkey=CDS;inference=COORDINATES: similar to AA sequence:RefSeq:WP_014575020.1;locus_tag=MPN_RS03075;product=hypothetical protein;protein_id=WP_014575020.1;transl_table=4
NC_000912.1	RefSeq	gene	656494	656916	.	+	.	ID=gene-MPN_RS03080;Name=MPN_RS03080;gbkey=Gene;gene_biotype=protein_coding;locus_tag=MPN_RS03080;old_locus_tag=MPN534%2CMPN_534
NC_000912.1	RefSeq	CDS	656494	656916	.	+	0	ID=cds-WP_010874891.1;Parent=gene-MPN_RS03080;Dbxref=Genbank:WP_010874891.1;Name=WP_010874891.1;gbkey=CDS;inference=COORDINATES: similar to AA sequence:RefSeq:WP_010874891.1;locus_tag=MPN_RS03080;product=hypothetical protein;protein_id=WP_010874891.1;transl_table=4
NC_000912.1	RefSeq	gene	656922	657542	.	+	.	ID=gene-MPN_RS03085;Name=ruvA;gbkey=Gene;gene=ruvA;gene_biotype=protein_coding;locus_tag=MPN_RS03085;old_locus_tag=MPN535%2CMPN_535
NC_000912.1	RefSeq	CDS	656922	657542	.	+	0	ID=cds-WP_010874892.1;Parent=gene-MPN_RS03085;Dbxref=Genbank:WP_010874892.1;Name=WP_010874892.1;gbkey=CDS;gene=ruvA;inference=COORDINATES: similar to AA sequence:RefSeq:WP_010874892.1;locus_tag=MPN_RS03085;product=Holliday junction branch migration protein RuvA;protein_id=WP_010874892.1;transl_table=4
NC_000912.1	RefSeq	gene	657517	658440	.	+	.	ID=gene-MPN_RS03090;Name=ruvB;gbkey=Gene;gene=ruvB;gene_biotype=protein_coding;locus_tag=MPN_RS03090;old_locus_tag=MPN536%2CMPN_536
NC_000912.1	RefSeq	CDS	657517	658440	.	+	0	ID=cds-WP_010874893.1;Parent=gene-MPN_RS03090;Dbxref=Genbank:WP_010874893.1;Name=WP_010874893.1;Ontology_term=GO:0006310,GO:0009378,GO:0009379;gbkey=CDS;gene=ruvB;go_component=Holliday junction helicase complex|0009379||IEA;go_function=four-way junction helicase activity|0009378||IEA;go_process=DNA recombination|0006310||IEA;inference=COORDINATES: similar to AA sequence:RefSeq:WP_014325589.1;locu…
NC_000912.1	RefSeq	gene	658426	659664	.	-	.	ID=gene-MPN_RS03095;Name=MPN_RS03095;gbkey=Gene;gene_biotype=protein_coding;locus_tag=MPN_RS03095;old_locus_tag=MPN537%2CMPN_537
NC_000912.1	RefSeq	CDS	658426	659664	.	-	0	ID=cds-WP_010874894.1;Parent=gene-MPN_RS03095;Dbxref=Genbank:WP_010874894.1;Name=WP_010874894.1;gbkey=CDS;inference=COORDINATES: similar to AA sequence:RefSeq:WP_010874894.1;locus_tag=MPN_RS03095;product=DNA polymerase IV;protein_id=WP_010874894.1;transl_table=4
NC_000912.1	RefSeq	gene	659782	660267	.	+	.	ID=gene-MPN_RS03100;Name=rplJ;gbkey=Gene;gene=rplJ;gene_biotype=protein_coding;locus_tag=MPN_RS03100;old_locus_tag=MPN538%2CMPN_538
NC_000912.1	RefSeq	CDS	659782	660267	.	+	0	ID=cds-WP_010874895.1;Parent=gene-MPN_RS03100;Dbxref=Genbank:WP_010874895.1;Name=WP_010874895.1;Ontology_term=GO:0006412,GO:0003735,GO:0015934;gbkey=CDS;gene=rplJ;go_component=large ribosomal subunit|0015934||IEA;go_function=structural constituent of ribosome|0003735||IEA;go_process=translation|0006412||IEA;inference=COORDINATES: similar to AA sequence:RefSeq:WP_010874895.1;locus_tag=MPN_RS03100;…
NC_000912.1	RefSeq	gene	660305	660673	.	+	.	ID=gene-MPN_RS03105;Name=rplL;gbkey=Gene;gene=rplL;gene_biotype=protein_coding;locus_tag=MPN_RS03105;old_locus_tag=MPN539%2CMPN_539
NC_000912.1	RefSeq	CDS	660305	660673	.	+	0	ID=cds-WP_010874896.1;Parent=gene-MPN_RS03105;Dbxref=Genbank:WP_010874896.1;Name=WP_010874896.1;Ontology_term=GO:0006412,GO:0003735,GO:0000315,GO:0022625;gbkey=CDS;gene=rplL;go_component=organellar large ribosomal subunit|0000315||IEA,cytosolic large ribosomal subunit|0022625||IEA;go_function=structural constituent of ribosome|0003735||IEA;go_process=translation|0006412||IEA;inference=COORDINATES…
NC_000912.1	RefSeq	gene	660680	660853	.	+	.	ID=gene-MPN_RS03110;Name=rpmF;gbkey=Gene;gene=rpmF;gene_biotype=protein_coding;locus_tag=MPN_RS03110;old_locus_tag=MPN540%2CMPN_540
NC_000912.1	RefSeq	CDS	660680	660853	.	+	0	ID=cds-WP_010874897.1;Parent=gene-MPN_RS03110;Dbxref=Genbank:WP_010874897.1;Name=WP_010874897.1;Ontology_term=GO:0006412,GO:0003735,GO:0000315,GO:0022625;gbkey=CDS;gene=rpmF;go_component=organellar large ribosomal subunit|0000315||IEA,cytosolic large ribosomal subunit|0022625||IEA;go_function=structural constituent of ribosome|0003735||IEA;go_process=translation|0006412||IEA;inference=COORDINATES…
NC_000912.1	RefSeq	gene	660863	661126	.	-	.	ID=gene-MPN_RS03115;Name=rpsT;gbkey=Gene;gene=rpsT;gene_biotype=protein_coding;locus_tag=MPN_RS03115;old_locus_tag=MPN541%2CMPN_541
NC_000912.1	RefSeq	CDS	660863	661126	.	-	0	ID=cds-WP_010874898.1;Parent=gene-MPN_RS03115;Dbxref=Genbank:WP_010874898.1;Name=WP_010874898.1;Ontology_term=GO:0006412,GO:0003735,GO:0000312,GO:0022627;gbkey=CDS;gene=rpsT;go_component=plastid small ribosomal subunit|0000312||IEA,cytosolic small ribosomal subunit|0022627||IEA;go_function=structural constituent of ribosome|0003735||IEA;go_process=translation|0006412||IEA;inference=COORDINATES: s…
NC_000912.1	RefSeq	gene	661187	661843	.	+	.	ID=gene-MPN_RS03120;Name=MPN_RS03120;gbkey=Gene;gene_biotype=protein_coding;locus_tag=MPN_RS03120;old_locus_tag=MPN542%2CMPN_542
NC_000912.1	RefSeq	CDS	661187	661843	.	+	0	ID=cds-WP_010874899.1;Parent=gene-MPN_RS03120;Dbxref=Genbank:WP_010874899.1;Name=WP_010874899.1;gbkey=CDS;inference=COORDINATES: similar to AA sequence:RefSeq:WP_010874899.1;locus_tag=MPN_RS03120;product=DUF5385 domain-containing protein;protein_id=WP_010874899.1;transl_table=4
NC_000912.1	RefSeq	gene	661848	662783	.	+	.	ID=gene-MPN_RS03125;Name=fmt;gbkey=Gene;gene=fmt;gene_biotype=protein_coding;locus_tag=MPN_RS03125;old_locus_tag=MPN543%2CMPN_543
NC_000912.1	RefSeq	CDS	661848	662783	.	+	0	ID=cds-WP_010874900.1;Parent=gene-MPN_RS03125;Dbxref=Genbank:WP_010874900.1;Name=WP_010874900.1;Ontology_term=GO:0006431,GO:0004479,GO:0005737;gbkey=CDS;gene=fmt;go_component=cytoplasm|0005737||IEA;go_function=methionyl-tRNA formyltransferase activity|0004479||IEA;go_process=methionyl-tRNA aminoacylation|0006431||IEA;inference=COORDINATES: similar to AA sequence:RefSeq:WP_010874900.1;locus_tag=MP…
NC_000912.1	RefSeq	gene	662783	664777	.	+	.	ID=gene-MPN_RS03130;Name=MPN_RS03130;gbkey=Gene;gene_biotype=protein_coding;locus_tag=MPN_RS03130;old_locus_tag=MPN544%2CMPN_544
NC_000912.1	RefSeq	CDS	662783	664777	.	+	0	ID=cds-WP_010874901.1;Parent=gene-MPN_RS03130;Dbxref=Genbank:WP_010874901.1;Name=WP_010874901.1;gbkey=CDS;inference=COORDINATES: similar to AA sequence:RefSeq:WP_014575022.1;locus_tag=MPN_RS03130;product=DUF2779 domain-containing protein;protein_id=WP_010874901.1;transl_table=4
NC_000912.1	RefSeq	gene	664761	665609	.	-	.	ID=gene-MPN_RS03135;Name=rnc;gbkey=Gene;gene=rnc;gene_biotype=protein_coding;locus_tag=MPN_RS03135;old_locus_tag=MPN545%2CMPN_545
NC_000912.1	RefSeq	CDS	664761	665609	.	-	0	ID=cds-WP_010874902.1;Parent=gene-MPN_RS03135;Dbxref=Genbank:WP_010874902.1;Name=WP_010874902.1;Ontology_term=GO:0006396,GO:0004525;gbkey=CDS;gene=rnc;go_function=ribonuclease III activity|0004525||IEA;go_process=RNA processing|0006396||IEA;inference=COORDINATES: similar to AA sequence:RefSeq:WP_010874902.1;locus_tag=MPN_RS03135;product=ribonuclease III;protein_id=WP_010874902.1;transl_table=4
NC_000912.1	RefSeq	gene	665599	666585	.	-	.	ID=gene-MPN_RS03140;Name=plsX;gbkey=Gene;gene=plsX;gene_biotype=protein_coding;locus_tag=MPN_RS03140;old_locus_tag=MPN546%2CMPN_546
NC_000912.1	RefSeq	CDS	665599	666585	.	-	0	ID=cds-WP_010874903.1;Parent=gene-MPN_RS03140;Dbxref=Genbank:WP_010874903.1;Name=WP_010874903.1;Ontology_term=GO:0008610,GO:0043811;gbkey=CDS;gene=plsX;go_function=phosphate:acyl-[acyl carrier protein] acyltransferase activity|0043811||IEA;go_process=lipid biosynthetic process|0008610||IEA;inference=COORDINATES: similar to AA sequence:RefSeq:WP_014325596.1;locus_tag=MPN_RS03140;product=phosphate …
NC_000912.1	RefSeq	gene	666585	668261	.	-	.	ID=gene-MPN_RS03145;Name=MPN_RS03145;gbkey=Gene;gene_biotype=protein_coding;locus_tag=MPN_RS03145;old_locus_tag=MPN547%2CMPN_547
NC_000912.1	RefSeq	CDS	666585	668261	.	-	0	ID=cds-WP_010874904.1;Parent=gene-MPN_RS03145;Dbxref=Genbank:WP_010874904.1;Name=WP_010874904.1;gbkey=CDS;inference=COORDINATES: similar to AA sequence:RefSeq:WP_010874904.1;locus_tag=MPN_RS03145;product=DAK2 domain-containing protein;protein_id=WP_010874904.1;transl_table=4
NC_000912.1	RefSeq	gene	668316	669296	.	-	.	ID=gene-MPN_RS03150;Name=MPN_RS03150;gbkey=Gene;gene_biotype=protein_coding;locus_tag=MPN_RS03150;old_locus_tag=MPN548%2CMPN_548
NC_000912.1	RefSeq	CDS	668316	669296	.	-	0	ID=cds-WP_010874905.1;Parent=gene-MPN_RS03150;Dbxref=Genbank:WP_010874905.1;Name=WP_010874905.1;gbkey=CDS;inference=COORDINATES: similar to AA sequence:RefSeq:WP_010874905.1;locus_tag=MPN_RS03150;product=RluA family pseudouridine synthase;protein_id=WP_010874905.1;transl_table=4
NC_000912.1	RefSeq	gene	669283	670260	.	-	.	ID=gene-MPN_RS03155;Name=MPN_RS03155;gbkey=Gene;gene_biotype=protein_coding;locus_tag=MPN_RS03155;old_locus_tag=MPN549%2CMPN_549
NC_000912.1	RefSeq	CDS	669283	670260	.	-	0	ID=cds-WP_010874906.1;Parent=gene-MPN_RS03155;Dbxref=Genbank:WP_010874906.1;Name=WP_010874906.1;gbkey=CDS;inference=COORDINATES: similar to AA sequence:RefSeq:WP_010874906.1;locus_tag=MPN_RS03155;product=bifunctional oligoribonuclease/PAP phosphatase NrnA;protein_id=WP_010874906.1;transl_table=4
NC_000912.1	RefSeq	gene	670253	671416	.	-	.	ID=gene-MPN_RS03160;Name=thiI;gbkey=Gene;gene=thiI;gene_biotype=protein_coding;locus_tag=MPN_RS03160;old_locus_tag=MPN550%2CMPN_550
NC_000912.1	RefSeq	CDS	670253	671416	.	-	0	ID=cds-WP_010874907.1;Parent=gene-MPN_RS03160;Dbxref=Genbank:WP_010874907.1;Name=WP_010874907.1;Ontology_term=GO:0006400,GO:0009228,GO:0003824;gbkey=CDS;gene=thiI;go_function=catalytic activity|0003824||IEA;go_process=tRNA modification|0006400||IEA,thiamine biosynthetic process|0009228||IEA;inference=COORDINATES: similar to AA sequence:RefSeq:WP_010874907.1;locus_tag=MPN_RS03160;product=tRNA 4-th…
NC_000912.1	RefSeq	gene	671403	672248	.	-	.	ID=gene-MPN_RS03165;Name=MPN_RS03165;gbkey=Gene;gene_biotype=protein_coding;locus_tag=MPN_RS03165;old_locus_tag=MPN551%2CMPN_551
NC_000912.1	RefSeq	CDS	671403	672248	.	-	0	ID=cds-WP_010874908.1;Parent=gene-MPN_RS03165;Dbxref=Genbank:WP_010874908.1;Name=WP_010874908.1;gbkey=CDS;inference=COORDINATES: similar to AA sequence:RefSeq:WP_010874908.1;locus_tag=MPN_RS03165;product=YqaJ viral recombinase family protein;protein_id=WP_010874908.1;transl_table=4
NC_000912.1	RefSeq	gene	672255	673064	.	-	.	ID=gene-MPN_RS03170;Name=MPN_RS03170;gbkey=Gene;gene_biotype=protein_coding;locus_tag=MPN_RS03170;old_locus_tag=MPN552%2CMPN_552
NC_000912.1	RefSeq	CDS	672255	673064	.	-	0	ID=cds-WP_010874909.1;Parent=gene-MPN_RS03170;Dbxref=Genbank:WP_010874909.1;Name=WP_010874909.1;gbkey=CDS;inference=COORDINATES: similar to AA sequence:RefSeq:WP_010874909.1;locus_tag=MPN_RS03170;product=hypothetical protein;protein_id=WP_010874909.1;transl_table=4
NC_000912.1	RefSeq	gene	673057	674751	.	-	.	ID=gene-MPN_RS03175;Name=thrS;gbkey=Gene;gene=thrS;gene_biotype=protein_coding;locus_tag=MPN_RS03175;old_locus_tag=MPN553%2CMPN_553
NC_000912.1	RefSeq	CDS	673057	674751	.	-	0	ID=cds-WP_010874910.1;Parent=gene-MPN_RS03175;Dbxref=Genbank:WP_010874910.1;Name=WP_010874910.1;Ontology_term=GO:0006435,GO:0004829,GO:0005737;gbkey=CDS;gene=thrS;go_component=cytoplasm|0005737||IEA;go_function=threonine-tRNA ligase activity|0004829||IEA;go_process=threonyl-tRNA aminoacylation|0006435||IEA;inference=COORDINATES: similar to AA sequence:RefSeq:WP_010874910.1;locus_tag=MPN_RS03175;p…
NC_000912.1	RefSeq	gene	674751	675065	.	-	.	ID=gene-MPN_RS03180;Name=MPN_RS03180;gbkey=Gene;gene_biotype=protein_coding;locus_tag=MPN_RS03180;old_locus_tag=MPN554%2CMPN_554
NC_000912.1	RefSeq	CDS	674751	675065	.	-	0	ID=cds-WP_010874911.1;Parent=gene-MPN_RS03180;Dbxref=Genbank:WP_010874911.1;Name=WP_010874911.1;gbkey=CDS;inference=COORDINATES: similar to AA sequence:RefSeq:WP_010874911.1;locus_tag=MPN_RS03180;product=singe-stranded DNA-binding protein;protein_id=WP_010874911.1;transl_table=4
NC_000912.1	RefSeq	gene	675067	675648	.	-	.	ID=gene-MPN_RS03185;Name=MPN_RS03185;gbkey=Gene;gene_biotype=protein_coding;locus_tag=MPN_RS03185;old_locus_tag=MPN555%2CMPN_555
NC_000912.1	RefSeq	CDS	675067	675648	.	-	0	ID=cds-WP_010874912.1;Parent=gene-MPN_RS03185;Dbxref=Genbank:WP_010874912.1;Name=WP_010874912.1;gbkey=CDS;inference=COORDINATES: similar to AA sequence:RefSeq:WP_009885940.1;locus_tag=MPN_RS03185;product=hypothetical protein;protein_id=WP_010874912.1;transl_table=4
NC_000912.1	RefSeq	gene	675691	677304	.	-	.	ID=gene-MPN_RS03190;Name=argS;gbkey=Gene;gene=argS;gene_biotype=protein_coding;locus_tag=MPN_RS03190;old_locus_tag=MPN556%2CMPN_556
NC_000912.1	RefSeq	CDS	675691	677304	.	-	0	ID=cds-WP_010874913.1;Parent=gene-MPN_RS03190;Dbxref=Genbank:WP_010874913.1;Name=WP_010874913.1;Ontology_term=GO:0006420,GO:0004814,GO:0005737;gbkey=CDS;gene=argS;go_component=cytoplasm|0005737||IEA;go_function=arginine-tRNA ligase activity|0004814||IEA;go_process=arginyl-tRNA aminoacylation|0006420||IEA;inference=COORDINATES: similar to AA sequence:RefSeq:WP_009885941.1;locus_tag=MPN_RS03190;pro…
NC_000912.1	RefSeq	gene	677332	679170	.	+	.	ID=gene-MPN_RS03195;Name=mnmG;gbkey=Gene;gene=mnmG;gene_biotype=protein_coding;locus_tag=MPN_RS03195;old_locus_tag=MPN557%2CMPN_557
NC_000912.1	RefSeq	CDS	677332	679170	.	+	0	ID=cds-WP_010874914.1;Parent=gene-MPN_RS03195;Dbxref=Genbank:WP_010874914.1;Name=WP_010874914.1;Ontology_term=GO:0002098,GO:0008033,GO:0050660;gbkey=CDS;gene=mnmG;go_function=flavin adenine dinucleotide binding|0050660||IEA;go_process=tRNA wobble uridine modification|0002098||IEA,tRNA processing|0008033||IEA;inference=COORDINATES: similar to AA sequence:RefSeq:WP_010874914.1;locus_tag=MPN_RS03195…
NC_000912.1	RefSeq	gene	679163	679738	.	+	.	ID=gene-MPN_RS03200;Name=rsmG;gbkey=Gene;gene=rsmG;gene_biotype=protein_coding;locus_tag=MPN_RS03200;old_locus_tag=MPN558%2CMPN_558
NC_000912.1	RefSeq	CDS	679163	679738	.	+	0	ID=cds-WP_010874915.1;Parent=gene-MPN_RS03200;Dbxref=Genbank:WP_010874915.1;Name=WP_010874915.1;Ontology_term=GO:0031167,GO:0046118,GO:0008168,GO:0005575;gbkey=CDS;gene=rsmG;go_component=cellular_component|0005575||IEA;go_function=methyltransferase activity|0008168||IEA;go_process=rRNA methylation|0031167||IEA,7-methylguanosine biosynthetic process|0046118||IEA;inference=COORDINATES: similar to A…
NC_000912.1	RefSeq	gene	679692	680399	.	+	.	ID=gene-MPN_RS03205;Name=MPN_RS03205;gbkey=Gene;gene_biotype=protein_coding;locus_tag=MPN_RS03205;old_locus_tag=MPN559%2CMPN_559
NC_000912.1	RefSeq	CDS	679692	680399	.	+	0	ID=cds-WP_010874916.1;Parent=gene-MPN_RS03205;Dbxref=Genbank:WP_010874916.1;Name=WP_010874916.1;gbkey=CDS;inference=COORDINATES: similar to AA sequence:RefSeq:WP_010874916.1;locus_tag=MPN_RS03205;product=hypothetical protein;protein_id=WP_010874916.1;transl_table=4
NC_000912.1	RefSeq	gene	680400	680475	.	-	.	ID=gene-MPN_RS03210;Name=MPN_RS03210;gbkey=Gene;gene_biotype=tRNA;locus_tag=MPN_RS03210;old_locus_tag=MPNt37
NC_000912.1	tRNAscan-SE	tRNA	680400	680475	.	-	.	ID=rna-MPN_RS03210;Parent=gene-MPN_RS03210;anticodon=(pos:complement(680440..680442));gbkey=tRNA;inference=COORDINATES: profile:tRNAscan-SE:2.0.9;locus_tag=MPN_RS03210;product=tRNA-Arg
NC_000912.1	tRNAscan-SE	exon	680400	680475	.	-	.	ID=exon-MPN_RS03210-1;Parent=rna-MPN_RS03210;anticodon=(pos:complement(680440..680442));gbkey=tRNA;inference=COORDINATES: profile:tRNAscan-SE:2.0.9;locus_tag=MPN_RS03210;product=tRNA-Arg
NC_000912.1	RefSeq	gene	680477	681793	.	-	.	ID=gene-MPN_RS03215;Name=MPN_RS03215;gbkey=Gene;gene_biotype=protein_coding;locus_tag=MPN_RS03215;old_locus_tag=MPN560%2CMPN_560
NC_000912.1	RefSeq	CDS	680477	681793	.	-	0	ID=cds-WP_010874917.1;Parent=gene-MPN_RS03215;Dbxref=Genbank:WP_010874917.1;Name=WP_010874917.1;gbkey=CDS;inference=COORDINATES: similar to AA sequence:RefSeq:WP_010874917.1;locus_tag=MPN_RS03215;product=arginine deiminase family protein;protein_id=WP_010874917.1;transl_table=4
NC_000912.1	RefSeq	gene	681847	682488	.	+	.	ID=gene-MPN_RS03220;Name=udk;gbkey=Gene;gene=udk;gene_biotype=protein_coding;locus_tag=MPN_RS03220;old_locus_tag=MPN561%2CMPN_561
NC_000912.1	RefSeq	CDS	681847	682488	.	+	0	ID=cds-WP_010874918.1;Parent=gene-MPN_RS03220;Dbxref=Genbank:WP_010874918.1;Name=WP_010874918.1;Ontology_term=GO:0046108,GO:0004849,GO:0005737;gbkey=CDS;gene=udk;go_component=cytoplasm|0005737||IEA;go_function=uridine kinase activity|0004849||IEA;go_process=uridine metabolic process|0046108||IEA;inference=COORDINATES: similar to AA sequence:RefSeq:WP_010874918.1;locus_tag=MPN_RS03220;product=urid…
NC_000912.1	RefSeq	gene	682485	683231	.	-	.	ID=gene-MPN_RS03225;Name=nadE;gbkey=Gene;gene=nadE;gene_biotype=protein_coding;locus_tag=MPN_RS03225;old_locus_tag=MPN562%2CMPN_562
NC_000912.1	RefSeq	CDS	682485	683231	.	-	0	ID=cds-WP_010874919.1;Parent=gene-MPN_RS03225;Dbxref=Genbank:WP_010874919.1;Name=WP_010874919.1;Ontology_term=GO:0009435,GO:0008795,GO:0005737;gbkey=CDS;gene=nadE;go_component=cytoplasm|0005737||IEA;go_function=NAD+ synthase activity|0008795||IEA;go_process=NAD biosynthetic process|0009435||IEA;inference=COORDINATES: similar to AA sequence:RefSeq:WP_010874919.1;locus_tag=MPN_RS03225;product=NAD(+…
NC_000912.1	RefSeq	gene	683224	684525	.	-	.	ID=gene-MPN_RS03230;Name=obgE;gbkey=Gene;gene=obgE;gene_biotype=protein_coding;locus_tag=MPN_RS03230;old_locus_tag=MPN563%2CMPN_563
NC_000912.1	RefSeq	CDS	683224	684525	.	-	0	ID=cds-WP_010874920.1;Parent=gene-MPN_RS03230;Dbxref=Genbank:WP_010874920.1;Name=WP_010874920.1;Ontology_term=GO:0003924;gbkey=CDS;gene=obgE;go_function=GTPase activity|0003924||IEA;inference=COORDINATES: similar to AA sequence:RefSeq:WP_010874920.1;locus_tag=MPN_RS03230;product=GTPase ObgE;protein_id=WP_010874920.1;transl_table=4
NC_000912.1	RefSeq	gene	684729	685784	.	-	.	ID=gene-MPN_RS03235;Name=MPN_RS03235;gbkey=Gene;gene_biotype=protein_coding;locus_tag=MPN_RS03235;old_locus_tag=MPN564%2CMPN_564
NC_000912.1	RefSeq	CDS	684729	685784	.	-	0	ID=cds-WP_010874921.1;Parent=gene-MPN_RS03235;Dbxref=Genbank:WP_010874921.1;Name=WP_010874921.1;gbkey=CDS;inference=COORDINATES: similar to AA sequence:RefSeq:WP_010874921.1;locus_tag=MPN_RS03235;product=NAD(P)-dependent alcohol dehydrogenase;protein_id=WP_010874921.1;transl_table=4
NC_000912.1	RefSeq	gene	685998	686456	.	-	.	ID=gene-MPN_RS03240;Name=MPN_RS03240;gbkey=Gene;gene_biotype=protein_coding;locus_tag=MPN_RS03240;old_locus_tag=MPN565%2CMPN_565
NC_000912.1	RefSeq	CDS	685998	686456	.	-	0	ID=cds-WP_010874922.1;Parent=gene-MPN_RS03240;Dbxref=Genbank:WP_010874922.1;Name=WP_010874922.1;gbkey=CDS;inference=COORDINATES: similar to AA sequence:RefSeq:WP_010874922.1;locus_tag=MPN_RS03240;product=hypothetical protein;protein_id=WP_010874922.1;transl_table=4
NC_000912.1	RefSeq	gene	686626	687339	.	-	.	ID=gene-MPN_RS03245;Name=MPN_RS03245;gbkey=Gene;gene_biotype=protein_coding;locus_tag=MPN_RS03245;old_locus_tag=MPN566%2CMPN_566
NC_000912.1	RefSeq	CDS	686626	687339	.	-	0	ID=cds-WP_010874923.1;Parent=gene-MPN_RS03245;Dbxref=Genbank:WP_010874923.1;Name=WP_010874923.1;gbkey=CDS;inference=COORDINATES: similar to AA sequence:RefSeq:WP_010874923.1;locus_tag=MPN_RS03245;product=glycerophosphodiester phosphodiesterase;protein_id=WP_010874923.1;transl_table=4
NC_000912.1	RefSeq	gene	687343	690453	.	-	.	ID=gene-MPN_RS03250;Name=MPN_RS03250;gbkey=Gene;gene_biotype=protein_coding;locus_tag=MPN_RS03250;old_locus_tag=MPN567%2CMPN_567
NC_000912.1	RefSeq	CDS	687343	690453	.	-	0	ID=cds-WP_010874924.1;Parent=gene-MPN_RS03250;Dbxref=Genbank:WP_010874924.1;Name=WP_010874924.1;gbkey=CDS;inference=COORDINATES: similar to AA sequence:RefSeq:WP_010874924.1;locus_tag=MPN_RS03250;product=terminal organelle protein P200;protein_id=WP_010874924.1;transl_table=4
NC_000912.1	RefSeq	gene	690553	691428	.	-	.	ID=gene-MPN_RS03255;Name=era;gbkey=Gene;gene=era;gene_biotype=protein_coding;locus_tag=MPN_RS03255;old_locus_tag=MPN568%2CMPN_568
NC_000912.1	RefSeq	CDS	690553	691428	.	-	0	ID=cds-WP_010874925.1;Parent=gene-MPN_RS03255;Dbxref=Genbank:WP_010874925.1;Name=WP_010874925.1;Ontology_term=GO:0042254,GO:0003924,GO:0005525,GO:0019843,GO:0043022;gbkey=CDS;gene=era;go_function=GTPase activity|0003924||IEA,GTP binding|0005525||IEA,rRNA binding|0019843||IEA,ribosome binding|0043022||IEA;go_process=ribosome biogenesis|0042254||IEA;inference=COORDINATES: similar to AA sequence:Ref…
NC_000912.1	RefSeq	gene	691416	691880	.	-	.	ID=gene-MPN_RS03260;Name=ybeY;gbkey=Gene;gene=ybeY;gene_biotype=protein_coding;locus_tag=MPN_RS03260;old_locus_tag=MPN569%2CMPN_569
NC_000912.1	RefSeq	CDS	691416	691880	.	-	0	ID=cds-WP_015344925.1;Parent=gene-MPN_RS03260;Dbxref=Genbank:WP_015344925.1;Name=WP_015344925.1;Ontology_term=GO:0042254,GO:0004540,GO:0046872;gbkey=CDS;gene=ybeY;go_function=ribonuclease activity|0004540||IEA,metal ion binding|0046872||IEA;go_process=ribosome biogenesis|0042254||IEA;inference=COORDINATES: similar to AA sequence:RefSeq:WP_015344925.1;locus_tag=MPN_RS03260;product=rRNA maturation …
NC_000912.1	RefSeq	gene	691864	692253	.	-	.	ID=gene-MPN_RS03265;Name=MPN_RS03265;gbkey=Gene;gene_biotype=protein_coding;locus_tag=MPN_RS03265;old_locus_tag=MPN570%2CMPN_570
NC_000912.1	RefSeq	CDS	691864	692253	.	-	0	ID=cds-WP_010874927.1;Parent=gene-MPN_RS03265;Dbxref=Genbank:WP_010874927.1;Name=WP_010874927.1;gbkey=CDS;inference=COORDINATES: similar to AA sequence:RefSeq:WP_010874927.1;locus_tag=MPN_RS03265;product=hypothetical protein;protein_id=WP_010874927.1;transl_table=4
NC_000912.1	RefSeq	gene	692255	694237	.	-	.	ID=gene-MPN_RS03270;Name=MPN_RS03270;gbkey=Gene;gene_biotype=protein_coding;locus_tag=MPN_RS03270;old_locus_tag=MPN571%2CMPN_571
NC_000912.1	RefSeq	CDS	692255	694237	.	-	0	ID=cds-WP_010874928.1;Parent=gene-MPN_RS03270;Dbxref=Genbank:WP_010874928.1;Name=WP_010874928.1;gbkey=CDS;inference=COORDINATES: similar to AA sequence:RefSeq:WP_010874928.1;locus_tag=MPN_RS03270;product=peptidase domain-containing ABC transporter;protein_id=WP_010874928.1;transl_table=4
NC_000912.1	RefSeq	gene	694341	695678	.	-	.	ID=gene-MPN_RS03275;Name=MPN_RS03275;gbkey=Gene;gene_biotype=protein_coding;locus_tag=MPN_RS03275;old_locus_tag=MPN572%2CMPN_572
NC_000912.1	RefSeq	CDS	694341	695678	.	-	0	ID=cds-WP_010874929.1;Parent=gene-MPN_RS03275;Dbxref=Genbank:WP_010874929.1;Name=WP_010874929.1;gbkey=CDS;inference=COORDINATES: similar to AA sequence:RefSeq:WP_010874929.1;locus_tag=MPN_RS03275;product=leucyl aminopeptidase;protein_id=WP_010874929.1;transl_table=4
NC_000912.1	RefSeq	gene	695692	697323	.	-	.	ID=gene-MPN_RS03280;Name=groL;gbkey=Gene;gene=groL;gene_biotype=protein_coding;locus_tag=MPN_RS03280;old_locus_tag=MPN573%2CMPN_573
NC_000912.1	RefSeq	CDS	695692	697323	.	-	0	ID=cds-WP_010874930.1;Parent=gene-MPN_RS03280;Dbxref=Genbank:WP_010874930.1;Name=WP_010874930.1;Note=60 kDa chaperone family%3B promotes refolding of misfolded polypeptides especially under stressful conditions%3B forms two stacked rings of heptamers to form a barrel-shaped 14mer%3B ends can be capped by GroES%3B misfolded proteins enter the barrel where they are refolded when GroES binds;Ontolog…
NC_000912.1	RefSeq	gene	697326	697676	.	-	.	ID=gene-MPN_RS03285;Name=groES;gbkey=Gene;gene=groES;gene_biotype=protein_coding;locus_tag=MPN_RS03285;old_locus_tag=MPN574%2CMPN_574
NC_000912.1	RefSeq	CDS	697326	697676	.	-	0	ID=cds-WP_010874931.1;Parent=gene-MPN_RS03285;Dbxref=Genbank:WP_010874931.1;Name=WP_010874931.1;gbkey=CDS;gene=groES;inference=COORDINATES: similar to AA sequence:RefSeq:WP_010874931.1;locus_tag=MPN_RS03285;product=co-chaperone GroES;protein_id=WP_010874931.1;transl_table=4
NC_000912.1	RefSeq	gene	697864	698250	.	-	.	ID=gene-MPN_RS03290;Name=MPN_RS03290;gbkey=Gene;gene_biotype=protein_coding;locus_tag=MPN_RS03290;old_locus_tag=MPN575%2CMPN_575
NC_000912.1	RefSeq	CDS	697864	698250	.	-	0	ID=cds-WP_010874932.1;Parent=gene-MPN_RS03290;Dbxref=Genbank:WP_010874932.1;Name=WP_010874932.1;gbkey=CDS;inference=COORDINATES: similar to AA sequence:RefSeq:WP_010874932.1;locus_tag=MPN_RS03290;product=hypothetical protein;protein_id=WP_010874932.1;transl_table=4
NC_000912.1	RefSeq	gene	698685	699905	.	-	.	ID=gene-MPN_RS03295;Name=MPN_RS03295;gbkey=Gene;gene_biotype=protein_coding;locus_tag=MPN_RS03295;old_locus_tag=MPN576%2CMPN_576
NC_000912.1	RefSeq	CDS	698685	699905	.	-	0	ID=cds-WP_010874933.1;Parent=gene-MPN_RS03295;Dbxref=Genbank:WP_010874933.1;Name=WP_010874933.1;gbkey=CDS;inference=COORDINATES: similar to AA sequence:RefSeq:WP_014325608.1;locus_tag=MPN_RS03295;product=serine hydroxymethyltransferase;protein_id=WP_010874933.1;transl_table=4
NC_000912.1	RefSeq	gene	700067	701107	.	-	.	ID=gene-MPN_RS03300;Name=MPN_RS03300;gbkey=Gene;gene_biotype=protein_coding;locus_tag=MPN_RS03300;old_locus_tag=MPN577%2CMPN_577
NC_000912.1	RefSeq	CDS	700067	701107	.	-	0	ID=cds-WP_010874934.1;Parent=gene-MPN_RS03300;Dbxref=Genbank:WP_010874934.1;Name=WP_010874934.1;gbkey=CDS;inference=COORDINATES: similar to AA sequence:RefSeq:WP_010874934.1;locus_tag=MPN_RS03300;product=hypothetical protein;protein_id=WP_010874934.1;transl_table=4
NC_000912.1	RefSeq	gene	701863	702192	.	-	.	ID=gene-MPN_RS03310;Name=MPN_RS03310;gbkey=Gene;gene_biotype=protein_coding;locus_tag=MPN_RS03310;old_locus_tag=MPN579%2CMPN_579
NC_000912.1	RefSeq	CDS	701863	702192	.	-	0	ID=cds-WP_010874936.1;Parent=gene-MPN_RS03310;Dbxref=Genbank:WP_010874936.1;Name=WP_010874936.1;gbkey=CDS;inference=COORDINATES: similar to AA sequence:RefSeq:WP_010874936.1;locus_tag=MPN_RS03310;product=hypothetical protein;protein_id=WP_010874936.1;transl_table=4
NC_000912.1	RefSeq	gene	702334	702756	.	-	.	ID=gene-MPN_RS03315;Name=MPN_RS03315;gbkey=Gene;gene_biotype=protein_coding;locus_tag=MPN_RS03315;old_locus_tag=MPN580%2CMPN_580
NC_000912.1	RefSeq	CDS	702334	702756	.	-	0	ID=cds-WP_010874937.1;Parent=gene-MPN_RS03315;Dbxref=Genbank:WP_010874937.1;Name=WP_010874937.1;gbkey=CDS;inference=COORDINATES: similar to AA sequence:RefSeq:WP_014325610.1;locus_tag=MPN_RS03315;product=hypothetical protein;protein_id=WP_010874937.1;transl_table=4
NC_000912.1	RefSeq	gene	702824	703621	.	-	.	ID=gene-MPN_RS03320;Name=MPN_RS03320;gbkey=Gene;gene_biotype=protein_coding;locus_tag=MPN_RS03320;old_locus_tag=MPN581%2CMPN_581
NC_000912.1	RefSeq	CDS	702824	703621	.	-	0	ID=cds-WP_010874938.1;Parent=gene-MPN_RS03320;Dbxref=Genbank:WP_010874938.1;Name=WP_010874938.1;gbkey=CDS;inference=COORDINATES: similar to AA sequence:RefSeq:WP_010874938.1;locus_tag=MPN_RS03320;product=DUF31 family protein;protein_id=WP_010874938.1;transl_table=4
NC_000912.1	RefSeq	gene	703797	705116	.	-	.	ID=gene-MPN_RS03325;Name=MPN_RS03325;gbkey=Gene;gene_biotype=protein_coding;locus_tag=MPN_RS03325;old_locus_tag=MPN582%2CMPN_582
NC_000912.1	RefSeq	CDS	703797	705116	.	-	0	ID=cds-WP_010874939.1;Parent=gene-MPN_RS03325;Dbxref=Genbank:WP_010874939.1;Name=WP_010874939.1;gbkey=CDS;inference=COORDINATES: similar to AA sequence:RefSeq:WP_014325611.1;locus_tag=MPN_RS03325;product=DUF31 family protein;protein_id=WP_010874939.1;transl_table=4
NC_000912.1	RefSeq	pseudogene	705191	706354	.	-	.	ID=gene-MPN_RS03990;Name=MPN_RS03990;gbkey=Gene;gene_biotype=pseudogene;locus_tag=MPN_RS03990;old_locus_tag=MPN_583;pseudo=true
NC_000912.1	RefSeq	CDS	705191	706354	.	-	0	ID=cds-MPN_RS03990;Parent=gene-MPN_RS03990;Note=internal stop;gbkey=CDS;inference=COORDINATES: protein motif:HMM:NF013860.2;locus_tag=MPN_RS03990;product=hypothetical protein;pseudo=true;transl_table=4
NC_000912.1	RefSeq	gene	706405	706665	.	-	.	ID=gene-MPN_RS04280;Name=MPN_RS04280;gbkey=Gene;gene_biotype=protein_coding;locus_tag=MPN_RS04280
NC_000912.1	RefSeq	CDS	706405	706665	.	-	0	ID=cds-WP_162489902.1;Parent=gene-MPN_RS04280;Dbxref=Genbank:WP_162489902.1;Name=WP_162489902.1;gbkey=CDS;inference=COORDINATES: protein motif:HMM:NF013860.2;locus_tag=MPN_RS04280;product=hypothetical protein;protein_id=WP_162489902.1;transl_table=4
NC_000912.1	RefSeq	gene	706735	707214	.	-	.	ID=gene-MPN_RS03340;Name=MPN_RS03340;gbkey=Gene;gene_biotype=protein_coding;locus_tag=MPN_RS03340;old_locus_tag=MPN584%2CMPN_584
NC_000912.1	RefSeq	CDS	706735	707214	.	-	0	ID=cds-WP_200847605.1;Parent=gene-MPN_RS03340;Dbxref=Genbank:WP_200847605.1;Name=WP_200847605.1;gbkey=CDS;inference=COORDINATES: similar to AA sequence:RefSeq:WP_010874941.1;locus_tag=MPN_RS03340;product=hypothetical protein;protein_id=WP_200847605.1;transl_table=4
NC_000912.1	RefSeq	gene	707204	708112	.	-	.	ID=gene-MPN_RS03345;Name=MPN_RS03345;gbkey=Gene;gene_biotype=protein_coding;locus_tag=MPN_RS03345;old_locus_tag=MPN585%2CMPN_585
NC_000912.1	RefSeq	CDS	707204	708112	.	-	0	ID=cds-WP_010874942.1;Parent=gene-MPN_RS03345;Dbxref=Genbank:WP_010874942.1;Name=WP_010874942.1;gbkey=CDS;inference=COORDINATES: similar to AA sequence:RefSeq:WP_010874942.1;locus_tag=MPN_RS03345;product=DUF31 family protein;protein_id=WP_010874942.1;transl_table=4
NC_000912.1	RefSeq	gene	708186	709136	.	-	.	ID=gene-MPN_RS04035;Name=MPN_RS04035;gbkey=Gene;gene_biotype=protein_coding;locus_tag=MPN_RS04035;old_locus_tag=MPN_586
NC_000912.1	RefSeq	CDS	708186	709136	.	-	0	ID=cds-WP_161609743.1;Parent=gene-MPN_RS04035;Dbxref=Genbank:WP_161609743.1;Name=WP_161609743.1;gbkey=CDS;inference=COORDINATES: similar to AA sequence:RefSeq:WP_017532928.1;locus_tag=MPN_RS04035;product=hypothetical protein;protein_id=WP_161609743.1;transl_table=4
NC_000912.1	RefSeq	gene	709105	709557	.	-	.	ID=gene-MPN_RS04285;Name=MPN_RS04285;gbkey=Gene;gene_biotype=protein_coding;locus_tag=MPN_RS04285;old_locus_tag=MPN_587
NC_000912.1	RefSeq	CDS	709105	709557	.	-	0	ID=cds-WP_010874944.1;Parent=gene-MPN_RS04285;Dbxref=Genbank:WP_010874944.1;Name=WP_010874944.1;gbkey=CDS;inference=COORDINATES: similar to AA sequence:RefSeq:WP_017532929.1;locus_tag=MPN_RS04285;product=lipoprotein;protein_id=WP_010874944.1;transl_table=4
NC_000912.1	RefSeq	gene	709615	711210	.	-	.	ID=gene-MPN_RS03360;Name=MPN_RS03360;gbkey=Gene;gene_biotype=protein_coding;locus_tag=MPN_RS03360;old_locus_tag=MPN588%2CMPN_588
NC_000912.1	RefSeq	CDS	709615	711210	.	-	0	ID=cds-WP_010874945.1;Parent=gene-MPN_RS03360;Dbxref=Genbank:WP_010874945.1;Name=WP_010874945.1;gbkey=CDS;inference=COORDINATES: similar to AA sequence:RefSeq:WP_014325622.1;locus_tag=MPN_RS03360;product=DUF31 family protein;protein_id=WP_010874945.1;transl_table=4
NC_000912.1	RefSeq	gene	711423	711896	.	-	.	ID=gene-MPN_RS03365;Name=MPN_RS03365;gbkey=Gene;gene_biotype=protein_coding;locus_tag=MPN_RS03365;old_locus_tag=MPN589%2CMPN_589
NC_000912.1	RefSeq	CDS	711423	711896	.	-	0	ID=cds-WP_010874946.1;Parent=gene-MPN_RS03365;Dbxref=Genbank:WP_010874946.1;Name=WP_010874946.1;gbkey=CDS;inference=COORDINATES: similar to AA sequence:RefSeq:WP_010874946.1;locus_tag=MPN_RS03365;product=hypothetical protein;protein_id=WP_010874946.1;transl_table=4
NC_000912.1	RefSeq	gene	712037	712690	.	-	.	ID=gene-MPN_RS03370;Name=MPN_RS03370;gbkey=Gene;gene_biotype=protein_coding;locus_tag=MPN_RS03370;old_locus_tag=MPN590%2CMPN_590
NC_000912.1	RefSeq	CDS	712037	712690	.	-	0	ID=cds-WP_010874947.1;Parent=gene-MPN_RS03370;Dbxref=Genbank:WP_010874947.1;Name=WP_010874947.1;gbkey=CDS;inference=COORDINATES: similar to AA sequence:RefSeq:WP_010874947.1;locus_tag=MPN_RS03370;product=lipoprotein;protein_id=WP_010874947.1;transl_table=4
NC_000912.1	RefSeq	gene	712847	713971	.	-	.	ID=gene-MPN_RS03375;Name=MPN_RS03375;gbkey=Gene;gene_biotype=protein_coding;locus_tag=MPN_RS03375;old_locus_tag=MPN591%2CMPN_591
NC_000912.1	RefSeq	CDS	712847	713971	.	-	0	ID=cds-WP_225971142.1;Parent=gene-MPN_RS03375;Dbxref=Genbank:WP_225971142.1;Name=WP_225971142.1;gbkey=CDS;inference=COORDINATES: similar to AA sequence:RefSeq:WP_010874948.1;locus_tag=MPN_RS03375;product=DUF31 family protein;protein_id=WP_225971142.1;transl_table=4
NC_000912.1	RefSeq	gene	714431	715996	.	-	.	ID=gene-MPN_RS03380;Name=MPN_RS03380;gbkey=Gene;gene_biotype=protein_coding;locus_tag=MPN_RS03380;old_locus_tag=MPN592%2CMPN_592
NC_000912.1	RefSeq	CDS	714431	715996	.	-	0	ID=cds-WP_010874949.1;Parent=gene-MPN_RS03380;Dbxref=Genbank:WP_010874949.1;Name=WP_010874949.1;gbkey=CDS;inference=COORDINATES: similar to AA sequence:RefSeq:WP_010874949.1;locus_tag=MPN_RS03380;product=DUF31 family protein;protein_id=WP_010874949.1;transl_table=4
NC_000912.1	RefSeq	gene	716097	716465	.	-	.	ID=gene-MPN_RS03385;Name=MPN_RS03385;gbkey=Gene;gene_biotype=protein_coding;locus_tag=MPN_RS03385;old_locus_tag=MPN593%2CMPN_593
NC_000912.1	RefSeq	CDS	716097	716465	.	-	0	ID=cds-WP_010874950.1;Parent=gene-MPN_RS03385;Dbxref=Genbank:WP_010874950.1;Name=WP_010874950.1;gbkey=CDS;inference=COORDINATES: similar to AA sequence:RefSeq:WP_010874950.1;locus_tag=MPN_RS03385;product=hypothetical protein;protein_id=WP_010874950.1;transl_table=4
NC_000912.1	RefSeq	gene	716691	717059	.	-	.	ID=gene-MPN_RS03390;Name=MPN_RS03390;gbkey=Gene;gene_biotype=protein_coding;locus_tag=MPN_RS03390;old_locus_tag=MPN594%2CMPN_594
NC_000912.1	RefSeq	CDS	716691	717059	.	-	0	ID=cds-WP_010874951.1;Parent=gene-MPN_RS03390;Dbxref=Genbank:WP_010874951.1;Name=WP_010874951.1;gbkey=CDS;inference=COORDINATES: similar to AA sequence:RefSeq:WP_010874951.1;locus_tag=MPN_RS03390;product=hypothetical protein;protein_id=WP_010874951.1;transl_table=4
NC_000912.1	RefSeq	gene	716977	717435	.	-	.	ID=gene-MPN_RS03395;Name=rpiB;gbkey=Gene;gene=rpiB;gene_biotype=protein_coding;locus_tag=MPN_RS03395;old_locus_tag=D02_orf152%2CMPN595%2CMPN_595
NC_000912.1	RefSeq	CDS	716977	717435	.	-	0	ID=cds-WP_010874952.1;Parent=gene-MPN_RS03395;Dbxref=Genbank:WP_010874952.1;Name=WP_010874952.1;Ontology_term=GO:0009052,GO:0004751;gbkey=CDS;gene=rpiB;go_function=ribose-5-phosphate isomerase activity|0004751||IEA;go_process=pentose-phosphate shunt%2C non-oxidative branch|0009052||IEA;inference=COORDINATES: similar to AA sequence:RefSeq:WP_010874952.1;locus_tag=MPN_RS03395;product=ribose 5-phosp…
NC_000912.1	RefSeq	gene	717435	719144	.	-	.	ID=gene-MPN_RS03400;Name=MPN_RS03400;gbkey=Gene;gene_biotype=protein_coding;locus_tag=MPN_RS03400;old_locus_tag=MPN596%2CMPN_596
NC_000912.1	RefSeq	CDS	717435	719144	.	-	0	ID=cds-WP_010874953.1;Parent=gene-MPN_RS03400;Dbxref=Genbank:WP_010874953.1;Name=WP_010874953.1;gbkey=CDS;inference=COORDINATES: similar to AA sequence:RefSeq:WP_010874953.1;locus_tag=MPN_RS03400;product=hypothetical protein;protein_id=WP_010874953.1;transl_table=4
NC_000912.1	RefSeq	gene	719144	719545	.	-	.	ID=gene-MPN_RS03405;Name=MPN_RS03405;gbkey=Gene;gene_biotype=protein_coding;locus_tag=MPN_RS03405;old_locus_tag=MPN597%2CMPN_597
NC_000912.1	RefSeq	CDS	719144	719545	.	-	0	ID=cds-WP_010874954.1;Parent=gene-MPN_RS03405;Dbxref=Genbank:WP_010874954.1;Name=WP_010874954.1;gbkey=CDS;inference=COORDINATES: similar to AA sequence:RefSeq:WP_010874954.1;locus_tag=MPN_RS03405;product=F0F1 ATP synthase subunit epsilon;protein_id=WP_010874954.1;transl_table=4
NC_000912.1	RefSeq	gene	719548	720975	.	-	.	ID=gene-MPN_RS03410;Name=atpD;gbkey=Gene;gene=atpD;gene_biotype=protein_coding;locus_tag=MPN_RS03410;old_locus_tag=MPN598%2CMPN_598
NC_000912.1	RefSeq	CDS	719548	720975	.	-	0	ID=cds-WP_010874955.1;Parent=gene-MPN_RS03410;Dbxref=Genbank:WP_010874955.1;Name=WP_010874955.1;Ontology_term=GO:0015986,GO:0046933,GO:0000275,GO:0045261,GO:0045262;gbkey=CDS;gene=atpD;go_component=mitochondrial proton-transporting ATP synthase complex%2C catalytic sector F(1)|0000275||IEA,proton-transporting ATP synthase complex%2C catalytic core F(1)|0045261||IEA,plasma membrane proton-transpor…
NC_000912.1	RefSeq	gene	720975	721814	.	-	.	ID=gene-MPN_RS03415;Name=atpG;gbkey=Gene;gene=atpG;gene_biotype=protein_coding;locus_tag=MPN_RS03415;old_locus_tag=MPN599%2CMPN_599
NC_000912.1	RefSeq	CDS	720975	721814	.	-	0	ID=cds-WP_010874956.1;Parent=gene-MPN_RS03415;Dbxref=Genbank:WP_010874956.1;Name=WP_010874956.1;Ontology_term=GO:0015986,GO:0046933,GO:0000275,GO:0045261,GO:0045262;gbkey=CDS;gene=atpG;go_component=mitochondrial proton-transporting ATP synthase complex%2C catalytic sector F(1)|0000275||IEA,proton-transporting ATP synthase complex%2C catalytic core F(1)|0045261||IEA,plasma membrane proton-transpor…
NC_000912.1	RefSeq	gene	721814	723370	.	-	.	ID=gene-MPN_RS03420;Name=atpA;gbkey=Gene;gene=atpA;gene_biotype=protein_coding;locus_tag=MPN_RS03420;old_locus_tag=MPN600%2CMPN_600
NC_000912.1	RefSeq	CDS	721814	723370	.	-	0	ID=cds-WP_010874957.1;Parent=gene-MPN_RS03420;Dbxref=Genbank:WP_010874957.1;Name=WP_010874957.1;Ontology_term=GO:0015986,GO:0046933,GO:0000275,GO:0045261,GO:0045262;gbkey=CDS;gene=atpA;go_component=mitochondrial proton-transporting ATP synthase complex%2C catalytic sector F(1)|0000275||IEA,proton-transporting ATP synthase complex%2C catalytic core F(1)|0045261||IEA,plasma membrane proton-transpor…
NC_000912.1	RefSeq	gene	723373	723909	.	-	.	ID=gene-MPN_RS03425;Name=atpH;gbkey=Gene;gene=atpH;gene_biotype=protein_coding;locus_tag=MPN_RS03425;old_locus_tag=MPN601%2CMPN_601
NC_000912.1	RefSeq	CDS	723373	723909	.	-	0	ID=cds-WP_010874958.1;Parent=gene-MPN_RS03425;Dbxref=Genbank:WP_010874958.1;Name=WP_010874958.1;Ontology_term=GO:0015986,GO:0046933,GO:0000275,GO:0045261,GO:0045262;gbkey=CDS;gene=atpH;go_component=mitochondrial proton-transporting ATP synthase complex%2C catalytic sector F(1)|0000275||IEA,proton-transporting ATP synthase complex%2C catalytic core F(1)|0045261||IEA,plasma membrane proton-transpor…
NC_000912.1	RefSeq	gene	723902	724525	.	-	.	ID=gene-MPN_RS03430;Name=atpF;gbkey=Gene;gene=atpF;gene_biotype=protein_coding;locus_tag=MPN_RS03430;old_locus_tag=MPN602%2CMPN_602
NC_000912.1	RefSeq	CDS	723902	724525	.	-	0	ID=cds-WP_010874959.1;Parent=gene-MPN_RS03430;Dbxref=Genbank:WP_010874959.1;Name=WP_010874959.1;Ontology_term=GO:0015986,GO:0046933,GO:0000276,GO:0045263,GO:0045264;gbkey=CDS;gene=atpF;go_component=mitochondrial proton-transporting ATP synthase complex%2C coupling factor F(o)|0000276||IEA,proton-transporting ATP synthase complex%2C coupling factor F(o)|0045263||IEA,plasma membrane proton-transpor…
NC_000912.1	RefSeq	gene	724528	724845	.	-	.	ID=gene-MPN_RS03435;Name=MPN_RS03435;gbkey=Gene;gene_biotype=protein_coding;locus_tag=MPN_RS03435;old_locus_tag=MPN603%2CMPN_603
NC_000912.1	RefSeq	CDS	724528	724845	.	-	0	ID=cds-WP_010874960.1;Parent=gene-MPN_RS03435;Dbxref=Genbank:WP_010874960.1;Name=WP_010874960.1;gbkey=CDS;inference=COORDINATES: similar to AA sequence:RefSeq:WP_010874960.1;locus_tag=MPN_RS03435;product=F0F1 ATP synthase subunit C;protein_id=WP_010874960.1;transl_table=4
NC_000912.1	RefSeq	gene	724848	725729	.	-	.	ID=gene-MPN_RS03440;Name=MPN_RS03440;gbkey=Gene;gene_biotype=protein_coding;locus_tag=MPN_RS03440;old_locus_tag=MPN604%2CMPN_604
NC_000912.1	RefSeq	CDS	724848	725729	.	-	0	ID=cds-WP_010874961.1;Parent=gene-MPN_RS03440;Dbxref=Genbank:WP_010874961.1;Name=WP_010874961.1;gbkey=CDS;inference=COORDINATES: similar to AA sequence:RefSeq:WP_019830482.1;locus_tag=MPN_RS03440;product=F0F1 ATP synthase subunit A;protein_id=WP_010874961.1;transl_table=4
NC_000912.1	RefSeq	gene	725695	726168	.	-	.	ID=gene-MPN_RS03445;Name=MPN_RS03445;gbkey=Gene;gene_biotype=protein_coding;locus_tag=MPN_RS03445;old_locus_tag=MPN605%2CMPN_605
NC_000912.1	RefSeq	CDS	725695	726168	.	-	0	ID=cds-WP_010874962.1;Parent=gene-MPN_RS03445;Dbxref=Genbank:WP_010874962.1;Name=WP_010874962.1;gbkey=CDS;inference=COORDINATES: similar to AA sequence:RefSeq:WP_010874962.1;locus_tag=MPN_RS03445;product=MG406 family protein;protein_id=WP_010874962.1;transl_table=4
NC_000912.1	RefSeq	gene	726174	727544	.	-	.	ID=gene-MPN_RS03450;Name=eno;gbkey=Gene;gene=eno;gene_biotype=protein_coding;locus_tag=MPN_RS03450;old_locus_tag=MPN606%2CMPN_606
NC_000912.1	RefSeq	CDS	726174	727544	.	-	0	ID=cds-WP_010874963.1;Parent=gene-MPN_RS03450;Dbxref=Genbank:WP_010874963.1;Name=WP_010874963.1;Ontology_term=GO:0006096,GO:0004634;gbkey=CDS;gene=eno;go_function=phosphopyruvate hydratase activity|0004634||IEA;go_process=glycolytic process|0006096||IEA;inference=COORDINATES: similar to AA sequence:RefSeq:WP_010874963.1;locus_tag=MPN_RS03450;product=phosphopyruvate hydratase;protein_id=WP_0108749…
NC_000912.1	RefSeq	gene	727599	728072	.	+	.	ID=gene-MPN_RS03455;Name=msrA;gbkey=Gene;gene=msrA;gene_biotype=protein_coding;locus_tag=MPN_RS03455;old_locus_tag=MPN607%2CMPN_607
NC_000912.1	RefSeq	CDS	727599	728072	.	+	0	ID=cds-WP_010874964.1;Parent=gene-MPN_RS03455;Dbxref=Genbank:WP_010874964.1;Name=WP_010874964.1;Ontology_term=GO:0006979,GO:0030091,GO:0008113,GO:0033744;gbkey=CDS;gene=msrA;go_function=peptide-methionine (S)-S-oxide reductase activity|0008113||IEA,L-methionine:thioredoxin-disulfide S-oxidoreductase activity|0033744||IEA;go_process=response to oxidative stress|0006979||IEA,protein repair|0030091|…
NC_000912.1	RefSeq	gene	728069	728746	.	-	.	ID=gene-MPN_RS03460;Name=phoU;gbkey=Gene;gene=phoU;gene_biotype=protein_coding;locus_tag=MPN_RS03460;old_locus_tag=MPN608%2CMPN_608
NC_000912.1	RefSeq	CDS	728069	728746	.	-	0	ID=cds-WP_010874965.1;Parent=gene-MPN_RS03460;Dbxref=Genbank:WP_010874965.1;Name=WP_010874965.1;Ontology_term=GO:0051049,GO:0003700;gbkey=CDS;gene=phoU;go_function=DNA-binding transcription factor activity|0003700||IEA;go_process=regulation of transport|0051049||IEA;inference=COORDINATES: similar to AA sequence:RefSeq:WP_009885614.1;locus_tag=MPN_RS03460;product=phosphate signaling complex protei…
NC_000912.1	RefSeq	gene	728749	729738	.	-	.	ID=gene-MPN_RS03465;Name=pstB;gbkey=Gene;gene=pstB;gene_biotype=protein_coding;locus_tag=MPN_RS03465;old_locus_tag=MPN609%2CMPN_609
NC_000912.1	RefSeq	CDS	728749	729738	.	-	0	ID=cds-WP_010874966.1;Parent=gene-MPN_RS03465;Dbxref=Genbank:WP_010874966.1;Name=WP_010874966.1;Ontology_term=GO:0005524,GO:0015415,GO:0009898,GO:0055052;gbkey=CDS;gene=pstB;go_component=cytoplasmic side of plasma membrane|0009898||IEA,ATP-binding cassette (ABC) transporter complex%2C substrate-binding subunit-containing|0055052||IEA;go_function=ATP binding|0005524||IEA,ATPase-coupled phosphate i…
NC_000912.1	RefSeq	gene	729723	731678	.	-	.	ID=gene-MPN_RS03470;Name=pstA;gbkey=Gene;gene=pstA;gene_biotype=protein_coding;locus_tag=MPN_RS03470;old_locus_tag=MPN610%2CMPN_610
NC_000912.1	RefSeq	CDS	729723	731678	.	-	0	ID=cds-WP_010874967.1;Parent=gene-MPN_RS03470;Dbxref=Genbank:WP_010874967.1;Name=WP_010874967.1;Ontology_term=GO:0015415,GO:0005886,GO:0055052;gbkey=CDS;gene=pstA;go_component=plasma membrane|0005886||IEA,ATP-binding cassette (ABC) transporter complex%2C substrate-binding subunit-containing|0055052||IEA;go_function=ATPase-coupled phosphate ion transmembrane transporter activity|0015415||IEA;infer…
NC_000912.1	RefSeq	gene	731678	732796	.	-	.	ID=gene-MPN_RS03475;Name=MPN_RS03475;gbkey=Gene;gene_biotype=protein_coding;locus_tag=MPN_RS03475;old_locus_tag=MPN611%2CMPN_611
NC_000912.1	RefSeq	CDS	731678	732796	.	-	0	ID=cds-WP_225971123.1;Parent=gene-MPN_RS03475;Dbxref=Genbank:WP_225971123.1;Name=WP_225971123.1;gbkey=CDS;inference=COORDINATES: similar to AA sequence:RefSeq:WP_010874968.1;locus_tag=MPN_RS03475;product=PstS family phosphate ABC transporter substrate-binding protein;protein_id=WP_225971123.1;transl_table=4
NC_000912.1	RefSeq	gene	732924	733055	.	-	.	ID=gene-MPN_RS04290;Name=MPN_RS04290;gbkey=Gene;gene_biotype=protein_coding;locus_tag=MPN_RS04290
NC_000912.1	GeneMarkS-2+	CDS	732924	733055	.	-	0	ID=cds-WP_017532706.1;Parent=gene-MPN_RS04290;Dbxref=Genbank:WP_017532706.1;Name=WP_017532706.1;gbkey=CDS;inference=COORDINATES: ab initio prediction:GeneMarkS-2+;locus_tag=MPN_RS04290;product=hypothetical protein;protein_id=WP_017532706.1;transl_table=4
NC_000912.1	RefSeq	gene	733077	736070	.	-	.	ID=gene-MPN_RS04010;Name=MPN_RS04010;gbkey=Gene;gene_biotype=protein_coding;locus_tag=MPN_RS04010;old_locus_tag=MPN_612
NC_000912.1	RefSeq	CDS	733077	736070	.	-	0	ID=cds-WP_010874969.1;Parent=gene-MPN_RS04010;Dbxref=Genbank:WP_010874969.1;Name=WP_010874969.1;gbkey=CDS;inference=COORDINATES: similar to AA sequence:RefSeq:WP_010874969.1;locus_tag=MPN_RS04010;product=hypothetical protein;protein_id=WP_010874969.1;transl_table=4
NC_000912.1	RefSeq	gene	736185	737219	.	-	.	ID=gene-MPN_RS03490;Name=MPN_RS03490;gbkey=Gene;gene_biotype=protein_coding;locus_tag=MPN_RS03490;old_locus_tag=MPN613%2CMPN_613
NC_000912.1	RefSeq	CDS	736185	737219	.	-	0	ID=cds-WP_010874970.1;Parent=gene-MPN_RS03490;Dbxref=Genbank:WP_010874970.1;Name=WP_010874970.1;gbkey=CDS;inference=COORDINATES: similar to AA sequence:RefSeq:WP_010874970.1;locus_tag=MPN_RS03490;product=hypothetical protein;protein_id=WP_010874970.1;transl_table=4
NC_000912.1	RefSeq	gene	737155	738177	.	-	.	ID=gene-MPN_RS03495;Name=MPN_RS03495;gbkey=Gene;gene_biotype=protein_coding;locus_tag=MPN_RS03495;old_locus_tag=MPN614%2CMPN_614
NC_000912.1	RefSeq	CDS	737155	738177	.	-	0	ID=cds-WP_225971169.1;Parent=gene-MPN_RS03495;Dbxref=Genbank:WP_225971169.1;Name=WP_225971169.1;gbkey=CDS;inference=COORDINATES: similar to AA sequence:RefSeq:WP_014325635.1;locus_tag=MPN_RS03495;product=hypothetical protein;protein_id=WP_225971169.1;transl_table=4
NC_000912.1	RefSeq	gene	738245	739351	.	-	.	ID=gene-MPN_RS03500;Name=MPN_RS03500;gbkey=Gene;gene_biotype=protein_coding;locus_tag=MPN_RS03500;old_locus_tag=MPN615%2CMPN_615
NC_000912.1	RefSeq	CDS	738245	739351	.	-	0	ID=cds-WP_015344927.1;Parent=gene-MPN_RS03500;Dbxref=Genbank:WP_015344927.1;Name=WP_015344927.1;Ontology_term=GO:0006304,GO:0003677;gbkey=CDS;go_function=DNA binding|0003677||IEA;go_process=DNA modification|0006304||IEA;inference=COORDINATES: similar to AA sequence:RefSeq:WP_014574906.1;locus_tag=MPN_RS03500;product=restriction endonuclease subunit S;protein_id=WP_015344927.1;transl_table=4
NC_000912.1	RefSeq	gene	739424	739822	.	-	.	ID=gene-MPN_RS03505;Name=rpsI;gbkey=Gene;gene=rpsI;gene_biotype=protein_coding;locus_tag=MPN_RS03505;old_locus_tag=MPN616%2CMPN_616
NC_000912.1	RefSeq	CDS	739424	739822	.	-	0	ID=cds-WP_010874973.1;Parent=gene-MPN_RS03505;Dbxref=Genbank:WP_010874973.1;Name=WP_010874973.1;Ontology_term=GO:0006412,GO:0003735,GO:0005840;gbkey=CDS;gene=rpsI;go_component=ribosome|0005840||IEA;go_function=structural constituent of ribosome|0003735||IEA;go_process=translation|0006412||IEA;inference=COORDINATES: similar to AA sequence:RefSeq:WP_001790547.1;locus_tag=MPN_RS03505;product=30S rib…
NC_000912.1	RefSeq	gene	739828	740268	.	-	.	ID=gene-MPN_RS03510;Name=rplM;gbkey=Gene;gene=rplM;gene_biotype=protein_coding;locus_tag=MPN_RS03510;old_locus_tag=MPN617%2CMPN_617
NC_000912.1	RefSeq	CDS	739828	740268	.	-	0	ID=cds-WP_010874974.1;Parent=gene-MPN_RS03510;Dbxref=Genbank:WP_010874974.1;Name=WP_010874974.1;Ontology_term=GO:0006412,GO:0003735,GO:0000315,GO:0022625;gbkey=CDS;gene=rplM;go_component=organellar large ribosomal subunit|0000315||IEA,cytosolic large ribosomal subunit|0022625||IEA;go_function=structural constituent of ribosome|0003735||IEA;go_process=translation|0006412||IEA;inference=COORDINATES…
NC_000912.1	RefSeq	gene	740299	742344	.	-	.	ID=gene-MPN_RS03515;Name=dnaX;gbkey=Gene;gene=dnaX;gene_biotype=protein_coding;locus_tag=MPN_RS03515;old_locus_tag=MPN618%2CMPN_618
NC_000912.1	RefSeq	CDS	740299	742344	.	-	0	ID=cds-WP_010874975.1;Parent=gene-MPN_RS03515;Dbxref=Genbank:WP_010874975.1;Name=WP_010874975.1;Ontology_term=GO:0006260,GO:0003887,GO:0009360;gbkey=CDS;gene=dnaX;go_component=DNA polymerase III complex|0009360||IEA;go_function=DNA-directed DNA polymerase activity|0003887||IEA;go_process=DNA replication|0006260||IEA;inference=COORDINATES: similar to AA sequence:RefSeq:WP_019830490.1;locus_tag=MPN…
NC_000912.1	RefSeq	gene	742353	745199	.	-	.	ID=gene-MPN_RS03520;Name=uvrA;gbkey=Gene;gene=uvrA;gene_biotype=protein_coding;locus_tag=MPN_RS03520;old_locus_tag=MPN619%2CMPN_619
NC_000912.1	RefSeq	CDS	742353	745199	.	-	0	ID=cds-WP_010874976.1;Parent=gene-MPN_RS03520;Dbxref=Genbank:WP_010874976.1;Name=WP_010874976.1;Ontology_term=GO:0006289,GO:0009381,GO:0009380;gbkey=CDS;gene=uvrA;go_component=excinuclease repair complex|0009380||IEA;go_function=excinuclease ABC activity|0009381||IEA;go_process=nucleotide-excision repair|0006289||IEA;inference=COORDINATES: similar to AA sequence:RefSeq:WP_010874976.1;locus_tag=MP…
NC_000912.1	RefSeq	gene	745177	747696	.	-	.	ID=gene-MPN_RS03525;Name=MPN_RS03525;gbkey=Gene;gene_biotype=protein_coding;locus_tag=MPN_RS03525;old_locus_tag=MPN620%2CMPN_620
NC_000912.1	RefSeq	CDS	745177	747696	.	-	0	ID=cds-WP_010874977.1;Parent=gene-MPN_RS03525;Dbxref=Genbank:WP_010874977.1;Name=WP_010874977.1;gbkey=CDS;inference=COORDINATES: similar to AA sequence:RefSeq:WP_014325640.1;locus_tag=MPN_RS03525;product=hypothetical protein;protein_id=WP_010874977.1;transl_table=4
NC_000912.1	RefSeq	gene	747742	749427	.	-	.	ID=gene-MPN_RS03530;Name=MPN_RS03530;gbkey=Gene;gene_biotype=protein_coding;locus_tag=MPN_RS03530;old_locus_tag=MPN621%2CMPN_621
NC_000912.1	RefSeq	CDS	747742	749427	.	-	0	ID=cds-WP_010874978.1;Parent=gene-MPN_RS03530;Dbxref=Genbank:WP_010874978.1;Name=WP_010874978.1;Ontology_term=GO:0006401,GO:0008270;gbkey=CDS;go_function=zinc ion binding|0008270||IEA;go_process=RNA catabolic process|0006401||IEA;inference=COORDINATES: similar to AA sequence:RefSeq:WP_014894071.1;locus_tag=MPN_RS03530;product=RNase J family beta-CASP ribonuclease;protein_id=WP_010874978.1;transl_…
NC_000912.1	RefSeq	gene	749432	749692	.	-	.	ID=gene-MPN_RS03535;Name=rpsO;gbkey=Gene;gene=rpsO;gene_biotype=protein_coding;locus_tag=MPN_RS03535;old_locus_tag=MPN622%2CMPN_622
NC_000912.1	RefSeq	CDS	749432	749692	.	-	0	ID=cds-WP_010874979.1;Parent=gene-MPN_RS03535;Dbxref=Genbank:WP_010874979.1;Name=WP_010874979.1;Ontology_term=GO:0006412,GO:0003735,GO:0000314,GO:0022627;gbkey=CDS;gene=rpsO;go_component=organellar small ribosomal subunit|0000314||IEA,cytosolic small ribosomal subunit|0022627||IEA;go_function=structural constituent of ribosome|0003735||IEA;go_process=translation|0006412||IEA;inference=COORDINATES…
NC_000912.1	RefSeq	gene	749850	751202	.	+	.	ID=gene-MPN_RS03540;Name=MPN_RS03540;gbkey=Gene;gene_biotype=protein_coding;locus_tag=MPN_RS03540;old_locus_tag=MPN623%2CMPN_623
NC_000912.1	RefSeq	CDS	749850	751202	.	+	0	ID=cds-WP_010874980.1;Parent=gene-MPN_RS03540;Dbxref=Genbank:WP_010874980.1;Name=WP_010874980.1;gbkey=CDS;inference=COORDINATES: similar to AA sequence:RefSeq:WP_010874980.1;locus_tag=MPN_RS03540;product=DEAD/DEAH box helicase;protein_id=WP_010874980.1;transl_table=4
NC_000912.1	RefSeq	gene	751224	751421	.	+	.	ID=gene-MPN_RS03545;Name=rpmB;gbkey=Gene;gene=rpmB;gene_biotype=protein_coding;locus_tag=MPN_RS03545;old_locus_tag=MPN624%2CMPN_624
NC_000912.1	RefSeq	CDS	751224	751421	.	+	0	ID=cds-WP_010874981.1;Parent=gene-MPN_RS03545;Dbxref=Genbank:WP_010874981.1;Name=WP_010874981.1;Ontology_term=GO:0006412,GO:0003735,GO:0000311,GO:0022625;gbkey=CDS;gene=rpmB;go_component=plastid large ribosomal subunit|0000311||IEA,cytosolic large ribosomal subunit|0022625||IEA;go_function=structural constituent of ribosome|0003735||IEA;go_process=translation|0006412||IEA;inference=COORDINATES: s…
NC_000912.1	RefSeq	gene	751465	751890	.	+	.	ID=gene-MPN_RS03550;Name=MPN_RS03550;gbkey=Gene;gene_biotype=protein_coding;locus_tag=MPN_RS03550;old_locus_tag=MPN625%2CMPN_625
NC_000912.1	RefSeq	CDS	751465	751890	.	+	0	ID=cds-WP_010874982.1;Parent=gene-MPN_RS03550;Dbxref=Genbank:WP_010874982.1;Name=WP_010874982.1;gbkey=CDS;inference=COORDINATES: similar to AA sequence:RefSeq:WP_010874982.1;locus_tag=MPN_RS03550;product=OsmC family protein;protein_id=WP_010874982.1;transl_table=4
NC_000912.1	RefSeq	gene	752025	752543	.	+	.	ID=gene-MPN_RS03555;Name=MPN_RS03555;gbkey=Gene;gene_biotype=protein_coding;locus_tag=MPN_RS03555;old_locus_tag=MPN626%2CMPN_626
NC_000912.1	RefSeq	CDS	752025	752543	.	+	0	ID=cds-WP_010874983.1;Parent=gene-MPN_RS03555;Dbxref=Genbank:WP_010874983.1;Name=WP_010874983.1;Ontology_term=GO:0006352,GO:0006355,GO:0003677,GO:0003700,GO:0016987;gbkey=CDS;go_function=DNA binding|0003677||IEA,DNA-binding transcription factor activity|0003700||IEA,sigma factor activity|0016987||IEA;go_process=DNA-templated transcription initiation|0006352||IEA,regulation of DNA-templated transc…
NC_000912.1	RefSeq	gene	752540	754258	.	-	.	ID=gene-MPN_RS03560;Name=ptsP;gbkey=Gene;gene=ptsP;gene_biotype=protein_coding;locus_tag=MPN_RS03560;old_locus_tag=MPN627%2CMPN_627
NC_000912.1	RefSeq	CDS	752540	754258	.	-	0	ID=cds-WP_010874984.1;Parent=gene-MPN_RS03560;Dbxref=Genbank:WP_010874984.1;Name=WP_010874984.1;Ontology_term=GO:0006808,GO:0009401,GO:0008965;gbkey=CDS;gene=ptsP;go_function=phosphoenolpyruvate-protein phosphotransferase activity|0008965||IEA;go_process=regulation of nitrogen utilization|0006808||IEA,phosphoenolpyruvate-dependent sugar phosphotransferase system|0009401||IEA;inference=COORDINATES…
NC_000912.1	RefSeq	gene	754263	755789	.	-	.	ID=gene-MPN_RS03565;Name=gpmI;gbkey=Gene;gene=gpmI;gene_biotype=protein_coding;locus_tag=MPN_RS03565;old_locus_tag=MPN628%2CMPN_628
NC_000912.1	RefSeq	CDS	754263	755789	.	-	0	ID=cds-WP_010874985.1;Parent=gene-MPN_RS03565;Dbxref=Genbank:WP_010874985.1;Name=WP_010874985.1;Ontology_term=GO:0006096,GO:0046537;gbkey=CDS;gene=gpmI;go_function=2%2C3-bisphosphoglycerate-independent phosphoglycerate mutase activity|0046537||IEA;go_process=glycolytic process|0006096||IEA;inference=COORDINATES: similar to AA sequence:RefSeq:WP_010874985.1;locus_tag=MPN_RS03565;product=2%2C3-bisp…
NC_000912.1	RefSeq	gene	755782	756516	.	-	.	ID=gene-MPN_RS03570;Name=tpiA;gbkey=Gene;gene=tpiA;gene_biotype=protein_coding;locus_tag=MPN_RS03570;old_locus_tag=MPN629%2CMPN_629
NC_000912.1	RefSeq	CDS	755782	756516	.	-	0	ID=cds-WP_010874986.1;Parent=gene-MPN_RS03570;Dbxref=Genbank:WP_010874986.1;Name=WP_010874986.1;Ontology_term=GO:0006096,GO:0004807;gbkey=CDS;gene=tpiA;go_function=triose-phosphate isomerase activity|0004807||IEA;go_process=glycolytic process|0006096||IEA;inference=COORDINATES: similar to AA sequence:RefSeq:WP_010874986.1;locus_tag=MPN_RS03570;product=triose-phosphate isomerase;protein_id=WP_0108…
NC_000912.1	RefSeq	gene	756569	757783	.	-	.	ID=gene-MPN_RS03575;Name=MPN_RS03575;gbkey=Gene;gene_biotype=protein_coding;locus_tag=MPN_RS03575;old_locus_tag=MPN630%2CMPN_630
NC_000912.1	RefSeq	CDS	756569	757783	.	-	0	ID=cds-WP_010874987.1;Parent=gene-MPN_RS03575;Dbxref=Genbank:WP_010874987.1;Name=WP_010874987.1;gbkey=CDS;inference=COORDINATES: similar to AA sequence:RefSeq:WP_014325645.1;locus_tag=MPN_RS03575;product=YitT family protein;protein_id=WP_010874987.1;transl_table=4
NC_000912.1	RefSeq	gene	757870	758766	.	+	.	ID=gene-MPN_RS03580;Name=tsf;gbkey=Gene;gene=tsf;gene_biotype=protein_coding;locus_tag=MPN_RS03580;old_locus_tag=MPN631%2CMPN_631
NC_000912.1	RefSeq	CDS	757870	758766	.	+	0	ID=cds-WP_010874988.1;Parent=gene-MPN_RS03580;Dbxref=Genbank:WP_010874988.1;Name=WP_010874988.1;Ontology_term=GO:0006414,GO:0003746;gbkey=CDS;gene=tsf;go_function=translation elongation factor activity|0003746||IEA;go_process=translational elongation|0006414||IEA;inference=COORDINATES: similar to AA sequence:RefSeq:WP_010874988.1;locus_tag=MPN_RS03580;product=translation elongation factor Ts;prot…
NC_000912.1	RefSeq	gene	758747	759475	.	+	.	ID=gene-MPN_RS03585;Name=pyrH;gbkey=Gene;gene=pyrH;gene_biotype=protein_coding;locus_tag=MPN_RS03585;old_locus_tag=MPN632%2CMPN_632
NC_000912.1	RefSeq	CDS	758747	759475	.	+	0	ID=cds-WP_193329303.1;Parent=gene-MPN_RS03585;Dbxref=Genbank:WP_193329303.1;Name=WP_193329303.1;Ontology_term=GO:0015949,GO:0033862;gbkey=CDS;gene=pyrH;go_function=UMP kinase activity|0033862||IEA;go_process=nucleobase-containing small molecule interconversion|0015949||IEA;inference=COORDINATES: similar to AA sequence:RefSeq:WP_017532960.1;locus_tag=MPN_RS03585;product=UMP kinase;protein_id=WP_19…
NC_000912.1	RefSeq	gene	759578	760321	.	+	.	ID=gene-MPN_RS04190;Name=MPN_RS04190;gbkey=Gene;gene_biotype=protein_coding;locus_tag=MPN_RS04190;old_locus_tag=MPN_633
NC_000912.1	RefSeq	CDS	759578	760321	.	+	0	ID=cds-WP_010874990.1;Parent=gene-MPN_RS04190;Dbxref=Genbank:WP_010874990.1;Name=WP_010874990.1;gbkey=CDS;inference=COORDINATES: protein motif:HMM:NF024977.2;locus_tag=MPN_RS04190;product=ATP-binding protein;protein_id=WP_010874990.1;transl_table=4
NC_000912.1	RefSeq	gene	760403	760948	.	+	.	ID=gene-MPN_RS04195;Name=MPN_RS04195;gbkey=Gene;gene_biotype=protein_coding;locus_tag=MPN_RS04195;old_locus_tag=MPN_634
NC_000912.1	GeneMarkS-2+	CDS	760403	760948	.	+	0	ID=cds-WP_010874991.1;Parent=gene-MPN_RS04195;Dbxref=Genbank:WP_010874991.1;Name=WP_010874991.1;gbkey=CDS;inference=COORDINATES: ab initio prediction:GeneMarkS-2+;locus_tag=MPN_RS04195;product=hypothetical protein;protein_id=WP_010874991.1;transl_table=4
NC_000912.1	RefSeq	gene	761276	762562	.	+	.	ID=gene-MPN_RS04045;Name=MPN_RS04045;gbkey=Gene;gene_biotype=protein_coding;locus_tag=MPN_RS04045;old_locus_tag=MPN_635
NC_000912.1	RefSeq	CDS	761276	762562	.	+	0	ID=cds-WP_230697173.1;Parent=gene-MPN_RS04045;Dbxref=Genbank:WP_230697173.1;Name=WP_230697173.1;gbkey=CDS;inference=COORDINATES: protein motif:HMM:NF024977.2;locus_tag=MPN_RS04045;product=hypothetical protein;protein_id=WP_230697173.1;transl_table=4
NC_000912.1	RefSeq	gene	762639	763193	.	+	.	ID=gene-MPN_RS03600;Name=frr;gbkey=Gene;gene=frr;gene_biotype=protein_coding;locus_tag=MPN_RS03600;old_locus_tag=MPN636%2CMPN_636
NC_000912.1	RefSeq	CDS	762639	763193	.	+	0	ID=cds-WP_010874993.1;Parent=gene-MPN_RS03600;Dbxref=Genbank:WP_010874993.1;Name=WP_010874993.1;Ontology_term=GO:0006412,GO:0008135,GO:0005737;gbkey=CDS;gene=frr;go_component=cytoplasm|0005737||IEA;go_function=translation factor activity%2C RNA binding|0008135||IEA;go_process=translation|0006412||IEA;inference=COORDINATES: similar to AA sequence:RefSeq:WP_014325650.1;locus_tag=MPN_RS03600;product…
NC_000912.1	RefSeq	gene	763193	764380	.	+	.	ID=gene-MPN_RS03605;Name=MPN_RS03605;gbkey=Gene;gene_biotype=protein_coding;locus_tag=MPN_RS03605;old_locus_tag=MPN637%2CMPN_637
NC_000912.1	RefSeq	CDS	763193	764380	.	+	0	ID=cds-WP_010874994.1;Parent=gene-MPN_RS03605;Dbxref=Genbank:WP_010874994.1;Name=WP_010874994.1;gbkey=CDS;inference=COORDINATES: similar to AA sequence:RefSeq:WP_014325651.1;locus_tag=MPN_RS03605;product=phosphatidate cytidylyltransferase;protein_id=WP_010874994.1;transl_table=4
NC_000912.1	RefSeq	gene	764400	765527	.	+	.	ID=gene-MPN_RS03610;Name=MPN_RS03610;gbkey=Gene;gene_biotype=protein_coding;locus_tag=MPN_RS03610;old_locus_tag=MPN638%2CMPN_638
NC_000912.1	RefSeq	CDS	764400	765527	.	+	0	ID=cds-WP_010874995.1;Parent=gene-MPN_RS03610;Dbxref=Genbank:WP_010874995.1;Name=WP_010874995.1;Ontology_term=GO:0006304,GO:0003677;gbkey=CDS;go_function=DNA binding|0003677||IEA;go_process=DNA modification|0006304||IEA;inference=COORDINATES: similar to AA sequence:RefSeq:WP_010874995.1;locus_tag=MPN_RS03610;product=restriction endonuclease subunit S;protein_id=WP_010874995.1;transl_table=4
NC_000912.1	RefSeq	gene	765524	766375	.	-	.	ID=gene-MPN_RS03615;Name=MPN_RS03615;gbkey=Gene;gene_biotype=protein_coding;locus_tag=MPN_RS03615;old_locus_tag=MPN639%2CMPN_639
NC_000912.1	RefSeq	CDS	765524	766375	.	-	0	ID=cds-WP_014575040.1;Parent=gene-MPN_RS03615;Dbxref=Genbank:WP_014575040.1;Name=WP_014575040.1;gbkey=CDS;inference=COORDINATES: similar to AA sequence:RefSeq:WP_014575040.1;locus_tag=MPN_RS03615;product=MPN647 family lipoprotein;protein_id=WP_014575040.1;transl_table=4
NC_000912.1	RefSeq	gene	766395	767297	.	-	.	ID=gene-MPN_RS03620;Name=MPN_RS03620;gbkey=Gene;gene_biotype=protein_coding;locus_tag=MPN_RS03620;old_locus_tag=MPN640%2CMPN_640
NC_000912.1	RefSeq	CDS	766395	767297	.	-	0	ID=cds-WP_010874997.1;Parent=gene-MPN_RS03620;Dbxref=Genbank:WP_010874997.1;Name=WP_010874997.1;gbkey=CDS;inference=COORDINATES: similar to AA sequence:RefSeq:WP_010874997.1;locus_tag=MPN_RS03620;product=MPN647 family lipoprotein;protein_id=WP_010874997.1;transl_table=4
NC_000912.1	RefSeq	gene	767297	768127	.	-	.	ID=gene-MPN_RS03625;Name=MPN_RS03625;gbkey=Gene;gene_biotype=protein_coding;locus_tag=MPN_RS03625;old_locus_tag=MPN641%2CMPN_641
NC_000912.1	RefSeq	CDS	767297	768127	.	-	0	ID=cds-WP_010874998.1;Parent=gene-MPN_RS03625;Dbxref=Genbank:WP_010874998.1;Name=WP_010874998.1;gbkey=CDS;inference=COORDINATES: similar to AA sequence:RefSeq:WP_010874998.1;locus_tag=MPN_RS03625;product=MPN647 family lipoprotein;protein_id=WP_010874998.1;transl_table=4
NC_000912.1	RefSeq	gene	768130	768969	.	-	.	ID=gene-MPN_RS03630;Name=MPN_RS03630;gbkey=Gene;gene_biotype=protein_coding;locus_tag=MPN_RS03630;old_locus_tag=MPN642%2CMPN_642
NC_000912.1	RefSeq	CDS	768130	768969	.	-	0	ID=cds-WP_010874999.1;Parent=gene-MPN_RS03630;Dbxref=Genbank:WP_010874999.1;Name=WP_010874999.1;gbkey=CDS;inference=COORDINATES: similar to AA sequence:RefSeq:WP_010874999.1;locus_tag=MPN_RS03630;product=MPN647 family lipoprotein;protein_id=WP_010874999.1;transl_table=4
NC_000912.1	RefSeq	gene	768969	769793	.	-	.	ID=gene-MPN_RS03635;Name=MPN_RS03635;gbkey=Gene;gene_biotype=protein_coding;locus_tag=MPN_RS03635;old_locus_tag=MPN643%2CMPN_643
NC_000912.1	RefSeq	CDS	768969	769793	.	-	0	ID=cds-WP_015344929.1;Parent=gene-MPN_RS03635;Dbxref=Genbank:WP_015344929.1;Name=WP_015344929.1;gbkey=CDS;inference=COORDINATES: similar to AA sequence:RefSeq:WP_015344929.1;locus_tag=MPN_RS03635;product=MPN647 family lipoprotein;protein_id=WP_015344929.1;transl_table=4
NC_000912.1	RefSeq	gene	769798	770649	.	-	.	ID=gene-MPN_RS03640;Name=MPN_RS03640;gbkey=Gene;gene_biotype=protein_coding;locus_tag=MPN_RS03640;old_locus_tag=MPN644%2CMPN_644
NC_000912.1	RefSeq	CDS	769798	770649	.	-	0	ID=cds-WP_010875001.1;Parent=gene-MPN_RS03640;Dbxref=Genbank:WP_010875001.1;Name=WP_010875001.1;gbkey=CDS;inference=COORDINATES: similar to AA sequence:RefSeq:WP_014325657.1;locus_tag=MPN_RS03640;product=MPN647 family lipoprotein;protein_id=WP_010875001.1;transl_table=4
NC_000912.1	RefSeq	gene	770652	771503	.	-	.	ID=gene-MPN_RS03645;Name=MPN_RS03645;gbkey=Gene;gene_biotype=protein_coding;locus_tag=MPN_RS03645;old_locus_tag=MPN645%2CMPN_645
NC_000912.1	RefSeq	CDS	770652	771503	.	-	0	ID=cds-WP_010875002.1;Parent=gene-MPN_RS03645;Dbxref=Genbank:WP_010875002.1;Name=WP_010875002.1;gbkey=CDS;inference=COORDINATES: similar to AA sequence:RefSeq:WP_014575044.1;locus_tag=MPN_RS03645;product=MPN647 family lipoprotein;protein_id=WP_010875002.1;transl_table=4
NC_000912.1	RefSeq	gene	771503	772336	.	-	.	ID=gene-MPN_RS03650;Name=MPN_RS03650;gbkey=Gene;gene_biotype=protein_coding;locus_tag=MPN_RS03650;old_locus_tag=MPN646%2CMPN_646
NC_000912.1	RefSeq	CDS	771503	772336	.	-	0	ID=cds-WP_010875003.1;Parent=gene-MPN_RS03650;Dbxref=Genbank:WP_010875003.1;Name=WP_010875003.1;gbkey=CDS;inference=COORDINATES: similar to AA sequence:RefSeq:WP_010875003.1;locus_tag=MPN_RS03650;product=MPN647 family lipoprotein;protein_id=WP_010875003.1;transl_table=4
NC_000912.1	RefSeq	gene	772359	773231	.	-	.	ID=gene-MPN_RS03655;Name=MPN_RS03655;gbkey=Gene;gene_biotype=protein_coding;locus_tag=MPN_RS03655;old_locus_tag=MPN647%2CMPN_647
NC_000912.1	RefSeq	CDS	772359	773231	.	-	0	ID=cds-WP_010875004.1;Parent=gene-MPN_RS03655;Dbxref=Genbank:WP_010875004.1;Name=WP_010875004.1;gbkey=CDS;inference=COORDINATES: similar to AA sequence:RefSeq:WP_014325660.1;locus_tag=MPN_RS03655;product=MPN647 family lipoprotein;protein_id=WP_010875004.1;transl_table=4
NC_000912.1	RefSeq	gene	773342	773752	.	-	.	ID=gene-MPN_RS03660;Name=MPN_RS03660;gbkey=Gene;gene_biotype=protein_coding;locus_tag=MPN_RS03660;old_locus_tag=MPN648%2CMPN_648
NC_000912.1	RefSeq	CDS	773342	773752	.	-	0	ID=cds-WP_010875005.1;Parent=gene-MPN_RS03660;Dbxref=Genbank:WP_010875005.1;Name=WP_010875005.1;gbkey=CDS;inference=COORDINATES: similar to AA sequence:RefSeq:WP_010875005.1;locus_tag=MPN_RS03660;product=DUF5426 family protein;protein_id=WP_010875005.1;transl_table=4
NC_000912.1	RefSeq	gene	774639	775049	.	-	.	ID=gene-MPN_RS03665;Name=MPN_RS03665;gbkey=Gene;gene_biotype=protein_coding;locus_tag=MPN_RS03665;old_locus_tag=MPN649%2CMPN_649
NC_000912.1	RefSeq	CDS	774639	775049	.	-	0	ID=cds-WP_010875006.1;Parent=gene-MPN_RS03665;Dbxref=Genbank:WP_010875006.1;Name=WP_010875006.1;gbkey=CDS;inference=COORDINATES: similar to AA sequence:RefSeq:WP_010875006.1;locus_tag=MPN_RS03665;product=hypothetical protein;protein_id=WP_010875006.1;transl_table=4
NC_000912.1	RefSeq	gene	775034	775339	.	-	.	ID=gene-MPN_RS03670;Name=MPN_RS03670;gbkey=Gene;gene_biotype=protein_coding;locus_tag=MPN_RS03670;old_locus_tag=MPN650%2CMPN_650
NC_000912.1	RefSeq	CDS	775034	775339	.	-	0	ID=cds-WP_010875007.1;Parent=gene-MPN_RS03670;Dbxref=Genbank:WP_010875007.1;Name=WP_010875007.1;gbkey=CDS;inference=COORDINATES: similar to AA sequence:RefSeq:WP_010875007.1;locus_tag=MPN_RS03670;product=MPN647 family lipoprotein;protein_id=WP_010875007.1;transl_table=4
NC_000912.1	RefSeq	gene	775483	775734	.	-	.	ID=gene-MPN_RS03675;Name=MPN_RS03675;gbkey=Gene;gene_biotype=protein_coding;locus_tag=MPN_RS03675
NC_000912.1	RefSeq	CDS	775483	775734	.	-	0	ID=cds-WP_017532715.1;Parent=gene-MPN_RS03675;Dbxref=Genbank:WP_017532715.1;Name=WP_017532715.1;gbkey=CDS;inference=COORDINATES: similar to AA sequence:RefSeq:WP_017532715.1;locus_tag=MPN_RS03675;product=hypothetical protein;protein_id=WP_017532715.1;transl_table=4
NC_000912.1	RefSeq	gene	776012	776182	.	+	.	ID=gene-MPN_RS04200;Name=MPN_RS04200;gbkey=Gene;gene_biotype=protein_coding;locus_tag=MPN_RS04200
NC_000912.1	GeneMarkS-2+	CDS	776012	776182	.	+	0	ID=cds-WP_225971170.1;Parent=gene-MPN_RS04200;Dbxref=Genbank:WP_225971170.1;Name=WP_225971170.1;gbkey=CDS;inference=COORDINATES: ab initio prediction:GeneMarkS-2+;locus_tag=MPN_RS04200;product=hypothetical protein;protein_id=WP_225971170.1;transl_table=4
NC_000912.1	RefSeq	gene	776253	777476	.	+	.	ID=gene-MPN_RS03680;Name=MPN_RS03680;gbkey=Gene;gene_biotype=protein_coding;locus_tag=MPN_RS03680;old_locus_tag=MPN651%2CMPN_651
NC_000912.1	RefSeq	CDS	776253	777476	.	+	0	ID=cds-WP_225971171.1;Parent=gene-MPN_RS03680;Dbxref=Genbank:WP_225971171.1;Name=WP_225971171.1;gbkey=CDS;inference=COORDINATES: protein motif:HMM:NF014368.2;locus_tag=MPN_RS03680;product=PTS mannitol transporter subunit IICB;protein_id=WP_225971171.1;transl_table=4
NC_000912.1	RefSeq	gene	777463	778557	.	+	.	ID=gene-MPN_RS03685;Name=MPN_RS03685;gbkey=Gene;gene_biotype=protein_coding;locus_tag=MPN_RS03685;old_locus_tag=MPN652%2CMPN_652
NC_000912.1	RefSeq	CDS	777463	778557	.	+	0	ID=cds-WP_010875009.1;Parent=gene-MPN_RS03685;Dbxref=Genbank:WP_010875009.1;Name=WP_010875009.1;gbkey=CDS;inference=COORDINATES: similar to AA sequence:RefSeq:WP_010875009.1;locus_tag=MPN_RS03685;product=mannitol-1-phosphate 5-dehydrogenase;protein_id=WP_010875009.1;transl_table=4
NC_000912.1	RefSeq	gene	778538	778969	.	+	.	ID=gene-MPN_RS03690;Name=MPN_RS03690;gbkey=Gene;gene_biotype=protein_coding;locus_tag=MPN_RS03690;old_locus_tag=MPN653%2CMPN_653
NC_000912.1	RefSeq	CDS	778538	778969	.	+	0	ID=cds-WP_010875010.1;Parent=gene-MPN_RS03690;Dbxref=Genbank:WP_010875010.1;Name=WP_010875010.1;gbkey=CDS;inference=COORDINATES: similar to AA sequence:RefSeq:WP_010875010.1;locus_tag=MPN_RS03690;product=PTS sugar transporter subunit IIA;protein_id=WP_010875010.1;transl_table=4
[truncated: 73 more rows]
