# Supplementary material for: CNN4Essential: a convolutional neural network model for predicting bacterial gene essentiality based on multi-feature fusion
Source: BMC Genomics. 2026 Apr 6;27:496. doi: 10.1186/s12864-026-12819-3 (PMC13188266; doi:10.1186/s12864-026-12819-3)
Supplement: Supplementary file 1 — Supplementary Material 1. [file 12864_2026_12819_MOESM1_ESM.zip › Mycoplasma pneumoniae/sequence/sequence.gb]

LOCUS       NC_000912             816394 bp    DNA     circular CON 18-DEC-2022
DEFINITION  Mycoplasmoides pneumoniae M129, complete sequence.
ACCESSION   NC_000912 NZ_AE000001-NZ_AE000063
VERSION     NC_000912.1
DBLINK      BioProject: PRJNA224116
            BioSample: SAMN02603304
            Assembly: GCF_000027345.1
KEYWORDS    RefSeq.
SOURCE      Mycoplasmoides pneumoniae M129
  ORGANISM  Mycoplasmoides pneumoniae M129
            Bacteria; Mycoplasmatota; Mycoplasmoidales; Metamycoplasmataceae;
            Mycoplasmoides.
REFERENCE   1  (bases 1 to 816394)
  AUTHORS   Dandekar,T., Huynen,M., Regula,J.T., Ueberle,B., Zimmermann,C.U.,
            Andrade,M.A., Doerks,T., Sanchez-Pulido,L., Snel,B., Suyama,M.,
            Yuan,Y.P., Herrmann,R. and Bork,P.
  TITLE     Re-annotating the Mycoplasma pneumoniae genome sequence: adding
            value, function and reading frames
  JOURNAL   Nucleic Acids Res 28 (17), 3278-3288 (2000)
   PUBMED   10954595
REFERENCE   2  (bases 1 to 816394)
  AUTHORS   Himmelreich,R., Hilbert,H., Plagens,H., Pirkl,E., Li,B.C. and
            Herrmann,R.
  TITLE     Complete sequence analysis of the genome of the bacterium
            Mycoplasma pneumoniae
  JOURNAL   Nucleic Acids Res 24 (22), 4420-4449 (1996)
   PUBMED   8948633
REFERENCE   3  (bases 1 to 816394)
  AUTHORS   Suyama,M., Dandekar,T. and Herrmann,R.
  TITLE     Direct Submission
  JOURNAL   Submitted (15-JUN-2000) Zentrun fuer Molekulare Biologie
            Heidelberg, University Heidelberg, 69120 Heidelberg, Germany
REFERENCE   4  (bases 1 to 816394)
  AUTHORS   Himmelreich,R., Hilbert,H. and Li,B.-C.
  TITLE     Direct Submission
  JOURNAL   Submitted (15-NOV-1996) Zentrun fuer Molekulare Biologie
            Heidelberg, University Heidelberg, 69120 Heidelberg, Germany
COMMENT     REFSEQ INFORMATION: The reference sequence is identical to
            U00089.2.
            The annotation was added by the NCBI Prokaryotic Genome Annotation
            Pipeline (PGAP). Information about PGAP can be found here:
            https://www.ncbi.nlm.nih.gov/genome/annotation_prok/
            
            ##Genome-Annotation-Data-START##
            Annotation Provider               :: NCBI RefSeq
            Annotation Date                   :: 12/18/2022 10:20:32
            Annotation Pipeline               :: NCBI Prokaryotic Genome
                                                 Annotation Pipeline (PGAP)
            Annotation Method                 :: Best-placed reference protein
                                                 set; GeneMarkS-2+
            Annotation Software revision      :: 6.3
            Features Annotated                :: Gene; CDS; rRNA; tRNA; ncRNA
            Genes (total)                     :: 771
            CDSs (total)                      :: 728
            Genes (coding)                    :: 687
            CDSs (with protein)               :: 687
            Genes (RNA)                       :: 43
            rRNAs                             :: 1, 1, 1 (5S, 16S, 23S)
            complete rRNAs                    :: 1, 1, 1 (5S, 16S, 23S)
            tRNAs                             :: 37
            ncRNAs                            :: 3
            Pseudo Genes (total)              :: 41
            CDSs (without protein)            :: 41
            Pseudo Genes (ambiguous residues) :: 0 of 41
            Pseudo Genes (frameshifted)       :: 24 of 41
            Pseudo Genes (incomplete)         :: 26 of 41
            Pseudo Genes (internal stop)      :: 14 of 41
            Pseudo Genes (multiple problems)  :: 20 of 41
            ##Genome-Annotation-Data-END##
            COMPLETENESS: full length.
FEATURES             Location/Qualifiers
     source          1..816394
                     /organism="Mycoplasmoides pneumoniae M129"
                     /mol_type="genomic DNA"
                     /strain="M129; ATCC 29342"
                     /db_xref="ATCC:29342"
                     /db_xref="taxon:272634"
     gene            692..1834
                     /gene="dnaN"
                     /locus_tag="MPN_RS00005"
                     /old_locus_tag="MPN_001"
     CDS             692..1834
                     /gene="dnaN"
                     /locus_tag="MPN_RS00005"
                     /old_locus_tag="MPN_001"
                     /EC_number="2.7.7.7"
                     /inference="COORDINATES: similar to AA
                     sequence:RefSeq:WP_010874358.1"
                     /GO_component="GO:0009360 - DNA polymerase III complex
                     [Evidence IEA]"
                     /GO_function="GO:0003887 - DNA-directed DNA polymerase
                     activity [Evidence IEA]"
                     /GO_process="GO:0006260 - DNA replication [Evidence IEA]"
                     /note="Derived by automated computational analysis using
                     gene prediction method: Protein Homology."
                     /codon_start=1
                     /transl_table=4
                     /product="DNA polymerase III subunit beta"
                     /protein_id="WP_010874358.1"
                     /translation="MKVLINKNELNKILKKLNNVIVSNNKMKPYHSYLLIEATEKEIN
                     FYANNEYFSAKCTLAENIDVLEEGEVIVKGKIFSELINGIKEDIITIQEKDQTLLVKT
                     KKTNINLNTIDKKEFPRIRFNQNVDLKEFDELKIQHSLLTKGLKKIAHAVSTFRESTR
                     KFNGVNFNGSNGKQIFLEASDSYKLSVYEIKQKTDPFNFIVETNLLSFINSFNPEGGD
                     LISIFFRKEHKDDLSTELLIKLDNFLINYTSINESFPRVMQLFDFEPETKVTIQKNEL
                     KDALQRILTLAQNERFFLCDMQVTNSHLKINSNVQNIGASLEEVTCLKFEGHKLNIAV
                     NALSLLEHIDSFDTDEIELYFQGSNKYFLISSNNEPELKEILVPSK"
     gene            1838..2767
                     /locus_tag="MPN_RS00010"
                     /old_locus_tag="MPN_002"
     CDS             1838..2767
                     /locus_tag="MPN_RS00010"
                     /old_locus_tag="MPN_002"
                     /inference="COORDINATES: similar to AA
                     sequence:RefSeq:WP_019830484.1"
                     /note="Derived by automated computational analysis using
                     gene prediction method: Protein Homology."
                     /codon_start=1
                     /transl_table=4
                     /product="J domain-containing protein"
                     /protein_id="WP_010874359.1"
                     /translation="MTLYDLLELPQTATLQEIKTAYKRLAKRYHPDINKQGADTFVKI
                     NNAYAVLSDTTQKAEYDAMLRFSEFEDRVKRLDFSIKWHEQFMEELQFHHNWDFDFIR
                     NREYTQPTPTNNKYSSFLDKDVSLAFYQLYSKGKLDFDLEDTLLRRHSIKQAFLKGKK
                     LNDVLKEQYNYLGWLEAKRYFNIDVEIELTPKEVREGGVVNLPLKIKVISNNYPGQMW
                     YELNKNYSFRLLWDIKNGEVAEFFGKGNRALGWRGDLIVRMRIVDKIKKRLRIFSSHF
                     EQDKTKLWFLVPQDKQDNPNKWVFDYKTHEFIV"
     gene            2869..4821
                     /gene="gyrB"
                     /locus_tag="MPN_RS00015"
                     /old_locus_tag="MPN_003"
     CDS             2869..4821
                     /gene="gyrB"
                     /locus_tag="MPN_RS00015"
                     /old_locus_tag="MPN_003"
                     /EC_number="5.6.2.2"
                     /inference="COORDINATES: similar to AA
                     sequence:RefSeq:WP_009885560.1"
                     /GO_component="GO:0009330 - DNA topoisomerase type II
                     (double strand cut, ATP-hydrolyzing) complex [Evidence
                     IEA]"
                     /GO_function="GO:0003918 - DNA topoisomerase type II
                     (double strand cut, ATP-hydrolyzing) activity [Evidence
                     IEA]"
                     /GO_process="GO:0006265 - DNA topological change [Evidence
                     IEA]"
                     /note="Derived by automated computational analysis using
                     gene prediction method: Protein Homology."
                     /codon_start=1
                     /transl_table=4
                     /product="DNA topoisomerase (ATP-hydrolyzing) subunit B"
                     /protein_id="WP_010874360.1"
                     /translation="MEDNNKTQAYDSSSIKILEGLEAVRKRPGMYIGSTGEEGLHHMI
                     WEIIDNSIDEAMGGFASTVKLTLKDNFVTIVEDDGRGIPVDIHPKTNRSTVETVFTVL
                     HAGGKFDNDSYKVSGGLHGVGASVVNALSSSFKVWVAREHQQYFLAFHNGGEVIGDLV
                     NEGKCDKEHGTKVEFVPDFTVMEKSDYKQTVIASRLQQLAFLNKGIQIDFVDERRQNP
                     QSFSWKYDGGLVQYIHHLNNEKEPLFEDIIFGEKTDTVKSVSRDESYTIKVEVAFQYN
                     KTYNQSIFSFCNNINTTEGGTHVEGFRNALVKIINRFAVENKFLKETDEKITRDDICE
                     GLTAIISIKHPNPQYEGQTKKKLGNTEVRPLVNSIVSEIFERFMLENPQEANAIIRKT
                     LLAQEARRRSQEARELTRRKSPFDSGSLPGKLADCTTRDPSISELYIVEGDSAGGTAK
                     TGRDRYFQAILPLRGKILNVEKSHFEQIFNNVEISALVMAVGCGIKPDFELEKLRYNK
                     IIIMTDADVDGAHIRTLLLTFFFRFMYPLVEQGNIYIAQPPLYKVSYSNKDLYMQTDV
                     QLEEWKQQHPNLKYNLQRYKGLGEMDAIQLWETTMDPKVRTLLKVTVEDASIADKAFS
                     LLMGDEVPPRREFIEQNARNVKNIDI"
     gene            4821..7340
                     /gene="gyrA"
                     /locus_tag="MPN_RS00020"
                     /old_locus_tag="MPN_004"
     CDS             4821..7340
                     /gene="gyrA"
                     /locus_tag="MPN_RS00020"
                     /old_locus_tag="MPN_004"
                     /EC_number="5.6.2.2"
                     /inference="COORDINATES: similar to AA
                     sequence:RefSeq:WP_010874361.1"
                     /GO_component="GO:0009330 - DNA topoisomerase type II
                     (double strand cut, ATP-hydrolyzing) complex [Evidence
                     IEA]"
                     /GO_function="GO:0003916 - DNA topoisomerase activity
                     [Evidence IEA]; GO:0003918 - DNA topoisomerase type II
                     (double strand cut, ATP-hydrolyzing) activity [Evidence
                     IEA]"
                     /GO_process="GO:0006265 - DNA topological change [Evidence
                     IEA]"
                     /note="Derived by automated computational analysis using
                     gene prediction method: Protein Homology."
                     /codon_start=1
                     /transl_table=4
                     /product="DNA topoisomerase (ATP-hydrolyzing) subunit A"
                     /protein_id="WP_010874361.1"
                     /translation="MAKQQDQIDKIRQELAQSAIKNISLSSELERSFMEYAMSVIVAR
                     ALPDARDGLKPVHRRVLYGAYTGGMHHDRPFKKSARIVGDVMSKFHPHGDMAIYDTMS
                     RMAQDFSLRYLLIDGHGNFGSIDGDRPAAQRYTEARLSKLAGELLRDIDKDTVDFVAN
                     YDGEEQEPTVLPAAFPNLLANGSSGIAVGMSTSIPSHNLSELIQGLILLIDNPDCTIN
                     DLLGVIKGPDFPTGANIIYTKGIESYFETGKGNVVIRSKVSIEQLPTRAALVVTEIPY
                     MVNKTSLIEKIVELVKAEEITGIADIRDESSREGIRLVIEVKRDTVPEVLLNQLFKST
                     RLQVRFPVNMLALVKGAPKLLNMKQALTVYLEHQLDVLIRKTQFNLKKYQERFHILSG
                     LLIAALNIDEVIAIIKKSANNQVAMEALHERFGLDEIQARAVLDMRLRSLSVLEVNKL
                     QTEQQELKALIEFCQQVLADKQLQLKLIKEQLTKINEQFGDPRRSEILYGISEDIDDE
                     DLITQENVVITMSTNGYLKRIGVDAYNLQHRGGVGVKGLTTYTDDSISQLLVCSTHSD
                     LLFFTDKGKVYRIRAHQIPPGFRTNKGIPAVNLIKIDKDEKICALISVNDYQNGYFFF
                     CTKNGTIKRTSLSEFANILSIGKRAILFKENDVLFSVIRTSGQDDIFIGSTAGFVVRF
                     HEDTVRPLSRAAMGVLGINLNQCEFVNGLSTSSNGSLLLSVGQNGIGKLTSIDKYRLT
                     KRNAKGVKTLRVTAKTGPVVTTTTVFGNEDLLMISSAGKIVRISLEQLSEQRKNTSGV
                     KLIKLKEKERLETVTIFKKEEAIKTTTATETDDVGSKQITQ"
     gene            7312..8574
                     /gene="serS"
                     /locus_tag="MPN_RS00025"
                     /old_locus_tag="MPN_005"
     CDS             7312..8574
                     /gene="serS"
                     /locus_tag="MPN_RS00025"
                     /old_locus_tag="MPN_005"
                     /EC_number="6.1.1.11"
                     /inference="COORDINATES: similar to AA
                     sequence:RefSeq:WP_010874362.1"
                     /GO_component="GO:0005737 - cytoplasm [Evidence IEA]"
                     /GO_function="GO:0004828 - serine-tRNA ligase activity
                     [Evidence IEA]"
                     /GO_process="GO:0006434 - seryl-tRNA aminoacylation
                     [Evidence IEA]"
                     /note="Derived by automated computational analysis using
                     gene prediction method: Protein Homology."
                     /codon_start=1
                     /transl_table=4
                     /product="serine--tRNA ligase"
                     /protein_id="WP_010874362.1"
                     /translation="MLDRNKLRNNLDFFKKKLVERGVSESQFEAYVQADKAMRKLLHQ
                     IELANQKQTLLAQQVAKKKGDPKLLKESKELKQKLEQLNIAFKEAETLSQELLLNLPN
                     IADESVPVGRDETANLELLKEGRKPVFDFTPLPHWELCERLQLVAFDKATKLTGARFV
                     AYTDKAAKLLRAIASLMIDLNKNKYQEWNVPVIVNETSLTGTGQLPKFKDDVFKLENT
                     RYYLSPTLEVQLANLHANEIFTEGELPKYYTATGVNFRQEAGSAGKQTKGTIRLHQFQ
                     KVELVKFCKPSEAIHELEEMTRDAEQILLELKIPFRRLLLCSGDMGFSAQKTYDLEVW
                     MAGCNEYREVSSCSSCGDFQARRAMIRYKDLTTGKNTYVATLNGTALAIDRIFAAILE
                     HYQTKAGEVMIPQALLKYLDFDKITKPK"
     gene            8579..9211
                     /gene="tmk"
                     /locus_tag="MPN_RS00030"
                     /old_locus_tag="MPN_006"
     CDS             8579..9211
                     /gene="tmk"
                     /locus_tag="MPN_RS00030"
                     /old_locus_tag="MPN_006"
                     /EC_number="2.7.4.9"
                     /inference="COORDINATES: similar to AA
                     sequence:RefSeq:WP_010874363.1"
                     /GO_function="GO:0004798 - thymidylate kinase activity
                     [Evidence IEA]"
                     /GO_process="GO:0015949 - nucleobase-containing small
                     molecule interconversion [Evidence IEA]"
                     /note="Derived by automated computational analysis using
                     gene prediction method: Protein Homology."
                     /codon_start=1
                     /transl_table=4
                     /product="dTMP kinase"
                     /protein_id="WP_010874363.1"
                     /translation="MKQGVFVAIEGVDGAGKTVLLEAFKQRFPQSFLGFKTLFSREPG
                     GTPLAEKIRALLLHEAMEPLTEAYLFAASRTEHVRQLIQPALQQKQLVIVDRFVWSSY
                     AYQGLIKKVGLDVVKKLNADAVGDSMPDFTFIVDCDFETALNRMAKRGQDNLLDNTVK
                     KQADFNTMRQYYHSLVDNKRVFLLDGQNQTGCLEQFIEQLSQCLTQPTLS"
     gene            9184..9945
                     /locus_tag="MPN_RS00035"
                     /old_locus_tag="MPN_007"
     CDS             9184..9945
                     /locus_tag="MPN_RS00035"
                     /old_locus_tag="MPN_007"
                     /EC_number="2.7.7.7"
                     /inference="COORDINATES: similar to AA
                     sequence:RefSeq:WP_010874364.1"
                     /note="Derived by automated computational analysis using
                     gene prediction method: Protein Homology."
                     /codon_start=1
                     /transl_table=4
                     /product="DNA polymerase III subunit delta'"
                     /protein_id="WP_010874364.1"
                     /translation="MFNPTHALLIIQRRGSYLQPVLTEYLTRVVCEQQTGCQTCPSCL
                     EILHGTYNNFYSFDQANPFKREHALHLSEVLNRQSESNQKQLYLIKNLETLTATAMNS
                     LLRLIEEHPVNTYGVFTTKNENMILPTILSRVQKVVLKKATQLPFQVDSKDQAILKSF
                     FSVDEQLQALDNGSFTRLKTIITTLTNKKNTASTVHEAWVLFKQLNQTETAQVLNFMV
                     DYTKDLTKKDRLLNMVQNLVFNPPKAALFANLINW"
     gene            9947..11275
                     /gene="mnmE"
                     /locus_tag="MPN_RS00040"
                     /old_locus_tag="MPN_008"
     CDS             9947..11275
                     /gene="mnmE"
                     /locus_tag="MPN_RS00040"
                     /old_locus_tag="MPN_008"
                     /inference="COORDINATES: similar to AA
                     sequence:RefSeq:WP_010874365.1"
                     /GO_function="GO:0005525 - GTP binding [Evidence IEA];
                     GO:0003924 - GTPase activity [Evidence IEA]"
                     /GO_process="GO:0006400 - tRNA modification [Evidence
                     IEA]"
                     /note="Derived by automated computational analysis using
                     gene prediction method: Protein Homology."
                     /codon_start=1
                     /transl_table=4
                     /product="tRNA uridine-5-carboxymethylaminomethyl(34)
                     synthesis GTPase MnmE"
                     /protein_id="WP_010874365.1"
                     /translation="MDTKQTMFALATAPFNSAIHIIRLSGPDVYRIINQITNKEVKPL
                     GMRIQRVWLIDHNQKKVDDVLLFKFVAPNSYTGEDLIEISCHGSMVIVNEIIGLLLKH
                     GAVQAQPGEFTQRGYLNGKMSLNQAASVNNLVLSPNTTLKDVALNALAGQVDARLEPL
                     VEKLGQLVMQMEVNLDYPEYTDEQRELVTMNQAVVQITQILNQIVVGQDQLQRLKDPF
                     KIAIIGNTNVGKSSLLNALLDQDKAIVSAIKGSTRDIVEGDFALNGHFVKILDTAGIR
                     QHQSALEKAGIQKTFGAIKTANLVIYLLDARQPEPDPKIIARLKKLKKDFFLVHNKAD
                     LVQQSFQVSISAKQKQIQPLVDLLTQYLHQFYSVEQNQLYLISDWQTILLQKAIAELE
                     HFLIKQQNCLFFDILVVHLRAAHEYILQVLGKNTNYDLINEIFKHFCLGK"
     gene            11275..12060
                     /locus_tag="MPN_RS00045"
                     /old_locus_tag="MPN_009"
     CDS             11275..12060
                     /locus_tag="MPN_RS00045"
                     /old_locus_tag="MPN_009"
                     /inference="COORDINATES: similar to AA
                     sequence:RefSeq:WP_010874366.1"
                     /note="Derived by automated computational analysis using
                     gene prediction method: Protein Homology."
                     /codon_start=1
                     /transl_table=4
                     /product="TatD family hydrolase"
                     /protein_id="WP_010874366.1"
                     /translation="MEYFDAHCHLNCEPLLEQHEKSLANFRLIGLKANVVGTNLTNSQ
                     IAVNLAKQHPDLLKAGVGIHPNDVQLFDLKAAQATLKKLVSTHRSFISCIGEYGFDYH
                     YTKDYITQQEQFFLMQFQLAEQYQLVHMLHVRDVHERIYEVLKRLKPKQPVVFHCFSE
                     DTNTALKLLTLREVGLKVYFSIPGIVTFKNAKNLQAALSVIPTELLLSETDSPYLAPV
                     PFRGKTNWPECVVHTVQTIADIKQVPLAEIKQAIVHNAKKLFW"
     gene            12257..12652
                     /locus_tag="MPN_RS00050"
                     /old_locus_tag="MPN_010"
     CDS             12257..12652
                     /locus_tag="MPN_RS00050"
                     /old_locus_tag="MPN_010"
                     /inference="COORDINATES: similar to AA
                     sequence:RefSeq:WP_010874367.1"
                     /note="Derived by automated computational analysis using
                     gene prediction method: Protein Homology."
                     /codon_start=1
                     /transl_table=4
                     /product="DUF16 domain-containing protein"
                     /protein_id="WP_010874367.1"
                     /translation="MAYSPSLNDIKSILNKYTSKDYELKCENRYDGKLELWLKGVFEE
                     IVKTPGTRYVTHKQLDEKLKNFVTKTEFKEFQTVVMESFAVQNQNIDAQGEQIKELQV
                     EQKAQGKTLQLILEALQGINKRLDNLESK"
     gene            complement(12838..13533)
                     /locus_tag="MPN_RS00055"
                     /old_locus_tag="MPN_011"
     CDS             complement(12838..13533)
                     /locus_tag="MPN_RS00055"
                     /old_locus_tag="MPN_011"
                     /inference="COORDINATES: similar to AA
                     sequence:RefSeq:WP_010874368.1"
                     /note="Derived by automated computational analysis using
                     gene prediction method: Protein Homology."
                     /codon_start=1
                     /transl_table=4
                     /protein_id="WP_010874368.1"
                     /translation="MKFKFLLTPLLSSVLFLSACSATFEADLKNLIKETDGKDLDVSK
                     LIITSEGKQILIGYLKKSYEVNSEKTTELLLNAWKQSAEKNEIGIDLFNWTKSIFSGV
                     NTFNKKQKVEYFNMTYKGISDVSVKAKLNHTLTWNENYSYRGFNIHKGDKHYFNSFLT
                     LKANSYLPFTSKNFDVYSKRIRLSVSFHWILKGKDELSQKILDKTVLNGYIEYIVDNY
                     QINLFRYLVYLIE"
     gene            complement(13558..14265)
                     /locus_tag="MPN_RS00060"
                     /old_locus_tag="MPN_012"
     CDS             complement(13558..14265)
                     /locus_tag="MPN_RS00060"
                     /old_locus_tag="MPN_012"
                     /inference="COORDINATES: similar to AA
                     sequence:RefSeq:WP_010874369.1"
                     /note="Derived by automated computational analysis using
                     gene prediction method: Protein Homology."
                     /codon_start=1
                     /transl_table=4
                     /protein_id="WP_010874369.1"
                     /translation="MKFKYLSIPFLSSTLLFSAYASIQSDLRNLIQETTKQDVDVYKV
                     IKTSEGRKNLITSLKKSYEVNPDKTTKLLLDAWKQSAEKGEIDIEKINFPDVGIYATG
                     NDPLKIELKVEYFDMEYQDLNNFSINAKLNYNFNWHGNYSSNGFAAKKGDKHVFDLPL
                     AIKPSSKNQSKTISFITKTGEGVDTEWIEFPVSLSWSLQGKINKVKEILRKSFWKAMI
                     LEQILNTQLISLDTCFS"
     gene            14992..15765
                     /locus_tag="MPN_RS04215"
                     /old_locus_tag="MPN_013"
     CDS             14992..15765
                     /locus_tag="MPN_RS04215"
                     /old_locus_tag="MPN_013"
                     /inference="COORDINATES: similar to AA
                     sequence:RefSeq:WP_010874461.1"
                     /note="Derived by automated computational analysis using
                     gene prediction method: Protein Homology."
                     /codon_start=1
                     /transl_table=4
                     /product="DUF16 domain-containing protein"
                     /protein_id="WP_010874370.1"
                     /translation="MPKVISQKEFNILSRTKERVNFQIVYTKQRNGLHKAAKEYFFKD
                     KDFTIIEDTPDTPDQPDGPCITKGPKEPGGPEEPNGPDKPEDPKDPDTPDVSEGPKEQ
                     GGQKDPGGPDDPSEGKQKVSKPDKYVTHRELDEKLKDFATKADFKRVEDKVDVLFELQ
                     KTQGEQIKVQGEQIKAQGKQIEQLTETVKVQGEQIRAQGEQIKAQSEEIKEIKVEQKA
                     QGEQIKELQVEQKAQGKTLQLILKTLEKMNERLEKLESK"
     gene            15867..16505
                     /locus_tag="MPN_RS00075"
                     /old_locus_tag="MPN_014"
     CDS             15867..16505
                     /locus_tag="MPN_RS00075"
                     /old_locus_tag="MPN_014"
                     /inference="COORDINATES: similar to AA
                     sequence:RefSeq:WP_010874371.1"
                     /note="Derived by automated computational analysis using
                     gene prediction method: Protein Homology."
                     /codon_start=1
                     /transl_table=4
                     /product="DNA primase-like protein"
                     /protein_id="WP_010874371.1"
                     /translation="MELRNTKLEQLFYIYHRNLKYRCPMQYLTKRGFNLQDLLSVGGG
                     LAYLGEKQWLNLSLYNFNNQLVGFLSRKVGFEKKFLYLPINKPPSKSESFLGLKHLPT
                     ETNTIYLVEGDFDWLAFRKGGILNCLPLCGLTLSDKQMKFFQQSKIEKVVLCLDNDFA
                     GKVAAANLERILKNAGFQVKVVQLKGKVKDWNELLLLYPKNWAKALRDHLAL"
     gene            complement(16482..17339)
                     /locus_tag="MPN_RS00080"
                     /old_locus_tag="MPN_015"
     CDS             complement(16482..17339)
                     /locus_tag="MPN_RS00080"
                     /old_locus_tag="MPN_015"
                     /inference="COORDINATES: similar to AA
                     sequence:RefSeq:WP_014325284.1"
                     /note="Derived by automated computational analysis using
                     gene prediction method: Protein Homology."
                     /codon_start=1
                     /transl_table=4
                     /product="RimK family alpha-L-glutamate ligase"
                     /protein_id="WP_010874372.1"
                     /translation="MAKIKLKNRKALVVYNKTDFDKNKHFAQALVDELNKKKLVGHIL
                     LLDDETADHKHIKNVELIINRSRRIDFLTKHNFLNSFLINPQNIVLVANDKYETYRWL
                     KQHKFLTVDTTIFDPKKIKTFPIVIKKRDSYGGEDVHLIQNAEEIKQLPIQNPNEWIV
                     QPFLSIGKVEYRAYILFGKVLKTIRRTASGDDFRANYSQNAAVDLFKLKWYIKHKIKR
                     IAKKLGHGYYAIDFFLNKYNRIVVNEIEDAAGARALTKMCPDLNLPRVIIKSSLTHFK
                     HHLKRQMIP"
     gene            complement(17339..18205)
                     /locus_tag="MPN_RS00085"
                     /old_locus_tag="MPN_016"
     CDS             complement(17339..18205)
                     /locus_tag="MPN_RS00085"
                     /old_locus_tag="MPN_016"
                     /inference="COORDINATES: similar to AA
                     sequence:RefSeq:WP_010874373.1"
                     /GO_function="GO:0016881 - acid-amino acid ligase activity
                     [Evidence IEA]"
                     /note="Derived by automated computational analysis using
                     gene prediction method: Protein Homology."
                     /codon_start=1
                     /transl_table=4
                     /product="RimK family alpha-L-glutamate ligase"
                     /protein_id="WP_010874373.1"
                     /translation="MKHISAVYNPAFTNIASKLNQTELLKDAAQSLNIQLDFFTCFDI
                     NTNQDKTKLPFKSNTILFLDKNIALAQWLESVGLRVINSSIAINNADNKALSHAVLAQ
                     HPTIKQIPTLIGPQNFRLAWYPEKLEQFIEQIKRCFQFPVIVKSIYGSFGDYVFLCKD
                     EQKLRQTLSGLTEQIIVQQYIATSNSEAVRVIVVNNQVVGALHTQNEGDFRSNLNKGA
                     VGEPYQLSQEETKLAITISQAMQLFYCGIDFLFDQDRSLIFCEVNSNVQLTKSSMYLK
                     TNLAIQLLASIA"
     gene            complement(18180..18989)
                     /locus_tag="MPN_RS00090"
                     /old_locus_tag="MPN_017"
     CDS             complement(18180..18989)
                     /locus_tag="MPN_RS00090"
                     /old_locus_tag="MPN_017"
                     /inference="COORDINATES: similar to AA
                     sequence:RefSeq:WP_014325285.1"
                     /note="Derived by automated computational analysis using
                     gene prediction method: Protein Homology."
                     /codon_start=1
                     /transl_table=4
                     /product="bifunctional 5,10-methylenetetrahydrofolate
                     dehydrogenase/5,10-methenyltetrahydrofolate
                     cyclohydrolase"
                     /protein_id="WP_010874374.1"
                     /translation="MSFDGKQLAHEILLTYKNRDWSQVKLVILQTNNDVSSDAFIRQK
                     MNACNTLGAQSELIKYHESVTEKELLEKIQQLNTDPEVTGIILQLPVYPHLKQNKLLK
                     AIDPYKDVDYLTGNCPLPIRSCVVEAVLILKEHFHHDFTNKQIVVVGLGVTGGGPIFH
                     YLKETGHQVVGCDKHTPNTMELIKTADVVITAIGKPHFFKTTNFKPGVILYDVGVSRN
                     VLNKLCGDIDPNGIEKVAKWWSPTPGGVGPFTVLAIMKNLWVLYEAHQRRI"
     gene            complement(19074..19149)
                     /locus_tag="MPN_RS00095"
                     /old_locus_tag="MPNt01"
     tRNA            complement(19074..19149)
                     /locus_tag="MPN_RS00095"
                     /old_locus_tag="MPNt01"
                     /product="tRNA-Ala"
                     /inference="COORDINATES: profile:tRNAscan-SE:2.0.9"
                     /note="Derived by automated computational analysis using
                     gene prediction method: tRNAscan-SE."
                     /anticodon=(pos:complement(19114..19116),aa:Ala,seq:tgc)
     gene            complement(19155..19231)
                     /locus_tag="MPN_RS00100"
                     /old_locus_tag="MPNt02"
     tRNA            complement(19155..19231)
                     /locus_tag="MPN_RS00100"
                     /old_locus_tag="MPNt02"
                     /product="tRNA-Ile"
                     /inference="COORDINATES: profile:tRNAscan-SE:2.0.9"
                     /note="Derived by automated computational analysis using
                     gene prediction method: tRNAscan-SE."
                     /anticodon=(pos:complement(19195..19197),aa:Ile,seq:gat)
     gene            19325..21196
                     /locus_tag="MPN_RS00105"
                     /old_locus_tag="MPN_018"
     CDS             19325..21196
                     /locus_tag="MPN_RS00105"
                     /old_locus_tag="MPN_018"
                     /inference="COORDINATES: similar to AA
                     sequence:RefSeq:WP_014325286.1"
                     /note="Derived by automated computational analysis using
                     gene prediction method: Protein Homology."
                     /codon_start=1
                     /transl_table=4
                     /product="ABC transporter ATP-binding protein"
                     /protein_id="WP_010874375.1"
                     /translation="MGLVLKQFNRKIRTALILAPLFTFAQIIIDLIIPSFLASAIAVV
                     FSIVTLKQKEASGEGVAVDFIAESKLSFQSVQEAQIVLATSVILLALFGLVFGLISIF
                     CASIVAGNTSYFLRRKIFRKIMHITAPSHDQYGSSTLLVRLTNDVYLMEIMTFDFLRL
                     IVRAPFLFIGGLAFAIATNSDMSISLAITFPLTFLVIGILNKKSTPLFKNNQKSVDQI
                     NERVEEDVSGYKVVQSFNLKDTECLKFKAANARWTKSSTNSLFVNTLNIPFTFFFSSM
                     TIIIALLLVFQLDNSVRVDPLPDNAAIRPSIFAFFQYNFYIVLGLILTSLTMVNFTRS
                     RVALGRIKDVLNKPEIQQHVVPDQTVLAPSLEFKNVAFGLGNKENRDFLQDLNFKFEA
                     GKTYGIVGPTGSGKSLIANIIGGLYEPNQGEIFVGGQSIKTIDSDYLAKMIGIVFQQN
                     ILFKGTIASNIKIGLETREDWKHEPDSKKDAAMKRAAAIACADTFIEKFSDTYDHTVE
                     QLGKNLSGGQKQRVAIARTVITKPQILVLDDSMSALDALTEKKVRENIANELPGTTKI
                     IISQNINSIKYAHKIMVIDNGRIAGFDSDAKLMQSCDIYVKMKQAQKDQGGDFDAVA"
     gene            21183..23012
                     /locus_tag="MPN_RS00110"
                     /old_locus_tag="MPN_019"
     CDS             21183..23012
                     /locus_tag="MPN_RS00110"
                     /old_locus_tag="MPN_019"
                     /inference="COORDINATES: similar to AA
                     sequence:RefSeq:WP_014574843.1"
                     /note="Derived by automated computational analysis using
                     gene prediction method: Protein Homology."
                     /codon_start=1
                     /transl_table=4
                     /product="ABC transporter ATP-binding protein"
                     /protein_id="WP_238523132.1"
                     /translation="MLSHNQKPNSWKILWRLIKSVQGRTSSKVLYVMVCAIFGILTGV
                     TNSILLAQGLGFIFPTTNTETDGIQSVYLLVFAHNLPVMERLTIVCVTVVVAYILIFS
                     FNVAQNYLGLKLYQEICALLRWKAYLKIQSMSTSFFDTQNNGDLMSRLTNDVYNINNL
                     YAQVGGQTIQSLFILMTTATILFVLSPVIALISLTVLIALIALSFLFLKKARAAYAKV
                     QNNLGDMSGYIEEVLSNHKVVHVLKLQEVMIDNFDKYNRPMVNPTIKANTYAVFIYSW
                     FGFISNITYLASISIATAFSVNNIPSFGVSAINYSFMLSYIAALRQTALPLNQIFSLW
                     NLIQLGIVSGERVFKILDLESPQKQATITKLPNIKGNIRFEKVVFGYSADKPILTGID
                     FSVKHGDIVAIVGPTGAGKSTIINLLMKFYKPFAGKIYMDNFEISEVSETAWREKISI
                     VLQDPFLFSGTIKENIRMGRQDATDEEIIEACKVANAHDFIMRLPQGYNTFISNKTDY
                     LSVGERQLLTIARAVIRNAPVLLLDEATSSIDVHSEKLIQQSIGRLMKDKTSFIISHR
                     LSIIRNATLIIVINDGKVLEMGNHEQLMRQNGFYARLKRSAVK"
     gene            23022..26114
                     /locus_tag="MPN_RS00115"
                     /old_locus_tag="MPN_020"
     CDS             23022..26114
                     /locus_tag="MPN_RS00115"
                     /old_locus_tag="MPN_020"
                     /EC_number="3.6.4.-"
                     /inference="COORDINATES: similar to AA
                     sequence:RefSeq:WP_010874377.1"
                     /note="Derived by automated computational analysis using
                     gene prediction method: Protein Homology."
                     /codon_start=1
                     /transl_table=4
                     /product="DEAD/DEAH box helicase"
                     /protein_id="WP_010874377.1"
                     /translation="MTIAEIRKFAQTTQKFVEAENLFEHGNVVLPKKYLNKARGMAEV
                     LYNSQVIKVSFTAKDGELTCKCSCLANVDNCVHIVAVLLKYHQMLVESKRSFNLAEAF
                     HLDCDQAEMLIENLSLEIIAGGWNFKLGFTINLDKHNPQPSVLRFYCCDATFVYFLHL
                     ENDTLHSVELSKFKPEERATLLFFDKLCKQFTVGYDRNSLLFPLAGFLKELQANTEPT
                     IFVFNDDKIDNILFLRISKKHHGLNHVCGFSGKKVFDFVTYKQKEKQIVLRSAYLSKF
                     TDFKFPYTINIYKLQFGEPLFFYFLIQLKRDGFKNFYFQSEDSIVKEKEYLPKLYFKV
                     EYDPVKNKFVSDAFFKYKNHFNKGTTTVYPHRYYMAKKSDRGGFNRLLFYEEAVENFY
                     QDQFDLGYFRKFEHLPIQDKNQIEAFKAALDDLMPVDLAEVSLSDNLLHQKPLHFALS
                     DLEAVAVDDKQIKLSFAPSAVELKLIKRILSAYHKGNVVCIDQESWYDLKQPAAKELI
                     QFWNQFDLRNATSDGNHIYLPKYYLFEVAKIFSQYLDIKNLFDVPTIKKIEDQNNNVF
                     DLSLEHKKITSLRNYQQEGVKWIRGLEENKFGGILADEMGLGKTVQVIFALLDSYLKN
                     HVNLPSLIIVPASLLLNWKSEFEKFAPQIKVKVANIPSKERGELYEKLTNEILIVSFN
                     VLRSDVKLITKQRFHYVVIDEAQGIKNDSSSITKAAKKVKGNFCLALTGTPIENRLLD
                     LWSCFDFVLPSFLGNKKQFTDQFEKEKTDQSFHLLMQRTSPFILRRTKSKVLKELPNK
                     ITTDIYVELNPMHQKLYEEERDRGLEEIKQIQDKSSFNILTLILKLRHLCSLPKNSQG
                     ILENSAKKEAALEIIHEAIENQRKIILFTQFIDVIDHFKDTFKEQGIEYFIFDGRKSP
                     KSRHSIIEKFNNAKNPCVLLASLKAGGVGINLTAAEVVIHFDVWWNTAVENQATDRAH
                     RIGQKKTVQVYRIIAKNTIEERVCQVQAEKQELVSKTLVEDVNFFESLTNEELLRLFE
                     "
     gene            26160..27332
                     /locus_tag="MPN_RS00120"
                     /old_locus_tag="MPN_021"
     CDS             26160..27332
                     /locus_tag="MPN_RS00120"
                     /old_locus_tag="MPN_021"
                     /inference="COORDINATES: similar to AA
                     sequence:RefSeq:WP_014325289.1"
                     /note="Derived by automated computational analysis using
                     gene prediction method: Protein Homology."
                     /codon_start=1
                     /transl_table=4
                     /product="J domain-containing protein"
                     /protein_id="WP_010874378.1"
                     /translation="MAAGKRDYYEVLGVSRSATAQDIKRAFRKLAMQYHPDRHKGEGE
                     TVQKQNEEKFKEVNEAYEVLSDTEKRGMYDRFGHEGLNASGFHETGFNPFDIFNSVFG
                     EGFSFDMDGGSPFDFIFSRGKKSRQNRVVLPYDLEIAVGVDISFFEMTNGCTRTIEYT
                     KRVTCSACDGFGAEGGETGMVSCNSCEGNGFILKNQRSIFGTVQSQMLCQSCGGQGKQ
                     AKHKCKTCKGSKYKKVPTTKEIQIPAGIYHGDALVDDHGGNEFGGHVGKLVVHVGVLP
                     SKIFKRVDHNVVANVLVDPMIAITGGKIELPTLEGIKEFNLRAGTKSGEQIVIPGGGI
                     KFTKNFRKKAGDLIIIISYARPSEYSAPELRKLKEFIKPNQEVKQYLNALKNEYKS"
     gene            27316..28245
                     /gene="pip"
                     /locus_tag="MPN_RS00125"
                     /old_locus_tag="MPN_022"
     CDS             27316..28245
                     /gene="pip"
                     /locus_tag="MPN_RS00125"
                     /old_locus_tag="MPN_022"
                     /EC_number="3.4.11.5"
                     /inference="COORDINATES: similar to AA
                     sequence:RefSeq:WP_010874379.1"
                     /GO_function="GO:0004177 - aminopeptidase activity
                     [Evidence IEA]"
                     /GO_process="GO:0030163 - protein catabolic process
                     [Evidence IEA]"
                     /note="Derived by automated computational analysis using
                     gene prediction method: Protein Homology."
                     /codon_start=1
                     /transl_table=4
                     /product="prolyl aminopeptidase"
                     /protein_id="WP_010874379.1"
                     /translation="MNTSPKQSGYLKVGNGHEVYFWTAGNPQGKSALYVHGGPGSGTD
                     AGCLKYFDLDTTYVILLDQRGCGQSKAVNPLLHNTTQDLVGDLEALRQHLKLERWTLF
                     GGSWGSTLALVYAITHPQVVEQVFLRALFLGREQDWAEMLLGLGKLFYPYEHQTLLKA
                     IPQACRTDFTKFTNYFYEVLQGNDSALKTQLANAWVKWENTLLSPISYVKDEKAEDAN
                     FTFKLALLECHYAKHHSFLKPNFILENVAVLKDKPVHLIHGRFDLVCPLSQALELKRA
                     LPTLNLYVTNNAGHSGSDPNNLTTIKHLLKTQL"
     gene            28245..29783
                     /gene="metG"
                     /locus_tag="MPN_RS00130"
                     /old_locus_tag="MPN_023"
     CDS             28245..29783
                     /gene="metG"
                     /locus_tag="MPN_RS00130"
                     /old_locus_tag="MPN_023"
                     /EC_number="6.1.1.10"
                     /inference="COORDINATES: similar to AA
                     sequence:RefSeq:WP_010874380.1"
                     /GO_component="GO:0005737 - cytoplasm [Evidence IEA]"
                     /GO_function="GO:0004825 - methionine-tRNA ligase activity
                     [Evidence IEA]"
                     /GO_process="GO:0006431 - methionyl-tRNA aminoacylation
                     [Evidence IEA]"
                     /note="Derived by automated computational analysis using
                     gene prediction method: Protein Homology."
                     /codon_start=1
                     /transl_table=4
                     /product="methionine--tRNA ligase"
                     /protein_id="WP_010874380.1"
                     /translation="MKRCYITTPIYYASGKPHIGHAFTTILADVIKRYKQQNGYEAYF
                     LTGTDEHGNKIESKAKSLGLDPQTFVDQNVAYFQQMWKQLDINFDHFIRTTDLSHKAQ
                     VQHAFQLLYDKGLIYQSNWEGAYCVECEQNYFTYDKQTMLCEIGHQLTLVQEPSLFIA
                     FKDSKDWIGEMIATNKLNITPESRAAELKNNFLDGGLNDLALTRQNVTWGIPVPFDNK
                     QTIYVWFDALFNYITNLGFAHNDPKFNKWWNNNDEEHEVIHLISREITRFHCIYWPIF
                     LHQLGFKLPTQFLSHGWIVDGNGHKMSKSLGNVISPEELLAQFGVDGTRYCLLKEMRL
                     DKDNRCSMAIFKDIYNADLANSFGNHASRTFGMIKKYLGGQLDFIEVQDPQVKQLMDQ
                     ANQAMVQFDTAWNNFQFYKGINGLLQLVFQASKLIDQLKPWELVKQTDYTLLKQLLFA
                     CVRCTQVCFVLLAPILVHTSTQIFDLFNFSAQARSKTHLADPQQLQKISLAPVIQPLF
                     KRLD"
     gene            29810..30244
                     /gene="rpoE"
                     /locus_tag="MPN_RS00135"
                     /old_locus_tag="MPN_024"
     CDS             29810..30244
                     /gene="rpoE"
                     /locus_tag="MPN_RS00135"
                     /old_locus_tag="MPN_024"
                     /EC_number="2.7.7.6"
                     /inference="COORDINATES: similar to AA
                     sequence:RefSeq:WP_009885918.1"
                     /GO_function="GO:0003899 - DNA-directed 5'-3' RNA
                     polymerase activity [Evidence IEA]"
                     /GO_process="GO:0006351 - DNA-templated transcription
                     [Evidence IEA]"
                     /note="Derived by automated computational analysis using
                     gene prediction method: Protein Homology."
                     /codon_start=1
                     /transl_table=4
                     /product="DNA-directed RNA polymerase subunit delta"
                     /protein_id="WP_014574844.1"
                     /translation="MQVEYLDLISQAKEIAETQFKAEPFSFDAIWKEVVKHFKISKQD
                     EPNLISRFYQDFLEDPNFVYLGERNWKLRDFMKFDEWNKISQAMFVTKEIFEEGYEDL
                     SNKKKENEEEVNDFIMGNDGDDNSTGDEIVQGLINDFRDDNQ"
     gene            30244..31110
                     /gene="fba"
                     /locus_tag="MPN_RS00140"
                     /old_locus_tag="MPN_025"
     CDS             30244..31110
                     /gene="fba"
                     /locus_tag="MPN_RS00140"
                     /old_locus_tag="MPN_025"
                     /EC_number="4.1.2.13"
                     /inference="COORDINATES: similar to AA
                     sequence:RefSeq:WP_010874382.1"
                     /GO_function="GO:0004332 - fructose-bisphosphate aldolase
                     activity [Evidence IEA]"
                     /GO_process="GO:0006096 - glycolytic process [Evidence
                     IEA]"
                     /note="Derived by automated computational analysis using
                     gene prediction method: Protein Homology."
                     /codon_start=1
                     /transl_table=4
                     /product="class II fructose-1,6-bisphosphate aldolase"
                     /protein_id="WP_010874382.1"
                     /translation="MLVNIKQMLQHAKQHHYAVPHININNYEWAKAVLTAAQQAKSPI
                     IVSTSEGALKYISGHQVVVPMVKGLVDALKITVPVALHLDHGSYEGCKAALQAGFSSI
                     MFDGSHLPFQENFTKSKELIELAKQTNASVELEVGTLGGEEDGIVGQGELANIEECKQ
                     IATLKPDALAAGIGNIHGLYPDNWKGLNYELIEAIAKATNLPLVLHGGSGIPEADVKK
                     AIGLGISKLNINTECQLAFAKAIREYVEAKKDLDTHNKGYDPRKLLKSPTQAIVDCCL
                     EKMQLCGSTNKA"
     gene            31111..32212
                     /gene="ychF"
                     /locus_tag="MPN_RS00145"
                     /old_locus_tag="MPN_026"
                     /pseudo
     CDS             31111..32212
                     /gene="ychF"
                     /locus_tag="MPN_RS00145"
                     /old_locus_tag="MPN_026"
                     /inference="COORDINATES: similar to AA
                     sequence:RefSeq:WP_014325293.1"
                     /GO_function="GO:0005525 - GTP binding [Evidence IEA]"
                     /note="frameshifted; Derived by automated computational
                     analysis using gene prediction method: Protein Homology."
                     /pseudo
                     /codon_start=1
                     /transl_table=4
                     /product="redox-regulated ATPase YchF"
     gene            complement(32202..33026)
                     /locus_tag="MPN_RS00150"
                     /old_locus_tag="MPN_027"
     CDS             complement(32202..33026)
                     /locus_tag="MPN_RS00150"
                     /old_locus_tag="MPN_027"
                     /inference="COORDINATES: similar to AA
                     sequence:RefSeq:WP_014325294.1"
                     /note="Derived by automated computational analysis using
                     gene prediction method: Protein Homology."
                     /codon_start=1
                     /transl_table=4
                     /product="GNAT family N-acetyltransferase"
                     /protein_id="WP_010874384.1"
                     /translation="MDKNTILEFCFFGDRYQLMALKNPNKLVKNKQVKAAFNVFMKHR
                     TTLSATNYMAQIVENFEQFLEYIHDKLQPGKLLALLFKNKQFLGWFCVGQWGNMPVLS
                     FWIDPSQQQSGVALETISFFLKYYQRTLQPRELVWSFYESNQRSRHLANKLGFPSLFY
                     FKKAEPNAPKVYFGTKDFKGESVIETKPYLGWGSGWKVNQMLKPTKNLTVNLINIGFD
                     AYADSQKALLAWFKTHKLTKGQVEVFFNYELCCLCISYNHKQSWVVYSFQQLLAKR"
     gene            33059..33958
                     /locus_tag="MPN_RS00155"
                     /old_locus_tag="MPN_028"
     CDS             33059..33958
                     /locus_tag="MPN_RS00155"
                     /old_locus_tag="MPN_028"
                     /EC_number="2.4.-.-"
                     /inference="COORDINATES: similar to AA
                     sequence:RefSeq:WP_014325295.1"
                     /note="Derived by automated computational analysis using
                     gene prediction method: Protein Homology."
                     /codon_start=1
                     /transl_table=4
                     /product="glycosyltransferase family 2 protein"
                     /protein_id="WP_010874385.1"
                     /translation="MQFKYLFTVIIPTYNCGQYIPKALDSLLLQGEYFTKTQVLIVND
                     GSTDNTKQIVEPYTQQYSNIEYLEKPNGNWGSVVNFVKQNQLAKGQYITVLDSDDYFL
                     ANAFQRVAAHFGHDMIVSAFYCYISPKRRRFLKPYFGKTGVIEQKTKLRTPHSQPLAK
                     FYRHEIFHLLDPLKEKLFYQDCLLYHNAINKVQSVFYICEPLAVWYATRPGNSTTMPW
                     NNADKFQAWCDLLKQMNLYGAGIVIYIYTMLPGFLKELKRQQLVLDLAKKPAYTWLPQ
                     PLAFLFGGLMALRTRKYIRYPKN"
     gene            33979..34551
                     /gene="efp"
                     /locus_tag="MPN_RS00160"
                     /old_locus_tag="MPN_029"
     CDS             33979..34551
                     /gene="efp"
                     /locus_tag="MPN_RS00160"
                     /old_locus_tag="MPN_029"
                     /inference="COORDINATES: similar to AA
                     sequence:RefSeq:WP_010874386.1"
                     /GO_component="GO:0005737 - cytoplasm [Evidence IEA]"
                     /GO_function="GO:0003746 - translation elongation factor
                     activity [Evidence IEA]"
                     /GO_process="GO:0006414 - translational elongation
                     [Evidence IEA]"
                     /note="Derived by automated computational analysis using
                     gene prediction method: Protein Homology."
                     /codon_start=1
                     /transl_table=4
                     /product="elongation factor P"
                     /protein_id="WP_010874386.1"
                     /translation="MADMIEAKSLRSGQTIFGPNKEILLVLENTFNKTAMRQGIVKTK
                     VKNLRTGAIVWIEFTGDKLEQVIIDKKKMTFLYKDGANYVFMDQQDYSQIEIPEKQLE
                     WEKNFITEDSEVTIISYQSEILGVNLPELVPIEVEFAEEAVQGNTANMARKRARLVSG
                     YELDVPQFIRTGDKIVISTIDGSYRERYNK"
     gene            34469..34975
                     /locus_tag="MPN_RS00165"
                     /old_locus_tag="MPN_030"
     CDS             34469..34975
                     /locus_tag="MPN_RS00165"
                     /old_locus_tag="MPN_030"
                     /inference="COORDINATES: similar to AA
                     sequence:RefSeq:WP_010874387.1"
                     /note="Derived by automated computational analysis using
                     gene prediction method: Protein Homology."
                     /codon_start=1
                     /transl_table=4
                     /product="DUF1948 domain-containing protein"
                     /protein_id="WP_010874387.1"
                     /translation="MCPSSFVLVIRLWFPPLTGAIVNGTTSKLTRTQRRIAIVEFIFA
                     TLFFLPKTADQIQAAFLDYDVPERPLNDWQKEIVKVFSERCVEFIELIENQQQRNQAE
                     VQSKYNKVSGKKVDLLTKAVILCALSEQHAQATDKPLLISEALLIMDHYSQVPEKKQT
                     HALLDKLL"
     gene            34975..35586
                     /locus_tag="MPN_RS00170"
                     /old_locus_tag="MPN_031"
     CDS             34975..35586
                     /locus_tag="MPN_RS00170"
                     /old_locus_tag="MPN_031"
                     /inference="COORDINATES: similar to AA
                     sequence:RefSeq:WP_010874388.1"
                     /note="Derived by automated computational analysis using
                     gene prediction method: Protein Homology."
                     /codon_start=1
                     /transl_table=4
                     /product="DUF5453 family protein"
                     /protein_id="WP_010874388.1"
                     /translation="MRRNWREHYNVFVANLALVLGFMLNIVVARYTLTGATPQARFLF
                     LTPFLGIVAASIFYFFDVKWFLADYPYKKFHFQKKWTWTYLSGVFVFFANILVNVILL
                     ALLVNQMTNQILSEKYTGLLDNAYPLLWSAVGVSIFLSLISIGLSKTAHFKIDVEMLK
                     AKKGEPTAADKTDSRPVVVDLDQTKSKKDGDNPPQASGDMTSL"
     gene            complement(35810..36136)
                     /locus_tag="MPN_RS00175"
                     /old_locus_tag="MPN_032"
     CDS             complement(35810..36136)
                     /locus_tag="MPN_RS00175"
                     /old_locus_tag="MPN_032"
                     /inference="COORDINATES: similar to AA
                     sequence:RefSeq:WP_010874389.1"
                     /note="Derived by automated computational analysis using
                     gene prediction method: Protein Homology."
                     /codon_start=1
                     /transl_table=4
                     /product="DJ-1/PfpI family protein"
                     /protein_id="WP_010874389.1"
                     /translation="MKKLLVIVYPDMNDVEYTNTMVVFGFVKELQTVIYHPNLSTVKG
                     SNGVTLVNQITSKVNLEEFDGVFIPGGMGATKVLDHDQQLLDTIRYFKDHDKYVFAIC
                     DTPNVL"
     gene            complement(36140..36760)
                     /gene="upp"
                     /locus_tag="MPN_RS00180"
                     /old_locus_tag="MPN_033"
     CDS             complement(36140..36760)
                     /gene="upp"
                     /locus_tag="MPN_RS00180"
                     /old_locus_tag="MPN_033"
                     /EC_number="2.4.2.9"
                     /inference="COORDINATES: similar to AA
                     sequence:RefSeq:WP_010874390.1"
                     /GO_function="GO:0004845 - uracil
                     phosphoribosyltransferase activity [Evidence IEA]"
                     /GO_process="GO:0008655 - pyrimidine-containing compound
                     salvage [Evidence IEA]"
                     /note="Derived by automated computational analysis using
                     gene prediction method: Protein Homology."
                     /codon_start=1
                     /transl_table=4
                     /product="uracil phosphoribosyltransferase"
                     /protein_id="WP_010874390.1"
                     /translation="MIKKVHHALIENELTKLRDKSSSSSQFRMALSQITSLLFFEVTK
                     ESPLEEIVVKTPFTKTKGYKLKNEIVLVPIMRAGLGMVDPIVRYSEKIRVGHLGIYRE
                     HEGTNVISYYKKMPENIGNSHVIILDPMLATGTTLATAISSIKKNHPIKISVVAIVAA
                     PEGIKAVEAAHPDVDIYLAAIDEKLNKDNYIIPGLGDAGDRLFGTK"
     gene            complement(36800..41131)
                     /gene="polC"
                     /locus_tag="MPN_RS00185"
                     /old_locus_tag="MPN_034"
     CDS             complement(36800..41131)
                     /gene="polC"
                     /locus_tag="MPN_RS00185"
                     /old_locus_tag="MPN_034"
                     /EC_number="2.7.7.7"
                     /inference="COORDINATES: similar to AA
                     sequence:RefSeq:WP_014574846.1"
                     /GO_component="GO:0009360 - DNA polymerase III complex
                     [Evidence IEA]"
                     /GO_function="GO:0003887 - DNA-directed DNA polymerase
                     activity [Evidence IEA]"
                     /GO_process="GO:0006260 - DNA replication [Evidence IEA]"
                     /note="Derived by automated computational analysis using
                     gene prediction method: Protein Homology."
                     /codon_start=1
                     /transl_table=4
                     /product="DNA polymerase III subunit alpha"
                     /protein_id="WP_010874391.1"
                     /translation="MVFDTETEKGKRIWALSQFLVKKNILDHNELHQLNNRIELVYLE
                     NDRENALFLVALTLKKPLTIDIWNALYEGFQDAEGAELRITFQEDATFFKDGSTKSSV
                     TLAIIKDYFKSFFGKDKKYRILLEQELTHPNFLSYSNHELKANCQSQELDQWLIEQRQ
                     AFIKWMHQAGFTHFGFVSLFNPPAEKQLKVKSMKVSKYDKQFETEVFSTEFVPIHKIN
                     QQMDEIKLMGQIFELKDFPGYNNLRNTLNIYVTDFQLGGSLILKWFYKDPKTIEGIKI
                     GTWVKATVKVERDAKTQLLQGIIKEISPIETPAYYRRPDQDKQKRVELVFHTKMSAFD
                     GINSVQEYAQFAKERDWKTIAVTDKDNIHIYPTLYEVAKKYGLKAIYGLECNLIDDHI
                     KIVSNPDKTKLKDATFVIFDIETTGLHGRYDSVIEFAGIKVKHNREVERMQFFLKIDG
                     PLPAAVTEITKITQAQLEDGMEQQAGLEKLRAWLDGCVMVAHNGLSFDLPFLQTQFEK
                     YNIAPLTNPLIDTLALSWALNPGFASHTLSNICAKLKFDFDDERLHRADYDTQALKKV
                     FDYFKEQVELMGITNLEQLDQELNQQCHFELLKRTFTNTGIIYIKSQSGFAKLYELLS
                     IALTDNNATRPLVLTSTLQKFAKSFVITDNPVQGDIFKAALTKPLKELEAAIKRVDFV
                     LIAPPGAYAGYTIREGLKKEAIPNAIKLVVDTAQRLNKLVAVASDAYFIHPWENEYYK
                     AIVCAKGLGGRWHRHFNYKEREQRVPNVFVRTTGEMLNEMSFLGEQLAYELVVENTNK
                     LAKQLTADDLVPVQTKLQPPVIEGSNENLAAKTWSQAKAIYGDPLPKLIEQRIQEELK
                     AIIDNGFGIIYWISHLLVKQSVQDGYFVGPRGSIGSSLVANLIGISEINPLVPHYLCE
                     SCQYFEVNEEVDDGYDLMVRDCPKCGAKAAFKGDGHNIPFATFMGFAGDKIPDIDLNF
                     SSEYQAKAHAYVRELFGEQYTFRAGTIATVAEKTAYGYARNYFEIIKQTELATAPEIE
                     RFKQKLVGIKRTTGQHPGGIMIFPNHKSVYEFTPCGYPADDTSSDWKTTHFEYDALGN
                     TILKLDILGQDDPTMLKHLGDLTHVNPQNIPRFDKKLTEMFWSVNPLKLKPHYLDEPT
                     GAIGIPEFGTKFVRKILEQTKPKGFGDLIRVSGLSHGKNVWADNAQKILKDQNLSLKD
                     VIACRDDIMLYLIHKGMQAKDAFEIMEKVRKGIALNAKEVQLMQSNGVEQHWINSCLK
                     ISYLFPKAHAAAYVLMAWRIAWFKLYHPLSYYACLLSFKLKEHDVSGFKSGVSFVKQK
                     LEELNTLYRIKRIKPKEAELLTSYEVYLEMMARGIKLEQISLTHSHATRFVEHNGMLI
                     APFITIPGMGEAVANSIIEARNEKPFSSLDDFKKRTKITKKHIEAFTQMQLLDEFREQ
                     DNQKKLF"
     gene            41409..43409
                     /locus_tag="MPN_RS00190"
                     /old_locus_tag="MPN_035"
     CDS             41409..43409
                     /locus_tag="MPN_RS00190"
                     /old_locus_tag="MPN_035"
                     /inference="COORDINATES: similar to AA
                     sequence:RefSeq:WP_010874392.1"
                     /note="Derived by automated computational analysis using
                     gene prediction method: Protein Homology."
                     /codon_start=1
                     /transl_table=4
                     /product="DUF237 domain-containing protein"
                     /protein_id="WP_010874392.1"
                     /translation="MKAFRKLLLGLALPTTIGPLLGLLLTNTDTVKNESLTTVRHRSS
                     INQDFDGIFHTVKLLEPIQQSNADPAASFALFQQKFPNLKRVANSTLNTFDVYNLLSG
                     WKSSLTAYLNQVLALQQRIKAADQIFPNQKETLPKDENPNIFEVLGAYGGKGFFPTLG
                     SNGLHLPPQLFQFFRDFQLSSFTIKDFEVALVSEPDIVQHDKVRYAFQVQFNLVLQLQ
                     INRNPVLFDFNLQLKTNNFANQTSFDELFNEKTNPLNWQFFSKLKVNHLVYEGNDITQ
                     LANTLLQSQFNVLQLDLNKSIYRLNLNAMAQRFEHDWVQPLYAKRTQAKIAYEAEQAR
                     IAAENKRKELERQKLLAELKAKAEHYQKIKQARENMLKGLKSITDFVKFWKSPDRLLV
                     GFNKQDDITTRAGVYKALQIAYANYPQWTFYLTLQGWKNGSELLLKRPSWTNLLSDIH
                     FQKAFNLKNTVSEQTLGAATLPGYGYYGLRMSDWLRWALGYYSYIHMGVPQNVQTKFT
                     GTPDNEQQVWIANEPFEWNKHYGVGPKYKDKAYRFNMEISFELEGWIAVKWWAWAFKG
                     SIPGNWKGKLKVTHLFDGMVPVWELGPVNTHLPQYSFTDQQQLLFVPHSIQKIEAIGA
                     DKGINDLLKTQNLHNLERLSYESTNPIDLISYLLYAIQYIKV"
     gene            43581..45602
                     /locus_tag="MPN_RS00195"
                     /old_locus_tag="MPN_036"
     CDS             43581..45602
                     /locus_tag="MPN_RS00195"
                     /old_locus_tag="MPN_036"
                     /inference="COORDINATES: similar to AA
                     sequence:RefSeq:WP_010874393.1"
                     /note="Derived by automated computational analysis using
                     gene prediction method: Protein Homology."
                     /codon_start=1
                     /transl_table=4
                     /product="DUF237 domain-containing protein"
                     /protein_id="WP_010874393.1"
                     /translation="MKTLHKLLLGLFLPAILGPLFGLLVTKTDAESPVAALHKSKSFS
                     KNLDSFRALFVGEDIEEQLAKVQQQTPEVSFASFQQKFPDKASLRNGFQPIDVYNFLS
                     GWKGALENFLAKVVELQKKIKAADDIFPNQKKNPDKKDNPNVLEVLGEYGGDGFFPTL
                     GNNGLNIPDQVFQSFNNFQIENYKISDFKVDIASERDIVQHDKFRFSYVVNIGLELAL
                     LVNKRPVYFNFSLDLRTNNFSNQAGFNEIFNAPGNAATNWQFFSKVKVKQLNYDGNDS
                     THLANTLLQDQFNTLNLNLQKSIYELPLTEMETKFQQEYVELLLAKRREEKRLWDEEQ
                     KRIEAERKQKEAELARIQRELKEKAEKDAAVKQAQTNLKTALSSVEGFVKFWTEGEDR
                     IKLGFTKEDNLYTRAGLVKALKISFANYRAWTFYITLLGWKAGSEKLLRKTSWTNLLS
                     DVNFQNAFGLKNTASEEQVGKTSLPGYGYYGIRMSNWLRWALGYYANTHVGSPQNVKA
                     TIDGNPSDTTKVWIAPEDFKQGVHIGVGEHFKGKAYKFKFEVSFELEGSIAAHWWTLA
                     LRGNIPGYWKGKLQVTHTFDGDVPSWYYGSVHTHAPEYRFTEDNKLLFVPHSIQKITA
                     VGGDSNGVNGLLKSQNLHNLERQSYEVTAPIDLVSYLMFAIAKEPTNNW"
     gene            complement(45736..46178)
                     /locus_tag="MPN_RS00200"
                     /pseudo
     CDS             complement(45736..46178)
                     /locus_tag="MPN_RS00200"
                     /inference="COORDINATES: similar to AA
                     sequence:RefSeq:WP_010874857.1"
                     /note="frameshifted; Derived by automated computational
                     analysis using gene prediction method: Protein Homology."
                     /pseudo
                     /codon_start=1
                     /transl_table=4
                     /product="DUF16 domain-containing protein"
     gene            complement(46442..46792)
                     /locus_tag="MPN_RS00205"
                     /old_locus_tag="MPN_038"
     CDS             complement(46442..46792)
                     /locus_tag="MPN_RS00205"
                     /old_locus_tag="MPN_038"
                     /inference="COORDINATES: similar to AA
                     sequence:RefSeq:WP_010874395.1"
                     /note="Derived by automated computational analysis using
                     gene prediction method: Protein Homology."
                     /codon_start=1
                     /transl_table=4
                     /product="DUF16 domain-containing protein"
                     /protein_id="WP_010874395.1"
                     /translation="MFKKRLNKDKINDCYTWEEELPDGSYDMGFHGNLNHMEKGKSGY
                     VTHKQLDKKLEVFKQDLLVELSEKFVTKEEFRAQGKQIKELQIEQKAQGKTLQLILEA
                     LQGINKRLDKLESK"
     gene            47194..48210
                     /locus_tag="MPN_RS00210"
                     /old_locus_tag="MPN_039"
     CDS             47194..48210
                     /locus_tag="MPN_RS00210"
                     /old_locus_tag="MPN_039"
                     /inference="COORDINATES: similar to AA
                     sequence:RefSeq:WP_010874396.1"
                     /note="Derived by automated computational analysis using
                     gene prediction method: Protein Homology."
                     /codon_start=1
                     /transl_table=4
                     /product="DUF240 domain-containing protein"
                     /protein_id="WP_010874396.1"
                     /translation="MTKLPKLLLGLTFSVSLIPFSSLLITSTDVNKQPVPTALQRTGA
                     SAIHEGSFQTITLGQSLMEQIEQLQQFTPAQRFTQFKKKFPNQKLLSQSELSPVDVYN
                     FLSGWQDALVSFLDRVIKLQGKVKEANEIFNPNVGDQIVLPKKENPNVLEVLGEYNGF
                     GFFPTLGKNGLNLPQQIFENFTDFKVESYQINDFKVSLVGERDIIKNDKVRFSYAVQI
                     PLNLELLVNNQKVTFNITVDLRTNNFSTQETFNDLFNNGTAPTNWQFFSRIKVNKLHY
                     DQTDATHLANTLLQDQFNALNLDLQKSIYDLNLDDLEERFEEEYAKPLREKRTQQKKE
                     WEEE"
     gene            48670..49230
                     /locus_tag="MPN_RS00215"
                     /old_locus_tag="MPN_041"
     CDS             48670..49230
                     /locus_tag="MPN_RS00215"
                     /old_locus_tag="MPN_041"
                     /inference="COORDINATES: protein motif:HMM:NF015059.2"
                     /note="Derived by automated computational analysis using
                     gene prediction method: Protein Homology."
                     /codon_start=1
                     /transl_table=4
                     /product="DUF237 domain-containing protein"
                     /protein_id="WP_010874398.1"
                     /translation="MRDAIDKYATYSVSRLNNVTTYLPGKVDGSGKDQIWISPNNFQV
                     NREWGNGAHFKDKAYRFNFDVKVEYDVEVKAAWWTALFRGSIPGYWKGKFKVTYSFNG
                     EVPSWNYGDKQVRPPQYSFKEQEKQLLFVPRHVQKIEAEGKHLEIINPFLKDQHLDFF
                     EHYHPDLTQPLDMVSYLMYAIADKVK"
     gene            49292..51310
                     /locus_tag="MPN_RS00220"
                     /old_locus_tag="MPN_042"
     CDS             49292..51310
                     /locus_tag="MPN_RS00220"
                     /old_locus_tag="MPN_042"
                     /inference="COORDINATES: similar to AA
                     sequence:RefSeq:WP_010874399.1"
                     /note="Derived by automated computational analysis using
                     gene prediction method: Protein Homology."
                     /codon_start=1
                     /transl_table=4
                     /product="DUF237 domain-containing protein"
                     /protein_id="WP_010874399.1"
                     /translation="MKKLHKILLGLSLPASLAPLSGFISTDADNSQFSLKKSSTEIKG
                     TQSIHLLNLGESLTEEIKEAQKRTPETSFASFKQKFPNKESFVKGFQPIDVYNLLSGW
                     KDAISSFLDKVVELQKKIEEANKIFNTNIGNQIDLPEDENPNVLNVLGSYGGEGFFPT
                     LGKNGLNLPQQIFENFTDFKVVSHKIHDFQVSLVGERDIIKNDKVRFSYAVQIPLNLE
                     LLVNNQKVTFNITVDLRTNNFSTQETFNELFNKCIGPVNWQFFSRVKVDKLHYDQTDA
                     THLANTLLQDQFNALNLDLEKSIYDLELPRLEAEFQQKYVDPLIEKKQRQKAEWEEAE
                     RIRKEEEEKHQKELEEQQRIQAEKAKNDEQLQKPQTELKKALGGIDSFVEFFTNNDLR
                     LKLGYTKEDNVRTRAGLFRALEVSFGNYRAWTFYITLLGWKDTTEKIFKKAKWQDIRD
                     DEKFRKAFGLSPKATEKDVGKVTNPGYGYQGIYIKDSLRDGIAKYSDSTVSEPKNVKV
                     SLPGTVGDNEEGKIWIASHNFRQNHEWGAGEKFKYSAYRFKFDVTVDYDVEVSAKWWT
                     WAFRGSIPGYWRGKFKVTYSFDGVVPSWKYGHIQVRTPQYSFNKQEQKILFVPHAIQK
                     IAAEGSNLDLINPFLKDQKLDEFEHYHPDLTKPLDLVAYLLYAITTRS"
     gene            51634..52428
                     /locus_tag="MPN_RS00225"
                     /old_locus_tag="MPN_043"
     CDS             51634..52428
                     /locus_tag="MPN_RS00225"
                     /old_locus_tag="MPN_043"
                     /inference="COORDINATES: similar to AA
                     sequence:RefSeq:WP_015344865.1"
                     /note="Derived by automated computational analysis using
                     gene prediction method: Protein Homology."
                     /codon_start=1
                     /transl_table=4
                     /product="MIP/aquaporin family protein"
                     /protein_id="WP_010874400.1"
                     /translation="MFNLSDFSELPRWIGAEFLGTFFLILSGNGAGSQLTLNKMFAKE
                     SKAKLLTAAFAWGIAVLVGVLIANSLFEGAGNINPAVSLFYAVSGTIQKALYPLHVNF
                     SIPLLWVALLLAWVAQFAGAMLAQALLNFLFWKHIEQTDPQSVLVTHCTNPAIFNIPR
                     NFATEFVATSVLIASLLVAGSFGANRFDQSPRGVVPMLVVTGLIMSFGAATGTAINPA
                     RDLGPRIVYWLSPIKNKDPNLKYSWIPVAAPLSASVILGVLVAVIV"
     gene            complement(52399..53050)
                     /locus_tag="MPN_RS00230"
                     /old_locus_tag="B01_orf191"
                     /old_locus_tag="MPN_044"
                     /pseudo
     CDS             complement(52399..53050)
                     /locus_tag="MPN_RS00230"
                     /old_locus_tag="B01_orf191"
                     /old_locus_tag="MPN_044"
                     /inference="COORDINATES: similar to AA
                     sequence:RefSeq:WP_014325306.1"
                     /GO_function="GO:0005524 - ATP binding [Evidence IEA];
                     GO:0004797 - thymidine kinase activity [Evidence IEA]"
                     /note="frameshifted; Derived by automated computational
                     analysis using gene prediction method: Protein Homology."
                     /pseudo
                     /codon_start=1
                     /transl_table=4
                     /product="thymidine kinase"
     gene            53077..54321
                     /gene="hisS"
                     /locus_tag="MPN_RS00235"
                     /old_locus_tag="MPN_045"
     CDS             53077..54321
                     /gene="hisS"
                     /locus_tag="MPN_RS00235"
                     /old_locus_tag="MPN_045"
                     /EC_number="6.1.1.21"
                     /inference="COORDINATES: similar to AA
                     sequence:RefSeq:WP_010874402.1"
                     /GO_component="GO:0005737 - cytoplasm [Evidence IEA]"
                     /GO_function="GO:0004821 - histidine-tRNA ligase activity
                     [Evidence IEA]"
                     /GO_process="GO:0006427 - histidyl-tRNA aminoacylation
                     [Evidence IEA]"
                     /note="Derived by automated computational analysis using
                     gene prediction method: Protein Homology."
                     /codon_start=1
                     /transl_table=4
                     /product="histidine--tRNA ligase"
                     /protein_id="WP_010874402.1"
                     /translation="MSVLQKPRGVKDWYGEELIYFNWTVHQITNLAWKWGFSEVKTPL
                     LEYAEAFKRTNANADIVKKELYEFHDKSNRLLALRPEATAGIVRLVCENKLLQPQNYP
                     LRLFTIGTMYRYERPQSNRYREHYQFSCEVIGDTNPTVLLDTLLLGHAIIQQLGIEGV
                     ILKLNNLGNSATIQQWNQALQAYLTQFKAQLTELSQSRLSTNPLRILDDKVDGQLPFI
                     SDAPQIEQFLDAEQQALNTWLQQQLTQQQVPFEWNPTLVRGLDYYTGVVFEFVKDDTT
                     VLAGGVYDNLVEELGGTPTKALGFACGIERSINCLSAVKKQAILANQPPRLLVIGLTE
                     AALEKLLQLSLGWRAYHPVTIYPKVIRIINGIRAAQRLGYRFLGVIGGNNLEQQTITV
                     KDLATEQQTTYTWDEFRQRQVL"
     gene            54293..55966
                     /gene="aspS"
                     /locus_tag="MPN_RS00240"
                     /old_locus_tag="MPN_046"
     CDS             54293..55966
                     /gene="aspS"
                     /locus_tag="MPN_RS00240"
                     /old_locus_tag="MPN_046"
                     /EC_number="6.1.1.12"
                     /inference="COORDINATES: similar to AA
                     sequence:RefSeq:WP_010874403.1"
                     /GO_component="GO:0005737 - cytoplasm [Evidence IEA]"
                     /GO_function="GO:0004815 - aspartate-tRNA ligase activity
                     [Evidence IEA]"
                     /GO_process="GO:0006422 - aspartyl-tRNA aminoacylation
                     [Evidence IEA]"
                     /note="Derived by automated computational analysis using
                     gene prediction method: Protein Homology."
                     /codon_start=1
                     /transl_table=4
                     /product="aspartate--tRNA ligase"
                     /protein_id="WP_010874403.1"
                     /translation="MNLDNAKCFKQRVFIGNLTSEHLNKTVTIAGWVKRIKKLGELNF
                     VIVGDKTNTIQVTCKNKEQVKYLTREDLVIVKGKLKRLDSVRFEITNPTITLFAKSKT
                     PPLIIEDKTDALEEVRLRYRYLDLRRPVMQKRLALRHKVTLAVRNWLDQMGFIEVETP
                     TLTKSTPEGARDFLVPARIREHSFYALPQSPQIYKQLLMVGGTEKYFQIAHVYRDEDS
                     RKDRQPEHTQIDLEVAFYTKEMVMDLIQRLFVDVFRQVLNIKLKKPFPVLKFAEAFNR
                     FGSDKPDLRYGFELEDCTDLFQDSPNQFTNLINAGGIVGGIQLPNLYLDEVSFKALRK
                     LAKDNGVSLEFYSDKASSLKQPLDLPLAGTILLVAHKSKTQAWTALGAIRNELKYHLN
                     LVKPNQYSFCWIVDFPLYEFDEKEQKWVSAHNMFSNPQPQWLVNFENHKAEALSEQYD
                     LVLNGFELGSGSIRIHDPEVQTRLMQSLGVDPQQFGFVMEAYQYGAPVHAGMGLGLDR
                     LMMIINNVDNIREVMAFPKNAQGIEMHTNAPDQVDIKDITTIWSKHPVK"
     gene            55942..57297
                     /locus_tag="MPN_RS00245"
                     /old_locus_tag="MPN_047"
     CDS             55942..57297
                     /locus_tag="MPN_RS00245"
                     /old_locus_tag="MPN_047"
                     /EC_number="6.3.4.21"
                     /inference="COORDINATES: similar to AA
                     sequence:RefSeq:WP_010874404.1"
                     /GO_function="GO:0004514 - nicotinate-nucleotide
                     diphosphorylase (carboxylating) activity [Evidence IEA]"
                     /GO_process="GO:0009435 - NAD biosynthetic process
                     [Evidence IEA]"
                     /note="Derived by automated computational analysis using
                     gene prediction method: Protein Homology."
                     /codon_start=1
                     /transl_table=4
                     /product="nicotinate phosphoribosyltransferase"
                     /protein_id="WP_010874404.1"
                     /translation="MVQTPSEINTHLKHLLACDAYKLSHRLMYPNDTTNLYSCLTARG
                     GRGGFPNFVWNHEFAKKIILEVFGNFCDSVLAVQNDPGLAQALTDKVTTVFGDPQFGL
                     EFTQHICYLANFLKQHHQLPLTVKIHQSSEGLAFRTPLVTITGSDQMVPELVWLVNYF
                     ETVLLENIWLYQTTLTVAQSLKLLLERYANETADNTEFTHFQCHDFSMRGMSSLQSAL
                     YVANAHLQYFSGSDTILGGVAAKSILASEHSVMCADGQEGELNTFKRLLEQFPNKNLS
                     LVIDSYDMWHVLDNILPQLKDLVLQRQEKLYLRPDSGNFETLICQGKRFNPEDKTTWG
                     VIDYLDYHFGSTVNQKGYKVLNQKLGIVYGDGITYERIEYILEQLKQRGFCSSNIVFG
                     VGSTTYQNLNRDTLGFVYKLTAIKKGNTWHDVTKSPITDPTKQSIGGRFDNPNLIQVY
                     G"
     gene            57637..59442
                     /locus_tag="MPN_RS00250"
                     /old_locus_tag="MPN_048"
     CDS             57637..59442
                     /locus_tag="MPN_RS00250"
                     /old_locus_tag="MPN_048"
                     /inference="COORDINATES: similar to AA
                     sequence:RefSeq:WP_019830453.1"
                     /note="Derived by automated computational analysis using
                     gene prediction method: Protein Homology."
                     /codon_start=1
                     /transl_table=4
                     /product="DUF237 domain-containing protein"
                     /protein_id="WP_238523133.1"
                     /translation="MVLRNNSSLSRDGKSRLLEFGNDLGFSKEETDAFAKQKDWNQNF
                     VKFQKQFENKLLDPKNFSLTDVYNLFSGFQQSVTATVQLMNELQTKVNEANNIFPVEA
                     FKVPKVPEKLFGFVNQGFFPKLNPKGLNIADNVASLFEQYSLKQASLKDFDILLEKKN
                     DIVLEHKVRYNFALQFHFETTYVGTGGEINLQFALQASTTNFSSLEELQASFSKTGDN
                     LTAQLFWKPTVTKLVSGENDLTHIAQTAIGESLFDSRVDLSASIINSEATLKTAEATF
                     TTQVLNPFKAEREKALAIKKAEEEKIKKELEEQKKRQEELSKQQRDKEALQKSLWNFQ
                     EFISYWTGQGKDVKQKEQFIQALEAAFSTNWNEVFNLLIAGFRSAIQTYYKDGKADQS
                     QNAKIAFGEKGIQFPKSGPGLDGIFMSDFLRGNLTGNAHFDLKLKKVEVKNTQGKDAQ
                     GNDKKASINWQAKQNNFPFRQVNPWDFSFEVELKYEGSYGLYPGARFLNLFGSLGIPN
                     DWKGEMSVKFVLDGKTPQWIADKPDYPGSLFKFEKNQLKFTPHVKEHVHVENKQFMEK
                     LKSQNLHNLELATGATKPPVVDLASYLHYLILNHK"
     gene            59619..61517
                     /locus_tag="MPN_RS00255"
                     /old_locus_tag="MPN_049"
     CDS             59619..61517
                     /locus_tag="MPN_RS00255"
                     /old_locus_tag="MPN_049"
                     /inference="COORDINATES: similar to AA
                     sequence:RefSeq:WP_010874406.1"
                     /note="Derived by automated computational analysis using
                     gene prediction method: Protein Homology."
                     /codon_start=1
                     /transl_table=4
                     /product="DUF237 domain-containing protein"
                     /protein_id="WP_010874406.1"
                     /translation="MRFRYKAFLLTLFASTTTLTGFIIPTLSQHGSSTDPSFVALRNN
                     SSLSCDGKSRLLEFGNDLGFSKEETDVLAKQKNWEQNYTNFKKQFEHKLLDPKSFSLT
                     DVYNLFSGFQQSVADTVKLMNELQTQVNKANDIYPVESFQVPKVPQKLFGFVDQGFFP
                     KLNPKGLNIADNVASLFEKYSLKQATLKDFDIVLEKKNDIVLEHKVRYNFALQFHFET
                     TYIGSGGEINLQFALQASTTNFSSLEELQASFSKVGNNLTAQLFWKPVVNKLTSGEND
                     LTHIAQTAVGESLFDSRVDLTSSIINNEAAIKTTQQQFETEVLALFKAEREKALAEYK
                     AEQERIAKELEEQRKELERLKKEQQNKQELVESLYNVANFVSYWEKRGKDVTDKKQLI
                     QALKSAFATNWNEVFQLLTAGMREGIKEYYKHNKPDQSANAKKAFGQNGLAFPRTGFD
                     GIYMSDWLRGELRNKGNINLHLKQNETTVKKIRDDISIEWNESKGGIEFHQTYPYWFE
                     FEVNFKYIGGYSLNWWDAIWAKVAGIPGSWKGEMNLKLVIDGEIHKWMVTKPDYPRTF
                     FQFDDQFDKLWFTLHVSQEISVRDESFMNLLKKQGLDKLDLRTGSTKPPVVDLASYLH
                     YLILADKS"
     gene            61729..61956
                     /locus_tag="MPN_RS00260"
                     /old_locus_tag="MPNnc007"
     CDS             61729..61956
                     /locus_tag="MPN_RS00260"
                     /old_locus_tag="MPNnc007"
                     /inference="COORDINATES: similar to AA
                     sequence:RefSeq:WP_017532728.1"
                     /note="Derived by automated computational analysis using
                     gene prediction method: Protein Homology."
                     /codon_start=1
                     /transl_table=4
                     /product="hypothetical protein"
                     /protein_id="WP_017532728.1"
                     /translation="MLNWFKKIFFSDWGGAEDKQNKNKKNEQAVFVDKVMSRTDLTDE
                     EKTNSSWLLSDVRWLFGRWLRLTKTTPWGSF"
     gene            complement(61977..63503)
                     /gene="glpK"
                     /locus_tag="MPN_RS00265"
                     /old_locus_tag="MPN_050"
     CDS             complement(61977..63503)
                     /gene="glpK"
                     /locus_tag="MPN_RS00265"
                     /old_locus_tag="MPN_050"
                     /EC_number="2.7.1.30"
                     /inference="COORDINATES: similar to AA
                     sequence:RefSeq:WP_010874407.1"
                     /GO_function="GO:0004370 - glycerol kinase activity
                     [Evidence IEA]"
                     /GO_process="GO:0006071 - glycerol metabolic process
                     [Evidence IEA]"
                     /note="Derived by automated computational analysis using
                     gene prediction method: Protein Homology."
                     /codon_start=1
                     /transl_table=4
                     /product="glycerol kinase GlpK"
                     /protein_id="WP_010874407.1"
                     /translation="MDLKQQYILALDEGTSSCRTIVFDKDLNQVAIAQNEFNQFFPKS
                     GWVEQDPLEIWSVQLATMQSAKNKAQIKSNNIAAVGITNQRETIVLWNKENGLPVYNA
                     IVWQDQRTASLCDKLNQDTKIKEFVKKHTGLPINPYFSATKIAWILENVPLAQKMLKE
                     DKLLAGTIDTWLIWKLTGGKMHVTDVSNASRTLLFDITTMTWSQELGDIFKVPLSILP
                     KVMPSNAHFGDIVPSHWSTSATGMVPIRGVAGDQQAALFGQLCVEPAMVKNTYGTGCF
                     MLMNIGNELKYSQHNLLTTVAWQLENQKPVYALEGSVFVAGAALKWLRDSLKVMYSAA
                     ESDFYAKLAQKEEQEVVFVPAFTGLGAPYWDASARGAIFGIEANTKREHLVKATLEAI
                     AFQANDLIKAMASDLNSSIKKIKADGGACNSNYLMQFQADIANLEVIIPKNVETTTMG
                     AAFLAGLAVNYWKDTKQLEKLTGIAKQFKSQMNQTVREKKSKRWNEAVKRTLKWASLD
                     "
     gene            complement(63494..64648)
                     /gene="glpO"
                     /locus_tag="MPN_RS00270"
                     /old_locus_tag="MPN_051"
     CDS             complement(63494..64648)
                     /gene="glpO"
                     /locus_tag="MPN_RS00270"
                     /old_locus_tag="MPN_051"
                     /inference="COORDINATES: similar to AA
                     sequence:RefSeq:WP_015344867.1"
                     /note="Derived by automated computational analysis using
                     gene prediction method: Protein Homology."
                     /codon_start=1
                     /transl_table=4
                     /product="type 2 glycerol-3-phosphate oxidase"
                     /protein_id="WP_010874408.1"
                     /translation="METRDVLIVGGGVIGCATAYELSQYKLKVTLVEKHHYLAQETSH
                     ANSGVIHTGIDPNPHKLTAKYNILGKKLWLNTYFKRLGFPRQKIRTLIVAFNEMEREQ
                     LEVLKQRGIANQINLEDIQMLSKEETLKLEPYVNPEIVAGLKIEGSWAIDPVLASKCL
                     ALAAQQNKVQICTNTEVTNISKQVDGTYLVWTNNETTPSFKVKKIIDAAGHYADYLAH
                     LAKADDFEQTTRRGQYVVVTNQGELHLNSMVFMVPTIHGKGVIVSPMLDGNFLVGPTA
                     LDGVDKEATRYITKDAPCMLTKIGKHMVPSLNINNALISFAGSRPIDKATNDFIIRVA
                     HNDPDFVILGGMKSPGLTAAPAIVREAVRLLNWKLTKKPNWNGKYNLPWI"
     gene            64888..66804
                     /locus_tag="MPN_RS00275"
                     /old_locus_tag="MPN_052"
     CDS             64888..66804
                     /locus_tag="MPN_RS00275"
                     /old_locus_tag="MPN_052"
                     /inference="COORDINATES: similar to AA
                     sequence:RefSeq:WP_014325311.1"
                     /note="Derived by automated computational analysis using
                     gene prediction method: Protein Homology."
                     /codon_start=1
                     /transl_table=4
                     /product="BMP family protein"
                     /protein_id="WP_225971173.1"
                     /translation="MAVFLVSCGATRIWESSIQLLVSNDEATLADKSFSEMSYEGIRR
                     YFRSQKHIELPSPNSSLLQDGNGLWKRPGRTLSDRIATFKNIKNDGSDVIVATGFNQQ
                     EALQAISSDDRRYLADKNDLAKVGFIFVDGQIEKEYNVINKTPQFRSTPLNISSVAFR
                     SDDGSFLTGVATAVYLNLNQDYFLKKNGATNNSSQDLTVSGFVGVPIPSTLSFLNGFR
                     LGIAYFNEVIYTHLSDAETTSDNKSNSSSASNSVLVQLKQMQGNDKKIKKIKWISPKQ
                     GSDNNSNLSIDDHKSGSFSSTEPRATTIINNLLDKGVSAIIPVAGPQVNLAVNEVARR
                     KAHTAIIGVDSAQELLDINQDAPDKDQLIKGNKKIIPFSSIKALDVAIENMLIAIQKG
                     SDNNGYKGFGYNNIGTVGTSSVGISEAGYEFLIDPVFWKTTQSQGKSMATNMTNLKRL
                     SSDDTNTKKALKEVSTHKNGSDKDGIIGKYSNLLTKKSTTVTAVAQKSMTDNNSGTEQ
                     KKNLSEVDTKKKEKESKGKTQSNGQDSGQQNGKETNDIISKYSKLLTMTTMNNKVMSS
                     KKQSSDDNSFKKTSENGDWVIKGDELTKKKSTELPAFAKGADYPTFPTEAVSVINGST
                     ALDGKGFKWSFKQI"
     gene            66822..67088
                     /gene="ptsH"
                     /locus_tag="MPN_RS00280"
                     /old_locus_tag="MPN_053"
     CDS             66822..67088
                     /gene="ptsH"
                     /locus_tag="MPN_RS00280"
                     /old_locus_tag="MPN_053"
                     /inference="COORDINATES: similar to AA
                     sequence:RefSeq:WP_010874410.1"
                     /note="Derived by automated computational analysis using
                     gene prediction method: Protein Homology."
                     /codon_start=1
                     /transl_table=4
                     /product="phosphocarrier protein HPr"
                     /protein_id="WP_010874410.1"
                     /translation="MKKIQVVVKDPVGIHARPASIIAGEANKFKSELKLVSPSGVEGN
                     IKSIINLMSLGIKQNDHITIKAEGTDEEEALNAIKAVLEKHQVI"
     gene            67545..67796
                     /locus_tag="MPN_RS00290"
     CDS             67545..67796
                     /locus_tag="MPN_RS00290"
                     /inference="COORDINATES: similar to AA
                     sequence:RefSeq:WP_014574853.1"
                     /note="Derived by automated computational analysis using
                     gene prediction method: Protein Homology."
                     /codon_start=1
                     /transl_table=4
                     /product="hypothetical protein"
                     /protein_id="WP_014574853.1"
                     /translation="MLKSTHNFLDKNIPLRKKWIEEKIASDELEGWEYTQIYPFLRKL
                     SRRKRYHFLRALENGDKPTSVLTDRENQLSENQISQAHA"
     gene            68627..68998
                     /locus_tag="MPN_RS00295"
                     /old_locus_tag="MPN_054"
     CDS             68627..68998
                     /locus_tag="MPN_RS00295"
                     /old_locus_tag="MPN_054"
                     /inference="COORDINATES: similar to AA
                     sequence:RefSeq:WP_014325312.1"
                     /note="Derived by automated computational analysis using
                     gene prediction method: Protein Homology."
                     /codon_start=1
                     /transl_table=4
                     /protein_id="WP_010874411.1"
                     /translation="MKIKYFFIPLFSSAILFSACSSIQSDLRNLIKETTGKDFDVSKL
                     IKTSEGRKNLINSLKKSYESKPDETASLLLIAWKQSAEMGEIGFDDIKEGGIYTRDND
                     PFKLEQKVEYFNMEYKILVMF"
     gene            69010..69339
                     /locus_tag="MPN_RS00300"
     CDS             69010..69339
                     /locus_tag="MPN_RS00300"
                     /inference="COORDINATES: ab initio
                     prediction:GeneMarkS-2+"
                     /note="Derived by automated computational analysis using
                     gene prediction method: GeneMarkS-2+."
                     /codon_start=1
                     /transl_table=4
                     /product="hypothetical protein"
                     /protein_id="WP_026088305.1"
                     /translation="MIYIFKWHGDHSSSEGLTAKNGGKHHFDLFLNLKSSSKKPFNSK
                     SFDTKSGEVFQTEWISFHTLVSWSLKGKDEKSQKNLDKIIISEFVTKKDHEHDFNLFI
                     YLNYSIK"
     gene            70404..72086
                     /locus_tag="MPN_RS00305"
                     /old_locus_tag="MPN_055"
     CDS             70404..72086
                     /locus_tag="MPN_RS00305"
                     /old_locus_tag="MPN_055"
                     /inference="COORDINATES: similar to AA
                     sequence:RefSeq:WP_010874412.1"
                     /GO_function="GO:0005524 - ATP binding [Evidence IEA]"
                     /note="Derived by automated computational analysis using
                     gene prediction method: Protein Homology."
                     /codon_start=1
                     /transl_table=4
                     /product="ATP-binding cassette domain-containing protein"
                     /protein_id="WP_010874412.1"
                     /translation="MNERFLIEIEGLNKTFDDGFVSVRDINLKIKKGEFITILGPSGC
                     GKTTTLRLLAGFEDPTYGKIKVNGLDIKDLPIHKRPFATVFQDYALFSHLTVYKNIAY
                     GLKAMYTKLDPIDKLVEQYHQSLLDKQHRLHKRIERLEKSNANPQLLEQLKQTVVVQQ
                     KQFKQQTETFKQKENARRDAIQQRLVQLTKEWESLSKQKLQQLEAEKKLLDKKFEQTE
                     RKYQKDAWMATHSEMRLKQFKQEVLALKQLIKTKFKQNEPVDKLQLKLQTLKQKYAAK
                     RQIDKEYDKLVLAYNKKDYWTSYWETYSLQQQEAFEKRYLSRKLTKQEQHQKVCAVIE
                     LVGLKGNEDKLPEELSGGMKQRVALARSLVIEPDILLLDEPLSALDAKVRKNLQKELQ
                     KIHQQSGLTFILVTHDQEEALVLSNRIVVMNEGNILQVGSPADIYDSPKTEWIANFIG
                     QANIFKGTYLGDLKIKLHSGEVIKTDVDNNYVVGKEYKILIRPEDFDIVPKNKGFFNV
                     RVIDKTYKGLLWKITTKLVDDTIVDLESVNDIEVDKTFGVTFDPIDVHLMEV"
     gene            72088..72948
                     /locus_tag="MPN_RS00310"
                     /old_locus_tag="MPN_056"
     CDS             72088..72948
                     /locus_tag="MPN_RS00310"
                     /old_locus_tag="MPN_056"
                     /EC_number="7.-.-.-"
                     /inference="COORDINATES: similar to AA
                     sequence:RefSeq:WP_010874413.1"
                     /note="Derived by automated computational analysis using
                     gene prediction method: Protein Homology."
                     /codon_start=1
                     /transl_table=4
                     /product="ABC transporter permease"
                     /protein_id="WP_010874413.1"
                     /translation="MKLSKKYLLAVPFFVLMVIFFVVPMAWIIVSGLQNENGASITEK
                     YQPLVGGYSFFQSFWTSLWTATVTVLVALLVAFPFCYFLSQSKNKVFRSFVIALATAP
                     IWSSFLIKLIGLKTLLDLVLGLALNRVGDNNLTFGSGYTLIGMIYLFTPFMFLPLYNN
                     FCILPKNLILASQDLGYNWITSFIKVVIPFSKTAILSGIALTFFPSLTSVAIAQFLDN
                     SNQNNTLGNYVFTLGNNGYDSAIERGRASGAIIIAALITFAFYFVVIFAPRIVRLIQT
                     KCLKYRRVNV"
     gene            72941..73801
                     /locus_tag="MPN_RS00315"
                     /old_locus_tag="MPN_057"
     CDS             72941..73801
                     /locus_tag="MPN_RS00315"
                     /old_locus_tag="MPN_057"
                     /EC_number="7.-.-.-"
                     /inference="COORDINATES: similar to AA
                     sequence:RefSeq:WP_010874414.1"
                     /note="Derived by automated computational analysis using
                     gene prediction method: Protein Homology."
                     /codon_start=1
                     /transl_table=4
                     /product="ABC transporter permease"
                     /protein_id="WP_010874414.1"
                     /translation="MFKMKSCKLWLRGSFFVIVLVLIYLPLIIVVLVSFNGSSTRGNI
                     VLDFGNVLNPNPDAKSAYLRLGEADFAIPLLNSVIIGLITVIVSIPIAIMTAFALLRS
                     RQWLNKTVFGIANFSLATPDIITGISLVLLFANTWLSFNQQLGFFTIISSHISFSVPY
                     ALVLIYPKMQKLNRNLILASQDLGYSPIATFFHITLPYLLPSILSAILVVFATSFDDY
                     VITSLVQGSVKTVASELYSFRKGIKAWAIAFGTILILVSILAVLLVTLHKYLRFKHKE
                     MLRVKQWKNS"
     gene            73819..75243
                     /locus_tag="MPN_RS00320"
                     /old_locus_tag="MPN_058"
     CDS             73819..75243
                     /locus_tag="MPN_RS00320"
                     /old_locus_tag="MPN_058"
                     /inference="COORDINATES: similar to AA
                     sequence:RefSeq:WP_014325314.1"
                     /note="Derived by automated computational analysis using
                     gene prediction method: Protein Homology."
                     /codon_start=1
                     /transl_table=4
                     /product="hypothetical protein"
                     /protein_id="WP_230697184.1"
                     /translation="MGLTMSVGLTACSSNQFVFANFESYVSPLLLERAEAKQPMTFLT
                     YPTNEKLINGFANNTYTVAVASSYAVSELQQQGHLLPIDWAKFNLKKTQNGSNQATIQ
                     NKEDAKELFTKEIGDISGELLNWGVPYFLQDLVFVYRGEKIQELEGQDVTWSTIIKAI
                     VNHKDRFNNNRLALIDDARTIFSLANVVHHEVKNTTVDVNPTGSTLNYFGNVYESFAN
                     LGLKRDNLNTLFVNSDSNIIINELANGRRQGGIVYNGDAVYAALGGDLRDEINENNLP
                     NGDNFHIVQPKHSPVALDFLIINQQQTHFRDAAHQLIYQLALEGADQTAEELLKTDEE
                     KGTSDEDYYTYGAMQNFSYVNYVSPLKNISDETTGIVFKENKQADTKQVVKQQSQSEQ
                     QSESAEKEETEQDDFYTATLKSLLKADSLDDKAKKLVDTIKKTYKIKKADNINWANLI
                     EKPITPLQRSNLTLSWLDFKQRFW"
     gene            75243..76202
                     /gene="tsaD"
                     /locus_tag="MPN_RS00325"
                     /old_locus_tag="MPN_059"
     CDS             75243..76202
                     /gene="tsaD"
                     /locus_tag="MPN_RS00325"
                     /old_locus_tag="MPN_059"
                     /EC_number="2.3.1.234"
                     /inference="COORDINATES: similar to AA
                     sequence:RefSeq:WP_010874416.1"
                     /GO_process="GO:0006400 - tRNA modification [Evidence
                     IEA]"
                     /note="Derived by automated computational analysis using
                     gene prediction method: Protein Homology."
                     /codon_start=1
                     /transl_table=4
                     /product="tRNA
                     (adenosine(37)-N6)-threonylcarbamoyltransferase complex
                     transferase subunit TsaD"
                     /protein_id="WP_010874416.1"
                     /translation="MEQPLCILGIETTCDDTSIGVITESKVQAHIVLSSAKLHAQTGG
                     VVPEVAARSHEQNLLKALQQSGVVLEQITHIAYAANPGLPGCLHVGATFARSLSFLLD
                     KPLLPINHLYAHIFSALIDQDINQLKLPALGLVVSGGHTAIYLIKSLFDLELIAETSD
                     DAIGEVYDKVGRAMGFPYPAGPQLDSLFQPELVKSHYFFRPSTKWTKFSYSGLKSQCF
                     TKIKQLRERKGFNPQTHDWNEFASNFQATIIDHYINHVKDAIQQHQPQMLLLGGGVSA
                     NKYLREQVTQLQLPYLIAPLKYTSDNGAMIGFYANLLINGKNN"
     gene            76186..77337
                     /gene="metK"
                     /locus_tag="MPN_RS00330"
                     /old_locus_tag="MPN_060"
     CDS             76186..77337
                     /gene="metK"
                     /locus_tag="MPN_RS00330"
                     /old_locus_tag="MPN_060"
                     /EC_number="2.5.1.6"
                     /inference="COORDINATES: similar to AA
                     sequence:RefSeq:WP_010874417.1"
                     /GO_function="GO:0004478 - methionine adenosyltransferase
                     activity [Evidence IEA]"
                     /GO_process="GO:0006556 - S-adenosylmethionine
                     biosynthetic process [Evidence IEA]"
                     /note="Derived by automated computational analysis using
                     gene prediction method: Protein Homology."
                     /codon_start=1
                     /transl_table=4
                     /product="methionine adenosyltransferase"
                     /protein_id="WP_010874417.1"
                     /translation="MAKTIKHPRWGRYVAEAVGRGHPDKICDQIADSILDECIKQSPT
                     SHVACEVFASKNLIMVGGEILTTGYVDVVQTGWKVLNRLGYTENDFSFLSCINSQSSE
                     INQAVQSNDEIGAGDQGITVGYACSETEQLMPLGSIVAQALVQRAARIIDQYPFIKHD
                     MKSQVVLNYTGNKVQCESVLMSVQHTQDVSLDQLRQTIINQVILPVLTEYGLNDPKIK
                     HLVNPGGSFVVGGPMADTGLTGRKIIVDTYGPYANHGGGSFSGKDPTKVDRTGAYFAR
                     FIAKHIVSLGWAEECEVSISWVFSQPLPQSIQVKCFNINKEFSEQLINQVISQYFNWS
                     VAKIIAKLKLLDQVEYFRYAVYGHFGHQTAPWEQLSERDSLQCLIKNFQ"
     gene            77313..77594
                     /locus_tag="MPN_RS00335"
     CDS             77313..77594
                     /locus_tag="MPN_RS00335"
                     /inference="COORDINATES: similar to AA
                     sequence:RefSeq:WP_014574859.1"
                     /note="Derived by automated computational analysis using
                     gene prediction method: Protein Homology."
                     /codon_start=1
                     /transl_table=4
                     /product="hypothetical protein"
                     /protein_id="WP_014574859.1"
                     /translation="MFNQKFPIKAPKAPFFKKKTPPVPPKNPVVTSTTPELKKTKIKK
                     VKEAGDTNLWDKIKAKVKKHPYLFAVLVSFILLIALLGWLFAIPISQIP"
     gene            complement(77625..78977)
                     /gene="ffh"
                     /locus_tag="MPN_RS00340"
                     /old_locus_tag="MPN_061"
     CDS             complement(77625..78977)
                     /gene="ffh"
                     /locus_tag="MPN_RS00340"
                     /old_locus_tag="MPN_061"
                     /inference="COORDINATES: similar to AA
                     sequence:RefSeq:WP_014325315.1"
                     /GO_component="GO:0048501 - signal recognition particle,
                     plasma membrane targeting [Evidence IEA]"
                     /GO_function="GO:0003924 - GTPase activity [Evidence IEA];
                     GO:0005048 - signal sequence binding [Evidence IEA]"
                     /GO_process="GO:0009306 - protein secretion [Evidence
                     IEA]"
                     /note="Derived by automated computational analysis using
                     gene prediction method: Protein Homology."
                     /codon_start=1
                     /transl_table=4
                     /product="signal recognition particle protein"
                     /protein_id="WP_010874418.1"
                     /translation="MFKSMISSIVMRSMQKKINAQTISETDVQAVLKEIRIALLDADV
                     NLLVVKNFIKAIREQTVGQTVEPGQDLQKWLLKVIKQELINILSQPNQEITSKRPLKV
                     MVVGLQGSGKTTTCGKLAVWLKKQFQQKAMLVALDIYRPAAIDQLATLAEQTESVFFA
                     KGTQAPDQTTKEAVKTFKESGCQAIICDTAGRLQTNQELMDELVAIKNELHPDEILMV
                     VDGLSGQEIINVAKEFHNRLKLTGFIITKLDSDARAGAALSLTSLLEVPIKLMGTSEK
                     LTGLEQFHPERIASRILGLGDVMTLVEKAEEVFDKQSLTKTVSKMFLGKMDLEDLLLY
                     MEQMNQMGSVSSIVKMLPGNLTVSDDHVESIEAKVKLWKVLINSMTREERRHPKLINR
                     DPSRKQRIIKGSGRKMDELNKLMKEWSKLQTKTAEMGRMLKGGKNPFSGFGGLGGLGF
                     "
     gene            79033..79749
                     /gene="deoD"
                     /locus_tag="MPN_RS00345"
                     /old_locus_tag="MPN_062"
     CDS             79033..79749
                     /gene="deoD"
                     /locus_tag="MPN_RS00345"
                     /old_locus_tag="MPN_062"
                     /EC_number="2.4.2.1"
                     /inference="COORDINATES: similar to AA
                     sequence:RefSeq:WP_009885712.1"
                     /GO_function="GO:0004731 - purine-nucleoside phosphorylase
                     activity [Evidence IEA]"
                     /GO_process="GO:0043096 - purine nucleobase salvage
                     [Evidence IEA]"
                     /note="Derived by automated computational analysis using
                     gene prediction method: Protein Homology."
                     /codon_start=1
                     /transl_table=4
                     /product="purine-nucleoside phosphorylase"
                     /protein_id="WP_010874419.1"
                     /translation="MTPHINAKKDDIAKVVLMPGDPLRAKWIAEQFMEKPRLVNEVRG
                     MLAFTGQYKGKTITIMGHGMGIPSIGIYSYELMKFYEVNTIIRIGSCGALQGSLNLQD
                     LIIAAKAWSESIYANDMGVEVPADKILMASPQLVELAKKTANQLQLAFHEGLVFCEDA
                     FHQIRKDVLKLAQEKHALAVEMEAHALYANAMLLNKQALTMLTVSDSLVTHAALPAEQ
                     RQATFKNMAILSLEMASQLV"
     gene            79753..80427
                     /gene="deoC"
                     /locus_tag="MPN_RS00350"
                     /old_locus_tag="MPN_063"
     CDS             79753..80427
                     /gene="deoC"
                     /locus_tag="MPN_RS00350"
                     /old_locus_tag="MPN_063"
                     /EC_number="4.1.2.4"
                     /inference="COORDINATES: similar to AA
                     sequence:RefSeq:WP_014325317.1"
                     /GO_function="GO:0004139 - deoxyribose-phosphate aldolase
                     activity [Evidence IEA]"
                     /GO_process="GO:0009264 - deoxyribonucleotide catabolic
                     process [Evidence IEA]"
                     /note="Derived by automated computational analysis using
                     gene prediction method: Protein Homology."
                     /codon_start=1
                     /transl_table=4
                     /product="deoxyribose-phosphate aldolase"
                     /protein_id="WP_010874420.1"
                     /translation="MKLEYNRIIDSTLLKADTLPHEIDALCADAHKYQFYAVCVNPSY
                     VRYAKNILKGTGVKLCTVVGFPLGQTTQRQKVYETKIAIKEGADEIDMVMNIAEFKKR
                     CACVISEIRAVKKVCGKRTLKVIIETALLNQDEIRDAVNVCIDGNADFVKTSTGFSMR
                     GASLEDITIMREASGNLIKIKASGGVQTAQQFLDFFNAGVSRIGTSNAVKIMEELHKL
                     ESHEHR"
     gene            80414..81679
                     /locus_tag="MPN_RS00355"
                     /old_locus_tag="MPN_064"
     CDS             80414..81679
                     /locus_tag="MPN_RS00355"
                     /old_locus_tag="MPN_064"
                     /EC_number="2.4.2.4"
                     /inference="COORDINATES: similar to AA
                     sequence:RefSeq:WP_014325318.1"
                     /GO_process="GO:0006206 - pyrimidine nucleobase metabolic
                     process [Evidence IEA]"
                     /note="Derived by automated computational analysis using
                     gene prediction method: Protein Homology."
                     /codon_start=1
                     /transl_table=4
                     /product="thymidine phosphorylase"
                     /protein_id="WP_010874421.1"
                     /translation="MNIVNLISKKQRGKALTETEINWFVHSVNNKSLADYQVSAFLMA
                     VWFQGMNSKELFCLTKAMVKSGESLHFNHHSKLSVDKHSTGGIGDKVSIALIPILTAL
                     DYSVAKLSGRGLGYTGGTIDKLEAVGVKTDFTPTEAQNLLDQNDCFIIGQSEGIAPVD
                     KVLYALRDTTATVDSLPLIASSVMSKKLAINNDYIFIDLKYGKGAFCKTKTMAKELAQ
                     YMYSIAKQFKRKLYIKLSDMNQVLGKTIGNALEVLEVVHFLKRNWTEVGADFIQLMEQ
                     IVTEILIETKRAPNKRAAVALYHATLEGEKPWQRFLKFIELQGSSWERFLDLKELFNP
                     QYKAPVLASQSGTLSYTSPVDLAMVSISLGAGRMVKTDLIDPMAGIKLVKQANEVVKA
                     GDTVLELYSSKPITPAHIEAAQHTIIIKQ"
     gene            81690..82091
                     /gene="cdd"
                     /locus_tag="MPN_RS00360"
                     /old_locus_tag="MPN_065"
     CDS             81690..82091
                     /gene="cdd"
                     /locus_tag="MPN_RS00360"
                     /old_locus_tag="MPN_065"
                     /EC_number="3.5.4.5"
                     /inference="COORDINATES: similar to AA
                     sequence:RefSeq:WP_010874422.1"
                     /GO_component="GO:0005737 - cytoplasm [Evidence IEA]"
                     /GO_function="GO:0004126 - cytidine deaminase activity
                     [Evidence IEA]"
                     /GO_process="GO:0008655 - pyrimidine-containing compound
                     salvage [Evidence IEA]"
                     /note="Derived by automated computational analysis using
                     gene prediction method: Protein Homology."
                     /codon_start=1
                     /transl_table=4
                     /product="cytidine deaminase"
                     /protein_id="WP_010874422.1"
                     /translation="MKVDLDWVHHKLQEVVNHAYTPFSKFKVACMLVANNQAFYGVNI
                     ENASYPVTLCAERSAIANMVTSIGKATIDYVFVYFDTKTPTNSPCGMCRQNIFEFATD
                     KTQLFCIEKDKSFKQFTIPEILKGGFRSYEQ"
     gene            82081..83745
                     /locus_tag="MPN_RS00365"
                     /old_locus_tag="MPN_066"
     CDS             82081..83745
                     /locus_tag="MPN_RS00365"
                     /old_locus_tag="MPN_066"
                     /EC_number="5.4.2.-"
                     /inference="COORDINATES: similar to AA
                     sequence:RefSeq:WP_010874423.1"
                     /note="Derived by automated computational analysis using
                     gene prediction method: Protein Homology."
                     /codon_start=1
                     /transl_table=4
                     /product="phospho-sugar mutase"
                     /protein_id="WP_010874423.1"
                     /translation="MNSNAYLEAQRWLSHPRVKPNLKEVITAMSAEEIEHFFSLKKPS
                     FGTAGVRGKMAPGYHGMNVFSYAYLTQGYVNYIQSLNPTKKPLRFLVARDTRKHGALF
                     NGIVCDVITSMGHVVYMFDNNEPTPTPLVSYVIKKYHFDGGVNVTASHNPKTDNGFKI
                     YDGHGAQLLDFQTDQLIAMLPPVVTMLDFEPRGNNELLHFLDNEVVYKNYFDDLKESL
                     VVDNDSFKNLPVVFTGLHGTSVKLLPRFLTYLGYSNIISVQPQNVFDANFANADHLNP
                     ESKDTWELARQYASNTKAKLMMAIDPDADRFAIAEWNPQTQDWHYFSGNESGVMVAYY
                     KLKHKQFKRQPYIVTTVVSTDLVDKIAKKYGAFVKRTNVGFKFIGQAVNHFSKDNELV
                     VAFEEAIGMMASDGLNREKDSFQAAAIMLEIARYCHNKGISLLEFYRGEIFGEFGDYY
                     NWTVPHTIHGVNWKEKMEQVLHQLTTATIKEVVGHKITKIKNYVDINLVEYVLENGNW
                     IKFRISGTEPKLKLYFNLSNGYLAALKHEAKKMHEFLVRLLNLDKA"
     gene            complement(83713..84675)
                     /gene="nusG"
                     /locus_tag="MPN_RS00370"
                     /old_locus_tag="MPN_067"
     CDS             complement(83713..84675)
                     /gene="nusG"
                     /locus_tag="MPN_RS00370"
                     /old_locus_tag="MPN_067"
                     /inference="COORDINATES: similar to AA
                     sequence:RefSeq:WP_014325320.1"
                     /note="Derived by automated computational analysis using
                     gene prediction method: Protein Homology."
                     /codon_start=1
                     /transl_table=4
                     /product="transcription termination/antitermination
                     protein NusG"
                     /protein_id="WP_010874424.1"
                     /translation="MEQVELIPQWYVAPVSVKDEAVVRNLKAKVKALGFDNEILDVRV
                     LKEREVIEEVFSLKSGKLPRSLKNTAFTKWFVLDEDRYLKVKISEKNLLGRYIYIKMI
                     YSEDAWRIIRNFPGITGIVGSSGRGALPTPLDQADADNLEQMLKGISVNPKKRVLVTN
                     TAIVEMDADKFDEKCQYILKHKQVKPEAIAQVNESGEIIDTNQFAQALMEANKAEQDE
                     WNEDVAIVKSEANKVDPSVLIPYLGKYEIVEGDTKVDQLQQFSVGNLVEVHLTGAIHI
                     QGQIKALYQGTINKAVVEVELTTKTQLINLPLENLSFIEVEQSH"
     gene            complement(84683..85060)
                     /gene="secE"
                     /locus_tag="MPN_RS00375"
                     /old_locus_tag="MPN_068"
     CDS             complement(84683..85060)
                     /gene="secE"
                     /locus_tag="MPN_RS00375"
                     /old_locus_tag="MPN_068"
                     /inference="COORDINATES: similar to AA
                     sequence:RefSeq:WP_010874425.1"
                     /GO_component="GO:0005886 - plasma membrane [Evidence
                     IEA]"
                     /GO_function="GO:0015450 - protein-transporting ATPase
                     activity [Evidence IEA]"
                     /GO_process="GO:0043952 - protein transport by the Sec
                     complex [Evidence IEA]"
                     /note="Derived by automated computational analysis using
                     gene prediction method: Protein Homology."
                     /codon_start=1
                     /transl_table=4
                     /product="preprotein translocase subunit SecE"
                     /protein_id="WP_010874425.1"
                     /translation="MEKKKLPFGLKNKEKLTAYNDEKIHELHRQLKAKIEAKKAKEKQ
                     DSKTKDTDKKVDQTPKVKVPFTKKFSNLWFGIDKEVNKIVWVTSKKLITIFLLIVLVS
                     AIMIGIYFGINHLFIALGVFKGK"
     gene            complement(85066..85212)
                     /gene="rpmG"
                     /locus_tag="MPN_RS00380"
                     /old_locus_tag="MPN_069"
     CDS             complement(85066..85212)
                     /gene="rpmG"
                     /locus_tag="MPN_RS00380"
                     /old_locus_tag="MPN_069"
                     /inference="COORDINATES: similar to AA
                     sequence:RefSeq:WP_009885719.1"
                     /GO_component="GO:0022625 - cytosolic large ribosomal
                     subunit [Evidence IEA]; GO:0000315 - organellar large
                     ribosomal subunit [Evidence IEA]"
                     /GO_function="GO:0003735 - structural constituent of
                     ribosome [Evidence IEA]"
                     /GO_process="GO:0006412 - translation [Evidence IEA]"
                     /note="Derived by automated computational analysis using
                     gene prediction method: Protein Homology."
                     /codon_start=1
                     /transl_table=4
                     /product="50S ribosomal protein L33"
                     /protein_id="WP_010874426.1"
                     /translation="MRKKIIFVCQDCLSRNYVMSWSKQVLNRLIINKYCKHCNQKTKH
                     LDSF"
     gene            complement(85228..85611)
                     /locus_tag="MPN_RS00385"
                     /old_locus_tag="MPN_070"
     CDS             complement(85228..85611)
                     /locus_tag="MPN_RS00385"
                     /old_locus_tag="MPN_070"
                     /inference="COORDINATES: similar to AA
                     sequence:RefSeq:WP_010874427.1"
                     /note="Derived by automated computational analysis using
                     gene prediction method: Protein Homology."
                     /codon_start=1
                     /transl_table=4
                     /product="hypothetical protein"
                     /protein_id="WP_010874427.1"
                     /translation="MKVIKKLNLLNELTMLVCIFFFVCTISLIGIGIMYDLINRTSLS
                     APRRDPIFRNLNTVLIVLGVLEILLMVAQLVMSNMAANIINEVAENVEQKFAKALKWS
                     RFLPFGLLQLYCYHKIKLVTQTDNI"
     gene            complement(85598..86428)
                     /gene="rsmI"
                     /locus_tag="MPN_RS00390"
                     /old_locus_tag="MPN_071"
     CDS             complement(85598..86428)
                     /gene="rsmI"
                     /locus_tag="MPN_RS00390"
                     /old_locus_tag="MPN_071"
                     /EC_number="2.1.1.198"
                     /inference="COORDINATES: similar to AA
                     sequence:RefSeq:WP_010874428.1"
                     /GO_function="GO:0008649 - rRNA methyltransferase activity
                     [Evidence IEA]; GO:0008757 -
                     S-adenosylmethionine-dependent methyltransferase activity
                     [Evidence IEA]"
                     /GO_process="GO:0000451 - rRNA 2'-O-methylation [Evidence
                     IEA]"
                     /note="Derived by automated computational analysis using
                     gene prediction method: Protein Homology."
                     /codon_start=1
                     /transl_table=4
                     /product="16S rRNA
                     (cytidine(1402)-2'-O)-methyltransferase"
                     /protein_id="WP_010874428.1"
                     /translation="MPALKVIATPIGNIEEVSPRVKAALTKCEVLFCEDTRVTKKLLG
                     LLGIDFSNKQFIINNEFKEKQNLSKVANLIHQYHCGLVSDAGYPSVSDPGHILVEYVR
                     TQLPQIAIEVINGPSALVCGLVTSGFPESPLLFLGFLDHKPTQVTQTLKHYQNFQGTI
                     VLFEAVHRLQQTLEVIQTVFSNTEVFVGRELTKLHESHYWFNTSAPLPDITLKGEFVI
                     VINNHHTQPVGQYSDQLLKQEITQLVQMGVKVKDACHYLAKRLQLKSNKLYTLFHESD
                     "
     gene            complement(86410..86946)
                     /gene="rnmV"
                     /locus_tag="MPN_RS00395"
                     /old_locus_tag="MPN_072"
     CDS             complement(86410..86946)
                     /gene="rnmV"
                     /locus_tag="MPN_RS00395"
                     /old_locus_tag="MPN_072"
                     /EC_number="3.1.26.8"
                     /inference="COORDINATES: similar to AA
                     sequence:RefSeq:WP_010874429.1"
                     /GO_function="GO:0043822 - ribonuclease M5 activity
                     [Evidence IEA]"
                     /GO_process="GO:0006364 - rRNA processing [Evidence IEA]"
                     /note="Derived by automated computational analysis using
                     gene prediction method: Protein Homology."
                     /codon_start=1
                     /transl_table=4
                     /product="ribonuclease M5"
                     /protein_id="WP_010874429.1"
                     /translation="MDKKTRLKLDGVIVCEGKTDQARLQQLFDVSVITTNGSALNQRT
                     INLIKAVAKKQPVILFLDPDVAGQKIRRQLEQHLDKYESCFIARKDMKPNSTKIGVAE
                     ATDAALIQALQQRQVFTKTTQPTLSWEQYLELNLNSKSKRLALCNKLHLSYFNHKQLF
                     RKLNLLQLTFDQVCQLLK"
     gene            complement(86925..87911)
                     /gene="prs"
                     /locus_tag="MPN_RS00400"
                     /old_locus_tag="MPN_073"
     CDS             complement(86925..87911)
                     /gene="prs"
                     /locus_tag="MPN_RS00400"
                     /old_locus_tag="MPN_073"
                     /EC_number="2.7.6.1"
                     /inference="COORDINATES: similar to AA
                     sequence:RefSeq:WP_014574862.1"
                     /GO_function="GO:0004749 - ribose phosphate
                     diphosphokinase activity [Evidence IEA]"
                     /GO_process="GO:0009152 - purine ribonucleotide
                     biosynthetic process [Evidence IEA]"
                     /note="Derived by automated computational analysis using
                     gene prediction method: Protein Homology."
                     /codon_start=1
                     /transl_table=4
                     /product="ribose-phosphate diphosphokinase"
                     /protein_id="WP_015344868.1"
                     /translation="MDRHNHVVFSLSKTHDLVSRICQKLKMPMGLITHNEFADGETYI
                     RFEESVRNKDVFIFQSTCAPVNDSLMELLIAIDALKRGSAKSITAILPYYGYARQDRK
                     TMGREPITSKLVADLLTTAGVSRVALTDIHSDQTQGFFNIPVDTLRTYHVFLTRTVEL
                     LGKKDLVVVSPDYGGVKRARLIATSLELPLAIIDKRRPAHNVAESINVLGEVANKNCL
                     IVDDMIDTGGTVIAAAKLLREHHAKKVCVMATHGLFNGEAPQRFQKAFNEGLVDYLFV
                     SNSIPQTKFDQCPQFQVIDLAPLFEEVLLCYANNSSISAIYTRHIEWIKKHV"
     gene            complement(87898..88341)
                     /gene="smpB"
                     /locus_tag="MPN_RS04050"
                     /old_locus_tag="MPN_074"
     CDS             complement(87898..88341)
                     /gene="smpB"
                     /locus_tag="MPN_RS04050"
                     /old_locus_tag="MPN_074"
                     /inference="COORDINATES: similar to AA
                     sequence:RefSeq:WP_010874431.1"
                     /GO_function="GO:0003723 - RNA binding [Evidence IEA]"
                     /GO_process="GO:0006450 - regulation of translational
                     fidelity [Evidence IEA]"
                     /note="Derived by automated computational analysis using
                     gene prediction method: Protein Homology."
                     /codon_start=1
                     /transl_table=4
                     /product="SsrA-binding protein"
                     /protein_id="WP_010874431.1"
                     /translation="MRVLVNNPRAQYDYYLLTGYCAGLVLKGSEVKSLALGQGSLKEA
                     YVFIDKHEVYIKDFSISPYAFSGEFNHPFKRVKKLLLNRNEIKQITARQKQEGLSIIP
                     LKVFFKNGKIKMEIWLAKPKKKFDKREAIKSKTIQRELRQQYGSP"
     gene            88348..89247
                     /locus_tag="MPN_RS00405"
                     /old_locus_tag="MPN_075"
     CDS             88348..89247
                     /locus_tag="MPN_RS00405"
                     /old_locus_tag="MPN_075"
                     /EC_number="2.4.-.-"
                     /inference="COORDINATES: similar to AA
                     sequence:RefSeq:WP_010874432.1"
                     /note="Derived by automated computational analysis using
                     gene prediction method: Protein Homology."
                     /codon_start=1
                     /transl_table=4
                     /product="glycosyltransferase family 2 protein"
                     /protein_id="WP_010874432.1"
                     /translation="MKISVIISTYNCGALIVKALCSLVSNQTPACELEVLVIDDGSID
                     NTRQIIKKFQAKVSFTLKYFYKKNGNWGSVINYVKENRLANGDWITVLDSDDTLKPNT
                     LNKLANLVEKADYDLVVFDYTKCWKKIKLKIHTYPTWWKNMTRELQKQTPFCIPLGKF
                     LKRNLFYKLPKLKEKVSFQDALYTASSLKLAKKVRHVNQSGGNYHFKRAGNSMSIPWN
                     IKRFSAELDICKDLIRLNAQEIALVHLLRQQFRVQLKEKQIQLAVTRDFNFSGFSWYT
                     RCFLWMVYQTMLKRYFYLQTTKQ"
     gene            complement(89299..90993)
                     /locus_tag="MPN_RS00410"
                     /old_locus_tag="MPN_076"
     CDS             complement(89299..90993)
                     /locus_tag="MPN_RS00410"
                     /old_locus_tag="MPN_076"
                     /inference="COORDINATES: similar to AA
                     sequence:RefSeq:WP_010874433.1"
                     /note="Derived by automated computational analysis using
                     gene prediction method: Protein Homology."
                     /codon_start=1
                     /transl_table=4
                     /product="MFS transporter"
                     /protein_id="WP_010874433.1"
                     /translation="MLWAIVLLGYLLFVVEWFVIDRIAGKPAGILDSNTKVLPNYDGW
                     VNSFFANSAGSIAGSATNWSITLLRAVGSVLCGIVVLKFGYRYAVMIMMGLMCLCFPF
                     LIIGDPLGGNNQLTLLRPLSKEVMGKLSSLSSQLHEGQLLGPVMAEGKTMLADGQTID
                     LVQGLDKNLIGTSSSIAGYALFIIFRSTIAIGGTTLVTYSQPLIASLSTQRRKSVLSN
                     ANLWGFNSGIVVAFVPFLFQSVQQAGTKYWVFILTALILIGFGILCVFAWFEKQMDPF
                     MPQKQTKEQMQLGNQPSAGDILKRKATWKMIGMYGICLVVLVNPLTGGWWNILQAVSP
                     ASSFNVKDGVKTLKPLEGAGGYFAGLPTLAILWVLGYGMGYMVFSPFNKTVYDRKRWL
                     SFMFFMNALMVIVIVLFAATLGVGTAVGFAFVAIATFIGGSFAWSMQSTILILPHEFK
                     EYKRSEVSVLFGYIWGFGYVIYTAFDITNSMFLEAPKLANPGMKGVSILPGAIAGVAL
                     FAGLLLAAIAIVVTLPSSYLKNGDELVSEMTKKWKLNQWQFLVASKEKNRYADLLK"
     gene            complement(91199..92839)
                     /locus_tag="MPN_RS00415"
                     /old_locus_tag="MPN_077"
     CDS             complement(91199..92839)
                     /locus_tag="MPN_RS00415"
                     /old_locus_tag="MPN_077"
                     /inference="COORDINATES: similar to AA
                     sequence:RefSeq:WP_010874434.1"
                     /note="Derived by automated computational analysis using
                     gene prediction method: Protein Homology."
                     /codon_start=1
                     /transl_table=4
                     /product="MFS transporter"
                     /protein_id="WP_010874434.1"
                     /translation="MWGLVLLGYVLFVIEWFVIDFIRGSAASLLTEQTSAVPQYGGWF
                     SSFFVADAGFIPGQATNWTITLLRAVGSILCGVMVVKFGYRHAVMIMMGLMCVCFPFL
                     IIGSPLGGHNELTLLRPASSEVISKLTKISSSLQQGQLLGPVQVGSQTMLADGTPVSL
                     IKGINGNEIGTSASMTGYAFFIIFRSTIAIGGTTLIAYAQPIIASLSSNRKKSILSNA
                     NFWGFNVGLVIVAAPFLIPGVGRFATANWVWVVTFMILLVFAMLLVFAWFEKKVDHML
                     PQKQSKTNQSLSVRPSALSILKRKTTWKLLAIAGVGTILLINPLTQTWFNSLLAISGA
                     KKAIIPTARPILLILWVMGYLLGYFLLSPFNKTIYDKKRWLHFIFTANAVLVLLIVIF
                     AATLGLNTVVGFTFVGIFTFIAGGFGWSLGSSILILPYEYKEYKRNEVSIIFGYVWGF
                     AYVFYSIFDIITSVFLDAPRIATGNTSANILPGAIAAIVLFVSLLLVINWVIIYLPSS
                     WIKNGDECVSEMTKKWRITQWQFLIANKAKNRYADLLK"
     gene            complement(93052..93140)
                     /locus_tag="MPN_RS00420"
                     /old_locus_tag="MPNt03"
     tRNA            complement(93052..93140)
                     /locus_tag="MPN_RS00420"
                     /old_locus_tag="MPNt03"
                     /product="tRNA-Ser"
                     /inference="COORDINATES: profile:tRNAscan-SE:2.0.9"
                     /note="Derived by automated computational analysis using
                     gene prediction method: tRNAscan-SE."
                     /anticodon=(pos:complement(93105..93107),aa:Ser,seq:gct)
     gene            93191..95275
                     /locus_tag="MPN_RS00425"
                     /old_locus_tag="MPN_078"
     CDS             93191..95275
                     /locus_tag="MPN_RS00425"
                     /old_locus_tag="MPN_078"
                     /inference="COORDINATES: similar to AA
                     sequence:RefSeq:WP_010874435.1"
                     /GO_component="GO:0016020 - membrane [Evidence IEA]"
                     /GO_function="GO:0022877 -
                     protein-N(PI)-phosphohistidine-fructose phosphotransferase
                     system transporter activity [Evidence IEA]"
                     /GO_process="GO:0009401 - phosphoenolpyruvate-dependent
                     sugar phosphotransferase system [Evidence IEA]"
                     /note="Derived by automated computational analysis using
                     gene prediction method: Protein Homology."
                     /codon_start=1
                     /transl_table=4
                     /product="fructose-specific PTS transporter subunit EIIC"
                     /protein_id="WP_010874435.1"
                     /translation="MFKPLLSAELFFNWTAKDFKDKTSFLKQACRVLQDKNCIKEEQI
                     ALTALKEREAQITTGIMSKLALPHMQSATVLKPFVAVFKVNNVDWQSLDNQPVKLIFL
                     IGVPKDQGNLHLEFISQFSKLMLQDEFANKVPNIRSFNGLINLIDSFQQTAVASQPVV
                     NEAAAQTEEPKDTNTQYDFVAVTACPTGIAHTFMAKEALEKFARDHNLKVKVETQGTD
                     GIQNQLTESDLNNTKGIILACDRLIDLTRFYGHANVVEVSTTKAIKTPQTVYDQVVKK
                     EGKLLGNKSSDSASQTELKETTEQLSFKDFHKRIYRAILSGVSYMLPFVVFGGILIAI
                     AFLIDINNAGNAGKQFGSKDPIANWFKTLGGLSFGLIVPILSAYIAFALVGRQGLLPG
                     FIVGLISAGKFLLNIDIVTGKIDWATESKVSSGFFGAIFGGLLAAVLIIVQQRYIYRK
                     LPQALQGIKNILFIPLLGTLVTAALFWVINIPLIYLNYGLSKFLQIMDKPYLAPLLGL
                     VIGLMMCFDLGGPVNKAAYVFGVVSLESQNSGTVAMASAILSGMVPPLGIAIAATIRK
                     QCFDKEELPAAYACYVMGLSFISEGAIPFVAKRPKIMLAANLIGGAVCGVLTGAFALT
                     IRAPHGGVFVFALLKTNLEGIAGNTLQIGAGVGLALLALIVSSFISAGIIIGHNLLVV
                     RKKTKQLVNTNA"
     gene            95268..96170
                     /locus_tag="MPN_RS00430"
                     /old_locus_tag="MPN_079"
     CDS             95268..96170
                     /locus_tag="MPN_RS00430"
                     /old_locus_tag="MPN_079"
                     /inference="COORDINATES: similar to AA
                     sequence:RefSeq:WP_014325325.1"
                     /note="Derived by automated computational analysis using
                     gene prediction method: Protein Homology."
                     /codon_start=1
                     /transl_table=4
                     /product="1-phosphofructokinase family hexose kinase"
                     /protein_id="WP_010874436.1"
                     /translation="MLNHNSKVWIVNYACAIDYYLDKHKQQRGVLTPGGKGINMAIVM
                     ALFGIKPTVLTFLGQPTKDLFLQLLKPYQLDLVSFPATTQTRINVKLLDGAQTTEIND
                     VTPLIEEQAVHEMIAYLKANVKPNDLLVLNGRFLQRDLVKLLDVAFSLTKYVVLDVDE
                     PQLLQLLNQRQPWLMKPNRDEFVAMVNANNSNVDQQELVQLIKQFQTTQNLLMSDGAQ
                     GAYFFDQQQLLFMEAIPPQQLVSTTGAGDTLLGVFLANLLLDKDPVGSLKVAVNYASA
                     TISKLAVVNSNDQIVLKATNYYYL"
     gene            96178..96339
                     /locus_tag="MPN_RS03875"
     CDS             96178..96339
                     /locus_tag="MPN_RS03875"
                     /inference="COORDINATES: similar to AA
                     sequence:RefSeq:WP_014574865.1"
                     /note="Derived by automated computational analysis using
                     gene prediction method: Protein Homology."
                     /codon_start=1
                     /transl_table=4
                     /product="hypothetical protein"
                     /protein_id="WP_014574865.1"
                     /translation="MSTKELAKQPKVNQERESILLPVLLAVFSMLFFMLLLALVLLYA
                     IPGKVNNLN"
     gene            96407..100567
                     /locus_tag="MPN_RS00435"
                     /old_locus_tag="MPN_080"
     CDS             96407..100567
                     /locus_tag="MPN_RS00435"
                     /old_locus_tag="MPN_080"
                     /inference="COORDINATES: similar to AA
                     sequence:RefSeq:WP_010874437.1"
                     /note="Derived by automated computational analysis using
                     gene prediction method: Protein Homology."
                     /codon_start=1
                     /transl_table=4
                     /product="ABC transporter permease"
                     /protein_id="WP_010874437.1"
                     /translation="MRNLIKNVFRSFRTAKIALIALTFLIFVAVGSFVLLNNTVNNFN
                     ASFQHVTEQGQLSNAIINERYDFGKLEFQKTSNDATSSAQPSVSTRSTLTAQKANGAN
                     SSFTLTLTPDSRTSFINNALQLKPDVYNSLVTVTFSYGSESDQTKKTQIEEQSKLIAA
                     NNLSRALQTDKELLVTGQLEQLKATFRTYKAINITDQGVFKKLIASEPTDQVNRLVLF
                     DGHQLARSRQVEFNELFSQFTQVQAKGKDQLSTTLKNGNYEQLLQAIANNFGSSETEL
                     LKEIQDALKQTNSSTTLAQTQSSQQFSKLKNLFDSGSTFTNIAGKLTLQWMEGTNKKQ
                     LVIFDPSSYETVVAPGNWSYEQQQGKAVYQDINHWNRIKRLPFNEFEREFQKIDKRYK
                     MLVDKIEYLILGVGITPDFVYPVFSESLLIPNTANEQLYYVNQTGYERTASSFLTNPT
                     ETGIVARLPNLNHDLDVINQWAVKNMSWPPNLKAAYSNTDTTNILNLLAARTVFIPNL
                     INTISLVSSFLTIAILLVAIFVTILILVSYLKKNTEQIGILKANGVSGRKINLSLLIF
                     SLIPGIVGSFIGYTLGISMQNVAINLFSNYWFIPTQTSSFSVLGLLFFALLVVLMMSG
                     ISLFVGWLILRQDVVKILKHDSEFKVSHLGLWAKWLFAKFGIMTRFRVALAFNAPWKL
                     VFLTLMSALTMMILNLSFATKDAFQVAQTKTTLTQSNHQYEFELASPTEQSGLLKWQL
                     FAELGATDDRTTDAVKLANRRMEIQSVDESKKWKNQQVINFVTDATGFSNDINYLENI
                     VQSKIGLDYSLGFGNVSSNPWKLSETLMPANQASASNTAFQNFLKAIIVIDPNEGGKY
                     IKQTKDEVTVRFLYEIDSSKALKNGNTKSVNKIQKSTAAPQAQQGQSNQLMLDNDFAK
                     FLYKQFNLIKEGGKADPVDLNNFDFANQNQIKRFYSKYNALPPVDYKLAFNVIGLPKE
                     TIANQKDAPLFGFLTLQAQLGNDAIKIKGIKDWKLDNTNLGPVLRTNEDEIINQRLFS
                     KPNGIIINSSAAKKYRLKEGSQLHVKIHNGYKRVNAKLVNQDPTLTATFNIVGINNSV
                     HEPEFYTSYKTAATLLQYPNEWIEKQLPFNSFYANSILPFTQSTSLFSESGLFPGTSS
                     FAANNTVLTEVIKKTIEGGKTNSKTDVQKRAAQATANGKYNSSQNNKMNYERLQKALG
                     ITSDLDSSKAGEYATILERVYDGLPYNSTISFISNVQANDALFANIANTTQQIQTAAI
                     GIIIPIIMLIVLLVSTTLIQELKKIAIRLKALGYSNPKILLSFLSIYLPLFIFGLLIS
                     IPISIYLIALHNQVIFSSAAILLEATLNFPTVILSMLVLSGVLSITFVLNWLELNKIK
                     IAKEIKNS"
     gene            100567..101964
                     /locus_tag="MPN_RS00440"
                     /old_locus_tag="MPN_081"
     CDS             100567..101964
                     /locus_tag="MPN_RS00440"
                     /old_locus_tag="MPN_081"
                     /inference="COORDINATES: similar to AA
                     sequence:RefSeq:WP_010874438.1"
                     /note="Derived by automated computational analysis using
                     gene prediction method: Protein Homology."
                     /codon_start=1
                     /transl_table=4
                     /product="ABC transporter ATP-binding protein"
                     /protein_id="WP_010874438.1"
                     /translation="MRYFALTDLTKPTAKFTTDAMELRQISNAYLNQAQAYLQKGLKQ
                     LKKDYKNAILYTPKTEYKRFLKWKQTFLQDLNQTQKRFFIVRAQHFSYVLLFNLLDEQ
                     VEAVIATFNNFLDEHRLEAQSKQFDLDTAVNELHDYFDQLQKNTAYSEDLPTHLTQKT
                     EQLINARNTQLTNLLNKIATTKPPLNKQQRLLASFRNYHEHLFLKNEVKKVTWLNEPR
                     AKKESVTPDEEHIIELKNVYKYITNGVTTNAVLKGIDLKLKAHDFIVILGPSGSGKTT
                     LLNIISGMDRPSSGSVVVNGQEMICMNDRQLTNFRRNYVGYIFQQYGLLPNLTVRENV
                     EVGANLQRNPDKRINIDELLEAVGMKHLQKKLPNELSGGQQQRVSIARAFAKNPLLIF
                     GDEPTGALDLEMTQIVLKQFLAIKQRYKTTMVIVTHNNLIAQLADLVIYVADGKIQAL
                     QANPNPKQVEDINWI"
     gene            101985..103931
                     /locus_tag="MPN_RS00445"
                     /old_locus_tag="MPN_082"
     CDS             101985..103931
                     /locus_tag="MPN_RS00445"
                     /old_locus_tag="MPN_082"
                     /EC_number="2.2.1.1"
                     /inference="COORDINATES: similar to AA
                     sequence:RefSeq:WP_010869316.1"
                     /note="Derived by automated computational analysis using
                     gene prediction method: Protein Homology."
                     /codon_start=1
                     /transl_table=4
                     /product="transketolase"
                     /protein_id="WP_010874439.1"
                     /translation="MKNLFACQHLALSAIQHAKGGHVGMALGASPILYTLWTKHIQFN
                     PNCPKWINRDRLVMSAGHGSMALYPILHFAGLITKQEMLHHKYGQVNTSSHPEYAPNN
                     FIDASTGPLGQGLGMAVGMALTQRVLAAEFKALSPKLFDHFTYVVVGDGDLQEGVSYE
                     VAHLAGVYQLNKLIVLHDSNRVQMDSVVRDVSLENLQTRFTNMGWNYLETSDAVADID
                     AAIKQAKKSDKPTFIEVHTTIAKNTTLEDQPAGHWFIPTDKDFARFNSNTKTNFTPFE
                     YPQTVYDFFHKQVIARQAKPVQAYKELLEKLKDKPLYTKFINWTENDYQALYLNQLDE
                     RKVAQANAATRNYLKDFLGQINNSNSNLYCLNADVARSCNIKLGDDNLHTNPHSRNIQ
                     VGIREFGMSTIMNGMALHGGVKVMGGTFLAFADYSKPAIRLGALMNLPTFYVYTHDSY
                     QVGGDGPTHQPYDQLPMLRAIENVQVWRPCDEKETAAGVNYGLLSQDQTNVLILTRQA
                     LPSLEQSDSVQTLKGGYIISNRKQPDVIVAASGSEVQLALQLEQALNEQQLKTRVVSV
                     PNINMLLSQPQSYLQQLFDPNSVLLTLEASASMEWYALAKYVKKHTHLGAFSFGESND
                     GQVVYEHKGFNVTNLLKLIKTLKS"
     gene            103941..105542
                     /locus_tag="MPN_RS00450"
                     /old_locus_tag="MPN_083"
     CDS             103941..105542
                     /locus_tag="MPN_RS00450"
                     /old_locus_tag="MPN_083"
                     /inference="COORDINATES: similar to AA
                     sequence:RefSeq:WP_015344870.1"
                     /note="Derived by automated computational analysis using
                     gene prediction method: Protein Homology."
                     /codon_start=1
                     /transl_table=4
                     /product="DUF31 family protein"
                     /protein_id="WP_010874440.1"
                     /translation="MVKVWKIGFGVFLPTALLFSACSFKDYIPTPSFRKDFSTENNFV
                     KNKVPGKDDIYSKFYDLTFSLNFVNNQAQEFGTGWLIDWKGDENKNLSKNKEGQTASQ
                     TRSSSEQTTDQDANLFTAYIATNLHVADGLKNDQDYAPYNKDGWGQPYPYQQKTQSFL
                     LGKYTKPNVQLVKTNYEKPEDAVIEQKLKEDSLLFIQTSTLPKTAYAAIDPVNFSYNP
                     TRTNGFWTAGKYNVYNGGNSIGNYADFAVIEVPLVLSNPNDAKIYQEWIRPATQAYKY
                     LGDVEGLFAKKGYRSYIQDFYHLLGYPVTKNTKSEFILGQSQGTVNHMSFSNDESNTT
                     NTITKASLTQQPHKEQSAYVVRESGLPTLTMNVDKYTGAKGTHLVNVDQITDLSLGDG
                     LIDFGGLSRFILQYHNVNYKQFGYGTILWDTNFGGGSSGSAIFNQNKQINSIYFGALV
                     NVTTDRNENVGLGLGQILRAPNTFNSSHEVPYSYDLIFGDVNTTNFYAQFAKKHNTHM
                     WSKIQSTQNGEIGFHKNSKTGQQRH"
     gene            105592..107166
                     /locus_tag="MPN_RS00455"
                     /old_locus_tag="MPN_084"
     CDS             105592..107166
                     /locus_tag="MPN_RS00455"
                     /old_locus_tag="MPN_084"
                     /inference="COORDINATES: similar to AA
                     sequence:RefSeq:WP_014574866.1"
                     /note="Derived by automated computational analysis using
                     gene prediction method: Protein Homology."
                     /codon_start=1
                     /transl_table=4
                     /product="DUF31 family protein"
                     /protein_id="WP_010874441.1"
                     /translation="MLLRSVWYKLGSLLIILPLTGCGYVRLKRANFQTDFTINRIPTQ
                     GDVYHDNYDLTFSLNFATSSKDSYGTGWLIDWKGDENKPSNTDPFLIYLATNLHVVDA
                     LRNPQDYEPYNKDSNGQDYGNRDITHFFALGKYTDPGLLGVETKEQSAFISIQTSAIP
                     KTAYTANDFVDYQYDSLTKQWNKKSDQKDQTQEQTVIGQSWSYKPAYADFAVIEVPLF
                     LDNVRDKQVFDYFVKPAIETYKKLGDTAQLFTEQNLKELEKETYIMLGYPVVESNIYA
                     HILGQGKELRVTQQVNNQPVKKNYVLQTITKEQHTLDITREIPTLIQNKSLSGDFVGS
                     KLLSQEEQQQEHAFLGNLNQGIIDFARLSNFNLQYHNREYQQYGKGLALANTNFSGGS
                     SGTLVLNQQKQISGVYFGVLEFGGTNGTNRESSIGVGQILRVKDDAQLQQHSHNNLLS
                     QLGSSHNSITYDIIFGNKDTKNYYAQFAKKHQTHLYSQISSSNQQELKYVDNDPNLKI
                     KEEAAKSTVQNLTVYS"
     gene            107273..108595
                     /locus_tag="MPN_RS00460"
                     /old_locus_tag="MPN_085"
     CDS             107273..108595
                     /locus_tag="MPN_RS00460"
                     /old_locus_tag="MPN_085"
                     /inference="COORDINATES: similar to AA
                     sequence:RefSeq:WP_010874442.1"
                     /note="Derived by automated computational analysis using
                     gene prediction method: Protein Homology."
                     /codon_start=1
                     /transl_table=4
                     /product="hypothetical protein"
                     /protein_id="WP_010874442.1"
                     /translation="MQLTTSQQMQTNFLTTNKHHLLKYTNGLIWCWWLFVISLVLASS
                     TFRGFFLGTINIVNFVFWILALIFGVAVAFINGVLSSELKENSVFQEEQKRFFLGFFF
                     PQMAFCNALWLKLKLSYLNSERENLLEKIKQKLKKLTLSVFVVWGIYCVLATSIYLPN
                     ALRILNIYQIPNLIALINNRLSEILPDGNRYFLGHSSFAFHYYEIVSRIPFLVFFIIP
                     TITLITLGCYLFAYLRFINSNKLRKPLSTLSIVIMLTDVVGIIQWIIIDILLIWLNVP
                     FVIFVIFWVIKLVLPLAMIGTFVSSLTIYKKVTSKEWLAIKEEQINLTTMNININMGE
                     QSSKNMNSFENHESNERNSLQIYQQHSSMMSETKRKQSSLSYDARILLPKSPYNTKKT
                     LFLIIFFSIISLILATIGSVFISFAIVQISIPFYVIGGVIWFFTFISL"
     gene            108857..109174
                     /locus_tag="MPN_RS00465"
                     /old_locus_tag="MPN_086"
     CDS             108857..109174
                     /locus_tag="MPN_RS00465"
                     /old_locus_tag="MPN_086"
                     /inference="COORDINATES: similar to AA
                     sequence:RefSeq:WP_010874443.1"
                     /note="Derived by automated computational analysis using
                     gene prediction method: Protein Homology."
                     /codon_start=1
                     /transl_table=4
                     /product="hypothetical protein"
                     /protein_id="WP_010874443.1"
                     /translation="MESALNQEFQIDFCVKNKKLLKILANVLIASWLSFVVFLILGCI
                     AIDLFRFDLYSQFFFNHLSTLSALAWTFFVLAILFGAATLAINGFFYKEIRKKSAFKE
                     DSK"
     gene            109247..109798
                     /locus_tag="MPN_RS00470"
                     /old_locus_tag="MPN_087"
     CDS             109247..109798
                     /locus_tag="MPN_RS00470"
                     /old_locus_tag="MPN_087"
                     /inference="COORDINATES: similar to AA
                     sequence:RefSeq:WP_017532937.1"
                     /note="Derived by automated computational analysis using
                     gene prediction method: Protein Homology."
                     /codon_start=1
                     /transl_table=4
                     /product="hypothetical protein"
                     /protein_id="WP_017532937.1"
                     /translation="MDLKKELLFKKIKHKIKLISLFIFGFWSIYVVCMTLIYVPTTLN
                     LIDSFNYSESIYKWGDYFFRHLESRDFYFSNFGFISLFLLLFVIPTITLTTLGCFLFS
                     YLRFTDINKIKIQIYSLLTVFIFIDVFGLVVSVLFGYLLPLAFDSLPFSVNLTREVFL
                     SLAMIVIFANSVIFTLRQKRNID"
     gene            109846..110133
                     /locus_tag="MPN_RS00475"
     CDS             109846..110133
                     /locus_tag="MPN_RS00475"
                     /inference="COORDINATES: similar to AA
                     sequence:RefSeq:WP_017532936.1"
                     /note="Derived by automated computational analysis using
                     gene prediction method: Protein Homology."
                     /codon_start=1
                     /transl_table=4
                     /product="hypothetical protein"
                     /protein_id="WP_017532936.1"
                     /translation="MEKETKKDLLSEVKNSFHSSNKNIKSEIILKNTSGNNIYLRSDA
                     RRLLPRIPYNTKSALLFTLLFAFLSGLSYGLASLCINFSFTSPQIFIVLIY"
     gene            110386..110841
                     /locus_tag="MPN_RS00480"
     CDS             110386..110841
                     /locus_tag="MPN_RS00480"
                     /inference="COORDINATES: similar to AA
                     sequence:RefSeq:WP_017532935.1"
                     /note="Derived by automated computational analysis using
                     gene prediction method: Protein Homology."
                     /codon_start=1
                     /transl_table=4
                     /product="hypothetical protein"
                     /protein_id="WP_017532935.1"
                     /translation="MKQNLSSRNFIKKSEKTVSTTVNINTEASSYIAKNLENQKAVLS
                     AKELEKQELLLVRLNAVKRFPCYPYNTKKAFNISVLFVLLAGLFFTASYFSIFYSIFT
                     RFKALLIFLGVVFILITFIMLIHCYIWSVRFKSEYLANRIYALNFQKGA"
     gene            110813..111118
                     /locus_tag="MPN_RS00485"
                     /old_locus_tag="MPN_088"
     CDS             110813..111118
                     /locus_tag="MPN_RS00485"
                     /old_locus_tag="MPN_088"
                     /inference="COORDINATES: similar to AA
                     sequence:RefSeq:WP_010874445.1"
                     /note="Derived by automated computational analysis using
                     gene prediction method: Protein Homology."
                     /codon_start=1
                     /transl_table=4
                     /product="hypothetical protein"
                     /protein_id="WP_010874445.1"
                     /translation="MHWIFKKEPNISVQQNPTKENVSDVSMIEINNLTALERDEKVET
                     EDINTNVIANTYTVQANVPTAFQTSETNSNTVTNVPKSPELISIQRLERLKNRYTFL"
     gene            111197..111361
                     /locus_tag="MPN_RS03880"
     CDS             111197..111361
                     /locus_tag="MPN_RS03880"
                     /inference="COORDINATES: similar to AA
                     sequence:RefSeq:WP_014574870.1"
                     /note="Derived by automated computational analysis using
                     gene prediction method: Protein Homology."
                     /codon_start=1
                     /transl_table=4
                     /product="hypothetical protein"
                     /protein_id="WP_014574870.1"
                     /translation="MAFLSFIDAVAFICFIVFLVLAISTSRRIRDLEMMQQMKELVDK
                     KQETPEQNKQ"
     gene            111478..112617
                     /locus_tag="MPN_RS00490"
                     /old_locus_tag="MPN_089"
     CDS             111478..112617
                     /locus_tag="MPN_RS00490"
                     /old_locus_tag="MPN_089"
                     /EC_number="3.1.21.-"
                     /inference="COORDINATES: similar to AA
                     sequence:RefSeq:WP_014574871.1"
                     /GO_function="GO:0003677 - DNA binding [Evidence IEA]"
                     /GO_process="GO:0006304 - DNA modification [Evidence IEA]"
                     /note="Derived by automated computational analysis using
                     gene prediction method: Protein Homology."
                     /codon_start=1
                     /transl_table=4
                     /product="restriction endonuclease subunit S"
                     /protein_id="WP_015344871.1"
                     /translation="MEIKTYKIKDICEASHGREINTKYLRENQGIYPVYSSATSNEGE
                     MGRIKTYDFDGEYVTWTTRWSYAGSIYYRNGKFSASSNCGILKVLNKEINPKFLAYAL
                     KKEAKKFVNTTSAIPILRTQKVVEIPIDFPPLQIQEKIATILDTFTELSAELSAELSA
                     ELSAELSAELRERKKQYAFYRDYLLNLKNWKEENKYYKLGEIAQKVLVGGEKPADFSK
                     EKNEVYKYPILSNNSKAEEFLVYSKTFRVEEKSITVSARGTIGAVFYRDFAYLPAVSL
                     ICFVPKEEFDIRFLFHALRAIKFKKQGSATGQLTVAQFKEYGIHVPSLKKQKEIAAIL
                     DPLYSFFTDLNEGIPAEIELRKKQLDYYQNFLFNWVQNQKAASIL"
     gene            112772..113761
                     /locus_tag="MPN_RS00495"
                     /old_locus_tag="MPN_090"
     CDS             112772..113761
                     /locus_tag="MPN_RS00495"
                     /old_locus_tag="MPN_090"
                     /inference="COORDINATES: similar to AA
                     sequence:RefSeq:WP_010874447.1"
                     /note="Derived by automated computational analysis using
                     gene prediction method: Protein Homology."
                     /codon_start=1
                     /transl_table=4
                     /product="hypothetical protein"
                     /protein_id="WP_010874447.1"
                     /translation="MQTILTDQASFNILTSKRNLINKLTITNIVLWALFVFCAIATAF
                     LAISHSFHKNFSFFLESGNSNNEGETTTKVNIHVLVAQILTPIFTVLLILCWMGNIGI
                     NSLLFGQLSICQQFQNEKKWLLWAIFIPQLTLTNSLLVREKLKNILDANSNSSTQKNR
                     LTWWMIGFFVVWFIQLFLGFLIYLPAYSAEARLNLNLSFLSFALNSPLPVGHAANGYF
                     FLGLIFAFMDLTIIVLLVISGFILKHLIQTNKTEHKKYQLMFFWTALAIDVIGLIMTI
                     SFIVVSFSLEKGDDYLLKTPFFGSSLMALITIATLVTTILLFIRFNKKRLLKD"
     gene            113838..114254
                     /locus_tag="MPN_RS00500"
                     /old_locus_tag="MPN_091"
     CDS             113838..114254
                     /locus_tag="MPN_RS00500"
                     /old_locus_tag="MPN_091"
                     /inference="COORDINATES: similar to AA
                     sequence:RefSeq:WP_010874769.1"
                     /note="Derived by automated computational analysis using
                     gene prediction method: Protein Homology."
                     /codon_start=1
                     /transl_table=4
                     /product="hypothetical protein"
                     /protein_id="WP_010874448.1"
                     /translation="MGGWMLCAPPIYTPHTNSWTERWDRTSWWRWSAQRWSGWSFKIV
                     RANKALRVMAKTKMPLVLIPPSPNKPYSKLAINQELHLIPPKKTSPATSSSLKPRPGP
                     RGCLNARLSWRCPTLSRKVRVPTIKVPMVRAPSTPP"
     gene            114948..115853
                     /locus_tag="MPN_RS00505"
                     /old_locus_tag="MPN_093"
     CDS             114948..115853
                     /locus_tag="MPN_RS00505"
                     /old_locus_tag="MPN_093"
                     /inference="COORDINATES: protein motif:HMM:NF017070.2"
                     /note="Derived by automated computational analysis using
                     gene prediction method: Protein Homology."
                     /codon_start=1
                     /transl_table=4
                     /product="MgpC family cytadherence protein"
                     /protein_id="WP_010874450.1"
                     /translation="MGSNAVPSLWYWVVGEDQESGRATWWAHTELNWGTDKQKQFVEN
                     QLGFKDDSNSDSKNSNLKAQGLTQPAYLIAGLDVVADHLVFAAFKAGAVGYDMSTENS
                     AATKDQALAWSTTAGLDSAGGYKALVENTAGLNGPINGLFTLLDSFAYVTPVSGMKGG
                     SQNNEEVQTKYPVKDDSKASAKIASLINASPLNSYGDDGVTVFDALGLNFNFKLNEAR
                     LPSRTDQLLVYGIVNESELKSARENAQSTSDANSNTKVKWTNTASHYLPVPYYYSANF
                     PEVGNRRRAEQRNGVITIKRPSTQR"
     gene            116287..116709
                     /locus_tag="MPN_RS00510"
                     /old_locus_tag="MPN_094"
     CDS             116287..116709
                     /locus_tag="MPN_RS00510"
                     /old_locus_tag="MPN_094"
                     /inference="COORDINATES: similar to AA
                     sequence:RefSeq:WP_014325337.1"
                     /note="Derived by automated computational analysis using
                     gene prediction method: Protein Homology."
                     /codon_start=1
                     /transl_table=4
                     /product="DUF16 domain-containing protein"
                     /protein_id="WP_010874451.1"
                     /translation="MKEKIPFYNEKEFHDMMKKTKKGTFSGWYIIDKDNKSVEFSGNF
                     NRQFKLNKPVIPVNTEYVTRKEFNEYKDSNDQRLTKIETTLAAQGEQIRIQGEQIKEL
                     QIEQKAQGETLKLILQTLQKMSDRLNKMDVRLDKLESK"
     gene            116968..117174
                     /locus_tag="MPN_RS00515"
     CDS             116968..117174
                     /locus_tag="MPN_RS00515"
                     /inference="COORDINATES: similar to AA
                     sequence:RefSeq:WP_015344872.1"
                     /note="Derived by automated computational analysis using
                     gene prediction method: Protein Homology."
                     /codon_start=1
                     /transl_table=4
                     /product="hypothetical protein"
                     /protein_id="WP_015344872.1"
                     /translation="MKKVKALRNLFLEKAEEKLKYPKIASMVAYFDPKEDGTCEFIMK
                     IKTVNEVTDNEVKSEEKPLGTWKS"
     gene            117308..>118039
                     /locus_tag="MPN_RS00520"
                     /pseudo
     CDS             117308..>118039
                     /locus_tag="MPN_RS00520"
                     /inference="COORDINATES: similar to AA
                     sequence:RefSeq:WP_014575004.1"
                     /note="internal stop; incomplete; partial in the middle of
                     a contig; missing C-terminus; Derived by automated
                     computational analysis using gene prediction method:
                     Protein Homology."
                     /pseudo
                     /codon_start=1
                     /transl_table=4
                     /product="adhesin"
     gene            118314..119829
                     /locus_tag="MPN_RS00525"
                     /old_locus_tag="MPN_r01"
                     /old_locus_tag="MPNr01"
     rRNA            118314..119829
                     /locus_tag="MPN_RS00525"
                     /old_locus_tag="MPN_r01"
                     /old_locus_tag="MPNr01"
                     /product="16S ribosomal RNA"
                     /inference="COORDINATES: nucleotide
                     motif:Rfam:14.4:RF00177"
                     /inference="COORDINATES: profile:INFERNAL:1.1.1"
                     /note="Derived by automated computational analysis using
                     gene prediction method: cmsearch."
                     /db_xref="RFAM:RF00177"
     gene            120057..122961
                     /locus_tag="MPN_RS00530"
                     /old_locus_tag="MPN_r02"
                     /old_locus_tag="MPNr02"
     rRNA            120057..122961
                     /locus_tag="MPN_RS00530"
                     /old_locus_tag="MPN_r02"
                     /old_locus_tag="MPNr02"
                     /product="23S ribosomal RNA"
                     /inference="COORDINATES: nucleotide
                     motif:Rfam:14.4:RF02541"
                     /inference="COORDINATES: profile:INFERNAL:1.1.1"
                     /note="Derived by automated computational analysis using
                     gene prediction method: cmsearch."
                     /db_xref="RFAM:RF02541"
     gene            122999..123106
                     /gene="rrf"
                     /locus_tag="MPN_RS00535"
                     /old_locus_tag="MPN_r03"
                     /old_locus_tag="MPNr03"
     rRNA            122999..123106
                     /gene="rrf"
                     /locus_tag="MPN_RS00535"
                     /old_locus_tag="MPN_r03"
                     /old_locus_tag="MPNr03"
                     /product="5S ribosomal RNA"
                     /inference="COORDINATES: nucleotide
                     motif:Rfam:14.4:RF00001"
                     /inference="COORDINATES: profile:INFERNAL:1.1.1"
                     /note="Derived by automated computational analysis using
                     gene prediction method: cmsearch."
                     /db_xref="RFAM:RF00001"
     gene            123290..124054
                     /locus_tag="MPN_RS03965"
                     /old_locus_tag="MPN_095"
     CDS             123290..124054
                     /locus_tag="MPN_RS03965"
                     /old_locus_tag="MPN_095"
                     /inference="COORDINATES: similar to AA
                     sequence:RefSeq:WP_010874452.1"
                     /GO_component="GO:0016020 - membrane [Evidence IEA]"
                     /GO_function="GO:0022857 - transmembrane transporter
                     activity [Evidence IEA]"
                     /GO_process="GO:0055085 - transmembrane transport
                     [Evidence IEA]"
                     /note="Derived by automated computational analysis using
                     gene prediction method: Protein Homology."
                     /codon_start=1
                     /transl_table=4
                     /product="amino acid permease"
                     /protein_id="WP_010874452.1"
                     /translation="MNQQLNTTRKSTAARGRMGLVGGILLVIGTCIGAGIFFKSERVL
                     QNMGGNTTLALLVWLMAGITVILMGLALVEITAKAAFDDLALLSWTQKFTNNTFYKAC
                     KRFLIWIYLPTTFFFMPLYLVQSLQDGLRGFGVANHFNTPHDWAIWMVIVLLINLWFF
                     FTSGLSVKWTSVQNVVLLLLKVIPLIAVVILALWLGASAEQMERQPVVPVKDFTAISP
                     FFGWFSAMGAIFFAFDGFYVSAAAKTQLKKQKNYRK"
     gene            124054..124848
                     /locus_tag="MPN_RS03970"
                     /old_locus_tag="MPN_096"
     CDS             124054..124848
                     /locus_tag="MPN_RS03970"
                     /old_locus_tag="MPN_096"
                     /inference="COORDINATES: ab initio
                     prediction:GeneMarkS-2+"
                     /GO_component="GO:0016020 - membrane [Evidence IEA]"
                     /GO_function="GO:0022857 - transmembrane transporter
                     activity [Evidence IEA]"
                     /GO_process="GO:0055085 - transmembrane transport
                     [Evidence IEA]"
                     /note="Derived by automated computational analysis using
                     gene prediction method: GeneMarkS-2+."
                     /codon_start=1
                     /transl_table=4
                     /product="amino acid permease"
                     /protein_id="WP_010874453.1"
                     /translation="MLLGLGIVVLIYSLIALSVSLTTPNGAFSGLGDWLKHKKLGWFF
                     GVLNLLIALGVAGIINGFVMWTGKLTQSLIKSGELWVPDKCKLCLNKPKPVVGLIHAG
                     ILMVLTTVALSSLGGLLYLPKVNASYDGKGFKSMGCLLEFADLIATWTSVGIFWFLGL
                     VLLGGLLQIKKPKRWYFRTTGWLAVVVIGLTTLVVMVQPFVDLGIAVFNRSYERIVAN
                     TILIAILVIIVLVMFFPTEPIKLRLWRKRIQAMEACGEDCDACVEY"
     gene            125024..126649
                     /locus_tag="MPN_RS00545"
                     /old_locus_tag="MPN_097"
     CDS             125024..126649
                     /locus_tag="MPN_RS00545"
                     /old_locus_tag="MPN_097"
                     /inference="COORDINATES: protein motif:HMM:NF015276.2"
                     /note="Derived by automated computational analysis using
                     gene prediction method: Protein Homology."
                     /codon_start=1
                     /transl_table=4
                     /product="P80 family lipoprotein"
                     /protein_id="WP_010874454.1"
                     /translation="MQFKYGALIFSGFLGLSIVLASCGARGKFDQVDDGKIKLASSLT
                     SRSASAALQKVVEKYNKVKGVNDYPIEITQIAGGYDGGRTDLQTRVSVKDKTSFYNMI
                     LNYPDLVSVLARNGMELPFDGVNVDKLSPNFLKFNERISGVAKKANYAIPISMSTDIL
                     ILNAPVLHYILNSAKKNDGNTKVQVKAQSKDSQTKVKGTMEIGTDESTKNLWSDIQKK
                     AGENGKATTEGTKKAAAKSTHLTLLTKSEQSTQGNNGASESDKKIEETWGTYSEVDGG
                     LKNYTFKADVFDTWHGLIDFSTRVAKSFKNKVSDISTKKGTDIQGVLGLDSTPNALFT
                     SVFAAGDSNFDNFFYKVKDGRADFSNFNENGTSYKNLEKVFNDYKKLTDSNGLFVNKG
                     GSYTSNFQKFHQLAYSISSSSGYAYAFAGENSKRLKFNDDTFIEYPSFTQEIHAPGQS
                     SQKEGGQQQSNSKDNGNLLGTFTIEAAKSKTKTEVKKTEDTQNQGKKAEGTPNQGKKA
                     EGTENQGKTIFLYKTSIPNDKQDGVDAVLIKDK"
     gene            126947..127390
                     /locus_tag="MPN_RS00550"
                     /old_locus_tag="MPN_098"
     CDS             126947..127390
                     /locus_tag="MPN_RS00550"
                     /old_locus_tag="MPN_098"
                     /inference="COORDINATES: similar to AA
                     sequence:RefSeq:WP_010874455.1"
                     /note="Derived by automated computational analysis using
                     gene prediction method: Protein Homology."
                     /codon_start=1
                     /transl_table=4
                     /product="hypothetical protein"
                     /protein_id="WP_010874455.1"
                     /translation="MMTQGPNLIGIHTNTKENEETQKFVNWFLNTSLTWDNNESKTPA
                     QYFTESASYILPLKETFTGSNNKGQSGKNDGKNSNNTFKAKALELFKEQSENKIVGYS
                     DPSDFRGGKFRESIGSAFNATVNSHVDFNTFVANFRANLGSGYDK"
     gene            <127395..>129092
                     /locus_tag="MPN_RS04220"
                     /pseudo
     CDS             <127395..>129092
                     /locus_tag="MPN_RS04220"
                     /inference="COORDINATES: similar to AA
                     sequence:RefSeq:WP_010874498.1"
                     /note="internal stop; incomplete; partial in the middle of
                     a contig; missing N-terminus and C-terminus; Derived by
                     automated computational analysis using gene prediction
                     method: Protein Homology."
                     /pseudo
                     /codon_start=1
                     /transl_table=4
                     /product="adhesin P1"
     gene            129207..129458
                     /locus_tag="MPN_RS00560"
     CDS             129207..129458
                     /locus_tag="MPN_RS00560"
                     /inference="COORDINATES: similar to AA
                     sequence:RefSeq:WP_015344874.1"
                     /note="Derived by automated computational analysis using
                     gene prediction method: Protein Homology."
                     /codon_start=1
                     /transl_table=4
                     /product="hypothetical protein"
                     /protein_id="WP_015344874.1"
                     /translation="MKLVKLTRLHRFLKQVQLQLVPLFSQNFLQVLLALLNKPVNLFS
                     ENTTMKTNKKYAFAALLMQAQAKLPNSFKFFLSKKGGMA"
     gene            129458..130009
                     /locus_tag="MPN_RS00565"
                     /old_locus_tag="MPN_100"
     CDS             129458..130009
                     /locus_tag="MPN_RS00565"
                     /old_locus_tag="MPN_100"
                     /inference="COORDINATES: similar to AA
                     sequence:RefSeq:WP_010874457.1"
                     /note="Derived by automated computational analysis using
                     gene prediction method: Protein Homology."
                     /codon_start=1
                     /transl_table=4
                     /product="DUF16 domain-containing protein"
                     /protein_id="WP_010874457.1"
                     /translation="MKEKIPFYNEKEFHDMVKKTKKGTFSGWYIIDKDNKSVEFSGSF
                     NRQFKLNKPVIPVNTEYVTRKEFNEYKVSNDQRLTKIETTLAAQGEQINKLTQTVEKQ
                     GEQINQLVQVVLLHGEQINKLTQTVEKQGEQIKELQVEQKAQGEQIKAQGKQIKAQGK
                     TLKSILQALGGINKRLDKIDPPK"
     gene            <130427..>131729
                     /gene="mgpA"
                     /locus_tag="MPN_RS00570"
                     /old_locus_tag="MPN_101"
                     /pseudo
     CDS             <130427..>131729
                     /gene="mgpA"
                     /locus_tag="MPN_RS00570"
                     /old_locus_tag="MPN_101"
                     /inference="COORDINATES: similar to AA
                     sequence:RefSeq:WP_010874498.1"
                     /note="frameshifted; incomplete; partial in the middle of
                     a contig; missing N-terminus and C-terminus; Derived by
                     automated computational analysis using gene prediction
                     method: Protein Homology."
                     /pseudo
                     /codon_start=1
                     /transl_table=4
                     /product="adhesin P1"
     gene            <131797..>133580
                     /locus_tag="MPN_RS04070"
                     /pseudo
     CDS             <131797..>133580
                     /locus_tag="MPN_RS04070"
                     /inference="COORDINATES: similar to AA
                     sequence:RefSeq:WP_010874499.1"
                     /note="frameshifted; internal stop; incomplete; partial in
                     the middle of a contig; missing N-terminus and C-terminus;
                     Derived by automated computational analysis using gene
                     prediction method: Protein Homology."
                     /pseudo
                     /codon_start=1
                     /transl_table=4
                     /product="MgpC family cytadherence protein"
     gene            complement(134055..134573)
                     /locus_tag="MPN_RS00585"
                     /old_locus_tag="MPN_103"
     CDS             complement(134055..134573)
                     /locus_tag="MPN_RS00585"
                     /old_locus_tag="MPN_103"
                     /inference="COORDINATES: similar to AA
                     sequence:RefSeq:WP_010874460.1"
                     /note="Derived by automated computational analysis using
                     gene prediction method: Protein Homology."
                     /codon_start=1
                     /transl_table=4
                     /product="hypothetical protein"
                     /protein_id="WP_010874460.1"
                     /translation="MKLSKFLIKLAMCYILIWFRHFLLSSIRIIGTTWTFWTAWFFGA
                     FRNIWCIRIIGNRWLFRSFWSTGTLRSIFNTRILWFFRSLRFLFNYFNWWFWFILDLL
                     KYFEPTFTLFLFGALDLKKKFNFIACKLPVLFFSNGKEFIFTHHFLNKARQQLISSKR
                     PFVALLINELHK"
     gene            134511..134897
                     /locus_tag="MPN_RS00590"
                     /old_locus_tag="MPN_104"
     CDS             134511..134897
                     /locus_tag="MPN_RS00590"
                     /old_locus_tag="MPN_104"
                     /inference="COORDINATES: similar to AA
                     sequence:RefSeq:WP_010874461.1"
                     /note="Derived by automated computational analysis using
                     gene prediction method: Protein Homology."
                     /codon_start=1
                     /transl_table=4
                     /product="DUF16 domain-containing protein"
                     /protein_id="WP_080713773.1"
                     /translation="MPKPDKYVTHRELDEKLTEFHDKLMVELDGKFATKADLKRVEDK
                     VDVLFELQKTQGEQIKVQGKQIEQLTETVQKQGEQIKELQVQVKAQGEEIKEIKVEQK
                     AQGQTLQLILKALEGINKRLDNLESK"
     gene            135094..135360
                     /locus_tag="MPN_RS00595"
     CDS             135094..135360
                     /locus_tag="MPN_RS00595"
                     /inference="COORDINATES: similar to AA
                     sequence:RefSeq:WP_015344875.1"
                     /note="Derived by automated computational analysis using
                     gene prediction method: Protein Homology."
                     /codon_start=1
                     /transl_table=4
                     /product="hypothetical protein"
                     /protein_id="WP_015344875.1"
                     /translation="MKDETNICSQSLKRPLSEDQLIEYLSTYEITLFEVYAEDMLDGN
                     CKIYIHAKGRPKDPDWKRKTDKKSLEIERYVKKFIKFLKREQKK"
     gene            135731..136756
                     /gene="pheS"
                     /locus_tag="MPN_RS00600"
                     /old_locus_tag="MPN_105"
     CDS             135731..136756
                     /gene="pheS"
                     /locus_tag="MPN_RS00600"
                     /old_locus_tag="MPN_105"
                     /EC_number="6.1.1.20"
                     /inference="COORDINATES: similar to AA
                     sequence:RefSeq:WP_010874462.1"
                     /GO_component="GO:0009328 - phenylalanine-tRNA ligase
                     complex [Evidence IEA]"
                     /GO_function="GO:0004826 - phenylalanine-tRNA ligase
                     activity [Evidence IEA]"
                     /GO_process="GO:0006432 - phenylalanyl-tRNA aminoacylation
                     [Evidence IEA]"
                     /note="Derived by automated computational analysis using
                     gene prediction method: Protein Homology."
                     /codon_start=1
                     /transl_table=4
                     /product="phenylalanine--tRNA ligase subunit alpha"
                     /protein_id="WP_010874462.1"
                     /translation="MIDQSKLIERWKTTFETAQNPTELLAFKNSFRNADLKPLLSQIK
                     ETTDIETKRHLGQLYKQLESTLQTLHDTQLQVFTQAQSSSVLTHGDVMLLATSFAPGS
                     SNIIYQVIDELVNYFKKFLFTVNYDSELTTIADCFDLLNIPKDHPSRNLTDTFYLDKN
                     RLLRTHCTAATLRAVKETKKSNNPDIRIASFGAVFRKDDDDATHSHQFNQLDFMWIKK
                     DFSLTNLKWFMQNMINHIFGENTSARFRLSHFPFTEPSFEIDIRCWLCQNGCGVCKKT
                     RWIEVLGAGILHPQVMANMGFSDTDNIRGIAAGIGIERLVMLKHGISDIRDLYDNNFK
                     FLAQFTD"
     gene            136759..139176
                     /gene="pheT"
                     /locus_tag="MPN_RS00605"
                     /old_locus_tag="MPN_106"
     CDS             136759..139176
                     /gene="pheT"
                     /locus_tag="MPN_RS00605"
                     /old_locus_tag="MPN_106"
                     /EC_number="6.1.1.20"
                     /inference="COORDINATES: similar to AA
                     sequence:RefSeq:WP_010874463.1"
                     /GO_component="GO:0009328 - phenylalanine-tRNA ligase
                     complex [Evidence IEA]"
                     /GO_function="GO:0004826 - phenylalanine-tRNA ligase
                     activity [Evidence IEA]"
                     /GO_process="GO:0006432 - phenylalanyl-tRNA aminoacylation
                     [Evidence IEA]"
                     /note="Derived by automated computational analysis using
                     gene prediction method: Protein Homology."
                     /codon_start=1
                     /transl_table=4
                     /product="phenylalanine--tRNA ligase subunit beta"
                     /protein_id="WP_010874463.1"
                     /translation="MLISKKTLAVLIPEITHVSNNEICEKLQQIGIEVEAIRAFKNPD
                     YLQLGILRAVTPHPHDNHLYVCQVQIDKNKQLNVVTGAVNIVDPNNLNKHVIVAKKGA
                     ELLNGLIIKTKNIKGIISDGMLCSYVDINPFSKHLIADGDDTHAIVLDNINRDEFGDY
                     LSFLNLDDVVFEVTLPTNRSDLQSLIFLAKELAAVLKRPVFLEQKTTMTLREFYRFPL
                     NLRNRAQANFFGGLFLRDVAITSSPWTTKGLLINQELRPVNCFVDQANMVTVYTGQPI
                     HCHDADKIHGSVELKLATQLETMLALDNKEYEIKPGDLVVADEQGTIAIVGIIGSKRT
                     MVDNTTNNIFFEVVNYNHERIKQTAQRLGVANFASRLMSKPISLQATENCLNYLQNNF
                     LNPESIGKISKFSSTIKAPAFNRKIYLNFNQLRELIGVTKKQLNDHMIRNYLTSLGFK
                     MENQIARAPAYRQDITVWQDISEELLKILDLNKIKEDEILSSTKLEKHEKLNAYDALQ
                     KLRTKLQTLGFHNVITYQLISPERARNFNLFGLSNLWEIKNPLSNERSVLRVGLIDSL
                     LRVIQKNAAYKNKLGNIFEFSFVKTKDSNQLHIAALWLEKMFGSTYQKDQGVSVDIPA
                     MKGLAQLIISNFGFNCDFEPITEGEYFTKNVGLKLVVFNEQIGYVGLIKDELLAPYDL
                     KGRPVYGLEINLDRLLNSLNRLERSYTPISKLQDVFKDITFSFPRDESHFETFVKAIK
                     KLQTIFKWELISVFDTEKDGVPITKYTVRYYLKNFTNTPLTLEQIKAVETQLKQQCEL
                     AKIALDL"
     gene            139289..140044
                     /locus_tag="MPN_RS00610"
                     /old_locus_tag="MPN_107"
     CDS             139289..140044
                     /locus_tag="MPN_RS00610"
                     /old_locus_tag="MPN_107"
                     /inference="COORDINATES: similar to AA
                     sequence:RefSeq:WP_014325347.1"
                     /note="Derived by automated computational analysis using
                     gene prediction method: Protein Homology."
                     /codon_start=1
                     /transl_table=4
                     /product="class I SAM-dependent methyltransferase"
                     /protein_id="WP_010874464.1"
                     /translation="MTNQNLQDFLDGVLLKEENLNKITEVSLEKGLPHLLDEGIHNED
                     NFQIFTSQKIVADMIKMVGVKEMKNVHTTVLEPTSGDGAFTCAILDLRLKNIKKSDSF
                     LKEALTGLSTIYSVEIDEELVWLQRNNLYSIFLAFLKKHGIFNEELSLLVKKILMINV
                     SWGELITETKDNENFVCNYDYFLRNKKTKKKPAKHKHEFPEGLFSNGEGKCKSLFVNW
                     SFADVINEIAHNSNFYFAKIAKIPGEIIQFQIN"
     gene            140046..141260
                     /locus_tag="MPN_RS00615"
                     /old_locus_tag="MPN_108"
     CDS             140046..141260
                     /locus_tag="MPN_RS00615"
                     /old_locus_tag="MPN_108"
                     /inference="COORDINATES: similar to AA
                     sequence:RefSeq:WP_010874465.1"
                     /note="Derived by automated computational analysis using
                     gene prediction method: Protein Homology."
                     /codon_start=1
                     /transl_table=4
                     /product="class I SAM-dependent methyltransferase"
                     /protein_id="WP_010874465.1"
                     /translation="MSQNGDKDHELIQGKVKSKTEIEDSVILDQDTLQGKGEEKTKLD
                     ELIRWEAEKNDLLKLIDNVGNDEVFTTVETCQRMLDDLFPQDHEVWSNPDLKWLNPCD
                     KNGVFFREIALRLDKGLAKVIPDEYERKKHIMTKMLFSIDLTKFTSLMVRRTLYYCIK
                     ANKRKTSEDEGCAIANGAWFNNECGNVVKPYKEHYFDKQGKNKKCKFCRTDEKFKYQQ
                     SSSNEKYAYDFIHLNPNEYESYFKTNFGVMKFDVIIGNPPYQLANNRGGDAGDGNGAN
                     PIFQEFILRALELQPKYLAMIVPARWINSSEKVFLKFRAKLQKSNGFKGINIFFDSKH
                     CFPNRQIKGGVCYFNWQNGYEGQTLITTKSSKKGKQEEIETYKRDFFAPVLNNTEQVI
                     FRKKFDTTFIKR"
     gene            141940..142437
                     /locus_tag="MPN_RS03975"
                     /old_locus_tag="MPN_109"
     CDS             141940..142437
                     /locus_tag="MPN_RS03975"
                     /old_locus_tag="MPN_109"
                     /inference="COORDINATES: similar to AA
                     sequence:RefSeq:WP_010874466.1"
                     /note="Derived by automated computational analysis using
                     gene prediction method: Protein Homology."
                     /codon_start=1
                     /transl_table=4
                     /product="hypothetical protein"
                     /protein_id="WP_010874466.1"
                     /translation="MKFKLNFHEKINQKDCWQSLIDHKERSYSLDFVNNTEKELPLIY
                     GYEVKDFENHGVKIGYTTCKPSDKIQSAIEERILSQEKEFRFLDENIEKIEEVKVIFW
                     AIAINEKDESFKDYSLHSFIKEKNLLKESQAGGEWFIVDENKDKFEYLSQIFRQFRAP
                     SLFKK"
     gene            142379..144517
                     /locus_tag="MPN_RS00620"
                     /old_locus_tag="MPN_110"
     CDS             142379..144517
                     /locus_tag="MPN_RS00620"
                     /old_locus_tag="MPN_110"
                     /inference="COORDINATES: similar to AA
                     sequence:RefSeq:WP_017532883.1"
                     /GO_function="GO:0005524 - ATP binding [Evidence IEA];
                     GO:0003677 - DNA binding [Evidence IEA]; GO:0016787 -
                     hydrolase activity [Evidence IEA]"
                     /note="Derived by automated computational analysis using
                     gene prediction method: Protein Homology."
                     /codon_start=1
                     /transl_table=4
                     /product="DEAD/DEAH box helicase family protein"
                     /protein_id="WP_225971208.1"
                     /translation="MNILAKFLDSFAHLLFLKNKEIYTPRKEQAACVEVLERYFQANP
                     ENGRFLMNCKMRFGKCFTLYSYAQKNNINKILILTFVPAVEESLKDDLNHIEKNYKFY
                     TDDDLQKSNFDLKNQNEPYVVFLSLQNVLGKQRIDGAKTDFDKERISKLQEIDFDLIV
                     FDEYHYGANKKRTQIKVEKVNKKIDNPEQQDNQDDAEEELASTFKLKDIKSKFQFSYK
                     QLVCLSGTPFSSLRNNEFSSKDQVFTYSYFDEQKAKSAENHPLKLGQYGIFPEMNIYC
                     FELAEIFTAQEQEIFITPGKGKNKLPEISFRKLFQTENVSKESSKPVYRFVNENLVEK
                     LIDSLIDKRKGFSHTPLSWENIDKHKHSLLILPTRVACFALANLLKNHWYFENNDFQI
                     INMSESQFGNGKKALIELNKHLDEAKKTNKNTLTITVAKLTIGITVKEWSTVFFLKDL
                     KGAESYFQTIFRIQTPYIKNCKNLKEICYVYDFNMYRCLEVTNEYSKQTQTDPKFSAS
                     WFQNLDKFLPIYLVRGDEIQKTDPEILQKYEYFIMDKRAFSTRWMDESNIIDIDVLCN
                     VGQDEDAQKILKKILAHKKFKSSKKKREFEDVHLEKSPKSEAFSEGVRSGKDYAAEQG
                     NVLEELENFWNFNQALEQKAKAEFQQKNFDDNEWNNYKKGFNFGVNKHFEDKVSIKKI
                     VQNKIKDFKKRKGRTTSTFKKWKWLYFWWE"
     gene            144423..145004
                     /locus_tag="MPN_RS00625"
     CDS             144423..145004
                     /locus_tag="MPN_RS00625"
                     /inference="COORDINATES: similar to AA
                     sequence:RefSeq:WP_017532749.1"
                     /note="Derived by automated computational analysis using
                     gene prediction method: Protein Homology."
                     /codon_start=1
                     /transl_table=4
                     /product="hypothetical protein"
                     /protein_id="WP_017532749.1"
                     /translation="MFRIKSKTLKKEKEEQLQLLKNENGYISDENNLKKLRDLIKEYV
                     QNRSNIPPELDWFFYRDRFIQLFEKSCYQHFKKKTLTEEQKEKKKKVNDNFDSLMHTW
                     ARVLHFLYVSVYREKTLRDVLNKTDPKVFSVAVGIEMDEFSKIQKFFKVENMNRLIEQ
                     FSFRESVKTENTEKSQYRNSFNWFGFGPDSLKS"
     gene            145021..146289
                     /locus_tag="MPN_RS00630"
                     /old_locus_tag="MPN_111"
     CDS             145021..146289
                     /locus_tag="MPN_RS00630"
                     /old_locus_tag="MPN_111"
                     /inference="COORDINATES: similar to AA
                     sequence:RefSeq:WP_014325352.1"
                     /note="Derived by automated computational analysis using
                     gene prediction method: Protein Homology."
                     /codon_start=1
                     /transl_table=4
                     /product="class I SAM-dependent methyltransferase"
                     /protein_id="WP_010874468.1"
                     /translation="MNKNSGKDYESIQGKIKSKAEIEDSVILDQDTFQGKGEEKTKLD
                     ELIRWEAEKNDLLKLIDNVGNDEVFTPVETCQRMLDELFPEDHEVWSNPDLKWLNPCD
                     KNGVFFREIALRLDKGLTKIIPDEYARKKHIMTKMLFSIGLTKFTSLMVRRTLYYCIK
                     ANKRKTSEDEGCAIANGARFNNEFGNVVTPYKEHYFGKESKSKNCHFCGTNKNSKYVN
                     SMTEEKYAYDFIHLNSDEYENYFKTNFGVMKFDVIIGNPPYQLSNGSGSDGNGAKAIF
                     QDFVLKAIDLEPKYLAMIIPAKWMISAENIFLNLRDKLKKNKDIKEINIFFDSKDCFP
                     KREIKGGICYFIWQNNYQGKTLINTKFSKKGKSTEIDSSKRNLFVSVLNNTEQIIFRK
                     RIWQDIYTKIDSISASEMKNTHTEREQFRS"
     gene            146372..146842
                     /locus_tag="MPN_RS00635"
     CDS             146372..146842
                     /locus_tag="MPN_RS00635"
                     /inference="COORDINATES: ab initio
                     prediction:GeneMarkS-2+"
                     /note="Derived by automated computational analysis using
                     gene prediction method: GeneMarkS-2+."
                     /codon_start=1
                     /transl_table=4
                     /product="hypothetical protein"
                     /protein_id="WP_026088310.1"
                     /translation="MKAEKFPGLIAIYGSHSVIKHVDIKDIPQIKNNEEIAKYKIIVP
                     HVYSRGNGTFGNYKPKVKIIKPNEICTETYLVVYPTESKVEIENVASYMRTKFFRFLV
                     EIFKDSINTNSQNFKFIPLQDFSRPWNDRELYEKYGLTLEEQQYIEANISAYED"
     gene            147149..147541
                     /locus_tag="MPN_RS00640"
                     /old_locus_tag="MPN_112"
     CDS             147149..147541
                     /locus_tag="MPN_RS00640"
                     /old_locus_tag="MPN_112"
                     /inference="COORDINATES: similar to AA
                     sequence:RefSeq:WP_010874469.1"
                     /note="Derived by automated computational analysis using
                     gene prediction method: Protein Homology."
                     /codon_start=1
                     /transl_table=4
                     /product="hypothetical protein"
                     /protein_id="WP_010874469.1"
                     /translation="MLDKLLQKFRDQKKPVFHKEEGYWEISALRKWAAILIIAFGAGI
                     IYIVPYFAFFQFKTAVANVTGVEPNRISLLLTAYGIVSLLFYIPGGWLADRISAKALF
                     SVSMFGTGIITFWYFLVGLKGIVWITPN"
     gene            147523..148761
                     /locus_tag="MPN_RS00645"
     CDS             147523..148761
                     /locus_tag="MPN_RS00645"
                     /inference="COORDINATES: similar to AA
                     sequence:RefSeq:WP_017532884.1"
                     /note="Derived by automated computational analysis using
                     gene prediction method: Protein Homology."
                     /codon_start=1
                     /transl_table=4
                     /product="hypothetical protein"
                     /protein_id="WP_017532884.1"
                     /translation="MDYTQLVIIHVLYAFSTVLTFWSAFIKSIKLLGPADEQARLYST
                     SEGSRYLIQVITGYISAGLGAIVLISTPFLIYKAPTAADPKNLASSSGIFFALLFYAI
                     CYVLAGLLSLFVLPGKFWEKRKIYLEDERIEYFNPVDQAYHIFKSEAELEAFKKHNTK
                     VFWTKVWTDTKETLSSTSVWLIVFLIFFIMNVYQTIANFGTNILESLGLEAALSPTLS
                     NTYIYGIPVLGAIFSGLITKKLTKSTAKSLIVQALFVILGTLAFLVITLASPAKPETG
                     AFNQATLWIAFVVICFIMFFIGANRSIFWSTITELKVNKEIVGLAVGFISIIGFSKDV
                     WLSPLLTGTTNQFIVKNSQGTSFYSQQALVAWAIFALINACLALLVTYMIVRKVKYGK
                     VWVNPKFKKVFALGEQQYGH"
     gene            148751..150553
                     /locus_tag="MPN_RS00650"
                     /old_locus_tag="C09_orf600"
                     /old_locus_tag="MPN_114"
     CDS             148751..150553
                     /locus_tag="MPN_RS00650"
                     /old_locus_tag="C09_orf600"
                     /old_locus_tag="MPN_114"
                     /EC_number="2.3.1.-"
                     /inference="COORDINATES: similar to AA
                     sequence:RefSeq:WP_010874471.1"
                     /note="Derived by automated computational analysis using
                     gene prediction method: Protein Homology."
                     /codon_start=1
                     /transl_table=4
                     /product="choline/carnitine O-acyltransferase"
                     /protein_id="WP_010874471.1"
                     /translation="MDTKLTPPWLRQENNLLNPEVTQRLFINQDNIPNLPTEAPQVYL
                     ARFLEWVEPLVSKVKFVKAQAAVQDYLNSKACAQIETIIAERAQNTHSSWLANWWVQY
                     AYLTSTGPVSPEVNAPYYLELPTVGWSQAELAAALSAQLWHIYQQVQKRQLTSFSVKD
                     KLFSLDTLQSIFASCQIHRADGDVYFVNDQPANFIVVIKNNVFYKLVIDNSGSLEQLQ
                     AQLQLSFVQILDNELSHPPHWNLLTATTTKAESQSLLDQLWAQNPEMLLDIYNSAFIV
                     NLDNVELTTPLQLLRNSTWTPNFNRWHAKGIQLVITKNAQLVILADHTSFDGSSVATL
                     ANIFVSKLQKVNTEGASALTPTMLSFPTVDQDKQKYFKQLSKNFKDYVYNAVMFELKW
                     DWFTKPLIKAKGIKNSEAFIHLCYQIAQYQTNKKLQNTYVAVDMRQYFRGRTECLRPL
                     SKQSVAFVKRYCKDPKGTLKQFRKYYPAIESLHFEKTRLAQKGSGVNRHLLGAYLAWN
                     EHQDTIAKPALFETKAWKTIAANPLSTSSIVDKYLRNFSFDPVEPNGIGIAYAIDDTN
                     FRAILSVYQHNLQYLKDWMKHFEQTVKTILKTLK"
     gene            150697..151248
                     /gene="infC"
                     /locus_tag="MPN_RS00655"
                     /old_locus_tag="MPN_115"
     CDS             150697..151248
                     /gene="infC"
                     /locus_tag="MPN_RS00655"
                     /old_locus_tag="MPN_115"
                     /inference="COORDINATES: similar to AA
                     sequence:RefSeq:WP_014894620.1"
                     /GO_function="GO:0003743 - translation initiation factor
                     activity [Evidence IEA]"
                     /GO_process="GO:0006413 - translational initiation
                     [Evidence IEA]"
                     /note="Derived by automated computational analysis using
                     gene prediction method: Protein Homology."
                     /codon_start=1
                     /transl_table=4
                     /product="translation initiation factor IF-3"
                     /protein_id="WP_216745959.1"
                     /translation="MAQNIKQGSRREREQKPLINDKIGFNEFILIDENGSNLGTVRRT
                     DALKMAEEKQLDLVLIGSNPAKPIVKLLDFGRYTYDLKRKKRQSKKNQTIIQIKEVVV
                     KPTIAKHDLEFKAKQTTGWAEKGYHVKFVVRAFGRVSTRIELIEKVFNDFYLLVEPAV
                     EVQKPLTASSKTMYSALLVPRKK"
     gene            151254..151433
                     /gene="rpmI"
                     /locus_tag="MPN_RS00660"
                     /old_locus_tag="MPN_116"
     CDS             151254..151433
                     /gene="rpmI"
                     /locus_tag="MPN_RS00660"
                     /old_locus_tag="MPN_116"
                     /inference="COORDINATES: similar to AA
                     sequence:RefSeq:WP_009885738.1"
                     /GO_component="GO:0022625 - cytosolic large ribosomal
                     subunit [Evidence IEA]; GO:0000315 - organellar large
                     ribosomal subunit [Evidence IEA]"
                     /GO_function="GO:0003735 - structural constituent of
                     ribosome [Evidence IEA]"
                     /GO_process="GO:0006412 - translation [Evidence IEA]"
                     /note="Derived by automated computational analysis using
                     gene prediction method: Protein Homology."
                     /codon_start=1
                     /transl_table=4
                     /product="50S ribosomal protein L35"
                     /protein_id="WP_010874473.1"
                     /translation="MKVKSAAKKRFKLTKSGQIKRKHAYTSHLAPHKTTKQKRHLRKQ
                     GTVSASDFKRIGNLI"
     gene            151444..151827
                     /gene="rplT"
                     /locus_tag="MPN_RS00665"
                     /old_locus_tag="MPN_117"
     CDS             151444..151827
                     /gene="rplT"
                     /locus_tag="MPN_RS00665"
                     /old_locus_tag="MPN_117"
                     /inference="COORDINATES: similar to AA
                     sequence:RefSeq:WP_010874474.1"
                     /GO_component="GO:0022625 - cytosolic large ribosomal
                     subunit [Evidence IEA]; GO:0000315 - organellar large
                     ribosomal subunit [Evidence IEA]"
                     /GO_function="GO:0003735 - structural constituent of
                     ribosome [Evidence IEA]"
                     /GO_process="GO:0006412 - translation [Evidence IEA]"
                     /note="Derived by automated computational analysis using
                     gene prediction method: Protein Homology."
                     /codon_start=1
                     /transl_table=4
                     /product="50S ribosomal protein L20"
                     /protein_id="WP_010874474.1"
                     /translation="MRIKGGKQTRVRRKKWLKQASGSFGTRHASYKVAKQTVIQAAKY
                     AYRDRRNKKRDFRSLWILRLNAALREQGMTYSVFINLLKKHNIEINRKVLSELAIKEP
                     SKFNLIVQKVKSEQPKAAKPAALGN"
     gene            complement(151802..152512)
                     /locus_tag="MPN_RS00670"
                     /old_locus_tag="MPN_118"
     CDS             complement(151802..152512)
                     /locus_tag="MPN_RS00670"
                     /old_locus_tag="MPN_118"
                     /inference="COORDINATES: similar to AA
                     sequence:RefSeq:WP_010874475.1"
                     /note="Derived by automated computational analysis using
                     gene prediction method: Protein Homology."
                     /codon_start=1
                     /transl_table=4
                     /product="ribonuclease HIII"
                     /protein_id="WP_010874475.1"
                     /translation="MQHANTTALYLIGSDESGKGDSFGGIAVSAVLIHKDKINTLHQI
                     GVGDSKQFNDYQIKALVPKIKAAVHDQVTLSVDAKTYNQLVQSFKNVNVMLTFLHCKV
                     YHQLLQQNKLTAQQCDISIDEFANVKLFTQYTQKLTSLQNELKELVIPNHFLIRGESY
                     SKVIAAASILARAAFIAQMEQLSHQYGVQFPKGSAHGIVEALHLLKTKRQFHKFAQYS
                     AVCKTTFKNVASFLKQLA"
     gene            152568..155300
                     /gene="topJ"
                     /locus_tag="MPN_RS00675"
                     /old_locus_tag="MPN_119"
     CDS             152568..155300
                     /gene="topJ"
                     /locus_tag="MPN_RS00675"
                     /old_locus_tag="MPN_119"
                     /inference="COORDINATES: similar to AA
                     sequence:RefSeq:WP_010874476.1"
                     /note="Derived by automated computational analysis using
                     gene prediction method: Protein Homology."
                     /codon_start=1
                     /transl_table=4
                     /product="terminal organelle assembly protein TopJ"
                     /protein_id="WP_010874476.1"
                     /translation="MAEAKRDYYEVLGLSRDADDNDIKKAFRKLAKKYHPDRNKAPDA
                     AQIFAEINEANDVLSNPKKRANYDKYGHDGVDNEGGFAFQADVFDSFFEEIEKSGAFD
                     NLSESNTKKKEKTKTKKKGWFWGKSKQEESTSDTTEYADVDAGLEDYPPQSDYPDDIP
                     DVDARIEEVDQSAYADDIPDVDAGMDWEQNAEVANSASEIIPDVDAGLADEFNTSSAA
                     PQASDWEAMIGNPEYGYFDAAGEWNWKGFFDEAGQWVWLEETEPSSVSNDETTTDSDA
                     VTAATTVEETDQDSWTANSAPEPVDVETPVELQPETEPEPIITLSSEPVEAPASVVIE
                     PTPEIEETTSAVEMDASVKADVSDEADATNEPTEQDTISEPEQETDAAALEEINHTTA
                     DLEPAEVSATNDLEQDVVEKVNFSEPESTVDTAATDPVVEQATETSTNGFKFFNFSSF
                     VLSDQNPNPQTPTHHEEDAAAPEPTVDETSGESTAPEVTIAESTVELETAAEINNPAT
                     FVEEYLQPTKTTVVDKLDEPTVAKPTVSDSENSVAPEPEFVAGPEQTFSWKPAISETE
                     EIPLTAVEPASETQTLIAEDVTSPVTPTATAIPAPSINAVPTAPVAETFEAAVDFLKE
                     AAKIEAQLPLVPTVPEQIDGTDPSLLTQWDEYLEKTRKLFHKLFLTEQLPFIVKTDQF
                     EIVDPNLDEHNVNLIYTEHVPQICFLNEQLKEIRYTRKLVDPQTQVTTTESITLEVQL
                     SHKSQTEAIAIFKGFGHDYGSGCGDLKVVLKVIPSVFFQLQADGLHTAALVDPLVAYN
                     GGLIDVFGPVNSFKVDIEGGIANNDLIEFNQLGVLRTKTKRGSLYVHLYYSSVAKKGT
                     KTNCQVQQFFDLVHVEYKLLNYNLKQLHNYHSALTAQKKTLDRKSYQCLAVESH"
     gene            155323..155976
                     /locus_tag="MPN_RS00680"
                     /old_locus_tag="MPN_120"
     CDS             155323..155976
                     /locus_tag="MPN_RS00680"
                     /old_locus_tag="MPN_120"
                     /inference="COORDINATES: similar to AA
                     sequence:RefSeq:WP_010874477.1"
                     /note="Derived by automated computational analysis using
                     gene prediction method: Protein Homology."
                     /codon_start=1
                     /transl_table=4
                     /product="nucleotide exchange factor GrpE"
                     /protein_id="WP_010874477.1"
                     /translation="MSENSLTITEILSSIRTLLVKHNKAKVTQIEKELLQAVAELEKK
                     FKQQVQNFNELQQKIPNLQKVNEEFRLKVEKIQEEAQKKIQEKVAELTIKSKEELENA
                     KKYVIEKSIDQPLIIIDQFEIALSYAQKDPQVKNYTTGFNMVLDAFSRWLEGFGVTKI
                     AIEPGAQFDEKVMAALEVVPSDQPANTVVKVSKSGYKLHDKVIRFASVVVSQGNKTE"
     gene            155976..156341
                     /locus_tag="MPN_RS00685"
                     /old_locus_tag="MPN_121"
     CDS             155976..156341
                     /locus_tag="MPN_RS00685"
                     /old_locus_tag="MPN_121"
                     /inference="COORDINATES: similar to AA
                     sequence:RefSeq:WP_010874478.1"
                     /note="Derived by automated computational analysis using
                     gene prediction method: Protein Homology."
                     /codon_start=1
                     /transl_table=4
                     /product="hypothetical protein"
                     /protein_id="WP_010874478.1"
                     /translation="MSTNKRRTIQIEITEEHFKDLEKALEALKGTQLPFSTTVEQFVE
                     LILSNYVATSNKISNLAESGFDVASIQQELEKIGSAAGADDALKSFLDELLKTSQKSF
                     SNTKDGKKNDDDNNSSSKS"
     gene            complement(156359..156432)
                     /locus_tag="MPN_RS00690"
                     /old_locus_tag="MPNt04"
     tRNA            complement(156359..156432)
                     /locus_tag="MPN_RS00690"
                     /old_locus_tag="MPNt04"
                     /product="tRNA-Thr"
                     /inference="COORDINATES: profile:tRNAscan-SE:2.0.9"
                     /note="Derived by automated computational analysis using
                     gene prediction method: tRNAscan-SE."
                     /anticodon=(pos:complement(156398..156400),aa:Thr,seq:ggt)
     gene            156467..158374
                     /gene="parE"
                     /locus_tag="MPN_RS00695"
                     /old_locus_tag="MPN_122"
     CDS             156467..158374
                     /gene="parE"
                     /locus_tag="MPN_RS00695"
                     /old_locus_tag="MPN_122"
                     /EC_number="5.6.2.2"
                     /inference="COORDINATES: similar to AA
                     sequence:RefSeq:WP_010869371.1"
                     /GO_component="GO:0009340 - DNA topoisomerase IV complex
                     [Evidence IEA]"
                     /GO_function="GO:0003918 - DNA topoisomerase type II
                     (double strand cut, ATP-hydrolyzing) activity [Evidence
                     IEA]"
                     /GO_process="GO:0006260 - DNA replication [Evidence IEA];
                     GO:0006265 - DNA topological change [Evidence IEA]"
                     /note="Derived by automated computational analysis using
                     gene prediction method: Protein Homology."
                     /codon_start=1
                     /transl_table=4
                     /product="DNA topoisomerase IV subunit B"
                     /protein_id="WP_010874479.1"
                     /translation="MKNNYSEANIKILKGLDAVKKRPGMYIGSTDSRGFHHLLWEILD
                     NCVDEVLSGFANTIAVVLHAENQITVSDNGRGIPFETHSDSKISTIDTVFTYLHAGGK
                     FDNDSYKIAGGLHGVGASVVNALSDQLQVTVKRQGKVYRSVYENGGKIKQKAHCIGNA
                     KIDEHGTSVTFRPDPKVFKKIHFDSELIRARLKELAFLFKKLQLTFVDETGSGEKEVF
                     FTEAGISQYLDELNADSKQIAQKIFVSGTEDDIELEAVFQFIDGEDEKLLSFANSIRT
                     SEGGSHEASFRQSVGDVINNYCRKYNFLKERDKNFEASEIREGLNGIIKVNLPEKIIA
                     FEGQTKSKLFSKEVKAVVQKLTQKHFFQFLERNSVDAKLIVEKLFYNRKLRQELKQQR
                     QIKKNLSNPKAERILFGKLAPAQSKKVAERELFVVEGDSAGGTAKMGRDRFLQAILPL
                     RGKVLNVEKINNKKEAINNEELLTLIFCIGTGIGNNFTIRDRKYDKIIIMTDADNDGA
                     HIQILLLTFFYRYMKPLIEKGHIYLALPPLYKFEGRDKKARYLWTEQELEQYRAKHSH
                     FNVQRYKGLGEMNADQLWETTMNPMTRKLIQVKLDNFIQAEKQINVFMGDKTELRKSW
                     IEANINFSSEN"
     gene            158374..160743
                     /gene="parC"
                     /locus_tag="MPN_RS00700"
                     /old_locus_tag="MPN_123"
     CDS             158374..160743
                     /gene="parC"
                     /locus_tag="MPN_RS00700"
                     /old_locus_tag="MPN_123"
                     /EC_number="5.6.2.2"
                     /inference="COORDINATES: similar to AA
                     sequence:RefSeq:WP_014325358.1"
                     /GO_component="GO:0009340 - DNA topoisomerase IV complex
                     [Evidence IEA]"
                     /GO_function="GO:0003918 - DNA topoisomerase type II
                     (double strand cut, ATP-hydrolyzing) activity [Evidence
                     IEA]"
                     /GO_process="GO:0006260 - DNA replication [Evidence IEA];
                     GO:0006265 - DNA topological change [Evidence IEA]"
                     /note="Derived by automated computational analysis using
                     gene prediction method: Protein Homology."
                     /codon_start=1
                     /transl_table=4
                     /product="DNA topoisomerase IV subunit A"
                     /protein_id="WP_010874480.1"
                     /translation="MEKNKQALLLQAIEDVFAFSFSKYAKYIIQDRALPDLRDGLKPV
                     QRRILYGMYQMGLKPTSPYKKSARAVGEIMGKYHPHGDASIYDAIVRMSQAWKNNLTT
                     ISIHGNNGSIDGDNAAAMRYTEARLSPYGFELLKDIEKQLVPFVNNFDDSEVEPSVLP
                     TLLPNLFINGTSGIAAGYATNIAPHNVGELLDGLSYRIENPDCDLKAILKIVKGPDFP
                     TGGLVYFEQELANIYQTGKGKFVIQAKYETNTAFGQNQIVITEIPYETVKANIVKQIE
                     ELISDNKLSALESVIDSSDRSGIRIIINHKDFLSADKIMAFLFKHTQLQVNFNLNNTV
                     IANRCPVRVGLLAYFDQFLAFAHELIINSAKYDLALANKRLEIIKGLIKAVSMIDEII
                     RLIRRATDKQDAKTKLIDKYAFTLNQAEAIVSLRLYQLTNTDIKVLFAEQKELEQTIQ
                     TAERLIAKPQARNQLLQAQFFQYKKQFNQPRRAQIVGLIEKQKVQDSDFIEHKEVGLL
                     ISHDGIYFKFEPEQLAKHLVEFKSEQDQLIFGGVVQNSDYFFMVTSLGNIITVPIYKT
                     LSNTKTKMNELLAKKPILMEDEKLVLAGIVNPDKMEQQLLVLTSQCGMVKRVELSKVI
                     NTKQIKSSCCMALRERDKLVNAFVQTKGEPKLVCLVSSSNSFATFLAEEIPIISNKGI
                     GVKGIKLKAEEKVRFAMPLQDNDALVVINSDGGVYNFEVVELAVASRMSVGKKLIPKT
                     KTPVSCFAANKHSEIIGHRGKNGSDLFTLNELNRLPKSTVSQMRLFKWS"
     gene            complement(160730..161785)
                     /gene="hrcA"
                     /locus_tag="MPN_RS00705"
                     /old_locus_tag="MPN_124"
     CDS             complement(160730..161785)
                     /gene="hrcA"
                     /locus_tag="MPN_RS00705"
                     /old_locus_tag="MPN_124"
                     /inference="COORDINATES: similar to AA
                     sequence:RefSeq:WP_010874481.1"
                     /GO_component="GO:0005737 - cytoplasm [Evidence IEA]"
                     /GO_process="GO:0009408 - response to heat [Evidence IEA]"
                     /note="Derived by automated computational analysis using
                     gene prediction method: Protein Homology."
                     /codon_start=1
                     /transl_table=4
                     /product="heat-inducible transcriptional repressor HrcA"
                     /protein_id="WP_010874481.1"
                     /translation="MKNLTTRQAQILKAIINEYIAYPVPVGSKLLTKKYFKNLSGGTL
                     RNEMAVLEKEGYLKKNHISSGRIPSQLGYQYYVKLLTKNDDKSNLKTRLRAIILQKHK
                     TIDEIIELGVKFINEMVNLPVVLTHFSSDEVLKKIDLIMLDQSCALLLLVSASGNVFK
                     KTISYANQRQFEDIMVCVRIFNDRIIDTRFCDIAQHLDVLKEIIRSKVHEYQYVIDEI
                     LFKLFNFEEFQQARKQVYGIHYLAQQPEFANQERLTRILNLLEDTSVWQQMAFMNQNN
                     QTTNITFGDKLGLEGEEVSVASTLINTTNESKHQLAIVGPTRMDYQKVKALLLTLKEE
                     IEEYDKQLHGGKTTSST"
     gene            161817..163620
                     /gene="uvrC"
                     /locus_tag="MPN_RS00710"
                     /old_locus_tag="MPN_125"
                     /pseudo
     CDS             161817..163620
                     /gene="uvrC"
                     /locus_tag="MPN_RS00710"
                     /old_locus_tag="MPN_125"
                     /inference="COORDINATES: similar to AA
                     sequence:RefSeq:WP_014325359.1"
                     /GO_component="GO:0009380 - excinuclease repair complex
                     [Evidence IEA]"
                     /GO_function="GO:0009381 - excinuclease ABC activity
                     [Evidence IEA]"
                     /GO_process="GO:0006289 - nucleotide-excision repair
                     [Evidence IEA]"
                     /note="frameshifted; Derived by automated computational
                     analysis using gene prediction method: Protein Homology."
                     /pseudo
                     /codon_start=1
                     /transl_table=4
                     /product="excinuclease ABC subunit UvrC"
     gene            163613..164092
                     /locus_tag="MPN_RS00715"
                     /old_locus_tag="MPN_126"
     CDS             163613..164092
                     /locus_tag="MPN_RS00715"
                     /old_locus_tag="MPN_126"
                     /inference="COORDINATES: similar to AA
                     sequence:RefSeq:WP_010874483.1"
                     /note="Derived by automated computational analysis using
                     gene prediction method: Protein Homology."
                     /codon_start=1
                     /transl_table=4
                     /product="metallophosphoesterase"
                     /protein_id="WP_010874483.1"
                     /translation="MTKVLVLSDTHGYNDRWLAVMKLHNPDVVIHAGDHLTTKKFMDQ
                     NATFWVAGNHDVVGEEIQMFELEGIQFVLMHGHQAPRHDLKQWYKMLVDQAKSYLCDV
                     LIVGHSHIEHYETIDGIQVINPGSLEIPRNPRKLPTYCNLNLSQGRISDLTFHFPRD"
     gene            164628..165026
                     /locus_tag="MPN_RS04075"
                     /old_locus_tag="MPN_127"
     CDS             164628..165026
                     /locus_tag="MPN_RS04075"
                     /old_locus_tag="MPN_127"
                     /inference="COORDINATES: similar to AA
                     sequence:RefSeq:WP_017532720.1"
                     /note="Derived by automated computational analysis using
                     gene prediction method: Protein Homology."
                     /codon_start=1
                     /transl_table=4
                     /product="DUF16 domain-containing protein"
                     /protein_id="WP_238523134.1"
                     /translation="MFKKRLNKDKINNCHVWEEELPDGSYDMGFNGNFNHMEKRKSGY
                     VTQKQFSEFKDANNQRLIKIETTLAIQGEQINKLTQTVEKQGEQINQLVQVVLLQGAS
                     KLENFKWSKKHKDKSLMPAWIVWKIFWWKV"
     gene            164951..165259
                     /locus_tag="MPN_RS04080"
     CDS             164951..165259
                     /locus_tag="MPN_RS04080"
                     /inference="COORDINATES: protein motif:HMM:NF013669.2"
                     /note="Derived by automated computational analysis using
                     gene prediction method: Protein Homology."
                     /codon_start=1
                     /transl_table=4
                     /product="hypothetical protein"
                     /protein_id="WP_265736573.1"
                     /translation="MEQKAQRQEFNARMDRLENLLVESIESTNKRFDSMERRLDSMDS
                     RLDSMENRLDSMEGRLDSMENRLDSMEGRLDSVEGRLDSMETRLDSMETRLDKVDPPK
                     "
     gene            165516..165797
                     /locus_tag="MPN_RS00725"
     CDS             165516..165797
                     /locus_tag="MPN_RS00725"
                     /inference="COORDINATES: similar to AA
                     sequence:RefSeq:WP_015344878.1"
                     /note="Derived by automated computational analysis using
                     gene prediction method: Protein Homology."
                     /codon_start=1
                     /transl_table=4
                     /product="hypothetical protein"
                     /protein_id="WP_015344878.1"
                     /translation="MSNTKKLRITSIEETIEIIVNSKLLAFGFYPVGLEDGTYELNVR
                     IIFKEKTADSEKSSSVHPLQKEYYVREFLRFLERHKDSLAQQLLVVEDN"
     gene            165798..>166933
                     /locus_tag="MPN_RS04225"
                     /pseudo
     CDS             165798..>166933
                     /locus_tag="MPN_RS04225"
                     /inference="COORDINATES: similar to AA
                     sequence:RefSeq:WP_010874498.1"
                     /note="frameshifted; incomplete; partial in the middle of
                     a contig; missing C-terminus; Derived by automated
                     computational analysis using gene prediction method:
                     Protein Homology."
                     /pseudo
                     /codon_start=1
                     /transl_table=4
                     /product="adhesin P1"
     gene            167632..168081
                     /locus_tag="MPN_RS00735"
                     /old_locus_tag="MPN_129"
     CDS             167632..168081
                     /locus_tag="MPN_RS00735"
                     /old_locus_tag="MPN_129"
                     /inference="COORDINATES: similar to AA
                     sequence:RefSeq:WP_010874486.1"
                     /note="Derived by automated computational analysis using
                     gene prediction method: Protein Homology."
                     /codon_start=1
                     /transl_table=4
                     /product="hypothetical protein"
                     /protein_id="WP_010874486.1"
                     /translation="MVSFFDIYTKASIVEAVRFSFLNTFQLKELGLPIKEIAVPLGTL
                     VFLFVVIITLIPLLIIGNLIWTNLRLIERENTQQYQLVFGYSLIVSDIVGFAIVFFGA
                     ILGTNLKSVELFIALGWMMMLGSLIALGTTANLVSSIYLYIKLALKR"
     gene            168154..>168660
                     /locus_tag="MPN_RS00740"
                     /pseudo
     CDS             168154..>168660
                     /locus_tag="MPN_RS00740"
                     /inference="COORDINATES: similar to AA
                     sequence:RefSeq:WP_014575004.1"
                     /note="incomplete; partial in the middle of a contig;
                     missing C-terminus; Derived by automated computational
                     analysis using gene prediction method: Protein Homology."
                     /pseudo
                     /codon_start=1
                     /transl_table=4
                     /product="adhesin"
     gene            169042..169464
                     /locus_tag="MPN_RS00750"
                     /old_locus_tag="MPN_130"
     CDS             169042..169464
                     /locus_tag="MPN_RS00750"
                     /old_locus_tag="MPN_130"
                     /inference="COORDINATES: similar to AA
                     sequence:RefSeq:WP_014325337.1"
                     /note="Derived by automated computational analysis using
                     gene prediction method: Protein Homology."
                     /codon_start=1
                     /transl_table=4
                     /product="DUF16 domain-containing protein"
                     /protein_id="WP_010874487.1"
                     /translation="MKEKTPFKNEKEFHDMVKKTKKGTFSGWYIVNPENNSVEFSGNF
                     NRQFKLNKPVIPVNTEYVTRKEFNEYKDSNDQRLIKIETTLAAQGEQIRIQGEQIKEL
                     QIEQKAQSETLKLILQTLQKMSDRLDKMDVRLDKLESK"
     gene            169730..169936
                     /locus_tag="MPN_RS00755"
     CDS             169730..169936
                     /locus_tag="MPN_RS00755"
                     /inference="COORDINATES: similar to AA
                     sequence:RefSeq:WP_015344872.1"
                     /note="Derived by automated computational analysis using
                     gene prediction method: Protein Homology."
                     /codon_start=1
                     /transl_table=4
                     /product="hypothetical protein"
                     /protein_id="WP_014574885.1"
                     /translation="MKKVKALRNLFLEKASEKLEYPKIASMVAYFDPKEDGTCEFIMK
                     IKTVNEVADTETTNKEKPLGTWKS"
     gene            170080..>170655
                     /locus_tag="MPN_RS00760"
                     /old_locus_tag="MPN_131"
                     /pseudo
     CDS             170080..>170655
                     /locus_tag="MPN_RS00760"
                     /old_locus_tag="MPN_131"
                     /inference="COORDINATES: protein motif:HMM:NF015230.2"
                     /note="incomplete; partial in the middle of a contig;
                     missing C-terminus; Derived by automated computational
                     analysis using gene prediction method: Protein Homology."
                     /pseudo
                     /codon_start=1
                     /transl_table=4
                     /product="hypothetical protein"
     gene            170583..171245
                     /locus_tag="MPN_RS04095"
     CDS             170583..171245
                     /locus_tag="MPN_RS04095"
                     /inference="COORDINATES: protein motif:HMM:NF015230.2"
                     /note="Derived by automated computational analysis using
                     gene prediction method: Protein Homology."
                     /codon_start=1
                     /transl_table=4
                     /product="hypothetical protein"
                     /protein_id="WP_225971177.1"
                     /translation="MSFTNKNNAQRVQLFLRGLLGSIPVLVNKSGQDDNSKFNSTDQK
                     WSYTELKSDQTKLNLPAYGEVNGLLNPALVETYFGTTRTSSTANQNSTTVPGIGFKIP
                     EQNNDSKAVLITPGLAWTPQDVGNLVVSGTSLSFQLGGWLVTVHGLYQTPRGLFGPPV
                     KWPGCQWQRPKGVNLGQAALSGISWQLGQPVGTGRECVGFEGGVGGSSSQRGVRVASS
                     YK"
     gene            171154..171819
                     /locus_tag="MPN_RS00765"
                     /old_locus_tag="MPN_132"
     CDS             171154..171819
                     /locus_tag="MPN_RS00765"
                     /old_locus_tag="MPN_132"
                     /inference="COORDINATES: ab initio
                     prediction:GeneMarkS-2+"
                     /note="Derived by automated computational analysis using
                     gene prediction method: GeneMarkS-2+."
                     /codon_start=1
                     /transl_table=4
                     /product="adhesin"
                     /protein_id="WP_225971209.1"
                     /translation="MGRVESVWDLKGVWADQAHSAVSESQAATSSTTTTATGDTLPEH
                     PNALAYQISSTDKDSYKASTQGSGQTNSQNTSPYLHLIKPKKVTASDKLDDDLKNLLD
                     PNEVRVKLRQSFGTDHSTQPQPQPLKTTTPVFGTNSGNLGSVLSGGGTTQDSSTTNQL
                     SPVQRVSGWLVGQLPSTSDGNTSSTNNLAPNTNTGNEVVGVGDLSKRASIESSRLWIA
                     LKP"
     gene            172277..173182
                     /locus_tag="MPN_RS00770"
                     /old_locus_tag="MPN_133"
     CDS             172277..173182
                     /locus_tag="MPN_RS00770"
                     /old_locus_tag="MPN_133"
                     /inference="COORDINATES: similar to AA
                     sequence:RefSeq:WP_010874490.1"
                     /note="Derived by automated computational analysis using
                     gene prediction method: Protein Homology."
                     /codon_start=1
                     /transl_table=4
                     /product="thermonuclease family protein"
                     /protein_id="WP_010874490.1"
                     /translation="MKGFSCSRPGYLTGLLLLAVAPILTACTRDYTTKNEFQLTTAQQ
                     AKLKPATIEYWRDGDTPEINYASEERRKEAEQKSKENAKKEDKKEEKKTEDSQDSSSA
                     STQVRSSKHGLRIYGIDTPEKHVSSKGDSTGDEKIEAEKASNYAEKLIPKGSTVWVWS
                     LNTYSYDREVGALFFKSNPKQTFFQSFEVAMVEAGHAIPIAGTGLNLIADPELSADDP
                     LSVIGLQLANAANKAYNAKINIWSHDTDGYRSLTAVYKLRGADISWTRFLDEANGYSS
                     ASAGTGASLYQLWDQRQAKLAQKGS"
     gene            173206..174966
                     /locus_tag="MPN_RS00775"
                     /old_locus_tag="MPN_134"
     CDS             173206..174966
                     /locus_tag="MPN_RS00775"
                     /old_locus_tag="MPN_134"
                     /inference="COORDINATES: similar to AA
                     sequence:RefSeq:WP_010874491.1"
                     /GO_function="GO:0005524 - ATP binding [Evidence IEA]"
                     /note="Derived by automated computational analysis using
                     gene prediction method: Protein Homology."
                     /codon_start=1
                     /transl_table=4
                     /product="ABC transporter ATP-binding protein"
                     /protein_id="WP_010874491.1"
                     /translation="MEKIQAEKSQSAIEFKNIVVDFGESIAIDNINLTVKKKELVTLL
                     GPSGCGKTTSLSVIAGLIAPTSGQVLFNGYDVTKKPPQQRKLGLVFQNYALYPHMSVF
                     ENIVFPLYSDTSWREAIFEKNTWAQHDINCLILKANGATSEELAELNRLMQQRIDEPK
                     RMAYQINDLMVSVFQKQSELEANLKLIPRKKQFAIISLSKETLSQIRDVETKAKAALE
                     TADSAEVEQTIKSELKQKLSEIKANYHDEKANIKAYWWEMLANIKTELKTEKTAIKQT
                     NDYAKLKELKWKIHFEPLNLKKQYRSYFKQLKAKYSLKDGNLTESELSQIEELQKRIV
                     SLKDFINRTAKEVAEKLEITKILHKRPANISGGQQQRVAIARAIVRRPKVLLMDEPLS
                     NLDAKLRVQTRQWIRKFQQDLQITTVFVTHDQEEAMSISDTIVCMSTGKVQQIGSPSE
                     LYLKPANEFVATFLGSPEMNIVNATVKAGQLLWNENPLVKTKFDLPDGAIRVGFRYDE
                     VTAPKNDGSPVFSGTLISVENLGKHMVGVVESNGVQLNVRLELSHQFEVGNAVKFTIK
                     PNGLHFFDPQTTQRVEVKHV"
     gene            174959..175948
                     /locus_tag="MPN_RS00780"
                     /old_locus_tag="MPN_135"
     CDS             174959..175948
                     /locus_tag="MPN_RS00780"
                     /old_locus_tag="MPN_135"
                     /inference="COORDINATES: similar to AA
                     sequence:RefSeq:WP_010874492.1"
                     /note="Derived by automated computational analysis using
                     gene prediction method: Protein Homology."
                     /codon_start=1
                     /transl_table=4
                     /product="sugar ABC transporter permease"
                     /protein_id="WP_010874492.1"
                     /translation="MFKWLLKHRSKPTPLELGIFDQKVSFWKPFLLFCPALLTTFLFT
                     LVPFFLTLQKGFSHNEDIYRVDSQQFGFQTFANLFSESNFILGLRNSFLYSIISLPLT
                     IVLAIIISSAIVFVYRKLARGFWQTVFFLPYVTSGVAVSIAFIYILDSSSGILNNIFH
                     VNIKWLDSGERDTFNALWGILIFGIWKNMAFNVLVISTAMLSVDPTLYKVANLDGAKP
                     IRQFFKITLPSIRPTLIFLLTLLILGGMQVFPISLFNGNDSEAVTNGGSTILLYIFQK
                     IRDQNNNFAGAATLVLFILGVCYGLVLRNGFRLIEWAQWKIKRHYVQTKLNLV"
     gene            175920..176879
                     /locus_tag="MPN_RS00785"
                     /old_locus_tag="MPN_136"
     CDS             175920..176879
                     /locus_tag="MPN_RS00785"
                     /old_locus_tag="MPN_136"
                     /inference="COORDINATES: similar to AA
                     sequence:RefSeq:WP_010874493.1"
                     /note="Derived by automated computational analysis using
                     gene prediction method: Protein Homology."
                     /codon_start=1
                     /transl_table=4
                     /product="carbohydrate ABC transporter permease"
                     /protein_id="WP_010874493.1"
                     /translation="MFKQSLIWYNRYVQKRKKGLDLTIKDRSWSNVLLGLIFKTVVLC
                     FFGLMVIFPFYLMLVVALTSDEVVLNIREPILKSDGWHFENFRRVLEDGKYLNAIWIN
                     SLVTILSIILRLFFTVSMGYAFSLKKWKLKKLFWFIFLAVLILPESALLIGQYRVVVV
                     ANWNQPEKPAIILGLTMPFVASVFSGFMFRTAFEAIPPRIKESAFVDGCTGLRYFLKI
                     AFPMVRSTTWTVSILTAFAAWNSYLWPLLLLTNRPDLNINLWVLAQGTDGNAGQSDEQ
                     IRVLLNLKMAAAILAILPMFIVYFLFRKRIMKAVGSRANTIKG"
     gene            176882..177040
                     /locus_tag="MPN_RS03885"
     CDS             176882..177040
                     /locus_tag="MPN_RS03885"
                     /inference="COORDINATES: similar to AA
                     sequence:RefSeq:WP_014574887.1"
                     /note="Derived by automated computational analysis using
                     gene prediction method: Protein Homology."
                     /codon_start=1
                     /transl_table=4
                     /product="hypothetical protein"
                     /protein_id="WP_014574887.1"
                     /translation="MDSLKHFWQQLVMWSKTVTFWIIVAVGIAFCAFAIWGIIACIET
                     IIKEGALL"
     gene            complement(177457..178143)
                     /locus_tag="MPN_RS00790"
                     /old_locus_tag="MPN_137"
     CDS             complement(177457..178143)
                     /locus_tag="MPN_RS00790"
                     /old_locus_tag="MPN_137"
                     /inference="COORDINATES: similar to AA
                     sequence:RefSeq:WP_010874494.1"
                     /note="Derived by automated computational analysis using
                     gene prediction method: Protein Homology."
                     /codon_start=1
                     /transl_table=4
                     /product="DUF16 domain-containing protein"
                     /protein_id="WP_010874494.1"
                     /translation="MEKKPWEEDISIEEFKKSLNKDKITNLIIKRRWNKGKSTYHLSF
                     NGDFEVVTKKPSTKYVTHKQLDQKLKEFKQDLMVELHDTFATKADLRDSEARINQKLE
                     ALVQVVLLHGEQINKLTQIVEKQGEQIRELQVEQKAQRQEFNARMDRLENLLVESIES
                     TNKRFDSIEGRLDSMDSRLDSMENRLDSIEGRLDSVEGRLDSVEGRLDSMENRLDSME
                     TRLDKIDPPK"
     gene            complement(178392..178892)
                     /locus_tag="MPN_RS00795"
                     /old_locus_tag="MPN_138"
     CDS             complement(178392..178892)
                     /locus_tag="MPN_RS00795"
                     /old_locus_tag="MPN_138"
                     /inference="COORDINATES: similar to AA
                     sequence:RefSeq:WP_010874495.1"
                     /note="Derived by automated computational analysis using
                     gene prediction method: Protein Homology."
                     /codon_start=1
                     /transl_table=4
                     /product="DUF16 domain-containing protein"
                     /protein_id="WP_010874495.1"
                     /translation="MKEKIPFYNEKEFNEMMKKTKKGTFSGWYIINPENKSVEFSGNF
                     NRQFKLNKPVIPVNTEYVTRKEFNEYKDSNDQRLTKIENKVDKLEVKVDKLEEKVDKL
                     EAKVDKLEEKVDKLEAKVDKLEEKVDKLEAKVDSGFEMLAKILAAINKRLDSIEGRLD
                     KIEPPK"
     gene            complement(179129..179620)
                     /locus_tag="MPN_RS00800"
                     /old_locus_tag="MPN_139"
     CDS             complement(179129..179620)
                     /locus_tag="MPN_RS00800"
                     /old_locus_tag="MPN_139"
                     /inference="COORDINATES: similar to AA
                     sequence:RefSeq:WP_014325369.1"
                     /note="Derived by automated computational analysis using
                     gene prediction method: Protein Homology."
                     /codon_start=1
                     /transl_table=4
                     /product="DUF16 domain-containing protein"
                     /protein_id="WP_010874496.1"
                     /translation="MKEKIPFYNEKEFHDMVKKTKKGTFSGWYIINKNNNSVEFSGSF
                     NRQFKLNKPVIPVNTEYVTRKEFNEYKDSNDQRLTKIETELKSQGQRIQVVEDKVDRL
                     TEVVMVQSQQIKTQGEAMNARMDRFESLVLKSLESIGNTLTDFGKRLDVIETRLDKID
                     PPK"
     gene            179871..180845
                     /locus_tag="MPN_RS00805"
                     /old_locus_tag="MPN_140"
     CDS             179871..180845
                     /locus_tag="MPN_RS00805"
                     /old_locus_tag="MPN_140"
                     /EC_number="3.1.3.7"
                     /inference="COORDINATES: similar to AA
                     sequence:RefSeq:WP_010874497.1"
                     /note="Derived by automated computational analysis using
                     gene prediction method: Protein Homology."
                     /codon_start=1
                     /transl_table=4
                     /product="bifunctional oligoribonuclease/PAP phosphatase
                     NrnA"
                     /protein_id="WP_010874497.1"
                     /translation="MNSQVHRKGSIAEAVSAIQAHDKIVIFHHIRPDGDCLGAQHGLA
                     RLIQTNFPHKQVFCVGDPKHNFPWLEMVFTPKEQITPELMQQALAVIVDANYKERIEC
                     RDLLDQNQFKAVLRIDHHPNEDDLNTTHNFVDASYIAAAEQVVDLAVQAKWKLSPPAA
                     TALYLGIYTDSNRFLYSNTSWRTLYLGSMLYRAQANIAKIHDELNHTSLKDIQFKQYV
                     FKNFQTFQNVIYFVADKKFQKKLKVTPLECARVNILANIEQFHIWLFFIEEGKNHYRV
                     EFRSNGINVREVALKYGGGGHIQASGAVLKSKRDIIRVVQDCQKQIAV"
     gene            180858..185741
                     /gene="mgpA"
                     /locus_tag="MPN_RS00810"
                     /old_locus_tag="MPN_141"
     CDS             180858..185741
                     /gene="mgpA"
                     /locus_tag="MPN_RS00810"
                     /old_locus_tag="MPN_141"
                     /inference="COORDINATES: similar to AA
                     sequence:RefSeq:WP_010874498.1"
                     /note="Derived by automated computational analysis using
                     gene prediction method: Protein Homology."
                     /codon_start=1
                     /transl_table=4
                     /product="adhesin P1"
                     /protein_id="WP_010874498.1"
                     /translation="MHQTKKTALSKSTWILILTATASLATGLTVVGHFTSTTTTLKRQ
                     QFSYTRPDEVALRHTNAINPRLTPWTYRNTSFSSLPLTGENPGAWALVRDNSAKGITA
                     GSGSQQTTYDPTRTEAALTASTTFALRRYDLAGRALYDLDFSKLNPQTPTRDQTGQIT
                     FNPFGGFGLSGAAPQQWNEVKNKVPVEVAQDPSNPYRFAVLLVPRSVVYYEQLQRGLG
                     LPQQRTESGQNTSTTGAMFGLKVKNAEADTAKSNEKLQGAEATGSSTTSGSGQSTQRG
                     GSSGDTKVKALKIEVKKKSDSEDNGQLQLEKNDLANAPIKRSEESGQSVQLKADDFGT
                     ALSSSGSGGNSNPGSPTPWRPWLATEQIHKDLPKWSASILILYDAPYARNRTAIDRVD
                     HLDPKAMTANYPPSWRTPKWNHHGLWDWKARDVLLQTTGFFNPRRHPEWFDGGQTVAD
                     NEKTGFDVDNSENTKQGFQKEADSDKSAPIALPFEAYFANIGNLTWFGQALLVFGGNG
                     HVTKSAHTAPLSIGVFRVRYNATGTSATVTGWPYALLFSGMVNKQTDGLKDLPFNNNR
                     WFEYVPRMAVAGAKFVGRELVLAGTITMGDTATVPRLLYDELESNLNLVAQGQGLLRE
                     DLQLFTPYGWANRPDLPIGAWSSSSSSSHNAPYYFHNNPDWQDRPIQNVVDAFIKPWE
                     DKNGKDDAKYIYPYRYSGMWAWQVYNWSNKLTDQPLSADFVNENAYQPNSLFAAILNP
                     ELLAALPDKVKYGKENEFAANEYERFNQKLTVAPTQGTNWSHFSPTLSRFSTGFNLVG
                     SVLDQVLDYVPWIGNGYRYGNNHRGVDDITAPQTSAGSSSGISTNTSGSRSFLPTFSN
                     IGVGLKANVQATLGGSQTMITGGSPRRTLDQANLQLWTGAGWRNDKASSGQSDENHTK
                     FTSATGMDQQGQSGTSAGNPDSLKQDNISKSGDSLTTQDGNAIDQQEATNYTNLPPNL
                     TPTADWPNALSFTNKNNAQRAQLFLRGLLGSIPVLVNRSGSDSNKFQATDQKWSYTDL
                     HSDQTKLNLPAYGEVNGLLNPALVETYFGNTRAGGSGSNTTSSPGIGFKIPEQNNDSK
                     ATLITPGLAWTPQDVGNLVVSGTTVSFQLGGWLVTFTDFVKPRAGYLGLQLTGLDASD
                     ATQRALIWAPRPWAAFRGSWVNRLGRVESVWDLKGVWADQAQSDSQGSTTTATRNALP
                     EHPNALAFQVSVVEASAYKPNTSSGQTQSTNSSPYLHLVKPKKVTQSDKLDDDLKNLL
                     DPNQVRTKLRQSFGTDHSTQPQPQSLKTTTPVFGTSSGNLSSVLSGGGAGGGSSGSGQ
                     SGVDLSPVEKVSGWLVGQLPSTSDGNTSSTNNLAPNTNTGNDVVGVGRLSESNAAKMN
                     DDVDGIVRTPLAELLDGEGQTADTGPQSVKFKSPDQIDFNRLFTHPVTDLFDPVTMLV
                     YDQYIPLFIDIPASVNPKMVRLKVLSFDTNEQSLGLRLEFFKPDQDTQPNNNVQVNPN
                     NGDFLPLLTASSQGPQTLFSPFNQWPDYVLPLAITVPIVVIVLSVTLGLAIGIPMHKN
                     KQALKAGFALSNQKVDVLTKAVGSVFKEIINRTGISQAPKRLKQTSAAKPGAPRPPVP
                     PKPGAPKPPVQPPKKPA"
     gene            185747..189403
                     /gene="mgpC"
                     /locus_tag="MPN_RS00815"
                     /old_locus_tag="MPN_142"
     CDS             185747..189403
                     /gene="mgpC"
                     /locus_tag="MPN_RS00815"
                     /old_locus_tag="MPN_142"
                     /inference="COORDINATES: similar to AA
                     sequence:RefSeq:WP_010874499.1"
                     /note="Derived by automated computational analysis using
                     gene prediction method: Protein Homology."
                     /codon_start=1
                     /transl_table=4
                     /product="cytadherence protein MgpC"
                     /protein_id="WP_010874499.1"
                     /translation="MKSKLKLKRYLLFLPLLPLGTLSLANTYLLQDHNTLTPYTPFTT
                     PLNGGLDVVRAAHLHPSYELVDWKRVGDTKLVALVRSALVRVKFQDTTSSDQSNTNQN
                     ALSFDTQESQKALNGSQSGSSDTSGSNSQDFASYVLIFKAAPRATWVFERKIKLALPY
                     VKQESQGSGDQGSNGKGSLYKTLQDLLVEQPVTPYTPNAGLARVNGVAQDTVHFGSGQ
                     ESSWNSQRSQKGLKNNPGPKAVTGFKLDKGRAYRKLNESWPVYEPLDSTKEGKGKDES
                     SWKNSEKTTAENDAPLVGMVGSGAAGSASSLQGNGSNSSGLKSLLRSAPVSVPPSSTS
                     NQTLSLSNPAPVGPQAVVSQPAGGATAAVSVNRTASDTATFSKYLNTAQALHQMGVIV
                     PGLEKWGGNNGTGVVASRQDATSTNLPHAAGASQTGLGTGSPREPALTATSQRAVTVV
                     AGPLRAGNSSETDALPNVITQLYHTSTAQLAYLNGQIVVMGSDRVPSLWYWVVGEDQE
                     SGKATWWAKTELNWGTDKQKQFVENQLGFKDDSNSDSKNSNLKAQGLTQPAYLIAGLD
                     VVADHLVFAAFKAGAVGYDMTTDSSASTYNQALAWSTTAGLDSDGGYKALVENTAGLN
                     GPINGLFTLLDTFAYVTPVSGMKGGSQNNEEVQTTYPVKSDQKATAKIASLINASPLN
                     SYGDDGVTVFDALGLNFNFKLNEERLPSRTDQLLVYGIVNESELKSARENAQSTSDDN
                     SNTKVKWTNTASHYLPVPYYYSANFPEAGNRRRAEQRNGVKISTLESQATDGFANSLL
                     NFGTGLKAGVDPAPVARGHKPNYSAVLLVRGGVVRLNFNPDTDKLLDSTDKNSEPISF
                     SYTPFGSAESAVDLTTLKDVTYIAESGLWFYTFDNGEKPTYDGKQQQVKNRKGYAVIT
                     VSRTGIEFNEDANTTTLSQAPAALAVQNGIASSQDDLTGILPLSDEFSAVITKDQTWT
                     GKVDIYKNTNGLFEKDDQLSENVKRRDNGLVPIYNEGIVDIWGRVDFAANSVLQARNL
                     TDKTVDEVINNPDILQSFFKFTPAFDNQRAMLVGEKTSDTTLTVKPKIEYLDGNFYGE
                     DSKIAGIPLNIDFPSRIFAGFAALPSWVIPVSVGSSVGILLILLILGLGIGIPMYKVR
                     KLQDSSFVDVFKKVDTLTTAVGSVYKKIITQTSVIKKAPSALKAANNAAPKAPVKPAA
                     PTAPRPPVQPPKKA"
     gene            189520..190047
                     /locus_tag="MPN_RS00820"
                     /old_locus_tag="MPN_143"
     CDS             189520..190047
                     /locus_tag="MPN_RS00820"
                     /old_locus_tag="MPN_143"
                     /inference="COORDINATES: similar to AA
                     sequence:RefSeq:WP_010874500.1"
                     /note="Derived by automated computational analysis using
                     gene prediction method: Protein Homology."
                     /codon_start=1
                     /transl_table=4
                     /product="hypothetical protein"
                     /protein_id="WP_010874500.1"
                     /translation="MSHKDFNGLQAPQLLSSSSPVAKKQSSHKLRHALKHARYLNHSS
                     KRTLKHALELHEDNQVLLEKEGSPNFQDWLSKQPGVNKTSLKYNKSLGSWISKESKPK
                     KRFPPYFTYKGSKTTPEEAKALQQMKQSQKRFFHENMHSFLNEVAHNPMIQRFKQKQA
                     KRAANTRQRTYKYRQ"
     gene            190050..190190
                     /locus_tag="MPN_RS03890"
     CDS             190050..190190
                     /locus_tag="MPN_RS03890"
                     /inference="COORDINATES: similar to AA
                     sequence:RefSeq:WP_015344882.1"
                     /note="Derived by automated computational analysis using
                     gene prediction method: Protein Homology."
                     /codon_start=1
                     /transl_table=4
                     /product="hypothetical protein"
                     /protein_id="WP_015344882.1"
                     /translation="MHKIKHYKPLKRKTWLNKVSKQRRERMSAKCYQPPKREVMQPTW
                     KS"
     gene            <190198..>191856
                     /gene="mgpA"
                     /locus_tag="MPN_RS00825"
                     /old_locus_tag="MPN_144"
                     /pseudo
     CDS             <190198..>191856
                     /gene="mgpA"
                     /locus_tag="MPN_RS00825"
                     /old_locus_tag="MPN_144"
                     /inference="COORDINATES: similar to AA
                     sequence:RefSeq:WP_010874498.1"
                     /note="incomplete; partial in the middle of a contig;
                     missing N-terminus and C-terminus; Derived by automated
                     computational analysis using gene prediction method:
                     Protein Homology."
                     /pseudo
                     /codon_start=1
                     /transl_table=4
                     /product="adhesin P1"
     gene            192214..192753
                     /locus_tag="MPN_RS00830"
                     /old_locus_tag="MPN_145"
     CDS             192214..192753
                     /locus_tag="MPN_RS00830"
                     /old_locus_tag="MPN_145"
                     /inference="COORDINATES: similar to AA
                     sequence:RefSeq:WP_010874502.1"
                     /note="Derived by automated computational analysis using
                     gene prediction method: Protein Homology."
                     /codon_start=1
                     /transl_table=4
                     /product="DUF16 domain-containing protein"
                     /protein_id="WP_010874502.1"
                     /translation="MSYSPSLKEIIAILQKYTSKNYQSNCKTRPDGKLELSLNGVFEE
                     IVKTPGKTRYVTHKQLDQKLKDFKQDLMVELHDTFATKTDLKESEARINQKLEALIQI
                     VMVQGEQIKVHGEQINKLTQAVEKQGEKIEAQGQQIQKVNETLNFVVESLGSIHKRLD
                     SMEGRLDSMENRLDKLESK"
     gene            193019..195332
                     /locus_tag="MPN_RS00835"
                     /pseudo
     CDS             193019..195332
                     /locus_tag="MPN_RS00835"
                     /inference="COORDINATES: similar to AA
                     sequence:RefSeq:WP_014325396.1"
                     /note="frameshifted; internal stop; Derived by automated
                     computational analysis using gene prediction method:
                     Protein Homology."
                     /pseudo
                     /codon_start=1
                     /transl_table=4
                     /product="P80 family lipoprotein"
     gene            195554..196297
                     /locus_tag="MPN_RS00840"
     CDS             195554..196297
                     /locus_tag="MPN_RS00840"
                     /inference="COORDINATES: protein motif:HMM:NF013131.2"
                     /note="Derived by automated computational analysis using
                     gene prediction method: Protein Homology."
                     /codon_start=1
                     /transl_table=4
                     /protein_id="WP_021009210.1"
                     /translation="MLLGTVLSACSKVESTKSVHPVKSFKSDLKSLLKETIKQDIDLS
                     KTIKTSEGKQQIITSLKKSYEVNPKDTTKLLLDAWKQSFEEGEIGIADLDFEIAYPKT
                     QDPFTMERKVDHFQMTYQSFKDLSIKAKLSYTFNWFGDYSSGGFTAKKGDKHYFDLFL
                     KIKPDPNKSFKAANFKTEEKNSTAIDGQETTRNLEWIEFGASISWSLKGKDDASEKSV
                     KQFLDSYANNTSGYSSDINLFSYLEYLIR"
     gene            196569..196823
                     /locus_tag="MPN_RS00845"
     CDS             196569..196823
                     /locus_tag="MPN_RS00845"
                     /inference="COORDINATES: similar to AA
                     sequence:RefSeq:WP_017532689.1"
                     /note="Derived by automated computational analysis using
                     gene prediction method: Protein Homology."
                     /codon_start=1
                     /transl_table=4
                     /product="hypothetical protein"
                     /protein_id="WP_017532795.1"
                     /translation="MTIKKVKVTEKASVERMIEVLSDSEILSYLLSNKYTADGVNEIY
                     VTMNIKDKDSNTQRKPDKMSLELELFLNQFIEFLKEQRKS"
     gene            <196877..>198566
                     /locus_tag="MPN_RS04100"
                     /old_locus_tag="MPN_149"
                     /pseudo
     CDS             <196877..>198566
                     /locus_tag="MPN_RS04100"
                     /old_locus_tag="MPN_149"
                     /inference="COORDINATES: similar to AA
                     sequence:RefSeq:WP_010874499.1"
                     /note="frameshifted; incomplete; partial in the middle of
                     a contig; missing N-terminus and C-terminus; Derived by
                     automated computational analysis using gene prediction
                     method: Protein Homology."
                     /pseudo
                     /codon_start=1
                     /transl_table=4
                     /product="MgpC family cytadherence protein"
     gene            199058..199540
                     /locus_tag="MPN_RS00860"
                     /old_locus_tag="MPN_151"
     CDS             199058..199540
                     /locus_tag="MPN_RS00860"
                     /old_locus_tag="MPN_151"
                     /inference="COORDINATES: similar to AA
                     sequence:RefSeq:WP_014574937.1"
                     /note="Derived by automated computational analysis using
                     gene prediction method: Protein Homology."
                     /codon_start=1
                     /transl_table=4
                     /product="DUF16 domain-containing protein"
                     /protein_id="WP_015344885.1"
                     /translation="MFKKRLNKDKINNCHVWEEELPDGSYDMEFNGNLNHMEKRKSGY
                     VTQKQFNEYKDSNDQRLIKIETTLAAQGEQISQLVQIVFLQGKQIKELQAEQKAQRVE
                     FNARMDRFESLVLKSLESIGNTLTDFGKRFDSMETRLDSMDGRLDSMETRLDKIDPPK
                     "
     gene            199823..202207
                     /locus_tag="MPN_RS00865"
                     /old_locus_tag="MPN_152"
     CDS             199823..202207
                     /locus_tag="MPN_RS00865"
                     /old_locus_tag="MPN_152"
                     /inference="COORDINATES: similar to AA
                     sequence:RefSeq:WP_010874509.1"
                     /note="Derived by automated computational analysis using
                     gene prediction method: Protein Homology."
                     /codon_start=1
                     /transl_table=4
                     /product="P80 family lipoprotein"
                     /protein_id="WP_010874509.1"
                     /translation="MKFKYGAIVFSGLLGVSAILAACGARGKFNQVDDGKIKLASSLT
                     SRSASTALQKVVEKYNKVKGVNDYPIEITQIAGGYDGGRTDLQTRVNVKDTTNFYNLI
                     LNYPDLVSTLGRVGMELPFDKVKTDKLADRFLDFNNRISAISKKGIYGIPVSLSTEVL
                     SINGPVLHYILNSAQGKVSSVTSVQRTADSGSGTTNNNGVTKPLKIDKENESTKKLWE
                     EIENKAKENGKKTSSSRRKRNLSSSKQMSTQTQPTDNSNDANQSDQAIEKTWGKYQEV
                     EGGLKDYTFKASVFENWHDLLDFSNRVAKSFSNINTNTNKKGTDIQGVLGIDSTPNSL
                     FTSVFAAGGGNYDNFFYKVANGRADFSNFKNKGTSYQNLQKVYGDYKGLIDSNGLFVN
                     KGGSYSSNFQKFHQLAYSISSTSGFFYSFAGENSKRLKFDGGNFIEFPGFTQAIYAPE
                     NNSQSGGESGDQTTNNEANLLGTFKIKSSNKSKSSSSKSSTKAETGKTSGGDQNQGKK
                     GEGAQNQGKKGEGAQNQGKNGGVETTIYLYKNSIPSGKNKGENAILIDNKTIVEQLES
                     AAKKEDKKSGESTTEQTQIQSKSVTEQKQPKIIGYTTTGNVHEDNKHIFPIDKLTSDR
                     NFDRKIIVGATEETLDKSNTLQSNEAIVLPAPSKYKSTDTNKVTITQGPNIIGIHVNE
                     KENAETQKFVDWFLNSPQTWEGKGKGKEQTNKTAAEFFAESASYILPLKEIFEQKNEK
                     KEGSDQKDSKSNGRGKQTNLYTEKALELFRGISTDQIVSYSDQVTLGVVVSVME"
     gene            202383..205724
                     /locus_tag="MPN_RS00870"
                     /old_locus_tag="MPN_153"
     CDS             202383..205724
                     /locus_tag="MPN_RS00870"
                     /old_locus_tag="MPN_153"
                     /inference="COORDINATES: similar to AA
                     sequence:RefSeq:WP_010874510.1"
                     /note="Derived by automated computational analysis using
                     gene prediction method: Protein Homology."
                     /codon_start=1
                     /transl_table=4
                     /product="AAA domain-containing protein"
                     /protein_id="WP_010874510.1"
                     /translation="MNDWQWLKNRLVNAKTKAVSFWLAQTTSTILDIAELIKCCSDLK
                     NTSINGLVDLINQQEKLEFNLTRLKEIDGEDARQLFGIEGNVYKHFQTELSRFYKQTR
                     KHFRETGSESLFLGLPVIEGINEFNDVFRAPLLYVGVKLKVAPRLERFWLEINREEIF
                     LNPTIIGVEINKRNSLFKNNYDTTKVDINQALEIFRELEYQFRMPLTSELKSFSKKAK
                     SDFNTEKRTNFLTNNVLLGIFDVKGDQLFQNFNEILNTDPDVLDELLKDRRDLLYDNR
                     EFRENFNLKGTYLFSHLDIFQQYAVKQAFDGDVIIEGPPGTGKSETIVNILVNLALNK
                     KKVLFVSEKVTALDVVYNRLGSFKHIALFNASVASEKKRFYSQFADYESFFTDNFSKK
                     DLVNEMPVFDGQWVDKILSEFTNLQNIYDTQINSGNQSYSFKEILSSFPILDVSYIKI
                     KEHDRFDEWVRVFSSQVWLEKHLTYLAFKAELSKRWQNIDNFYALKDLLEKRKNIRVL
                     CYVLDYFEQNNSIIKPKRVLLYTPTERGQKQLHQLQQDVAKYNSLQRFKSAAKFETIK
                     LNLANKLAQNAKPFFFSWFIQTHAQTLLENLVQTQKQLVKAKQSYLSKIEQYVVSCKR
                     ILKATILANFFELYQTNKNELLDICREAKNPVLKEITWWFKKNFALLSKLFPVHIMTF
                     ESAALLTPNQRRLYDYVVIDEASQVYLERAIPILYRGAKYIIAGDTKQLKPSNFFQAR
                     AEYDVDEEFEDGNVEAAVHSTSLLHFLKNRSRILTLLKFHYRSDSANLIAFTNNRIYN
                     NELIFMNKATADKQVFIVHDVIDGIWRNNRNLQEARDVVQRLEQLTQTAEYQKSLGVI
                     CFNKNQAELIEYMIDKQNNPLLNEWRDRVNAQGEYVGLFVKNIENVQGDERDIIIFSL
                     GYDRSVNSYGPISKQGGENRLNVAITRAKQRIELFKTNRASDYNGLSSNSLGSKLLVE
                     YLLYCEAMANNQGESLDFQATQKQAPKAKYELELENQFFNELELIFGEQFTIKRNVNE
                     GAYSFSFVFYFNENPYLAVDFNPALPHSRKEVSENIIYREQFLKKRKWNLVNIWLDEW
                     KLNPGGVLQKLRNCLTHSENEFEEI"
     gene            205721..207423
                     /gene="nusA"
                     /locus_tag="MPN_RS00875"
                     /old_locus_tag="MPN_154"
                     /pseudo
     CDS             205721..207423
                     /gene="nusA"
                     /locus_tag="MPN_RS00875"
                     /old_locus_tag="MPN_154"
                     /inference="COORDINATES: similar to AA
                     sequence:RefSeq:WP_009885827.1"
                     /GO_process="GO:0006353 - DNA-templated transcription
                     termination [Evidence IEA]"
                     /note="frameshifted; Derived by automated computational
                     analysis using gene prediction method: Protein Homology."
                     /pseudo
                     /codon_start=1
                     /transl_table=4
                     /product="transcription termination factor NusA"
     gene            207448..207717
                     /locus_tag="MPN_RS00880"
     CDS             207448..207717
                     /locus_tag="MPN_RS00880"
                     /inference="COORDINATES: protein motif:HMM:NF016204.2"
                     /note="Derived by automated computational analysis using
                     gene prediction method: Protein Homology."
                     /codon_start=1
                     /transl_table=4
                     /product="YlxR family protein"
                     /protein_id="WP_015344887.1"
                     /translation="MQSWRQCLVTRKSFAKPLLLRLVKLEHQLRVDLAQTLPGRGYYL
                     SVAALKLERKNFKALLQKRLKVSCSDAELDHIIACLKERESDVKA"
     gene            207704..209557
                     /gene="infB"
                     /locus_tag="MPN_RS00885"
                     /old_locus_tag="MPN_155"
     CDS             207704..209557
                     /gene="infB"
                     /locus_tag="MPN_RS00885"
                     /old_locus_tag="MPN_155"
                     /inference="COORDINATES: similar to AA
                     sequence:RefSeq:WP_017532912.1"
                     /GO_component="GO:0005737 - cytoplasm [Evidence IEA]"
                     /GO_function="GO:0003743 - translation initiation factor
                     activity [Evidence IEA]"
                     /GO_process="GO:0006413 - translational initiation
                     [Evidence IEA]"
                     /note="Derived by automated computational analysis using
                     gene prediction method: Protein Homology."
                     /codon_start=1
                     /transl_table=4
                     /product="translation initiation factor IF-2"
                     /protein_id="WP_010874512.1"
                     /translation="MSKHKPRHFQKNKFDNRAKTSAKQQFRQVKTGVKDGVFVYKGPL
                     TVSEFCLKTNIPTANIIKHFFLNGVPLTLNSVLSTEQLADACVNFGFDFKVETEITHD
                     NIISNIKFDDDPTQLSPRPPIVTIMGHVDHGKTSLLDAIRQTNTAAKEFGGITQKIGA
                     YQVKNQEGKTITFIDTPGHEAFTGMRARGAQVTDIVVLVVAGDDGLKQQTEEAISHAK
                     SAKTPIIVFINKMDKPTANPDMVIQQLNKFDLVPEEWGGDTIFVKGSALTKEGIQELL
                     DSILLVAEVEDYKANFNAHSSGYAIEVQTTKGLGPTATIIVKRGTLKIGDIVVLGPAW
                     GKVRTMQDENGVHLQEAMPSKPVQISGFDIVPVAGEKFIVFDDEKDAKLIANKFREQQ
                     KQKLNTTQINEELKQKIKSKEIKVLNLIFKVDSDGSLAAIKQAMQSIDVPGMSVNIIH
                     SGVGLISENDIMLAKASGALLFSLNLGLSQVVKNIASLQGVKVDVHYHIPKLAEEIEN
                     ILKGQLEPVYEDVELGRAEVLQLWYHSKVGHIAGTLVKTGKVKRGALCKLLRRNETIY
                     EGRVDSLKSEKNPVNQMEAGKNCGIVINGCEDIQVCDIILVYEKQEVKSKS"
     gene            209560..209910
                     /gene="rbfA"
                     /locus_tag="MPN_RS00890"
                     /old_locus_tag="MPN_156"
     CDS             209560..209910
                     /gene="rbfA"
                     /locus_tag="MPN_RS00890"
                     /old_locus_tag="MPN_156"
                     /inference="COORDINATES: similar to AA
                     sequence:RefSeq:WP_010874513.1"
                     /GO_function="GO:0019843 - rRNA binding [Evidence IEA]"
                     /GO_process="GO:0006396 - RNA processing [Evidence IEA]"
                     /note="Derived by automated computational analysis using
                     gene prediction method: Protein Homology."
                     /codon_start=1
                     /transl_table=4
                     /product="30S ribosome-binding factor RbfA"
                     /protein_id="WP_010874513.1"
                     /translation="MASYKKERLENDIIRLINRTVIHEIYNETVKTGHVTHVKLSDDL
                     LHVTVYLDCYNREQIDRVVGAFNQAKGVFSRVLAHNLYLAKAVQIHFVKDKAIDNAMR
                     IESIINSLKKSKPN"
     gene            209926..211134
                     /locus_tag="MPN_RS00895"
                     /old_locus_tag="MPN_157"
     CDS             209926..211134
                     /locus_tag="MPN_RS00895"
                     /old_locus_tag="MPN_157"
                     /inference="COORDINATES: similar to AA
                     sequence:RefSeq:WP_017532913.1"
                     /note="Derived by automated computational analysis using
                     gene prediction method: Protein Homology."
                     /codon_start=1
                     /transl_table=4
                     /product="hypothetical protein"
                     /protein_id="WP_010874514.1"
                     /translation="MKPPKKPVNPPFGKLTDSKAGVVKATSSQETKKVADTKPKNKGG
                     LFSFFKKDKTEKPAKAAKPKDAFKSAIAELNPKANPKTVKADVAPAKIPHSDKGTVTP
                     VELKPQTEAPLPPGVKQPDPKKDKPKGGLFGFFKKDKNKDVKKEPAKPATPVKTEPTS
                     PKVEPTKVKPPGGVPTKPVVEKPVSAQPTVPLQPEPTFPVKAAPLPPGVKAEPESKKR
                     FGLFKAFQKDDAKQPKQKLNLQDQQDRFIDDPTAKKHFSAFNQKVGNLLKDKKTRNRD
                     WKIVGWIHGLILLFFIPLLAIMNKFVTLPAQSYPAVSLQVSINNALWGIAIFVIANIA
                     LPFITMFVLFLTGVRDVHASRPVHYFIWVLMLLNLTFLVISCCLLAAAYANLDLYNIW
                     RNLQALDPNN"
     gene            211147..211956
                     /gene="ribF"
                     /locus_tag="MPN_RS00900"
                     /old_locus_tag="MPN_158"
     CDS             211147..211956
                     /gene="ribF"
                     /locus_tag="MPN_RS00900"
                     /old_locus_tag="MPN_158"
                     /EC_number="2.7.1.26"
                     /EC_number="2.7.7.2"
                     /inference="COORDINATES: similar to AA
                     sequence:RefSeq:WP_014325383.1"
                     /GO_component="GO:0005737 - cytoplasm [Evidence IEA]"
                     /GO_function="GO:0003919 - FMN adenylyltransferase
                     activity [Evidence IEA]"
                     /GO_process="GO:0006747 - FAD biosynthetic process
                     [Evidence IEA]; GO:0009398 - FMN biosynthetic process
                     [Evidence IEA]"
                     /note="Derived by automated computational analysis using
                     gene prediction method: Protein Homology."
                     /codon_start=1
                     /transl_table=4
                     /product="riboflavin biosynthesis protein RibF"
                     /protein_id="WP_010874515.1"
                     /translation="MQQTLIIGAFDGLHKGHQLLAQAASGPVVALLIANIPSLQSDWL
                     YEPKQRQVQLQQHFQSVVHSYDVIEHNISAQAFFDQIISPLRCQQLVVGADFCFGKDN
                     QNADFLRRLFPNTTIIPKDSQTLSSSTIRQWLKQGQIEQANAVLLEPYFREGVVIRGN
                     QQARFLGWPTANITLKPYMVPLRCGSYVITVTYHQTNYPGVGFISYKNDQLVCETHLI
                     GFSGDLYGKQLRFTFNQFIRPQQKFSGVQALQKAISGDLKQAQKWFAQSTN"
     gene            211982..213256
                     /locus_tag="MPN_RS00905"
                     /old_locus_tag="MPN_159"
     CDS             211982..213256
                     /locus_tag="MPN_RS00905"
                     /old_locus_tag="MPN_159"
                     /inference="COORDINATES: similar to AA
                     sequence:RefSeq:WP_010874516.1"
                     /note="Derived by automated computational analysis using
                     gene prediction method: Protein Homology."
                     /codon_start=1
                     /transl_table=4
                     /product="hemolysin family protein"
                     /protein_id="WP_010874516.1"
                     /translation="MESAPSGGLLALIIISIILLACISAVVSAYETAITSITSYKWSN
                     YVKTHNKQKKLTTKIVNHFQKNYSACLITILVANNIVAILVSNILFLALDQSIKNPAI
                     SSALNLLISGVLLLMLCEITPKTLARINIIRVLVYFAVVVYFFYILFWPITKLASIIF
                     AKYEKAPPVSRRDVYFFIDEIEQNGLFTKEDGQLIKRTLIFDQVLVDQIMIKWNRVVY
                     CYEGDPVKTIKEKFLHGQFSRMPVLDQTSNEVVGFIHLKDLFSSLEKSNEPFVLQELL
                     YPAVLVSNTTPIKQALRQMRLHRAHLAVVQDKHHHTIGIVSMEDIIEELVGEIYDEHD
                     EVEAVQTLDNNTWLVLPNVKAAFFFNKWIKRDLVKSKNMTIQRYLASFENDGLNTQNK
                     LETPWFIAEAIVDSENPEQIRYEIRKKSDVVD"
     gene            213243..214376
                     /locus_tag="MPN_RS00910"
                     /old_locus_tag="MPN_160"
     CDS             213243..214376
                     /locus_tag="MPN_RS00910"
                     /old_locus_tag="MPN_160"
                     /inference="COORDINATES: similar to AA
                     sequence:RefSeq:WP_010874517.1"
                     /note="Derived by automated computational analysis using
                     gene prediction method: Protein Homology."
                     /codon_start=1
                     /transl_table=4
                     /product="hypothetical protein"
                     /protein_id="WP_010874517.1"
                     /translation="MLWTRALILELKTNKQSRLLWLLAIPLLISLTLLTYGLVLFSSS
                     GRIDHGDHFHLRERFVLTTEELVTFVVASVVFALTVALFGLGCWKLLQGPKVDRTNIK
                     LANSNPAPQAVVLQADCDHFQVGDHCVFSAEKQHFKQQFKQDFLGKSKFSFRNELYRF
                     CLIGVLISLNLALSMVEIPGIVLPWGSSIQFRFFNTAILFIAIRFVGLLSTSLIAIIT
                     PWIHLLLHPVHTPISTVFYMGNDLVVLWIFYFFYYHIFKAEVKQTTTVVNNKEFSQLV
                     NTHKTKVAKALALIPVNLICGFIEGLGFYVGYFLILGKFGSVGHKIFYDSQANRDLIN
                     SANVIYFLLTTTTIFSLKYLFELLFFYSVEKGILNISRHFGLY"
     gene            214530..215867
                     /locus_tag="MPN_RS00915"
                     /old_locus_tag="MPN_161"
     CDS             214530..215867
                     /locus_tag="MPN_RS00915"
                     /old_locus_tag="MPN_161"
                     /inference="COORDINATES: similar to AA
                     sequence:RefSeq:WP_014325384.1"
                     /note="Derived by automated computational analysis using
                     gene prediction method: Protein Homology."
                     /codon_start=1
                     /transl_table=4
                     /product="DUF2130 domain-containing protein"
                     /protein_id="WP_010874518.1"
                     /translation="MSDVKYLQVEIVDKNTIRLQEDGKKGQQIRLDQIIKVDQSNILN
                     TLEQAQREAYEREAQSRYQTKLAKELSEKDNTFLKQKAAWNQAHNTQIQQLYQQITNL
                     ENQVNNIKRETESKKDNEYQQQIVKLETQLQSIKKETESQKDLEYERKANKTKEENQQ
                     ELERQRQYFLEQLEQAQKDIEELKTREERFSKWAIAKKGKELEKWCWEAYKNYEELFQ
                     NCVFAPYSELVKGAKKSIGVEDDESNINEKADFIFQVFNPNNDKEPFFSICCEMKTEF
                     TESKSRTKNEDHVKKLIADAKRAKCQYGFLVSELELNTENDVQVQRMHTSNSEVEVYL
                     VRPMFFIVMLRLFYFLAKKMFAQVDVNSEYLDKEALNASFSDLKKSLLEKTFTDLNKV
                     FQNNIDELEKIEGLVTKLKAANEKALNSRLNNWEEKIRKFEFKLNKDIVKKLE"
     gene            215989..216951
                     /locus_tag="MPN_RS00920"
                     /old_locus_tag="MPN_162"
     CDS             215989..216951
                     /locus_tag="MPN_RS00920"
                     /old_locus_tag="MPN_162"
                     /inference="COORDINATES: similar to AA
                     sequence:RefSeq:WP_014574899.1"
                     /note="Derived by automated computational analysis using
                     gene prediction method: Protein Homology."
                     /codon_start=1
                     /transl_table=4
                     /product="hypothetical protein"
                     /protein_id="WP_010874519.1"
                     /translation="MKLNLRFPSYFLPVVAASAFLVSCATPNTYEVQRAALIQLVEED
                     ERQNYIQKGSMGANAVMTAAKAETKTAEKTATSTKAASIELKKTDTDIKTTTTTENKS
                     ASGYKLDTLFGDYILWVVDHLSGLLFSPKTNNSTTTQKIQLITEDKMILDGGNLTVEK
                     NHEHGHTHKNGETHEHDHDHHEGEEEVIVGRALSFANGLFLVVDLKEEKHEEKKEAKS
                     EMSMNSKDMVMMTKTEMMSKEMKSEQKMEKKEEHEHPHKKLSLSTTAYKFGQSFNILE
                     FTGAMHHKTAHNNETEFKNLGKKYGGMTEYTIVDFDFNPPKPTK"
     gene            217150..217536
                     /locus_tag="MPN_RS00925"
                     /old_locus_tag="MPN_163"
     CDS             217150..217536
                     /locus_tag="MPN_RS00925"
                     /old_locus_tag="MPN_163"
                     /inference="COORDINATES: similar to AA
                     sequence:RefSeq:WP_014574900.1"
                     /note="Derived by automated computational analysis using
                     gene prediction method: Protein Homology."
                     /codon_start=1
                     /transl_table=4
                     /product="hypothetical protein"
                     /protein_id="WP_014574900.1"
                     /translation="MEKDKELVSSIVTAKSMIDRFFWSILSFLLTNLVFLFVAFLILI
                     IYLISEITQQFAFAFIATIVFIIFYNILFLSYLLTMYIKGLKQIEQKSRYLLLVLDVK
                     ADELLPFSFLGSLRKSHMLEEMLLEQ"
     gene            217630..217956
                     /gene="rpsJ"
                     /locus_tag="MPN_RS00930"
                     /old_locus_tag="MPN_164"
     CDS             217630..217956
                     /gene="rpsJ"
                     /locus_tag="MPN_RS00930"
                     /old_locus_tag="MPN_164"
                     /inference="COORDINATES: similar to AA
                     sequence:RefSeq:WP_009885835.1"
                     /GO_component="GO:0022627 - cytosolic small ribosomal
                     subunit [Evidence IEA]; GO:0000314 - organellar small
                     ribosomal subunit [Evidence IEA]"
                     /GO_function="GO:0003735 - structural constituent of
                     ribosome [Evidence IEA]"
                     /GO_process="GO:0006412 - translation [Evidence IEA]"
                     /note="Derived by automated computational analysis using
                     gene prediction method: Protein Homology."
                     /codon_start=1
                     /transl_table=4
                     /product="30S ribosomal protein S10"
                     /protein_id="WP_010874521.1"
                     /translation="MNAANAVKYPELKIKLESYDSTLLDLTTKKIVEVVKGVDVKIKG
                     PLPLPTKKEVITIIRSPHVDKASREQFEKNRHKRLMILVDVNQGAIDSLKRIKIPVGV
                     TLRFSK"
     gene            217970..218833
                     /gene="rplC"
                     /locus_tag="MPN_RS00935"
                     /old_locus_tag="MPN_165"
     CDS             217970..218833
                     /gene="rplC"
                     /locus_tag="MPN_RS00935"
                     /old_locus_tag="MPN_165"
                     /inference="COORDINATES: similar to AA
                     sequence:RefSeq:WP_010874522.1"
                     /GO_component="GO:0005840 - ribosome [Evidence IEA]"
                     /GO_function="GO:0003735 - structural constituent of
                     ribosome [Evidence IEA]"
                     /GO_process="GO:0006412 - translation [Evidence IEA]"
                     /note="Derived by automated computational analysis using
                     gene prediction method: Protein Homology."
                     /codon_start=1
                     /transl_table=4
                     /product="50S ribosomal protein L3"
                     /protein_id="WP_010874522.1"
                     /translation="MEIRGIFGVKVGMSQVFTTNNERLPITVIYCEPNQVAGVKTEAK
                     DKYSATLLSFDTVENKKLNKPQQGFFEKNNLKPTKHLQEIRNMTGFEMGQQITPQNLF
                     QVGEYVDVSAISKGRGFTGAIKRWNFKIGPLGHGAGYPHRFQGSVQAGRGGASAQRVF
                     KGKKMSGHYGHEKVTVQNLRIVGFDEANMLVLVSGAIAGPEGGVVLIRTAKKKPGVVK
                     PIELAVQTEKAPEAKPAKLSKKKQAKELAKAQAANQQTVEAKVDTPVVEPKPTEVKKA
                     APVVEKKGEDK"
     gene            218833..219471
                     /gene="rplD"
                     /locus_tag="MPN_RS00940"
                     /old_locus_tag="MPN_166"
     CDS             218833..219471
                     /gene="rplD"
                     /locus_tag="MPN_RS00940"
                     /old_locus_tag="MPN_166"
                     /inference="COORDINATES: similar to AA
                     sequence:RefSeq:WP_010874523.1"
                     /GO_component="GO:0022625 - cytosolic large ribosomal
                     subunit [Evidence IEA]"
                     /GO_function="GO:0003735 - structural constituent of
                     ribosome [Evidence IEA]"
                     /GO_process="GO:0006412 - translation [Evidence IEA]"
                     /note="Derived by automated computational analysis using
                     gene prediction method: Protein Homology."
                     /codon_start=1
                     /transl_table=4
                     /product="50S ribosomal protein L4"
                     /protein_id="WP_010874523.1"
                     /translation="MAKLKLIKIDGSFETEPVKLSPGLIAKELKQQPVFDAVLVEQAS
                     WRQGTHSILTKGEVRGGGKKPYKQKHTGKARQGSTRNPHFVGGGIVFGPKPNRNYSLK
                     LNKKAHTAALHTVWSEKLASDNTHLVDQNLFNKTEGKTKVMMQFLKSAKLLDKNVLFV
                     VNTLNTNLEQSTSNIKNVQVKHLDKVSVRDLMLANALLVEKEVLKALEGKFK"
     gene            219474..220187
                     /locus_tag="MPN_RS00945"
                     /old_locus_tag="MPN_167"
     CDS             219474..220187
                     /locus_tag="MPN_RS00945"
                     /old_locus_tag="MPN_167"
                     /inference="COORDINATES: similar to AA
                     sequence:RefSeq:WP_010874524.1"
                     /note="Derived by automated computational analysis using
                     gene prediction method: Protein Homology."
                     /codon_start=1
                     /transl_table=4
                     /product="50S ribosomal protein L23"
                     /protein_id="WP_010874524.1"
                     /translation="MDVTNVLLKPVLTEKVYFNQMGETKKYVFVVNPKASKTRVKLAF
                     ELVYGIKPLKVNTLIRKPTTIRGGSRFPGLSKLEKLAVITLPKGIAISVTGEAPEKTD
                     KPADKTTLKESTVKEIKDTKNSPEAVVKTAVEALQIKPTAAPVTTAPLQTVAVKVAKE
                     VKEVKVEKPVKVEKPTKPAKVAKEAKTTKVAKETKAEKSVQTTKVAKETKTEKSAKTT
                     KTTATKTTKTKTTKKEVKK"
     gene            220187..221050
                     /gene="rplB"
                     /locus_tag="MPN_RS00950"
                     /old_locus_tag="MPN_168"
     CDS             220187..221050
                     /gene="rplB"
                     /locus_tag="MPN_RS00950"
                     /old_locus_tag="MPN_168"
                     /inference="COORDINATES: similar to AA
                     sequence:RefSeq:WP_010874525.1"
                     /GO_component="GO:0022625 - cytosolic large ribosomal
                     subunit [Evidence IEA]; GO:0000315 - organellar large
                     ribosomal subunit [Evidence IEA]"
                     /GO_function="GO:0003735 - structural constituent of
                     ribosome [Evidence IEA]"
                     /GO_process="GO:0006412 - translation [Evidence IEA]"
                     /note="Derived by automated computational analysis using
                     gene prediction method: Protein Homology."
                     /codon_start=1
                     /transl_table=4
                     /product="50S ribosomal protein L2"
                     /protein_id="WP_010874525.1"
                     /translation="MPIKKIISRSNSGIHHSTVIDYKKLLTTNKNKPEKSLLVTLKKH
                     GGRNNQGKITVRHQGGRNKRKYRIIDFKRTHYDNIEATVKSIEYDPNRSCFVSLITYA
                     NGAKSYIISPDGIKVGDKILASEHPIDIKPGFSMPLAFIPEGTQVHNIELHPKGGGQI
                     ARSAGSYARILGQDETGKYVILQLLSGETRKFLKECRATVGVVSNLDHNLVVIGKAGR
                     NRHRGIRPTVRGSAMNPNDHPHGGGEGRSPVGRDAPRTPWGKRHMGVKTRNMKKASTN
                     LIIRNRKGEQY"
     gene            221050..221313
                     /gene="rpsS"
                     /locus_tag="MPN_RS00955"
                     /old_locus_tag="MPN_169"
     CDS             221050..221313
                     /gene="rpsS"
                     /locus_tag="MPN_RS00955"
                     /old_locus_tag="MPN_169"
                     /inference="COORDINATES: similar to AA
                     sequence:RefSeq:WP_010874526.1"
                     /GO_component="GO:0022627 - cytosolic small ribosomal
                     subunit [Evidence IEA]; GO:0000314 - organellar small
                     ribosomal subunit [Evidence IEA]"
                     /GO_function="GO:0003735 - structural constituent of
                     ribosome [Evidence IEA]"
                     /GO_process="GO:0006412 - translation [Evidence IEA]"
                     /note="Derived by automated computational analysis using
                     gene prediction method: Protein Homology."
                     /codon_start=1
                     /transl_table=4
                     /product="30S ribosomal protein S19"
                     /protein_id="WP_010874526.1"
                     /translation="MSRSAKKGAFVDAHLLKKVIDMNKQEKKRPIKTWSRRSTIFPEF
                     VGNTFAVHNGKTFINVYVTDDMVGHKLGEFSPTRNFKQHTANR"
     gene            221315..221794
                     /gene="rplV"
                     /locus_tag="MPN_RS00960"
                     /old_locus_tag="MPN_170"
     CDS             221315..221794
                     /gene="rplV"
                     /locus_tag="MPN_RS00960"
                     /old_locus_tag="MPN_170"
                     /inference="COORDINATES: similar to AA
                     sequence:RefSeq:WP_014574902.1"
                     /GO_component="GO:0022625 - cytosolic large ribosomal
                     subunit [Evidence IEA]; GO:0000311 - plastid large
                     ribosomal subunit [Evidence IEA]"
                     /GO_function="GO:0003735 - structural constituent of
                     ribosome [Evidence IEA]"
                     /GO_process="GO:0006412 - translation [Evidence IEA]"
                     /note="Derived by automated computational analysis using
                     gene prediction method: Protein Homology."
                     /codon_start=1
                     /transl_table=4
                     /product="50S ribosomal protein L22"
                     /protein_id="WP_015344888.1"
                     /translation="MIAFAKQFRVRISPQKARLVCQLIVGKKTADAQNILSNTPKKAA
                     TLIAKLLNSAIANATNNHGMNGDALYVFECVANQGPSMKRTIPRAKGSSNMITKRSSN
                     LVVKLSDNPNERQELIKQQKALVKKRVEGQQKAKMARQKAVTSVVKAPSKTQGGVQK"
     gene            221796..222617
                     /gene="rpsC"
                     /locus_tag="MPN_RS00965"
                     /old_locus_tag="MPN_171"
     CDS             221796..222617
                     /gene="rpsC"
                     /locus_tag="MPN_RS00965"
                     /old_locus_tag="MPN_171"
                     /inference="COORDINATES: similar to AA
                     sequence:RefSeq:WP_010874528.1"
                     /GO_component="GO:0022627 - cytosolic small ribosomal
                     subunit [Evidence IEA]; GO:0000312 - plastid small
                     ribosomal subunit [Evidence IEA]"
                     /GO_function="GO:0003735 - structural constituent of
                     ribosome [Evidence IEA]"
                     /GO_process="GO:0006412 - translation [Evidence IEA]"
                     /note="Derived by automated computational analysis using
                     gene prediction method: Protein Homology."
                     /codon_start=1
                     /transl_table=4
                     /product="30S ribosomal protein S3"
                     /protein_id="WP_010874528.1"
                     /translation="MGQKVNSNGLRFGINKNWISRWTANSHAQTAKWLIEDEKIRNLF
                     FVNYRNAQVSNVEIERTQATVDVFVYAAQPAFLIGSENKNIQKITKQIKQIIGRTTNL
                     DLTINEIGSPMLSARIIARDLANAIEARVPLRTAMRQSLIKVLKAGANGIKVLVSGRL
                     NGAEIARDKMYIEGNMPLSTLRADIDYALEKAQTTYGVIGVKVWINRGMIYTKGLNRT
                     PAHILHPQKKQPNRQNQQPRHFNQGQVLSANKLTGSDVETSSIQALTKPNKEDKQ"
     gene            222617..223036
                     /gene="rplP"
                     /locus_tag="MPN_RS00970"
                     /old_locus_tag="MPN_172"
     CDS             222617..223036
                     /gene="rplP"
                     /locus_tag="MPN_RS00970"
                     /old_locus_tag="MPN_172"
                     /inference="COORDINATES: similar to AA
                     sequence:RefSeq:WP_010874529.1"
                     /GO_component="GO:0022625 - cytosolic large ribosomal
                     subunit [Evidence IEA]; GO:0000315 - organellar large
                     ribosomal subunit [Evidence IEA]"
                     /GO_function="GO:0003735 - structural constituent of
                     ribosome [Evidence IEA]"
                     /GO_process="GO:0006412 - translation [Evidence IEA]"
                     /note="Derived by automated computational analysis using
                     gene prediction method: Protein Homology."
                     /codon_start=1
                     /transl_table=4
                     /product="50S ribosomal protein L16"
                     /protein_id="WP_010874529.1"
                     /translation="MLQPKRTKYRKPHNVSYEGKAKGNSYVAFGEYGLVATKGNWIDA
                     RAIESARIAISKCLGKTGKMWIRIFPHMSKTKKPLEVRMGSGKGNPEFWVAVVKQGTV
                     MFEVANIPESQMIKALTRAGHKLPVTWKILKREEVSA"
     gene            223036..223371
                     /gene="rpmC"
                     /locus_tag="MPN_RS00975"
                     /old_locus_tag="MPN_173"
     CDS             223036..223371
                     /gene="rpmC"
                     /locus_tag="MPN_RS00975"
                     /old_locus_tag="MPN_173"
                     /inference="COORDINATES: similar to AA
                     sequence:RefSeq:WP_010874530.1"
                     /GO_component="GO:0022625 - cytosolic large ribosomal
                     subunit [Evidence IEA]; GO:0000315 - organellar large
                     ribosomal subunit [Evidence IEA]"
                     /GO_function="GO:0003735 - structural constituent of
                     ribosome [Evidence IEA]"
                     /GO_process="GO:0006412 - translation [Evidence IEA]"
                     /note="Derived by automated computational analysis using
                     gene prediction method: Protein Homology."
                     /codon_start=1
                     /transl_table=4
                     /product="50S ribosomal protein L29"
                     /protein_id="WP_010874530.1"
                     /translation="MTVAKELRQKSSEELVKLVIKLKGELLEYRFKLAHGELDKPHLI
                     NQTRRLLATILTILTERKLNWQEEQAKYKLLTKKTNEAAVNAWKQHLEANKAKLLKSR
                     AKREDASKK"
     gene            223371..223628
                     /gene="rpsQ"
                     /locus_tag="MPN_RS00980"
                     /old_locus_tag="MPN_174"
     CDS             223371..223628
                     /gene="rpsQ"
                     /locus_tag="MPN_RS00980"
                     /old_locus_tag="MPN_174"
                     /inference="COORDINATES: similar to AA
                     sequence:RefSeq:WP_010874531.1"
                     /GO_component="GO:0005840 - ribosome [Evidence IEA]"
                     /GO_function="GO:0003735 - structural constituent of
                     ribosome [Evidence IEA]"
                     /GO_process="GO:0006412 - translation [Evidence IEA]"
                     /note="Derived by automated computational analysis using
                     gene prediction method: Protein Homology."
                     /codon_start=1
                     /transl_table=4
                     /product="30S ribosomal protein S17"
                     /protein_id="WP_010874531.1"
                     /translation="MKRNQRKVLIGIVKSTKNAKTATVQVESRFKHPLYHKSVVRHKK
                     YQAHNEGEVLAKDGDKVQIVETRPLSATKRFRIAKIIERAK"
     gene            223632..224000
                     /gene="rplN"
                     /locus_tag="MPN_RS00985"
                     /old_locus_tag="MPN_175"
     CDS             223632..224000
                     /gene="rplN"
                     /locus_tag="MPN_RS00985"
                     /old_locus_tag="MPN_175"
                     /inference="COORDINATES: similar to AA
                     sequence:RefSeq:WP_002460061.1"
                     /GO_component="GO:0022625 - cytosolic large ribosomal
                     subunit [Evidence IEA]; GO:0000315 - organellar large
                     ribosomal subunit [Evidence IEA]"
                     /GO_function="GO:0003735 - structural constituent of
                     ribosome [Evidence IEA]"
                     /GO_process="GO:0006412 - translation [Evidence IEA]"
                     /note="Derived by automated computational analysis using
                     gene prediction method: Protein Homology."
                     /codon_start=1
                     /transl_table=4
                     /product="50S ribosomal protein L14"
                     /protein_id="WP_010874532.1"
                     /translation="MVSFMTRLNVADNTGAKQVGIIKVLGSTRKRYAFLGDVVVVSVK
                     DAIPSGMVKKGQVLRAVIVRTKKGQQRKDGTHLKFDDNACVLIKEDKSPRGTRIFGPV
                     ARELRERGYNKILSLAVEVV"
     gene            224000..224335
                     /gene="rplX"
                     /locus_tag="MPN_RS00990"
                     /old_locus_tag="MPN_176"
     CDS             224000..224335
                     /gene="rplX"
                     /locus_tag="MPN_RS00990"
                     /old_locus_tag="MPN_176"
                     /inference="COORDINATES: similar to AA
                     sequence:RefSeq:WP_010874533.1"
                     /GO_component="GO:0022625 - cytosolic large ribosomal
                     subunit [Evidence IEA]; GO:0000315 - organellar large
                     ribosomal subunit [Evidence IEA]"
                     /GO_function="GO:0003735 - structural constituent of
                     ribosome [Evidence IEA]"
                     /GO_process="GO:0006412 - translation [Evidence IEA]"
                     /note="Derived by automated computational analysis using
                     gene prediction method: Protein Homology."
                     /codon_start=1
                     /transl_table=4
                     /product="50S ribosomal protein L24"
                     /protein_id="WP_010874533.1"
                     /translation="MQRIKKGDKVVVITGKNKGGSGIVLKIMPARQQAIVEGLNKVTR
                     HKKKDQTTKRAAKQSTGKVQQEAPIFLSKLALFDQKAKQQTIGKIKYVMDPKTNKKTR
                     VFKKSNNTL"
     gene            224338..224880
                     /gene="rplE"
                     /locus_tag="MPN_RS00995"
                     /old_locus_tag="MPN_177"
     CDS             224338..224880
                     /gene="rplE"
                     /locus_tag="MPN_RS00995"
                     /old_locus_tag="MPN_177"
                     /inference="COORDINATES: similar to AA
                     sequence:RefSeq:WP_010874534.1"
                     /GO_component="GO:0005840 - ribosome [Evidence IEA]"
                     /GO_function="GO:0003735 - structural constituent of
                     ribosome [Evidence IEA]"
                     /GO_process="GO:0006412 - translation [Evidence IEA]"
                     /note="Derived by automated computational analysis using
                     gene prediction method: Protein Homology."
                     /codon_start=1
                     /transl_table=4
                     /product="50S ribosomal protein L5"
                     /protein_id="WP_010874534.1"
                     /translation="MNNLKAHYQKTIAKELQKSFAFSSIMQVPRLEKIVINMGVGDAI
                     RDSKFLESALNELHLISGQKPVATKAKNAISTYKLRAGQLIGCKVTLRGERMWAFLEK
                     LIYVALPRVRDFRGLSLKSFDGRGNYTIGIKEQIIFPEIVYDDIKRIRGFDVTLVTST
                     NKDSEALALLRALNLPLVKG"
     gene            224882..225067
                     /locus_tag="MPN_RS01000"
                     /old_locus_tag="MPN_178"
     CDS             224882..225067
                     /locus_tag="MPN_RS01000"
                     /old_locus_tag="MPN_178"
                     /inference="COORDINATES: similar to AA
                     sequence:RefSeq:WP_011245027.1"
                     /GO_component="GO:0005840 - ribosome [Evidence IEA]"
                     /GO_function="GO:0003735 - structural constituent of
                     ribosome [Evidence IEA]"
                     /GO_process="GO:0006412 - translation [Evidence IEA]"
                     /note="Derived by automated computational analysis using
                     gene prediction method: Protein Homology."
                     /codon_start=1
                     /transl_table=4
                     /product="type Z 30S ribosomal protein S14"
                     /protein_id="WP_010874535.1"
                     /translation="MAKKSLKVKQTRIPKFAVRAYTRCQRCGRARAVLSHFGVCRLCF
                     RELAYAGAIPGVKKASW"
     gene            225061..225489
                     /gene="rpsH"
                     /locus_tag="MPN_RS01005"
                     /old_locus_tag="GT9_orf142"
                     /old_locus_tag="MPN_179"
     CDS             225061..225489
                     /gene="rpsH"
                     /locus_tag="MPN_RS01005"
                     /old_locus_tag="GT9_orf142"
                     /old_locus_tag="MPN_179"
                     /inference="COORDINATES: similar to AA
                     sequence:RefSeq:WP_010874536.1"
                     /GO_component="GO:0005840 - ribosome [Evidence IEA]"
                     /GO_function="GO:0003735 - structural constituent of
                     ribosome [Evidence IEA]"
                     /GO_process="GO:0006412 - translation [Evidence IEA]"
                     /note="Derived by automated computational analysis using
                     gene prediction method: Protein Homology."
                     /codon_start=1
                     /transl_table=4
                     /product="30S ribosomal protein S8"
                     /protein_id="WP_010874536.1"
                     /translation="MITTTKPIKAHFDPVADLLTKINNARKAKLMTVTTIASKLKIAI
                     LEILVKEGYLANFQVLENKSKTKRIVTFNLKYTQRRIPSINGVKQISKPGLRIYRPFE
                     KLPLVLNGLGIAIISTSDGVMTDKVARLKKIGGEILAYVW"
     gene            225496..226050
                     /gene="rplF"
                     /locus_tag="MPN_RS01010"
                     /old_locus_tag="MPN_180"
     CDS             225496..226050
                     /gene="rplF"
                     /locus_tag="MPN_RS01010"
                     /old_locus_tag="MPN_180"
                     /inference="COORDINATES: similar to AA
                     sequence:RefSeq:WP_010874537.1"
                     /GO_component="GO:0022625 - cytosolic large ribosomal
                     subunit [Evidence IEA]"
                     /GO_function="GO:0019843 - rRNA binding [Evidence IEA];
                     GO:0003735 - structural constituent of ribosome [Evidence
                     IEA]"
                     /GO_process="GO:0006412 - translation [Evidence IEA]"
                     /note="Derived by automated computational analysis using
                     gene prediction method: Protein Homology."
                     /codon_start=1
                     /transl_table=4
                     /product="50S ribosomal protein L6"
                     /protein_id="WP_010874537.1"
                     /translation="MSKIGNRTITLDPAKVNLNFQKDHIAVKGPLGQIELKLPPNLPL
                     KFELKDNNLQITRNNELKQSKIFHGTYNALITNAIIGVTQGFEKKLRLVGVGYRANVE
                     GETLNLQLGYSHPIKEKIPKGLTVKVEKNTEITISGISKELVGQFATEVRKWRKPEPY
                     KGKGVLYFDEVIVRKAGKTAEGKK"
     gene            226051..226401
                     /gene="rplR"
                     /locus_tag="MPN_RS01015"
                     /old_locus_tag="MPN_181"
     CDS             226051..226401
                     /gene="rplR"
                     /locus_tag="MPN_RS01015"
                     /old_locus_tag="MPN_181"
                     /inference="COORDINATES: similar to AA
                     sequence:RefSeq:WP_010874538.1"
                     /GO_component="GO:0022625 - cytosolic large ribosomal
                     subunit [Evidence IEA]; GO:0000315 - organellar large
                     ribosomal subunit [Evidence IEA]"
                     /GO_function="GO:0003735 - structural constituent of
                     ribosome [Evidence IEA]"
                     /GO_process="GO:0006412 - translation [Evidence IEA]"
                     /note="Derived by automated computational analysis using
                     gene prediction method: Protein Homology."
                     /codon_start=1
                     /transl_table=4
                     /product="50S ribosomal protein L18"
                     /protein_id="WP_010874538.1"
                     /translation="MKTRTEQRRLRHKRIVKKIRATNHDNRVVLMVIKSLNHISVQAW
                     DFSQNIVLASSSSLALKLKNGNKDNAKLVGQDIADKLVKLKLTNVVFDTGGSKYHGRI
                     AALAEAARERGLNF"
     gene            226405..227064
                     /gene="rpsE"
                     /locus_tag="MPN_RS01020"
                     /old_locus_tag="MPN_182"
     CDS             226405..227064
                     /gene="rpsE"
                     /locus_tag="MPN_RS01020"
                     /old_locus_tag="MPN_182"
                     /inference="COORDINATES: similar to AA
                     sequence:RefSeq:WP_010874539.1"
                     /GO_component="GO:0022627 - cytosolic small ribosomal
                     subunit [Evidence IEA]; GO:0000312 - plastid small
                     ribosomal subunit [Evidence IEA]"
                     /GO_function="GO:0003735 - structural constituent of
                     ribosome [Evidence IEA]"
                     /GO_process="GO:0006412 - translation [Evidence IEA]"
                     /note="Derived by automated computational analysis using
                     gene prediction method: Protein Homology."
                     /codon_start=1
                     /transl_table=4
                     /product="30S ribosomal protein S5"
                     /protein_id="WP_010874539.1"
                     /translation="MTDQNQKANQGNGLQTTNLQAHAQRKHNLRPSSEGIKKAVSKKE
                     GGGHNRNNQNRRFQKPAFKSEFEERIVKLKRISKTTKGGRNMRFSVLVVVGNRKGKIG
                     YGIAKALEVPNAIKKAIKAAHNSLHTIEIHKGSIYHEVIGRSGASRVLLKPAPQGTGI
                     IAGGAIRAIIELAGYSDIYTKNLGRNTPINMIHATMDGILKQLSPRRVAILRNKNLNE
                     L"
     gene            227068..227523
                     /gene="rplO"
                     /locus_tag="MPN_RS01025"
                     /old_locus_tag="MPN_183"
     CDS             227068..227523
                     /gene="rplO"
                     /locus_tag="MPN_RS01025"
                     /old_locus_tag="MPN_183"
                     /inference="COORDINATES: similar to AA
                     sequence:RefSeq:WP_014325390.1"
                     /GO_component="GO:0022625 - cytosolic large ribosomal
                     subunit [Evidence IEA]; GO:0000315 - organellar large
                     ribosomal subunit [Evidence IEA]"
                     /GO_function="GO:0003735 - structural constituent of
                     ribosome [Evidence IEA]"
                     /GO_process="GO:0006412 - translation [Evidence IEA]"
                     /note="Derived by automated computational analysis using
                     gene prediction method: Protein Homology."
                     /codon_start=1
                     /transl_table=4
                     /product="50S ribosomal protein L15"
                     /protein_id="WP_010874540.1"
                     /translation="MELNQLKSVPKARNHKTKTLGRGHGSGLGKTSGRGQKGQKARKS
                     GLTRPGFEGGQTPLYRRLPKFGNARKGFLKQEWVVLNLNKIAKLKLDKINRASLIEKQ
                     VISAKSQLPIKLIGHTKLEKPLHFEVHKVSKQALKAVENANGSVKLLEK"
     gene            227523..228956
                     /gene="secY"
                     /locus_tag="MPN_RS01030"
                     /old_locus_tag="MPN_184"
     CDS             227523..228956
                     /gene="secY"
                     /locus_tag="MPN_RS01030"
                     /old_locus_tag="MPN_184"
                     /inference="COORDINATES: similar to AA
                     sequence:RefSeq:WP_015344889.1"
                     /GO_component="GO:0005886 - plasma membrane [Evidence
                     IEA]"
                     /GO_function="GO:0015450 - protein-transporting ATPase
                     activity [Evidence IEA]"
                     /GO_process="GO:0043952 - protein transport by the Sec
                     complex [Evidence IEA]"
                     /note="Derived by automated computational analysis using
                     gene prediction method: Protein Homology."
                     /codon_start=1
                     /transl_table=4
                     /product="preprotein translocase subunit SecY"
                     /protein_id="WP_010874541.1"
                     /translation="MQAKPTTAVKQKQNFGQRLFTLLRNRDFMISFLITVVLLVLFRV
                     LAIIPLPGIQVNQTGLDQNSNDFFSLFNLLGGGGLNQLSLFAVGISPYISAQIVMQLL
                     STDLIPPLSKLVNSGEVGRRKIEMITRIITLPFALVQSFAVIQIATNSGGGSSPITLK
                     NNGSDFVAFYIIAMTAGTYLSVFLGDTISKKGIGNGITLLILSGILAQLPEGFIAAYS
                     VLSGVVVTINATLTTAISFFIYFMAFVTLLFATTFITQETRKIPIQQSGQGLVTESSA
                     LPYLPIKVNSAGVIPVIFASSIMSIPVTIAQFQPQTESRWFVEDYLSLSKPTGIVLYG
                     ILVILFSFFYSYIQINPERLAKNFEKSGRFIPGIRPGKDTEKHIARVLVRINFIGAPF
                     LTVIAIIPYIVSALIHLPNSLSLGGTGIIIIVTAVVEFMSALRSAATATNYQQLRRNL
                     AIEVQKTAQQDKEEQLRAETPGIGNLW"
     gene            228950..229597
                     /locus_tag="MPN_RS01035"
                     /old_locus_tag="MPN_185"
     CDS             228950..229597
                     /locus_tag="MPN_RS01035"
                     /old_locus_tag="MPN_185"
                     /inference="COORDINATES: similar to AA
                     sequence:RefSeq:WP_010874542.1"
                     /note="Derived by automated computational analysis using
                     gene prediction method: Protein Homology."
                     /codon_start=1
                     /transl_table=4
                     /product="nucleoside monophosphate kinase"
                     /protein_id="WP_010874542.1"
                     /translation="MVMENKFLFLGAPGVGKGTLAKQVANTTGLFHLSTGDIFRSVMQ
                     EQGALSQTLAHYMNQGLYVPDELTNQTFWHFVTTHQNELHKGFILDGYPRTLNQLEFL
                     QSKLQLDQVFHLKLSDPQVLVARILNRLVCPSCGSVYNKQSKPPLKANQCDRCHATLQ
                     ARNDDTEAVILKRLTLYEDTVKPLIEAFTKQGILTVIEAQLPLEQQVNLVQQLVH"
     gene            229597..230343
                     /gene="map"
                     /locus_tag="MPN_RS01040"
                     /old_locus_tag="MPN_186"
     CDS             229597..230343
                     /gene="map"
                     /locus_tag="MPN_RS01040"
                     /old_locus_tag="MPN_186"
                     /EC_number="3.4.11.18"
                     /inference="COORDINATES: similar to AA
                     sequence:RefSeq:WP_010874543.1"
                     /GO_process="GO:0036211 - protein modification process
                     [Evidence IEA]"
                     /note="Derived by automated computational analysis using
                     gene prediction method: Protein Homology."
                     /codon_start=1
                     /transl_table=4
                     /product="type I methionyl aminopeptidase"
                     /protein_id="WP_010874543.1"
                     /translation="MVYLKSAREVEQIRQACKIFQEAKAYFTIERLLGKSLTAIDQAL
                     KQFIESKGATCAFHKYQNFPGFNCLSLNETVIHGIADNRVFGVKDKLTLDIGINLNGY
                     ICDAAFTVLGPKAPEPMQTLLEVTEACFTAVVEPQLRPNNPTGNVSHAIQTYFESKGY
                     YLLKQFGGHGCGIKVHEEPLILNYGKPDTGTKLEPGMVLCIEPMVMTDSDAMVMHNNS
                     WNVLTPKSRYNCHVEQMYVITTSGFECLTN"
     gene            230343..230579
                     /gene="infA"
                     /locus_tag="MPN_RS01045"
                     /old_locus_tag="MPN_187"
     CDS             230343..230579
                     /gene="infA"
                     /locus_tag="MPN_RS01045"
                     /old_locus_tag="MPN_187"
                     /inference="COORDINATES: similar to AA
                     sequence:RefSeq:WP_010874544.1"
                     /GO_function="GO:0003743 - translation initiation factor
                     activity [Evidence IEA]"
                     /GO_process="GO:0006413 - translational initiation
                     [Evidence IEA]"
                     /note="Derived by automated computational analysis using
                     gene prediction method: Protein Homology."
                     /codon_start=1
                     /transl_table=4
                     /product="translation initiation factor IF-1"
                     /protein_id="WP_010874544.1"
                     /translation="MQPKFNNQAKQDKLVLTGKILEIIHGDKFRVLLENNVEVDAHLA
                     GKMRMRRLRILPGDLVEVEFSPYDLKLGRIIGRK"
     gene            230590..230703
                     /gene="rpmJ"
                     /locus_tag="MPN_RS01050"
                     /old_locus_tag="MPN_188"
     CDS             230590..230703
                     /gene="rpmJ"
                     /locus_tag="MPN_RS01050"
                     /old_locus_tag="MPN_188"
                     /inference="COORDINATES: similar to AA
                     sequence:RefSeq:WP_010874545.1"
                     /GO_component="GO:0022625 - cytosolic large ribosomal
                     subunit [Evidence IEA]; GO:0000315 - organellar large
                     ribosomal subunit [Evidence IEA]"
                     /GO_function="GO:0003735 - structural constituent of
                     ribosome [Evidence IEA]"
                     /GO_process="GO:0006412 - translation [Evidence IEA]"
                     /note="Derived by automated computational analysis using
                     gene prediction method: Protein Homology."
                     /codon_start=1
                     /transl_table=4
                     /product="50S ribosomal protein L36"
                     /protein_id="WP_010874545.1"
                     /translation="MKVRASVKPICKDCKIIKRHQIVRVICKTQKHKQRQG"
     gene            230703..231077
                     /gene="rpsM"
                     /locus_tag="MPN_RS01055"
                     /old_locus_tag="MPN_189"
     CDS             230703..231077
                     /gene="rpsM"
                     /locus_tag="MPN_RS01055"
                     /old_locus_tag="MPN_189"
                     /inference="COORDINATES: similar to AA
                     sequence:RefSeq:WP_009885860.1"
                     /GO_component="GO:0022627 - cytosolic small ribosomal
                     subunit [Evidence IEA]"
                     /GO_function="GO:0003735 - structural constituent of
                     ribosome [Evidence IEA]"
                     /GO_process="GO:0006412 - translation [Evidence IEA]"
                     /note="Derived by automated computational analysis using
                     gene prediction method: Protein Homology."
                     /codon_start=1
                     /transl_table=4
                     /product="30S ribosomal protein S13"
                     /protein_id="WP_010874546.1"
                     /translation="MARILGIDIPNQKRIEIALTYIFGIGLSRSQAILKQANINPDKR
                     VKDLTEEEFVAIRNVASAYKIEGDLRREIALNIKHLSEIGAWRGLRHRKNLPVRGQRT
                     RTNARTRKGPRKTVANKKIESK"
     gene            231077..231442
                     /gene="rpsK"
                     /locus_tag="MPN_RS01060"
                     /old_locus_tag="MPN_190"
     CDS             231077..231442
                     /gene="rpsK"
                     /locus_tag="MPN_RS01060"
                     /old_locus_tag="MPN_190"
                     /inference="COORDINATES: similar to AA
                     sequence:RefSeq:WP_010874547.1"
                     /GO_component="GO:0022627 - cytosolic small ribosomal
                     subunit [Evidence IEA]"
                     /GO_function="GO:0003735 - structural constituent of
                     ribosome [Evidence IEA]"
                     /GO_process="GO:0006412 - translation [Evidence IEA]"
                     /note="Derived by automated computational analysis using
                     gene prediction method: Protein Homology."
                     /codon_start=1
                     /transl_table=4
                     /product="30S ribosomal protein S11"
                     /protein_id="WP_010874547.1"
                     /translation="MAKKKKINVSSGIIHVSCSPNNTIVSASDPGGNVLCWASSGTMG
                     FKGSRKKTPYSAGIAADKVAKTVKEMGMATVKLFVKGTGRGKDTAIRSFANAGLSITE
                     INEKTPIPHNGCKPPKRPR"
     gene            231448..232431
                     /gene="rpoA"
                     /locus_tag="MPN_RS01065"
                     /old_locus_tag="MPN_191"
     CDS             231448..232431
                     /gene="rpoA"
                     /locus_tag="MPN_RS01065"
                     /old_locus_tag="MPN_191"
                     /EC_number="2.7.7.6"
                     /inference="COORDINATES: similar to AA
                     sequence:RefSeq:WP_010874548.1"
                     /GO_component="GO:0000345 - cytosolic DNA-directed RNA
                     polymerase complex [Evidence IEA]"
                     /GO_function="GO:0003899 - DNA-directed 5'-3' RNA
                     polymerase activity [Evidence IEA]"
                     /GO_process="GO:0006351 - DNA-templated transcription
                     [Evidence IEA]"
                     /note="Derived by automated computational analysis using
                     gene prediction method: Protein Homology."
                     /codon_start=1
                     /transl_table=4
                     /product="DNA-directed RNA polymerase subunit alpha"
                     /protein_id="WP_010874548.1"
                     /translation="MEKFLKYEIKVNNEQARANPNYGIFEVGPLESGFVITIGNAMRR
                     VLLSCIPGASVFALSISGAKQEFAAVEGMKEDVTEVVLNFKQLVVKISDLLFEDGEMV
                     EPPLERWPLLTVTAEKAGPVYAKDLECPAGFEVVNKDLYLFSLQTDKKVTVNVYVKQG
                     RGFVTFLENREMINSLGIIATDSNFSPVLHCGYEVQELKTSKQKITDHLTFKIATNGA
                     ISAVDAFAMAAKILIEHLNPIVNVNESIKALNIIQEKAEERRVRSFAKQIEELDFTVR
                     TFNCLKRSGIHTLQELLSKSLADIREIRNLGKKSEREIIKKVHELGLKLRS"
     gene            232434..232808
                     /gene="rplQ"
                     /locus_tag="MPN_RS01070"
                     /old_locus_tag="MPN_192"
     CDS             232434..232808
                     /gene="rplQ"
                     /locus_tag="MPN_RS01070"
                     /old_locus_tag="MPN_192"
                     /inference="COORDINATES: similar to AA
                     sequence:RefSeq:WP_010874549.1"
                     /GO_component="GO:0022625 - cytosolic large ribosomal
                     subunit [Evidence IEA]; GO:0005762 - mitochondrial large
                     ribosomal subunit [Evidence IEA]"
                     /GO_function="GO:0003735 - structural constituent of
                     ribosome [Evidence IEA]"
                     /GO_process="GO:0006412 - translation [Evidence IEA]"
                     /note="Derived by automated computational analysis using
                     gene prediction method: Protein Homology."
                     /codon_start=1
                     /transl_table=4
                     /product="50S ribosomal protein L17"
                     /protein_id="WP_010874549.1"
                     /translation="MSYINKPGKTSAWRVMTVRQQVSAVLAYGKIETTLKKAKNTQKR
                     LDKLITLAKVDNFNNRRQVKKWLLNTNLFDVDQLMDHLFSKVAPKYEKTPGGYSRVLK
                     LGPRRGDATEMAILQLTDAKYK"
     gene            232792..233616
                     /locus_tag="MPN_RS01075"
                     /old_locus_tag="MPN_193"
     CDS             232792..233616
                     /locus_tag="MPN_RS01075"
                     /old_locus_tag="MPN_193"
                     /inference="COORDINATES: similar to AA
                     sequence:RefSeq:WP_010874550.1"
                     /GO_component="GO:0009898 - cytoplasmic side of plasma
                     membrane [Evidence IEA]"
                     /GO_function="GO:0005524 - ATP binding [Evidence IEA];
                     GO:0042626 - ATPase-coupled transmembrane transporter
                     activity [Evidence IEA]"
                     /GO_process="GO:0006810 - transport [Evidence IEA]"
                     /note="Derived by automated computational analysis using
                     gene prediction method: Protein Homology."
                     /codon_start=1
                     /transl_table=4
                     /product="energy-coupling factor transporter ATPase"
                     /protein_id="WP_010874550.1"
                     /translation="MLNTNKQAAASFQGVYFSYSELPLIRNLSFDVFEGEYVCIVGHN
                     GSGKSTISKLLTGLLKPQAGTIKIFGKTISSENVTYLRNHIGIIFQNPDNQFIGITVE
                     DDIAFGLENRRYTREKMKSIIEDVAQQAGITELLQKEPHNLSGGQKQRVAIASVLALN
                     PAIIIFDESTSMLDPKAKRTIKQFMVELRNQGKCVISITHDMEEVTKADKVLVMNEGR
                     LIRQGKPKDVFNSAAELQKIRLDIPFSLSLSTKVNGVTSTIDYQQLIEAIGKLWKK"
     gene            233604..234515
                     /locus_tag="MPN_RS01080"
                     /old_locus_tag="MPN_194"
     CDS             233604..234515
                     /locus_tag="MPN_RS01080"
                     /old_locus_tag="MPN_194"
                     /inference="COORDINATES: similar to AA
                     sequence:RefSeq:WP_010874551.1"
                     /GO_component="GO:0009898 - cytoplasmic side of plasma
                     membrane [Evidence IEA]"
                     /GO_function="GO:0005524 - ATP binding [Evidence IEA];
                     GO:0042626 - ATPase-coupled transmembrane transporter
                     activity [Evidence IEA]"
                     /GO_process="GO:0006810 - transport [Evidence IEA]"
                     /note="Derived by automated computational analysis using
                     gene prediction method: Protein Homology."
                     /codon_start=1
                     /transl_table=4
                     /product="energy-coupling factor transporter ATPase"
                     /protein_id="WP_010874551.1"
                     /translation="MKKIVELKNPLRDGEILSVSNLSCFFNEKTVHEVKVIDNFSYTF
                     AKNKVYCIIGDSGSGKSTLVNHFNGLIKPAYGDIWVKDIYIGQKQRKIKDFKRLRKTI
                     SIVFQFPEYQLFKDTVEKDIMFGPIALGQSKNEARQKAAYYLEKMGLKYTFLERNPFE
                     LSGGQKRRVAIAGILAIEPEVLIFDEPTAGLDPEGEREMMRLIKDAKASGRTVFMITH
                     QMENVLEVADEVLVLSKGQLVKSGDPYEVFMDEAFLAHTTIIMPPVIQVIKDLINLNP
                     KFSCLLDFKPRNLDQLADAINNTIAHG"
     gene            234508..235812
                     /locus_tag="MPN_RS01085"
                     /old_locus_tag="MPN_195"
     CDS             234508..235812
                     /locus_tag="MPN_RS01085"
                     /old_locus_tag="MPN_195"
                     /inference="COORDINATES: similar to AA
                     sequence:RefSeq:WP_017532797.1"
                     /note="Derived by automated computational analysis using
                     gene prediction method: Protein Homology."
                     /codon_start=1
                     /transl_table=4
                     /product="energy-coupling factor transporter transmembrane
                     component T"
                     /protein_id="WP_010874552.1"
                     /translation="MDSFFINGYVPRDTFIHRLHPTTKLLIFLLFVILVFVPIGFVFQ
                     SVIFVFATVIFFVAKLPGRFYLSSIKSISLLFLLLLFVNWFTFRDPGFYITADQVNTV
                     KPHFNGNNFNFWNISLFNYQDNVFSQVFNFNRANMTELNKINFFFKETANANAYTKVT
                     GIDKLAEMLASKNLFKFNGSTNGIDKNKILGAFLDHKIAVYLGRSWGGDFSGFVIDVS
                     VSDKTSTFTIKPFLANSNYVLTLRAIILAFYVTQKILIMIILATVLTSTSSSVELAYG
                     IERLLWPLKLLRVPVNVFAMTIAIAIRFVPSLLLESQRILNAQASRGLDFKNGNFFVK
                     MRSLSSLVVPMISIAFRNAGELASAMEARGYDPTKKRTTYRKFKIDWVDATALILTAL
                     YFVVIIFLTVKGAVFLDLGTPEWLLTGKIKEQVERSLSVKSA"
     gene            235805..236536
                     /gene="truA"
                     /locus_tag="MPN_RS01090"
                     /old_locus_tag="MPN_196"
     CDS             235805..236536
                     /gene="truA"
                     /locus_tag="MPN_RS01090"
                     /old_locus_tag="MPN_196"
                     /EC_number="5.4.99.12"
                     /inference="COORDINATES: similar to AA
                     sequence:RefSeq:WP_010874553.1"
                     /GO_function="GO:0009982 - pseudouridine synthase activity
                     [Evidence IEA]"
                     /GO_process="GO:0006400 - tRNA modification [Evidence
                     IEA]"
                     /note="Derived by automated computational analysis using
                     gene prediction method: Protein Homology."
                     /codon_start=1
                     /transl_table=4
                     /product="tRNA pseudouridine(38-40) synthase TruA"
                     /protein_id="WP_010874553.1"
                     /translation="MPRYLAIVAYNGAPFRGWAKQPGYHTVQGQIEQNLALIYQTPIN
                     IYGSGRTDKGVHAINQTFHVDLPDKLPLKQLIAKLNQLNYPDIFVKALVPVAPRFHAR
                     FAVKTKVYEYLINTRAFNPAQYHTVWQYNHPLDLAQLEADTTLFLGRKDFWSFSTASQ
                     KDTQRTISKIIVQQDHTGTVKLTFFGNGFLRNQIRMMVASLVALNNRTLMRETVQQLF
                     DQPQKGGCKVKAPACGLYLKTVLYE"
     gene            236529..238364
                     /gene="pepF"
                     /locus_tag="MPN_RS01095"
                     /old_locus_tag="MPN_197"
     CDS             236529..238364
                     /gene="pepF"
                     /locus_tag="MPN_RS01095"
                     /old_locus_tag="MPN_197"
                     /inference="COORDINATES: similar to AA
                     sequence:RefSeq:WP_010874554.1"
                     /GO_function="GO:0004222 - metalloendopeptidase activity
                     [Evidence IEA]"
                     /GO_process="GO:0006508 - proteolysis [Evidence IEA]"
                     /note="Derived by automated computational analysis using
                     gene prediction method: Protein Homology."
                     /codon_start=1
                     /transl_table=4
                     /product="oligoendopeptidase F"
                     /protein_id="WP_010874554.1"
                     /translation="MNNQYNWNLEVLLNGKSLADNFTELKQLSEQEKALYDGGACFQT
                     KAKFTEFLQLQEKIEVLENRYSNFLSNKHAENSLDKTINDALFQYEMFKSEHALVFVD
                     FEKNLFKHEKVIRAYLQDPALKQYQRDFELVWRNKKHQIDPASQKLLAQISPAWNQAD
                     KIFNVLSTADLNLQPVVYKGKTYVINAVSDYQSLLENKDRGLREAAYKVWLEIYWPTR
                     NTLSVSLVENYIQLETFAKLKKHPNYIAKTAFDDEIDVAFIDFVYEQVASFAPTFKAF
                     QSLRKQIYKHVLKLDKAQPWDLSVPLFKASGDYTIEQAQTDALKILAPMGSEYLEVVK
                     EAFRERWISWLPDKNKYTGAYSISNVKGLDHYFILMNFDKTRASLNTLVHELGHSVHS
                     WYASKYQTQNLDPTIFYAEIASICNELLLCYHDIINYENRNPQQLIRSLMEQISHFFG
                     ATTRQLMFSQFEQDTLKLIQQNQKPDFKTLVEIYGKTAIKYQAANADAITKKLKQTKY
                     QKSLAYITSIPHFYAGNFYVYKYAIGQVVGTLVGKKLSAGDSNMLAAYKRFLSSGSTL
                     PPLETIKLLGIDLTQPEPWQEAHAELKRWIKLVQTAFKQLQHKKR"
     gene            238364..239323
                     /locus_tag="MPN_RS01100"
                     /old_locus_tag="MPN_198"
     CDS             238364..239323
                     /locus_tag="MPN_RS01100"
                     /old_locus_tag="MPN_198"
                     /inference="COORDINATES: similar to AA
                     sequence:RefSeq:WP_014574905.1"
                     /note="Derived by automated computational analysis using
                     gene prediction method: Protein Homology."
                     /codon_start=1
                     /transl_table=4
                     /product="adenine-specific methyltransferase EcoRI family
                     protein"
                     /protein_id="WP_010874555.1"
                     /translation="MHYFNRAKKAKNNEFYTLFEDIAAEVACYPNAFKGKVVLCNCND
                     GYQSNFWQFFQSQFHALGLKKLVAIAFNPLGNSYQLNFDGKEIKELPLAGNGSFDSAE
                     AIVLLKQSDIVVTNPPFSLFQDFVCLLAEHGKQFLVLGHNGAVGYNQIFKLFKEEQLW
                     YGHTVNSSMLFQVQSNFKLYDPKSVNFVKKDGQLFQKVPGISWFTNLKKNQQPAWLKT
                     KSRYQGNEHKYPKFDWYDAIFVSKVKEIPLDWFGYMGVPLTFLNCFNPKQFELIDCLA
                     NPYATLDTLKTNAYVRSHHGDVRNVKGKRRYVRVVIKQRQNVI"
     gene            239417..241699
                     /locus_tag="MPN_RS01105"
                     /old_locus_tag="MPN_199"
     CDS             239417..241699
                     /locus_tag="MPN_RS01105"
                     /old_locus_tag="MPN_199"
                     /inference="COORDINATES: similar to AA
                     sequence:RefSeq:WP_010874556.1"
                     /note="Derived by automated computational analysis using
                     gene prediction method: Protein Homology."
                     /codon_start=1
                     /transl_table=4
                     /product="P80 family lipoprotein"
                     /protein_id="WP_010874556.1"
                     /translation="MKFKLFLGSSFFGVATLLIACGTGRFDQIDDGKIKLAVVTSPSA
                     ASSLQTLLDQYNNTKAPADYPVEVVSLDSTGSYTKGKFDTQKRLAAKDKNNFYNLTFN
                     YPDLVSSLAINGMELNLDGVNVSNFEQSFLDFNKNISGVRKPGIYALPATMSGEVLVL
                     NGPVLHYILNSAKKKDGTESKIKTAQLKTASTQAEVKGTMTMASDEQTTKLWTNIQNA
                     AKENAANGTTEKAEKTVSASSLQLKNTNKTTEGTLKIGTDDNTKNLWKKIEDAAKTNG
                     EKGNEKQEATQSNASASLVKLDQKNTSQDKTQNTQTSDDEIKKSWGEYKEVEGGLKGY
                     EFKADVFESWEKLNDFAVRVAKSFSKVSEEKKSGSDIQGVFGIGSLENALYTASFAAG
                     GGDYNNFLFNIKKGRADFSNFFNHNSKTFQSLRDIFNSFKPLIDQKGLISNKHFDTPV
                     NNYAKFHQLAFYVSSTARFPYSFAKDNVKRLIIGKRELEVNPKSMFAIKKENGNNGNS
                     NLLGKVALDNNKSIELYENNIPNGKTDAILIKNQTLISALKNPKQTKSSQRSSQSTNT
                     QNDAICYLAFNSKIRPDDKDIFLLDKFGEKFVTAIVNFEEKTEVKINTLQEKEAVVLP
                     APQKFKPTDPKSVALVQGPSLIGIHANANEDRSTIKFLNWYLNAEVDWKDGEKKTPAE
                     YLAEKASYLLPFKKVLEKSKQNIKATSKEGEQNQGKKGDGAQNQGKKGDGAQNGKNDK
                     AKHNGFCRYCRQPIFKRFCR"
     gene            241704..241853
                     /locus_tag="MPN_RS01110"
     CDS             241704..241853
                     /locus_tag="MPN_RS01110"
                     /inference="COORDINATES: ab initio
                     prediction:GeneMarkS-2+"
                     /note="Derived by automated computational analysis using
                     gene prediction method: GeneMarkS-2+."
                     /codon_start=1
                     /transl_table=4
                     /product="hypothetical protein"
                     /protein_id="WP_155267369.1"
                     /translation="MEPADFLGIRLRDAVKSTFNAAINNTSINFDKFIQYINDSLGSD
                     FKQRQ"
     gene            241983..244379
                     /locus_tag="MPN_RS01115"
                     /old_locus_tag="MPN_200"
     CDS             241983..244379
                     /locus_tag="MPN_RS01115"
                     /old_locus_tag="MPN_200"
                     /inference="COORDINATES: similar to AA
                     sequence:RefSeq:WP_014325396.1"
                     /note="Derived by automated computational analysis using
                     gene prediction method: Protein Homology."
                     /codon_start=1
                     /transl_table=4
                     /product="P80 family lipoprotein"
                     /protein_id="WP_010874557.1"
                     /translation="MKFKYGAIVFSGLLGVSAILAACGTRGKFDQIDDGKIKLASSLT
                     SKGAANALQAIVKKYNEVKKPGDYPIEITQIAGGYDQARVDLQSRVGVKDKTNFYNLI
                     LNYPDVVSVLARNQMELPFDGVDVSKISPNFLNFNERISGVSKKANYAIPVSVSTDIL
                     VLNGPVLHYILNSAKGESKGAQKDNKSAEVQRKSTGQKTVTQPLTIATDSATNGLWKK
                     IEDAAKVNGKKKEEKKSTRSKRATEGTQTTKENTGGDAATSDTKIKESWGAYQEVEGG
                     LKGYQFKAIVFENWHDLIDFSTRVAKSFSKVKDNSNKKGNEIQGVLGVDNSPNALLSS
                     VFAAGNSDYNNFFYKVQNGRADFSNFNNKGSSYKNLKNVFNDYKNLIAQNGLYVNKGG
                     SYSSNFQKFHQLAYSISSTSGFAYSFAGQNSKRFKFTDDGTFVEYPSYTTEVNAPESN
                     NGNDGKQQGQSDQGNLLGTFEVVDKSTSDIKVKPKTQAESKKSSDSKQTANTGKGSNS
                     KQQTPKKTISLYKTKIPQDKTENVDAFLVTDSELISKLEKAKNKKEETKASGKSASAR
                     VAVQATQKKQSNEKQIVGYTTTSALSEDGKHIFKLGKLNSENYERKIIVGATVETLEQ
                     STTLQSEEAIVLAAPGKYKDSDQKRVMITQGPNLIGVHANTKENEETKKFVNWFLNKT
                     ESWEVKGNGKDSQTTKSLTPAQYFAESASYILPLKETVEKDHKEQTNKNTYVAKALEM
                     LKEVSENKSVSYSDPSDFRSGRFRDALGANFNATINSKANFEKFFQGFKAALGSDFDK
                     "
     gene            244484..245569
                     /locus_tag="MPN_RS01120"
                     /old_locus_tag="MPN_201"
     CDS             244484..245569
                     /locus_tag="MPN_RS01120"
                     /old_locus_tag="MPN_201"
                     /EC_number="3.1.21.-"
                     /inference="COORDINATES: similar to AA
                     sequence:RefSeq:WP_014574906.1"
                     /GO_function="GO:0003677 - DNA binding [Evidence IEA]"
                     /GO_process="GO:0006304 - DNA modification [Evidence IEA]"
                     /note="Derived by automated computational analysis using
                     gene prediction method: Protein Homology."
                     /codon_start=1
                     /transl_table=4
                     /product="restriction endonuclease subunit S"
                     /protein_id="WP_021009211.1"
                     /translation="MEIKTYKIKDICDITRGRVISKLDIKKDPGVFPVYSAATNNDGE
                     FGRINSYDFDGEYVTWTADGYGGAVFYRNGKFSITNLCGLLKVKNKEISSKYLAHILK
                     LEAPKFTNRVFKNRPKLTHKTMAEIPIDFPPLKIQEKIATILDTFTELRARKKQYAFY
                     RDYLLNQENIRKIYGANIPFETFQVKDICEIRRGRAITKAYIRNNPGENPVYSAATTN
                     DGELGHIKDCDFDGEYITWTTNGYAGVVFYRNGKFNASQDCGVLKVKNKKICTKFLSL
                     LLEIEATKFVHNLASRPKLSQKVMAEIELSFPPLEIQEKIADILCAFEKLCNDLVEGI
                     PAEIELRKKQLDYYQNFLFNWVQKIRN"
     gene            <245614..>247223
                     /locus_tag="MPN_RS04230"
                     /pseudo
     CDS             <245614..>247223
                     /locus_tag="MPN_RS04230"
                     /inference="COORDINATES: similar to AA
                     sequence:RefSeq:WP_010874498.1"
                     /note="frameshifted; incomplete; partial in the middle of
                     a contig; missing N-terminus and C-terminus; Derived by
                     automated computational analysis using gene prediction
                     method: Protein Homology."
                     /pseudo
                     /codon_start=1
                     /transl_table=4
                     /product="adhesin P1"
     gene            247655..248101
                     /locus_tag="MPN_RS01145"
                     /old_locus_tag="MPN_204"
     CDS             247655..248101
                     /locus_tag="MPN_RS01145"
                     /old_locus_tag="MPN_204"
                     /inference="COORDINATES: similar to AA
                     sequence:RefSeq:WP_010874457.1"
                     /note="Derived by automated computational analysis using
                     gene prediction method: Protein Homology."
                     /codon_start=1
                     /transl_table=4
                     /product="DUF16 domain-containing protein"
                     /protein_id="WP_010874561.1"
                     /translation="MKEKTPFKNEKEFHEMVKKTKKGTFSGWYIIDKDNNSVEFSGKF
                     NRQFKLNKPVITVNTEYVTRKELNEYKDSNDQRLTKIETTLAAQGEQINKLTQTVEKQ
                     GEQIRELQVEQKAQGEQIKAQGETLKLILQTLQKMSDRLDKIDPSK"
     gene            <248511..>249788
                     /locus_tag="MPN_RS01150"
                     /old_locus_tag="MPN_205"
                     /pseudo
     CDS             <248511..>249788
                     /locus_tag="MPN_RS01150"
                     /old_locus_tag="MPN_205"
                     /inference="COORDINATES: similar to AA
                     sequence:RefSeq:WP_010874498.1"
                     /note="incomplete; partial in the middle of a contig;
                     missing N-terminus and C-terminus; Derived by automated
                     computational analysis using gene prediction method:
                     Protein Homology."
                     /pseudo
                     /codon_start=1
                     /transl_table=4
                     /product="adhesin P1"
     gene            complement(249933..250274)
                     /locus_tag="MPN_RS03985"
                     /old_locus_tag="MPN_206"
     CDS             complement(249933..250274)
                     /locus_tag="MPN_RS03985"
                     /old_locus_tag="MPN_206"
                     /inference="COORDINATES: similar to AA
                     sequence:RefSeq:WP_010874563.1"
                     /note="Derived by automated computational analysis using
                     gene prediction method: Protein Homology."
                     /codon_start=1
                     /transl_table=4
                     /product="hypothetical protein"
                     /protein_id="WP_010874563.1"
                     /translation="MEERPPIPNIKNTVAKRKSTSWLLRCHQLGRPKFFKAGSLVVKL
                     VVASPPFWRLSVILNAQNKKPIPTKISTIPKTIKRTRAFSMRIQPFRTFSVWIWFEKT
                     PYYNSIQFSAF"
     gene            250326..253148
                     /locus_tag="MPN_RS01165"
                     /old_locus_tag="MPN_207"
     CDS             250326..253148
                     /locus_tag="MPN_RS01165"
                     /old_locus_tag="MPN_207"
                     /inference="COORDINATES: similar to AA
                     sequence:RefSeq:WP_017532868.1"
                     /GO_process="GO:0009401 - phosphoenolpyruvate-dependent
                     sugar phosphotransferase system [Evidence IEA]"
                     /note="Derived by automated computational analysis using
                     gene prediction method: Protein Homology."
                     /codon_start=1
                     /transl_table=4
                     /product="PTS transporter subunit IIABC"
                     /protein_id="WP_010874564.1"
                     /translation="MQIKAQDTGQQKKSCLLSNIRNKWKNRNRGSFRQWVGKLSNGLM
                     IPIAVLPIAGIFLGVGDAIAGNAGDLTGLRYFGLFIKNGGDVVFANLPILFAIAIAIT
                     FSQDAGVAGFSAFVFWAAMNGFMSSLILPFDKAGKIITDTSTPIAGFKVLYNKSVPVH
                     AIATTLGLRTLSTSVFGGIIVGALTSVLYKKFYAIRLPDVIGFFSGTRFVPIICFVVA
                     IPVALILLMIWPAVSIGLNAIGTGLGFLGGKGYGANSLIFGYIERSLIPFGVHHAFYA
                     PLWYTSAGGSLQEIVNQQVWIRPDFHLSDNYVARVIGWVDPNNSSMYIIPGALNGQNG
                     SSTGNTMSKDLNGALSAYMSKESTAFLTWKDLVDGLTFKGNFDKMAENGLLDGSNKIW
                     LGLNGSGILGKKLLLSDGNVYTITFKTFANTTPIAWSKGAQAVLPLNASSTIVNNPTA
                     LAAATQSNNNTNNIKLYPVNSFRVAVESLNPAQYSQGKFPFMLFGIPAAGVAMILAAP
                     KDRRKEAASIVGSAAFTSFLTGITEPFEFTFLFLAPWLFYGVHAVLAAVSFWLMNILG
                     ANVGQTFSGSFIDFILYGALPDGRRWLANSYLVPIIGLFLAAIYFPTFYFLIKHFNLA
                     TPGRGGKLITKKEYLASKAAAKAEGVSGVAENFTQTQIEAGILLQAYGGKENIVELGA
                     CITKLRVTVKNPELVKEEPIKELGAAGVMRTTPTFFVAVFGTRAAVYKSAMQDIIQGK
                     VNWEALQKVINTDQLAVEPKETTPPKEVMPVVQDEIVILSPVNGTLKSLNQVPDETFK
                     QKLVGEGVAIVPSDGHFKAPGEAGVKTELAFPGGHAYIFDIDGIKVMLHIGIDTVQIN
                     AKKQPGEPLEVFDIKTKQGEYTKEKSESVVEVDLKKLSKKYNPITPFVVMKESLENFK
                     LVPIRQRGEIKVGQPIFKLVYKKSQA"
     gene            253758..254642
                     /gene="rpsB"
                     /locus_tag="MPN_RS01175"
                     /old_locus_tag="MPN_208"
     CDS             253758..254642
                     /gene="rpsB"
                     /locus_tag="MPN_RS01175"
                     /old_locus_tag="MPN_208"
                     /inference="COORDINATES: similar to AA
                     sequence:RefSeq:WP_014325403.1"
                     /GO_component="GO:0022627 - cytosolic small ribosomal
                     subunit [Evidence IEA]; GO:0000314 - organellar small
                     ribosomal subunit [Evidence IEA]"
                     /GO_function="GO:0003735 - structural constituent of
                     ribosome [Evidence IEA]"
                     /GO_process="GO:0006412 - translation [Evidence IEA]"
                     /note="Derived by automated computational analysis using
                     gene prediction method: Protein Homology."
                     /codon_start=1
                     /transl_table=4
                     /product="30S ribosomal protein S2"
                     /protein_id="WP_010874565.1"
                     /translation="MSELITTPVETTAKAELVSLAKLGEMRTHVGMVKRYWNPKMGFF
                     IEPERKHNNDHFVLELQRQSLQTAYNYVKEVAQNNGQILFVGTKNDYVKKLVNNIAKR
                     VDVAFITQRWLGGTLTNFKTLSISINKLNKLVEKQAENAADLTKKENLMLSREIERLE
                     KFFGGVKSLKRLPNLLIVDDPVYEKNAVAEANILRIPVVALCNTNTNPELVDFIIPAN
                     NHQPQSTCLLMNLLADAVAEAKAMPTMFAYKPDEEIQIEIPQKQEAPRQVVNRANSKQ
                     ITSQRLNITRNPEVLTRE"
     gene            254635..257253
                     /locus_tag="MPN_RS01180"
                     /old_locus_tag="MPN_209"
     CDS             254635..257253
                     /locus_tag="MPN_RS01180"
                     /old_locus_tag="MPN_209"
                     /inference="COORDINATES: similar to AA
                     sequence:RefSeq:WP_014325404.1"
                     /note="Derived by automated computational analysis using
                     gene prediction method: Protein Homology."
                     /codon_start=1
                     /transl_table=4
                     /product="cation-transporting P-type ATPase"
                     /protein_id="WP_010874566.1"
                     /translation="MNKWTGLSAAAVLESRAQHGANLIPTKKLTPFWLLFLEQFKSLV
                     VILLLVATILSLVVAIISGVNANWLFDHNLVIEWTQPFVILITVLANSLIGSIQEFKA
                     QKSAHTLKSLTQPFTRVFREEGLVSLPVGEVVVGDIIFLEAGDIIPADGKVLQANHLR
                     CMESFLTGESVPVDKSVVNTGGKGLLEQTNLLFSGAQVVFGSGVFEVTAVGLNTQVGQ
                     IVKTVDSSATKLSPLQQKLEKVGKWFSWFGLGLFVVVFLVQLGLLGFHNFSANWSIAL
                     IGAIALVVAIIPEGLVTFINVIFALSVQKLTKQKAIIKYLAAIETLGGVQIICTDKTG
                     TLTQNKMKVVDYFCFSNTTQTDLARALCLCNNATVNTNGDSTGDPTEIALLQWLDRDG
                     LELNHYTRVYEKAFDSNRKLMSVVVQKDNRFIVIVKGAHDVLLPLCKGLDSNQIKPLI
                     DERASNGLRNLAVGLKVLYCFDPENTQTVNELESELDFLGSVSLQDPPRIESKAAIMA
                     CHQANITPIMITGDHLKTATAIAKELGILTDERQAILGVDLDPAKIMEYRVFARVTPQ
                     QKLEIVNAWKQAGYTVAVTGDGVNDAPALVTSDVGCCMGQTGVDIAKDAADVIISDDN
                     FATIVNGIEQGRKTFLTCKRVLFNLFLTSIAGTIVVLLGLFVLGEVFREQLSKANHNF
                     QVFTPTQLLIINLFVHGFPAVALAIQPVQEKLMLKPFSTKNLFYNRGGFDLIWQSLLL
                     SFLTLLFYSLGMVYAINDPELGKSGDLINRAGATCGFMVLGGSAALNSLNLMVDRPLV
                     ATNPKHYGIVWLGALSSIFVFLLIIFINPLGLVFSTLKDLTAHPVLIGYSFGGVLLYM
                     TINEVVKLIRLSYGSV"
     gene            257240..259666
                     /gene="secA"
                     /locus_tag="MPN_RS01185"
                     /old_locus_tag="MPN_210"
     CDS             257240..259666
                     /gene="secA"
                     /locus_tag="MPN_RS01185"
                     /old_locus_tag="MPN_210"
                     /inference="COORDINATES: similar to AA
                     sequence:RefSeq:WP_010874567.1"
                     /GO_component="GO:0009898 - cytoplasmic side of plasma
                     membrane [Evidence IEA]"
                     /GO_function="GO:0016887 - ATP hydrolysis activity
                     [Evidence IEA]; GO:0015450 - protein-transporting ATPase
                     activity [Evidence IEA]"
                     /GO_process="GO:0043952 - protein transport by the Sec
                     complex [Evidence IEA]"
                     /note="Derived by automated computational analysis using
                     gene prediction method: Protein Homology."
                     /codon_start=1
                     /transl_table=4
                     /product="preprotein translocase subunit SecA"
                     /protein_id="WP_010874567.1"
                     /translation="MGLFNFLKLVSPRHRIYHKASKIANEVEGHKNYYRNLTDVQLLE
                     ESNKLVDLVTKQNYTILDVAVAALALIREVVYRETGEFAYRVQIIGAYIVLIGDFAEM
                     MTGEGKTLTIVLAAYVSALEKRGVHVVTVNEYLAQRDATNATKILKRVGMTVGCNFAN
                     LAPHLKQAAFACDVTYTTNSELGFDYLRDNMVHRFEDKKIRELHFAIVDEGDSVLIDE
                     ARTPLIISGPAKNEFAAYVAVDRFVKKLKEDEYKIDPESRAPALTELGIKHAEKNFKT
                     DNLFALENSDLFHKIINALTAVKVFEQGKEYIVRDGKVLIVDHFTGRILEGRSYSNGL
                     HQAVQAKEMVEIEPENVIVATITYQSFFRLYNRLSAVSGTAFTESEEFLKIYNMVVVP
                     VPTNRPNIRKDRADSVFGTPNIKWLAVVKEVKRIHETGRPILIGTANIDDSELLHNYL
                     QEANIPHEVLNAKNHSREAEIVAKAGQKGAVTISTNMAGRGTDIRLGEGVAEMGGLYV
                     LGTERNESRRIDNQLRGRAGRQGDRGETKFFISLGDALFKRFAHDRIERAITKLGNDT
                     FDSSFFSKMLSRTQKRVEAINFDTRKNLIDYDHVLASQRELIYKQRDKFLLATDLSDM
                     IDKMLEKFVEQFCDQYRNPKNQNLVNHIALSEALNLELNMHGVISPKLFENMTFDATV
                     HKTHSLIGEKITNKVKVLTPPIALIRFREIMITAMDKHWIEHLDNVFKLREGVTLRSM
                     EQTSPLNVYIRETDILFQTMLQKIARDVIIQIANLATPEEFDEELMKANALKKLQALR
                     EAHEKSNEGQ"
     gene            259641..261614
                     /gene="uvrB"
                     /locus_tag="MPN_RS01190"
                     /old_locus_tag="MPN_211"
     CDS             259641..261614
                     /gene="uvrB"
                     /locus_tag="MPN_RS01190"
                     /old_locus_tag="MPN_211"
                     /inference="COORDINATES: similar to AA
                     sequence:RefSeq:WP_010874568.1"
                     /GO_component="GO:0009380 - excinuclease repair complex
                     [Evidence IEA]"
                     /GO_function="GO:0009381 - excinuclease ABC activity
                     [Evidence IEA]"
                     /GO_process="GO:0006289 - nucleotide-excision repair
                     [Evidence IEA]"
                     /note="Derived by automated computational analysis using
                     gene prediction method: Protein Homology."
                     /codon_start=1
                     /transl_table=4
                     /product="excinuclease ABC subunit UvrB"
                     /protein_id="WP_010874568.1"
                     /translation="MKSPTKDSKLFHLKSNFAPTGDQPAAIAKLAEFQTNEQVLLGAT
                     GTGKTFTIANVIQKVQLPTVVIAHNKTLAGQLYQELKELFPNNAVEYFISYFDFYQPE
                     AYLPAKGVYIEKSATVNEEIKRLRVSTLHSLSTRKDVIVVGSVASIYPTSSPADFAQY
                     SLWLVVGKEYGLSELKTQLIHLNYVVNKQQLTPGKFRFQGDVVEVFPGYAQDYVLRLS
                     FFDQQLEQIARIDPLTNKVLETLNSFKLGPADEYIVNQNDLGVALDTIKAELKDRLKY
                     FERLNFPERAQRLQTITEHDLADLKAWGVCSGVENYARHLEHRPPHSKPYNIFDYFTK
                     GEWLLVVDESHQTLPQIKGMYNTDISRKQSLIEYGFRLPSALDNRPLSYEEFRQGINK
                     VIYVSATPREEEIQLSHNNVVEQLVRPTYLLDPEVIVKPKDNQVEDLVSEIINQRKHN
                     GRTFVTVLTIKMAENLTDFLKERNIKVAYIHKDIKALERLILLTDLRKGEYECLVGIN
                     LLREGLDVPEVSLVAIFDADIPGLPRDERSLIQIIGRAARNVHGRVIMYANTISEQMD
                     KAIKETQRRRTIQMAYNEQHHKTPMTVQKPITLNQPIKLKTKSSEQQKAALIKQLTKE
                     MKQAAANQNYELAIEIRDSIFELEKQFRGKIKS"
     gene            261617..262024
                     /locus_tag="MPN_RS01195"
                     /old_locus_tag="MPN_212"
     CDS             261617..262024
                     /locus_tag="MPN_RS01195"
                     /old_locus_tag="MPN_212"
                     /inference="COORDINATES: similar to AA
                     sequence:RefSeq:WP_010874569.1"
                     /note="Derived by automated computational analysis using
                     gene prediction method: Protein Homology."
                     /codon_start=1
                     /transl_table=4
                     /product="DUF5426 family protein"
                     /protein_id="WP_010874569.1"
                     /translation="MRKLIKLNVIVFVLLYLGELFASLSFKLISCLKTRNQYSLNGYY
                     ALFVFVNIIQKMANSFQKLASSVVLFETEINEFLVLFTDTKNKREESEPVRQVSTTQE
                     YHQVTLDQQHYFNHKLSDYFRLFKDKTFFFEII"
     gene            262129..265221
                     /locus_tag="MPN_RS01200"
                     /old_locus_tag="MPN_213"
     CDS             262129..265221
                     /locus_tag="MPN_RS01200"
                     /old_locus_tag="MPN_213"
                     /inference="COORDINATES: similar to AA
                     sequence:RefSeq:WP_019830478.1"
                     /note="Derived by automated computational analysis using
                     gene prediction method: Protein Homology."
                     /codon_start=1
                     /transl_table=4
                     /product="hypothetical protein"
                     /protein_id="WP_010874570.1"
                     /translation="MKLSAIISLSVAGTVGTTAVVVPTTITLVNKTHQVEHESEQSDF
                     QDIRFGLNSVKLPKAQPAAATRITVENGTDKLVNYKSSPQQLFLAKNALKDKLQGEFD
                     KFLSDAKAFPALTADLQEWVDQQLFNPNQSFFDLSAPRSNFTLSSDKKASLDFIFRFT
                     NFTESVQLLKLPEGVSVVVDSKQSFDYYVNASAQKLLVLPLSLPDYTLGLNYMFDHIT
                     LNGKVVNKFSFNPFKTNLNLAFSNVYNGVDVFEAQKNLVGKGKYLNTHVKAEDVKKDV
                     NANIKNQFDIAKIIAELMGKALKEFGNQQEGQPLSFLKVMDKVKEDFEKLFNLVRPGL
                     GKFVKDLIQSSSQAENKITVYKLIFDNKKTILNLLKELSIPELNSSLGLVDVLFDGIT
                     DSDGLYERLQSFKDLIVPAVKTNEKTAALSPLIEELLTQKDTYVFDLIQKHKGILTNL
                     LKNFLADFQKSTPFMADQVAIFTELFDNEGAFDLFGEADFVDKIAELFLTKRTVKNGE
                     KIETKDSLLVTSLKSLLGEKVAALGDLLDSYIFKNELLNRSVEVAKAEAKDTKGATDY
                     KKEQAKALKKLFKHIGENTLSKTNLDKITLKEVKNTENVELEETETTLKVKKLDVEYK
                     VELGNFEIKNGLIKAMLEFLPDTKDLETTLDKLLFKGESYKAMKDKYIKEGFPGYGWA
                     KGVVPGAFESIENTFKSAIDKTKSIRDLFGDMLFGNDLSSVKETDSFITLGGSFDIKY
                     GGENLNVLPAYYSLINSEIGYQIIGVDTTIDATKVKVELKNKEYKGKSPAINGQVKLS
                     QSFFNVWTNMFDSITKQIFQKKYEFKDNIQVFARNEDNTSRLELDISDPEQRVIPFAF
                     VDGFGIQLKAVDKNITKEAGNTEPKSPVIQLYEALNKEKDQKQQSKQSPKQLDTKTQL
                     GYLLKLGDNWSKDDYKSLIDDTIINNNYLEASFNSKITVDRLGIPIDLWLFKIWPKFN
                     LEIPMQGSLQLYSSSVIFPYGIYDTSVQDAAKIVKRLNFTDMGFKLNDPKPNFWFVGF
                     "
     gene            complement(265218..265634)
                     /locus_tag="MPN_RS01205"
                     /old_locus_tag="MPN_214"
     CDS             complement(265218..265634)
                     /locus_tag="MPN_RS01205"
                     /old_locus_tag="MPN_214"
                     /inference="COORDINATES: similar to AA
                     sequence:RefSeq:WP_010874571.1"
                     /note="Derived by automated computational analysis using
                     gene prediction method: Protein Homology."
                     /codon_start=1
                     /transl_table=4
                     /product="hypothetical protein"
                     /protein_id="WP_010874571.1"
                     /translation="MLGTQTTNSKPREYGGLIVSTIYIVLFFAILNLTVFFNKTNNIN
                     LILKNSCVVSFVVVWLLVCLQGIVRLKTCDGARYEISKFNQYLKLGSIYAKPNISFDE
                     YKAKSSSYRKQTRGFWWMNFSLYLLGSLISIVVSLL"
     gene            265910..267079
                     /locus_tag="MPN_RS01210"
                     /old_locus_tag="MPN_215"
     CDS             265910..267079
                     /locus_tag="MPN_RS01210"
                     /old_locus_tag="MPN_215"
                     /inference="COORDINATES: similar to AA
                     sequence:RefSeq:WP_010874572.1"
                     /note="Derived by automated computational analysis using
                     gene prediction method: Protein Homology."
                     /codon_start=1
                     /transl_table=4
                     /product="ABC transporter permease"
                     /protein_id="WP_010874572.1"
                     /translation="MFIVMTIVFFLVNSTGQTPLSATSSKDLEAVKTQLDAFGFNDPL
                     IVRYGRYWQTLFSGSLGTYYSSPNQTIDQIVFGRVPNTLYVVLISFFIGSLLGIIFGM
                     ISGLFRGKLIDAVINVLVVLFVSIPSFVVGLGLLKAAGLFRLPPRFINFDDANFNFGN
                     FLLASIIPILSLVFYTSAAFTYRVRNEVVEVMNQDYIKTARSKGLSTFAVALYHIFRN
                     SIIPSVPLFVFGISGAFSGGFIIESLFGVQGVSRILIDSVQSNETNLVMFNIMFIQGI
                     PLLASVFIELIYVLVDPRIRIASAGGVSLWTKLKFVYLRQAWLRKWRRINHTNSHNVL
                     FNSPQHRQLLELKAIDYKHNTISLTEQQKTTLKIEPTANFVLLGTKCLKIITIHG"
     gene            267072..268202
                     /locus_tag="MPN_RS01215"
                     /old_locus_tag="MPN_216"
     CDS             267072..268202
                     /locus_tag="MPN_RS01215"
                     /old_locus_tag="MPN_216"
                     /inference="COORDINATES: similar to AA
                     sequence:RefSeq:WP_010874573.1"
                     /note="Derived by automated computational analysis using
                     gene prediction method: Protein Homology."
                     /codon_start=1
                     /transl_table=4
                     /product="ABC transporter permease"
                     /protein_id="WP_010874573.1"
                     /translation="MDKHQKFDQSLFQRVDINVLKRSDQLIGKPTTNFVEIMKRLFQN
                     KWAILFFLLIVLIILLAIIVPLASPYSAVTPVSNNALAQNLPPRYLWNGAGDIQVEKI
                     TARSIAEVAQSSGVLVGKLPEASSNPLATNVKYNIAPYQLAELKNYYPLLGTNGLGVD
                     IWTLLWASMAKSLWIAIVVALVSMVFGTIYGAIAGSFVGRAADNIMSRIIEIIDLVPS
                     ILWIIVLGATFRFGGVKQFDDSVVIFTLIFVFWTWPAATTRIYILKNKDTEYIQAART
                     LGAKQIRIIFVHMLPVVTGRLAVVFVSLIPAVIGYEASLVFLGLKPATEVGLGALLNQ
                     VTSSGNIALITSSIVSFAILTVSTRVFANALNDAIDPRVIRR"
     gene            268204..269475
                     /locus_tag="MPN_RS01220"
                     /old_locus_tag="MPN_217"
     CDS             268204..269475
                     /locus_tag="MPN_RS01220"
                     /old_locus_tag="MPN_217"
                     /inference="COORDINATES: similar to AA
                     sequence:RefSeq:WP_014325407.1"
                     /note="Derived by automated computational analysis using
                     gene prediction method: Protein Homology."
                     /codon_start=1
                     /transl_table=4
                     /product="ABC transporter ATP-binding protein"
                     /protein_id="WP_010874574.1"
                     /translation="MALKATNFFTEPEYKLQDDLILDIRDLHVSFKVKDGIMQAVRGV
                     DLKVKKGSIVGIVGESGSGKSVCVKSIIGFNDGAKTTAKLMNFKNIDISKMKKHQWQY
                     YRGTYVSYISQDPLFSLNPTMTIGRQVKEAIYVSCKRRYYQTKSDLKYDLQTERIDLD
                     TYKEKLAQAKETYKAKTTKAAVHAKTLEILNFIGIDQAEKRLKAFPSEFSGGMRQRIV
                     IAIAVATEPDLIIADEPTTALDVTIQAKALNLIKQLRDLLNITIIFISHNISLIANFC
                     DFVYVMYAGRLVEKGLVEEIFTNPVHPYTWALMASIPEGTDKNAPLTSIPGYIPNMLS
                     PPKGDAFAARNQFALAIDFEHQPPFFDVTETHKAATWLLHPQAPKVEMPADVKEKIAI
                     TRKALAIKMPSQPVKQPKSNGNKKTKTKSAR"
     gene            269438..271993
                     /locus_tag="MPN_RS01225"
                     /old_locus_tag="MPN_218"
     CDS             269438..271993
                     /locus_tag="MPN_RS01225"
                     /old_locus_tag="MPN_218"
                     /inference="COORDINATES: similar to AA
                     sequence:RefSeq:WP_010874575.1"
                     /GO_function="GO:0005524 - ATP binding [Evidence IEA]"
                     /note="Derived by automated computational analysis using
                     gene prediction method: Protein Homology."
                     /codon_start=1
                     /transl_table=4
                     /product="ATP-binding cassette domain-containing protein"
                     /protein_id="WP_010874575.1"
                     /translation="METKKQKQNPLVNVKALSMLFKVRGSFFKALDEIDFTVNEGDFF
                     GVIGESGSGKSTTGKCLIRLNIPSGGKVEIANHLISGKKLTRENDHWLKQNVQMVFQD
                     PYSSLNPTKNVLTVISEPLVITKTVYGEVKEYLKTLAKLSFKTKKELLREDFELETQF
                     YEKFFSKVLFHLETTINKFALLQESNNNSSAELAQTILGHTDDLIEALRQEFGLVYEF
                     SSSQSEPLQKALKDKQETLAQDTIDKLKQELYTTQQKAKVSTQAFATWQKLQQTKQNL
                     KAYRAQMAEELQNKPRIYLNAWLLTTKNYIKDSRQNTQLTDDVFAFSYNDMVDKKRRL
                     VLVLSEYYKALPYFYDNWIHQNADRFDELTNAVFFDLIDVVIALNRDFANVESDAKAE
                     LIRFVQFIRRLCDLRFAALKKSFKKQTNYSFDFNRETELLYANSCYDIKELPQVIQPY
                     WEKLFSDANYDKIAKSVQELNDIISTDIEKASNIASEINTKISSFKTEIAELKATFKT
                     EKKAEDHSAQITGLKTQIAEIQTQIKQQKREVQSTEKAALKPVLKQYKSALHLYKRFK
                     QLLRQFTKQLNLLVKKQQELEKIEEGLDLTIWERIQLLFYPVEGDLKSELKTRLKSFG
                     VINFEYKRAVRESRVFRLVHFGHDVMKWGLFLPLTKIFMRNKVYEALDSVGLKREHAY
                     RYPHEFSGGQRQRIAIARALITKPKLIIADELISALDVSIQAQVINILKDLAKKHNLT
                     VLFIAHDLSMVQTVCNRLIIMHRGKIVERGSTDEIFAHPVHPYTRSLIKASPKLSKIN
                     IDLASFDEKFTYDSDYSLTNMPSFLKVPNTQEHELYCTQGQFDSWIKGASRIN"
     gene            272049..272462
                     /gene="rplK"
                     /locus_tag="MPN_RS01230"
                     /old_locus_tag="MPN_219"
     CDS             272049..272462
                     /gene="rplK"
                     /locus_tag="MPN_RS01230"
                     /old_locus_tag="MPN_219"
                     /inference="COORDINATES: similar to AA
                     sequence:RefSeq:WP_010874576.1"
                     /GO_component="GO:0022625 - cytosolic large ribosomal
                     subunit [Evidence IEA]; GO:0000315 - organellar large
                     ribosomal subunit [Evidence IEA]"
                     /GO_function="GO:0003735 - structural constituent of
                     ribosome [Evidence IEA]"
                     /GO_process="GO:0006412 - translation [Evidence IEA]"
                     /note="Derived by automated computational analysis using
                     gene prediction method: Protein Homology."
                     /codon_start=1
                     /transl_table=4
                     /product="50S ribosomal protein L11"
                     /protein_id="WP_010874576.1"
                     /translation="MAKKTITRIAKINLLGGQAKPGPALASVGINMGEFTKQFNEKTK
                     DKQGEMIPCVITAYNDKSFDFILKTTPVSILLKQAAKLEKGAKNAKTIVGKITMAKAK
                     EIAQYKLVDLNANTVEAALKMVLGTAKQMGIEVIE"
     gene            272462..273142
                     /gene="rplA"
                     /locus_tag="MPN_RS01235"
                     /old_locus_tag="MPN_220"
     CDS             272462..273142
                     /gene="rplA"
                     /locus_tag="MPN_RS01235"
                     /old_locus_tag="MPN_220"
                     /inference="COORDINATES: similar to AA
                     sequence:RefSeq:WP_010874577.1"
                     /GO_component="GO:0022625 - cytosolic large ribosomal
                     subunit [Evidence IEA]; GO:0000311 - plastid large
                     ribosomal subunit [Evidence IEA]"
                     /GO_function="GO:0003735 - structural constituent of
                     ribosome [Evidence IEA]"
                     /GO_process="GO:0006412 - translation [Evidence IEA]"
                     /note="Derived by automated computational analysis using
                     gene prediction method: Protein Homology."
                     /codon_start=1
                     /transl_table=4
                     /product="50S ribosomal protein L1"
                     /protein_id="WP_010874577.1"
                     /translation="MAKLSKKMKIAVGLVDKTKLYPLQEAVDLVKKTSITKFNGSVDI
                     AVSLNLDTTKAEQQLRGAIAFPHSVGKPIRILAITDDEKAALEAGADFVGGIDKINDI
                     KNGWLDFDLIITSPKFMAALGKLGKLLGTKGLMPNPKTETVTDDVPAAVRAYKKGKKE
                     YRADSFGNIHMSLGRVDSASNHLVENALALLDLIKSRKPATVKGIYIKNIALTTTMGP
                     SLKVKLPD"
     gene            273142..273708
                     /gene="pth"
                     /locus_tag="MPN_RS01240"
                     /old_locus_tag="MPN_221"
     CDS             273142..273708
                     /gene="pth"
                     /locus_tag="MPN_RS01240"
                     /old_locus_tag="MPN_221"
                     /EC_number="3.1.1.29"
                     /inference="COORDINATES: similar to AA
                     sequence:RefSeq:WP_010874578.1"
                     /GO_function="GO:0004045 - aminoacyl-tRNA hydrolase
                     activity [Evidence IEA]"
                     /GO_process="GO:0006412 - translation [Evidence IEA]"
                     /note="Derived by automated computational analysis using
                     gene prediction method: Protein Homology."
                     /codon_start=1
                     /transl_table=4
                     /product="aminoacyl-tRNA hydrolase"
                     /protein_id="WP_010874578.1"
                     /translation="MDKLRLVVGLGNLGKQYAETRHNAGFKVIDRLLSLYHVQLEERN
                     NLGEFILLRKHKVVLAKPNTYMNHSGKFVKWACQNWNIKPDKVMVVYDELAFPLGTVR
                     LKMQGSANNHNGIKSVIAHLNTEHFNRLRFGIKSDNTSNILHEVVMSEFTPAERNLLE
                     TALTKAIEALKGYIDGVTMLKLMEVFNA"
     gene            273701..274570
                     /gene="tilS"
                     /locus_tag="MPN_RS01245"
                     /old_locus_tag="G07_orf289"
                     /old_locus_tag="MPN_222"
     CDS             273701..274570
                     /gene="tilS"
                     /locus_tag="MPN_RS01245"
                     /old_locus_tag="G07_orf289"
                     /old_locus_tag="MPN_222"
                     /EC_number="6.3.4.19"
                     /inference="COORDINATES: similar to AA
                     sequence:RefSeq:WP_010874579.1"
                     /GO_function="GO:0016879 - ligase activity, forming
                     carbon-nitrogen bonds [Evidence IEA]"
                     /GO_process="GO:0006400 - tRNA modification [Evidence
                     IEA]"
                     /note="Derived by automated computational analysis using
                     gene prediction method: Protein Homology."
                     /codon_start=1
                     /transl_table=4
                     /product="tRNA lysidine(34) synthetase TilS"
                     /protein_id="WP_010874579.1"
                     /translation="MPKTQYIAGVSGGPDSMLLLKLYHKKIACVVHVNYNKRTTALRD
                     QKMVEEYCKQLKVPLIVHTVPEDTVWKKNFQAQARKIRFEQFQKAASLYKVDKLLLAH
                     HRDDFIEQAKMQLDARKRAMYYGIKTRGELYGMKVYRPFIKYWKNEILALCEEHKVPY
                     GIDETNAQPIYKRNQVRQEIANWSKEEKEEFYIGVCAMNRVIGQKLFSLMKRAKQWLA
                     HPDVRELKRYPLPDQRQLVYSFLITHHIDVTGDKIDAILDFIQPFQQKHYRLKDEIFL
                     SIKDERLTLLYKS"
     gene            274571..275509
                     /gene="hprK"
                     /locus_tag="MPN_RS01250"
                     /old_locus_tag="MPN_223"
     CDS             274571..275509
                     /gene="hprK"
                     /locus_tag="MPN_RS01250"
                     /old_locus_tag="MPN_223"
                     /inference="COORDINATES: similar to AA
                     sequence:RefSeq:WP_014325409.1"
                     /GO_function="GO:0016791 - phosphatase activity [Evidence
                     IEA]; GO:0004674 - protein serine/threonine kinase
                     activity [Evidence IEA]"
                     /GO_process="GO:0009401 - phosphoenolpyruvate-dependent
                     sugar phosphotransferase system [Evidence IEA]"
                     /note="Derived by automated computational analysis using
                     gene prediction method: Protein Homology."
                     /codon_start=1
                     /transl_table=4
                     /product="HPr(Ser) kinase/phosphatase"
                     /protein_id="WP_010874580.1"
                     /translation="MKKLLVKELIEQFQDCVNLIDGHTNTSNVIRVPGLKRVVFEMLG
                     LFSSQIGSVAILGKREFGFLSQKTLVEQQQILHNLLKLNPPAIILTKSFTDPTVLLQV
                     NQTYQVPILKTDFFSTELSFTVETYINEQFATVAQIHGVLLEVFGVGVLLTGRSGIGK
                     SECALDLINKNHLFVGDDAIEIYRLGNRLFGRAQEVAKKFMEIRGLGIINVERFYGLQ
                     ITKQRTEIQLMVNLLSLEKQTTVTFERLGTELKKQRLLGVDLSFYEIPISPGRKTSEI
                     IESAVIDFKLKHSGYNSALDFIENQKAILKRKKDES"
     gene            275499..276668
                     /gene="lgt"
                     /locus_tag="MPN_RS01255"
                     /old_locus_tag="MPN_224"
     CDS             275499..276668
                     /gene="lgt"
                     /locus_tag="MPN_RS01255"
                     /old_locus_tag="MPN_224"
                     /EC_number="2.5.1.145"
                     /inference="COORDINATES: similar to AA
                     sequence:RefSeq:WP_010874581.1"
                     /GO_component="GO:0016020 - membrane [Evidence IEA]"
                     /GO_function="GO:0008961 -
                     phosphatidylglycerol-prolipoprotein diacylglyceryl
                     transferase activity [Evidence IEA]"
                     /GO_process="GO:0009249 - protein lipoylation [Evidence
                     IEA]"
                     /note="Derived by automated computational analysis using
                     gene prediction method: Protein Homology."
                     /codon_start=1
                     /transl_table=4
                     /product="prolipoprotein diacylglyceryl transferase"
                     /protein_id="WP_010874581.1"
                     /translation="MNPSVSSRPPWSTAFYLGPGFPIQWYGIIVAIGIAFGILMFVLK
                     LIYFYKIQDNSFYFFIFIAVLTMVLGARAWYFLIEAVDGRSSGSNFFDFRNGGLAIQG
                     GVLLTTLAGIIYFNVFLNMKTTKTKTTAKLLNNKNQIKTVYVERNISVFVMLDLIAPC
                     VLIGQAIGRWGNFFNAEVYGAALVGSKNDTLSAANTTWGFLRILMPKVWDGMFINGSF
                     RIPLFLIESFFNTIFFVFIYFVMDHIKGIRSGTIGFSYFLATGIVRLILETQRDEAFK
                     YNTSIVFSALLILVGIVGIIYCQTLAIKLRGYFWTYFFLYGWYKVAAFFTTLFMKDRT
                     QACSSKFAFYEKSLPEKERSFFQLKYYNDVLPPKIYRLYDHEMLMFDKLEAVPEA"
     gene            276697..277116
                     /gene="rpsL"
                     /locus_tag="MPN_RS01260"
                     /old_locus_tag="MPN_225"
     CDS             276697..277116
                     /gene="rpsL"
                     /locus_tag="MPN_RS01260"
                     /old_locus_tag="MPN_225"
                     /inference="COORDINATES: similar to AA
                     sequence:RefSeq:WP_010874582.1"
                     /GO_component="GO:0022627 - cytosolic small ribosomal
                     subunit [Evidence IEA]; GO:0000314 - organellar small
                     ribosomal subunit [Evidence IEA]"
                     /GO_function="GO:0003735 - structural constituent of
                     ribosome [Evidence IEA]"
                     /GO_process="GO:0006412 - translation [Evidence IEA]"
                     /note="Derived by automated computational analysis using
                     gene prediction method: Protein Homology."
                     /codon_start=1
                     /transl_table=4
                     /product="30S ribosomal protein S12"
                     /protein_id="WP_010874582.1"
                     /translation="MATIAQLIRKPRKKKKVKSKSPALHYNLNLLNKKVTNVYSPLKR
                     GVCTRVGTMTPKKPNSALRKYAKVRLTNGFEVLTYIPGEGHNLQEHSVTLLRGGRVKD
                     LPGVRYHIVRGTLDTVGVEKRRQQRSAYGAKKPKAKS"
     gene            277170..277637
                     /gene="rpsG"
                     /locus_tag="MPN_RS01265"
                     /old_locus_tag="MPN_226"
     CDS             277170..277637
                     /gene="rpsG"
                     /locus_tag="MPN_RS01265"
                     /old_locus_tag="MPN_226"
                     /inference="COORDINATES: similar to AA
                     sequence:RefSeq:WP_014325411.1"
                     /GO_component="GO:0022627 - cytosolic small ribosomal
                     subunit [Evidence IEA]; GO:0000314 - organellar small
                     ribosomal subunit [Evidence IEA]"
                     /GO_function="GO:0003735 - structural constituent of
                     ribosome [Evidence IEA]"
                     /GO_process="GO:0006412 - translation [Evidence IEA]"
                     /note="Derived by automated computational analysis using
                     gene prediction method: Protein Homology."
                     /codon_start=1
                     /transl_table=4
                     /product="30S ribosomal protein S7"
                     /protein_id="WP_010874583.1"
                     /translation="MRKNRAPKRTVLPDPVFNNTLVTRIINVIMEDGKKGLAQRILYG
                     AFDLIEQRTKEKPLTVFERAVGNVMPRLELRVRRIAGSNYQVPTEVPQDRKIALALRW
                     IAMFARKRHEKTMLEKIANEIIDASNNTGAAIKKKDDTHKMAEANKAFAHMRW"
     gene            277660..279726
                     /gene="fusA"
                     /locus_tag="MPN_RS01270"
                     /old_locus_tag="MPN_227"
     CDS             277660..279726
                     /gene="fusA"
                     /locus_tag="MPN_RS01270"
                     /old_locus_tag="MPN_227"
                     /inference="COORDINATES: similar to AA
                     sequence:RefSeq:WP_010874584.1"
                     /GO_function="GO:0003746 - translation elongation factor
                     activity [Evidence IEA]"
                     /GO_process="GO:0006414 - translational elongation
                     [Evidence IEA]"
                     /note="Derived by automated computational analysis using
                     gene prediction method: Protein Homology."
                     /codon_start=1
                     /transl_table=4
                     /product="elongation factor G"
                     /protein_id="WP_010874584.1"
                     /translation="MARTVDLINFRNFGIMAHIDAGKTTTSERILFHSGRIHKIGETH
                     DGESVMDWMEQEKERGITITSAATSVSWKNCSLNLIDTPGHVDFTVEVERSLRVLDGA
                     IAVLDAQMGVEPQTETVWRQASRYEVPRIIFVNKMDKTGANFERSVQSIQQRLGVKAV
                     PIQLPIGAENDFNGIIDLIEEKVYFFDGGKEEKAEEKPIPDQFKDQVKQMRAHLVEEV
                     ANFDDQLMADYLEGKEISIADIKRCIRKGVIGCQFFPVLCGSAFKNKGIKLLLDAVVD
                     FLPSPVDVPQAKAYGEDGNEVLISASDDAPFVGLAFKVATDPFVGRLTFVRVYSGVLK
                     SGSYVKNVRKNKKERVSRLVKMHAQNRNEIEEIRAGDICAIIGLKDTTTGETLVDDKI
                     DVQLEAMQFAQPVISLAVEPKTKADQEKMSIALSKLAEEDPTFKTFTDPETGQTIIAG
                     MGELHLDILVDRMRREFKVEVNVGAPQVSFRETFNKESEVEGKYIKQSGGRGQYGHVK
                     IRFEPNKDKGFEFVDKIVGGRIPREYIKPVQAGLENAMASGPLAGYPMIDIKATLFDG
                     SFHEVDSSEMAFKIAASLALKEAGKVCSPVLLEPIMAIEVTVPEQYFGDTMGDISSRR
                     GLIEGTEQRDNVQVIKAKVPLKEMFGYATDLRSFSQGRGNYVMQFSHYAETPKSVVNE
                     IIATKK"
     gene            279783..280430
                     /gene="rpsF"
                     /locus_tag="MPN_RS01275"
                     /old_locus_tag="MPN_228"
     CDS             279783..280430
                     /gene="rpsF"
                     /locus_tag="MPN_RS01275"
                     /old_locus_tag="MPN_228"
                     /inference="COORDINATES: similar to AA
                     sequence:RefSeq:WP_010874585.1"
                     /GO_component="GO:0022627 - cytosolic small ribosomal
                     subunit [Evidence IEA]; GO:0000314 - organellar small
                     ribosomal subunit [Evidence IEA]"
                     /GO_function="GO:0003735 - structural constituent of
                     ribosome [Evidence IEA]"
                     /GO_process="GO:0006412 - translation [Evidence IEA]"
                     /note="Derived by automated computational analysis using
                     gene prediction method: Protein Homology."
                     /codon_start=1
                     /transl_table=4
                     /product="30S ribosomal protein S6"
                     /protein_id="WP_010874585.1"
                     /translation="MQYNIILLVDGSLSLEQANQVNEKQQQTLTNVEGLQTEYLGLKE
                     LAYPIKKQLSAHYYRWKFSGDNQSTKDFKRTANINKQVLRELIINLEREYGYLASINP
                     KKQQLALQKRAKYDEIIARENNPENPDVPVTSGLASTQPRLSRTEKAQKPKEELWDVV
                     QKMGNFDSVQANPYRPRFKRFNAEHVNQRQNQQNNNNNRFDRNRNRQHNRFKDKQ"
     gene            280430..280930
                     /locus_tag="MPN_RS01280"
                     /old_locus_tag="MPN_229"
     CDS             280430..280930
                     /locus_tag="MPN_RS01280"
                     /old_locus_tag="MPN_229"
                     /inference="COORDINATES: similar to AA
                     sequence:RefSeq:WP_010874586.1"
                     /note="Derived by automated computational analysis using
                     gene prediction method: Protein Homology."
                     /codon_start=1
                     /transl_table=4
                     /product="single-stranded DNA-binding protein"
                     /protein_id="WP_010874586.1"
                     /translation="MNRVFLFGKLSFDPNKLQTRTNNIGASFSLACIDSSGFNDSKSY
                     IRITAWGKVASFVLTLKPGDSVFVEGRLSTYKMNNRSDDPNSKATYALQVIADKVYRP
                     DEENSLEQPVDKATVIDSPFLAAKTNATENELAQAFPISLDDEDDDINPILNNDSQLE
                     EESDDE"
     gene            280920..281234
                     /gene="rpsR"
                     /locus_tag="MPN_RS01285"
                     /old_locus_tag="MPN_230"
     CDS             280920..281234
                     /gene="rpsR"
                     /locus_tag="MPN_RS01285"
                     /old_locus_tag="MPN_230"
                     /inference="COORDINATES: similar to AA
                     sequence:RefSeq:WP_010874587.1"
                     /GO_component="GO:0022627 - cytosolic small ribosomal
                     subunit [Evidence IEA]; GO:0000314 - organellar small
                     ribosomal subunit [Evidence IEA]"
                     /GO_function="GO:0003735 - structural constituent of
                     ribosome [Evidence IEA]"
                     /GO_process="GO:0006412 - translation [Evidence IEA]"
                     /note="Derived by automated computational analysis using
                     gene prediction method: Protein Homology."
                     /codon_start=1
                     /transl_table=4
                     /product="30S ribosomal protein S18"
                     /protein_id="WP_010874587.1"
                     /translation="MMNNEHDNFQKEVETTTETTFNREEGKRMVRPLFKRSKKYCRFC
                     AIGQLRIDLIDDLEALKRFLSPYAKINPRRITGNCQMHQRHVAKALKRARYLALVPFV
                     KD"
     gene            281237..281686
                     /gene="rplI"
                     /locus_tag="MPN_RS01290"
                     /old_locus_tag="MPN_231"
     CDS             281237..281686
                     /gene="rplI"
                     /locus_tag="MPN_RS01290"
                     /old_locus_tag="MPN_231"
                     /inference="COORDINATES: similar to AA
                     sequence:RefSeq:WP_010874588.1"
                     /GO_component="GO:0022625 - cytosolic large ribosomal
                     subunit [Evidence IEA]; GO:0000311 - plastid large
                     ribosomal subunit [Evidence IEA]"
                     /GO_function="GO:0003735 - structural constituent of
                     ribosome [Evidence IEA]"
                     /GO_process="GO:0006412 - translation [Evidence IEA]"
                     /note="Derived by automated computational analysis using
                     gene prediction method: Protein Homology."
                     /codon_start=1
                     /transl_table=4
                     /product="50S ribosomal protein L9"
                     /protein_id="WP_010874588.1"
                     /translation="MKVILKQDVSNLGKRFDVVDVKDGYAIHFLFPKKLAAPLTKKSL
                     QDRDLFLKKQQEHYEINKALSHKLKEVIEQTELHFSLKEHNGRPYGSIITKQIINQAH
                     TKGMALQKFMFKDNVRLGFGDHEITLHIFEDTTAVLKVKVTPDNGVK"
     gene            281673..283094
                     /locus_tag="MPN_RS01295"
                     /old_locus_tag="MPN_232"
     CDS             281673..283094
                     /locus_tag="MPN_RS01295"
                     /old_locus_tag="MPN_232"
                     /inference="COORDINATES: similar to AA
                     sequence:RefSeq:WP_017532949.1"
                     /note="Derived by automated computational analysis using
                     gene prediction method: Protein Homology."
                     /codon_start=1
                     /transl_table=4
                     /product="replicative DNA helicase"
                     /protein_id="WP_010874589.1"
                     /translation="MVSNKLEQTFKFANDKNIERAERVLMQALVQDAVGVDLILTKLE
                     PKDFFGFPFNFIFQTAQENYSEGNKLFGSALLEAVKFKLDTDSKTQREIEGLFEDVLL
                     KGLPFLERDIKVFVDVVKKASIFRQLKQFAKKVEKEEFKVKDDRFEGYLQAIQNDFTK
                     IIHSAFVSIPGLSYDEIVREEEELIPKVYRGELTVKGLKSGFYPLDQLTSGWKEGELI
                     VVAARPGRGKTALLINFLQGAVNDSEKFDKNKDVLLFFSLEMRNREIYQRHLMLESQV
                     NYTLTSRQRLANVYDDLIKASEVLRDLPIKIFDYSTITLDEIRAQITEVSKTNNVKLV
                     VIDYLQLVNAFKNSYNISRQQEVTMISKSLKSFAKEFNVPIIAAAQLSRRIEERKDSR
                     PILSDLRESGSIEQDADMVLFIHRVKDEDSENQEAIGHNNIFQVELILEKNRSGPTGK
                     VQFDFQSDVSTFRVREYNPDGYS"
     gene            283098..284462
                     /locus_tag="MPN_RS01300"
                     /old_locus_tag="MPN_233"
     CDS             283098..284462
                     /locus_tag="MPN_RS01300"
                     /old_locus_tag="MPN_233"
                     /inference="COORDINATES: similar to AA
                     sequence:RefSeq:WP_010874590.1"
                     /note="Derived by automated computational analysis using
                     gene prediction method: Protein Homology."
                     /codon_start=1
                     /transl_table=4
                     /product="lipoprotein"
                     /protein_id="WP_010874590.1"
                     /translation="MKYKTVKSIPLFLLGSIVFTACSTPQSTFHLPVQTTVSAIKKDI
                     SGKTATAVKAASSSSSTTTSNDDNNQKGYFLETNRSTGTYDPNNSTRLIKLGESGDFH
                     AADQNKPEEALFERLYGGIASLLNFRIIKPALTYWNTVTPSLKAIGKSSNLITFSQDI
                     DETELQRALANNLIVADDGNNNFWFGLKSLSFNSAKLTDNAQTQMAQKTTQAVTLKSQ
                     AQMSSTNTKNTNKKIDLRDKITLSSTMNTQGSGDNKNPSSGLIQKLVSVENIEAEFSF
                     VKTGFNGNEIKFGDFVTENSPTTTQLKQVWKKKWGTELKKTNYKLQLNNFSLLLTYTP
                     EVNKVEKGNNGDSNKGTIATPNGFSFLYPANLNETPSSSSSYWTNVTDLTKAATDTEN
                     TNLLNDLQKSQEQVNQFVAAITQNHLDVSEAALTKKQFGSLSISDFFKAIFKENGKDT
                     KAKS"
     gene            284542..286443
                     /locus_tag="MPN_RS01305"
                     /old_locus_tag="MPN_234"
     CDS             284542..286443
                     /locus_tag="MPN_RS01305"
                     /old_locus_tag="MPN_234"
                     /inference="COORDINATES: similar to AA
                     sequence:RefSeq:WP_014574914.1"
                     /note="Derived by automated computational analysis using
                     gene prediction method: Protein Homology."
                     /codon_start=1
                     /transl_table=4
                     /product="DUF237 domain-containing protein"
                     /protein_id="WP_014574914.1"
                     /translation="MKFPKKRWQKWAFLTGSFTVLPTLIAFFSILPHSSVLEPSHLRF
                     NSTSQRYQSDNSHLLNLHGEAFSDADLNAVAEHTDWDANFALFQQKFKTKPITVNQLG
                     LVDVFNLLSGWKQSLTGVLETIPQLQKEIKAANDIFPVNEQSQIPRVEARLFDFLGSG
                     FFPVLNPKGLGLADNVASLFEQFQLASINLSGFEVKLIKTHDIVIKSKVRYSFEVQMQ
                     FHAVYQNNDTKANLDFALNISTINFATLQELQNSFDLQGSDLTAGLFYKYSVNKLTSG
                     TNDLTTIAKTALGENIIQKQVSLTQSIIKPRLEAAKTQYKQDIIAPFAKERQAALAQH
                     LKEIEEAKQRAEQLLKEQQEAEKRRQEEVKNVAETQQFNDSLTSAQKFKEYWLKQGKD
                     VTKKVELIQALKSSFFRNQNRTFNFLIAGFRTAIDWYYNQEKNNTTAKNNAFGKNGIQ
                     FPVAGFQGIYMSQWLRDELSGKTDIKLNLKSLSVQNENKNSSINWNKQKRIEIKQVKP
                     FNYSFEINLKYTGSYNVSLWYLIGAAIGGIPTSWSGTMDMKFIVDGDLDSGIVTKQDY
                     PGSKFEFTEDKLWFTLHVKQQIKVKEQGFMNLLKGQSLDNLDLRTGTTKPPVVDLASY
                     LHFVILTAK"
     gene            286468..287190
                     /gene="ung"
                     /locus_tag="MPN_RS01310"
                     /old_locus_tag="MPN_235"
     CDS             286468..287190
                     /gene="ung"
                     /locus_tag="MPN_RS01310"
                     /old_locus_tag="MPN_235"
                     /EC_number="3.2.2.27"
                     /inference="COORDINATES: similar to AA
                     sequence:RefSeq:WP_010874592.1"
                     /GO_component="GO:0005737 - cytoplasm [Evidence IEA]"
                     /GO_function="GO:0004844 - uracil DNA N-glycosylase
                     activity [Evidence IEA]"
                     /GO_process="GO:0006284 - base-excision repair [Evidence
                     IEA]"
                     /note="Derived by automated computational analysis using
                     gene prediction method: Protein Homology."
                     /codon_start=1
                     /transl_table=4
                     /product="uracil-DNA glycosylase"
                     /protein_id="WP_010874592.1"
                     /translation="MEQLLDQFLSGVLSEWKAFILQEAKQTYFQELLAKLKNVEQELT
                     PKASQVFRPFSFFAPNNTKLIIYGQDPYPNPQHACGLSFASNAPKLPQSLKRMILRLQ
                     QEYPELAGQNHWTKQLLEGWAQQGILLLNGVFTTNAFQTNAHRNWGWEQFNCHLLDFL
                     LSQKLYVLLVFLGKQTENFVLKKIGGASQFASLSYPHPSPLTGRKFFDHPDALFKQIN
                     QWLKHHNHTPIDWTNGQVQYQF"
     gene            287388..288827
                     /gene="gatC"
                     /locus_tag="MPN_RS01315"
                     /old_locus_tag="MPN_236"
     CDS             287388..288827
                     /gene="gatC"
                     /locus_tag="MPN_RS01315"
                     /old_locus_tag="MPN_236"
                     /inference="COORDINATES: similar to AA
                     sequence:RefSeq:WP_010874593.1"
                     /GO_component="GO:0030956 - glutamyl-tRNA(Gln)
                     amidotransferase complex [Evidence IEA]"
                     /GO_function="GO:0050567 - glutaminyl-tRNA synthase
                     (glutamine-hydrolyzing) activity [Evidence IEA]"
                     /GO_process="GO:0006424 - glutamyl-tRNA aminoacylation
                     [Evidence IEA]"
                     /note="Derived by automated computational analysis using
                     gene prediction method: Protein Homology."
                     /codon_start=1
                     /transl_table=4
                     /product="Asp-tRNA(Asn)/Glu-tRNA(Gln) amidotransferase
                     subunit GatC"
                     /protein_id="WP_010874593.1"
                     /translation="MDKLINKPQPLTSDISTSGFIYFAVVFVAIMGYLLFKNLLFLFF
                     FKRYPKNTPKIGVGNITTIAMIIAVAVSIVLVLMALAGGLAAALFRGYPGFRVTLELI
                     LVKISGLLFGPIVGIFSAATIDFLTVIFSGGVFNVGYVLGAILTGMIAGILREVLIST
                     ALLHNRNLSDFAYLVLSIGMVIAAFLITQFFVLGISNNLKEIKGDEEFRLKFNAPSIV
                     FELSLTQYANILLYFTIAIVIAMLVLYIVWLVKQRHLSFEHSRFFYRSYKHANHQFTL
                     FVLTKENWFYLILNVITLASTSLLMINIAFIPIFDTQTTGQTYEFWLLARLLFAPVIF
                     LLDIIVIYPILLLLTPLMLKGFKTAVSKNQRKTLKQSFTDLQSVVLPIINKRKHQQLR
                     QEELKRLARATHFDLTEGEMEKLLVEFKTITQSFDRVMNIDTTSVEPMYAPFNTSPTP
                     LRKDKVIVEKHPEKLLANCKEMSVGFVKV"
     gene            288830..290266
                     /gene="gatA"
                     /locus_tag="MPN_RS01320"
                     /old_locus_tag="MPN_237"
     CDS             288830..290266
                     /gene="gatA"
                     /locus_tag="MPN_RS01320"
                     /old_locus_tag="MPN_237"
                     /inference="COORDINATES: similar to AA
                     sequence:RefSeq:WP_010874594.1"
                     /GO_component="GO:0030956 - glutamyl-tRNA(Gln)
                     amidotransferase complex [Evidence IEA]"
                     /GO_function="GO:0050567 - glutaminyl-tRNA synthase
                     (glutamine-hydrolyzing) activity [Evidence IEA]"
                     /GO_process="GO:0006424 - glutamyl-tRNA aminoacylation
                     [Evidence IEA]"
                     /note="Derived by automated computational analysis using
                     gene prediction method: Protein Homology."
                     /codon_start=1
                     /transl_table=4
                     /product="Asp-tRNA(Asn)/Glu-tRNA(Gln) amidotransferase
                     subunit GatA"
                     /protein_id="WP_010874594.1"
                     /translation="MKSQILKLQQTLTKKPASINPLLQQIDGAINEHWSSNFLLKNTV
                     EWAQAQAPKNRSKSPLNNIPFVLKDNIATKGIVTTGGSRFLEDYIPPFSATVFELLNN
                     SGALLVGKANLDEFGLGGTGLHSGFGFVHHPWNETLIPGGSSSGSAYAVARGIVPFSI
                     GTDTGDSVRRPASICNIVGFKPTYGLISRNGVYPYAPSLDHVGIFARYVYDVALVSDE
                     IIKHDKADFSAQKSPDAGKFTRSLKESFNKQIKIGYLKPLEEWFDIELSKKWNSLKER
                     ITLEGCELIPFHFPLELLEVIDPVYKLISYSEAVSCYSNLTGIVFGQKLFEPNQASDF
                     SKTITANRDRFFGEQLKRRFIIGAFGTDKNNFTKYFEKAQKIRRVMVDAYLNLFKEAD
                     FIVSPSASGFTKTIAAVQKGESFTNLVDDFLQLANFAGNPSITIPWLVKQKDQTIGLS
                     VNANCFHDKQLLQVAAWLEELFQIEHDD"
     gene            290259..291692
                     /gene="gatB"
                     /locus_tag="MPN_RS01325"
                     /old_locus_tag="MPN_238"
     CDS             290259..291692
                     /gene="gatB"
                     /locus_tag="MPN_RS01325"
                     /old_locus_tag="MPN_238"
                     /inference="COORDINATES: similar to AA
                     sequence:RefSeq:WP_009885658.1"
                     /GO_component="GO:0030956 - glutamyl-tRNA(Gln)
                     amidotransferase complex [Evidence IEA]"
                     /GO_function="GO:0050567 - glutaminyl-tRNA synthase
                     (glutamine-hydrolyzing) activity [Evidence IEA]"
                     /GO_process="GO:0006424 - glutamyl-tRNA aminoacylation
                     [Evidence IEA]"
                     /note="Derived by automated computational analysis using
                     gene prediction method: Protein Homology."
                     /codon_start=1
                     /transl_table=4
                     /product="Asp-tRNA(Asn)/Glu-tRNA(Gln) amidotransferase
                     subunit GatB"
                     /protein_id="WP_014574916.1"
                     /translation="MINFEAIIGIEVHVVLNTATKMFSPAPNQAQNATPNQFINAIDL
                     GLPGTMPQVNEQAVQKALILADALNMQRVQPVLVFDRKHYFYQDLPKGFQITQQNFPI
                     AQNGYVEIVENNKAQRIIIERFHLEEDTAKQHFVDGQILLDFNRCGAPLIEVVTAPVI
                     KSAKQSKAYLQKLRQILIVNNISNAKLEDGSMRSDCNVSVRLKGQTAFGTKVEIKNIN
                     SLNNVEKAIDLEIARQVKALIKGEPVQQVTLTYDDKTNTNVFMRKKDNSVDYRYFIEP
                     NIMSSNIDELLQKPNKAFNLTEFFTKLKEAGVNEQLNQLVVDDLTLFNAYTKINSVIN
                     SPQDTIRWLCIELMGQLNKLQKPLKDKTIDHLIILIQMVQKGTVNQKQAKQLIELMLD
                     NGQDPQSLAKLHNLEQITDEKQLTQIIQQIFKENEGEILKNLDRVERIQKLIIGQVMQ
                     RTHNRANPQQVFIIVEKLLHDFSERAS"
     gene            291667..292335
                     /locus_tag="MPN_RS01330"
                     /old_locus_tag="MPN_239"
     CDS             291667..292335
                     /locus_tag="MPN_RS01330"
                     /old_locus_tag="MPN_239"
                     /inference="COORDINATES: similar to AA
                     sequence:RefSeq:WP_010874596.1"
                     /note="Derived by automated computational analysis using
                     gene prediction method: Protein Homology."
                     /codon_start=1
                     /transl_table=4
                     /product="hypothetical protein"
                     /protein_id="WP_010874596.1"
                     /translation="MISAKEQAKKGQIIYRYILLKIQSFKWPAGTRIFSERQLEIRFA
                     SSRSLIRTILNTLLGKDLIRHTKGNAGYFVAKNAGFSFFHKTQDNKLPKWAKLSTLMK
                     NHLREVDRDVFSSIDSGVDFGNFKGLEAKLFDENKKNFLNLSFFGKDDVLQIFSEQNL
                     QEQFFKDFAYNGIVVERKSSLICVDDETKNLLIYDLFYDDNNKFIVAMRSEYLNPRIK
                     IINA"
     gene            292328..293275
                     /gene="trxB"
                     /locus_tag="MPN_RS01335"
                     /old_locus_tag="MPN_240"
     CDS             292328..293275
                     /gene="trxB"
                     /locus_tag="MPN_RS01335"
                     /old_locus_tag="MPN_240"
                     /EC_number="1.8.1.9"
                     /inference="COORDINATES: similar to AA
                     sequence:RefSeq:WP_014325415.1"
                     /GO_function="GO:0004791 - thioredoxin-disulfide reductase
                     activity [Evidence IEA]"
                     /note="Derived by automated computational analysis using
                     gene prediction method: Protein Homology."
                     /codon_start=1
                     /transl_table=4
                     /product="thioredoxin-disulfide reductase"
                     /protein_id="WP_010874597.1"
                     /translation="MLKVKSDFLTKDQVIYDVAIVGAGPAGIAAGIYGKRANLNLAII
                     EGSTPGGKVVKTNIVENYPGYKSITGPDLGLEMYNHLIDLEPTFFYANLIKLDKAADT
                     FILYLDDKTVVFAKTVIYATGMLERKLGVAKEDHFYGKGISYCAICDGSLYKDQVVGV
                     VGGGNSAIQEALYLASMAKTVHLIHRREGFRADETALNKLRNLPNVVFHLNYTVKELL
                     GNNTLNGIVLQNTLDHSTKQIDLNCVFPYIGFESITKPVEHLNLKLDPQGFLITNEQM
                     ETSLKGLFAAGDCRSKHFRQIGTAINDGIIAVLTIRDVL"
     gene            293265..294107
                     /gene="whiA"
                     /locus_tag="MPN_RS01340"
                     /old_locus_tag="MPN_241"
     CDS             293265..294107
                     /gene="whiA"
                     /locus_tag="MPN_RS01340"
                     /old_locus_tag="MPN_241"
                     /inference="COORDINATES: similar to AA
                     sequence:RefSeq:WP_010874598.1"
                     /GO_function="GO:0003677 - DNA binding [Evidence IEA]"
                     /GO_process="GO:0043937 - regulation of sporulation
                     [Evidence IEA]"
                     /note="Derived by automated computational analysis using
                     gene prediction method: Protein Homology."
                     /codon_start=1
                     /transl_table=4
                     /product="DNA-binding protein WhiA"
                     /protein_id="WP_010874598.1"
                     /translation="MSFSVQIKHELATNPLIKTEWSSFLAGYFQNGLKLLATGQWSFK
                     TSTATLKALFSNALQFSFQIHETSTHCEFSFRASQTEVDQLLAFDATQSDLPLQKAYV
                     IGAFLSGGSVSDLLHSSNFHLQISTNNELQIKQLMKLFHPFKQTTKRHQLLVYVKSYQ
                     AICDFFKLVEAFDGYLAFEENQLQKNFALEQVRKSNLEIANLMRTLKTSTSTAEQLKI
                     LINSADFKKQSLNFQRFCLVKLDHPDWSLEQIAQFFERKYKVQITRSGIQHLNAKLKK
                     LNQN"
     gene            294140..294370
                     /gene="secG"
                     /locus_tag="MPN_RS01345"
                     /old_locus_tag="MPN_242"
     CDS             294140..294370
                     /gene="secG"
                     /locus_tag="MPN_RS01345"
                     /old_locus_tag="MPN_242"
                     /inference="COORDINATES: similar to AA
                     sequence:RefSeq:WP_010874599.1"
                     /GO_component="GO:0005886 - plasma membrane [Evidence
                     IEA]"
                     /GO_function="GO:0015450 - protein-transporting ATPase
                     activity [Evidence IEA]"
                     /GO_process="GO:0043952 - protein transport by the Sec
                     complex [Evidence IEA]"
                     /note="Derived by automated computational analysis using
                     gene prediction method: Protein Homology."
                     /codon_start=1
                     /transl_table=4
                     /product="preprotein translocase subunit SecG"
                     /protein_id="WP_010874599.1"
                     /translation="MDAIQIVMFVMAILCLIIGLLLSNHGSTGGLASLSGQDLEIFRK
                     TKDRGIVKILQITMFILVVLFLILGLVFHFAL"
     gene            294381..296561
                     /gene="rnr"
                     /locus_tag="MPN_RS01350"
                     /old_locus_tag="MPN_243"
     CDS             294381..296561
                     /gene="rnr"
                     /locus_tag="MPN_RS01350"
                     /old_locus_tag="MPN_243"
                     /inference="COORDINATES: similar to AA
                     sequence:RefSeq:WP_010874600.1"
                     /GO_function="GO:0008997 - ribonuclease R activity
                     [Evidence IEA]"
                     /GO_process="GO:0006401 - RNA catabolic process [Evidence
                     IEA]"
                     /note="Derived by automated computational analysis using
                     gene prediction method: Protein Homology."
                     /codon_start=1
                     /transl_table=4
                     /product="ribonuclease R"
                     /protein_id="WP_010874600.1"
                     /translation="MKVLTDLQKRIFAIVKKENGKPIPPGIVVRMMENQAGFPGKQQV
                     YRAIDDLLEWHIFRKSGGATNQLLINYELADPVLDQKFQGILNLGNKNTGFVRPLDDD
                     KTVYYIHFSNLAGALDGDLVEFCPLDKPQVGDKFDAAVLKIVKRSRVLYAGNFLIEYS
                     DFGQEFRIVADNPRFYLTPIVNKASVPAELESNTKVAFQIDEYDPANNLCKVSIQQIL
                     GNNDEPLINLKAIMLDHSIVFEDNDVVEQQAAKLQFDEKEQSKPYRKDLTELAFVTID
                     PATSKDLDDAIYVKRTDKGFVLYVAIADVAYYVQRNSELDIEARHKTSSIYLPGYYVV
                     PMLPERLSNELCSLNPNEKRYVVVCELNFDHEARLNFSEVYPATIVSQRRFAYSEVND
                     WLEDSDALKDESATVLESLKAGFTLSELIAEQRKKKGTIDLSHSETEVVVDQNYYPIE
                     IRFLTHGKAETMIENLMVVANEAVAWTLTNHKVHLPYRVHPRPSKKKLQMLLENIVEL
                     KITQPNFVLDTVTSTQIAAWLKENKDNPSYDIFVILLLRTLGKAFYIVNPLIHFSIGS
                     HHYTHFTSPIRRYADLTVHRLLWMNLFTPERFTDTEREQLNAELEQICETINDTEIKI
                     NGCERTANDYLTTLYLSKQVGQTFHGFISAITSFGIFMRMDENNFDGLIKITSIPEDF
                     FVFEKDRMVLRGKRTNKVFRIGDRLTAKLTEIDTVQKRAILTLV"
     gene            296561..297169
                     /gene="cdaM"
                     /locus_tag="MPN_RS01355"
                     /old_locus_tag="MPN_244"
     CDS             296561..297169
                     /gene="cdaM"
                     /locus_tag="MPN_RS01355"
                     /old_locus_tag="MPN_244"
                     /inference="COORDINATES: similar to AA
                     sequence:RefSeq:WP_010874601.1"
                     /note="Derived by automated computational analysis using
                     gene prediction method: Protein Homology."
                     /codon_start=1
                     /transl_table=4
                     /product="diadenylate cyclase CdaM"
                     /protein_id="WP_010874601.1"
                     /translation="MMTVEVFSVIILVLLFLILALTLLFVLLNKRTRSFVIRTFTGLF
                     RSKHTTSQKNFYDNLTSTLLRLSTDKIGAIIAIENQDSLESYVNIGYRVTSDFSPELL
                     VTIFYNKQSPLHDGAVIVRDYQIVSVSSYFPMTRQLIDVSYGSRHRSALGLTEKCDAI
                     VFIVSETTGKISVAVRGVIKTLSSNSDRLQDQIIHYLTVKPG"
     gene            complement(297138..297719)
                     /gene="def"
                     /locus_tag="MPN_RS01360"
                     /old_locus_tag="MPN_245"
     CDS             complement(297138..297719)
                     /gene="def"
                     /locus_tag="MPN_RS01360"
                     /old_locus_tag="MPN_245"
                     /EC_number="3.5.1.88"
                     /inference="COORDINATES: similar to AA
                     sequence:RefSeq:WP_010874602.1"
                     /GO_function="GO:0042586 - peptide deformylase activity
                     [Evidence IEA]"
                     /GO_process="GO:0036211 - protein modification process
                     [Evidence IEA]"
                     /note="Derived by automated computational analysis using
                     gene prediction method: Protein Homology."
                     /codon_start=1
                     /transl_table=4
                     /product="peptide deformylase"
                     /protein_id="WP_014574917.1"
                     /translation="MELLPTKAWLVLDDVKEINEPTKPVQFPLDQASLDCIAKMMAYV
                     DASYNGDAEKYGIIPGIGIAANQIGYWKQMFYIHLMDGGVEHKCLLINPKIINLSANK
                     SFLKSGEGCLSVPKMHQGYVIRHEWITITGFDWLQQKEITITATGLFGMCLQHEFDHL
                     QGRFYYHRINPLNPLFTNKEWKVINPALPSDSE"
     gene            297610..298329
                     /gene="gmk"
                     /locus_tag="MPN_RS01365"
                     /old_locus_tag="MPN_246"
     CDS             297610..298329
                     /gene="gmk"
                     /locus_tag="MPN_RS01365"
                     /old_locus_tag="MPN_246"
                     /EC_number="2.7.4.8"
                     /inference="COORDINATES: similar to AA
                     sequence:RefSeq:WP_010874603.1"
                     /GO_function="GO:0004385 - guanylate kinase activity
                     [Evidence IEA]"
                     /GO_process="GO:0015949 - nucleobase-containing small
                     molecule interconversion [Evidence IEA]"
                     /note="Derived by automated computational analysis using
                     gene prediction method: Protein Homology."
                     /codon_start=1
                     /transl_table=4
                     /product="guanylate kinase"
                     /protein_id="WP_010874603.1"
                     /translation="MQSRLAWSKGNWTGLVGSLISLTSSSTSHALVGNNSILICGKIK
                     IILNIEMVDTGRIFVITGPSGVGKSSLVRCLIDHFKDKLRYSISATTRKMRNSETEGV
                     DYFFKDKAEFEKLIAADAFVEWAMYNDNYYGTLKSQAEQIIHNGGNLVLEIEYQGALQ
                     VKQKYPNDVVLIFIKPPSMEELLVRLKKRNDEDAITIQNRLKQAEKECQQIGHFKYVV
                     TNNEFDKTLAELQAILLAEFN"
     gene            298329..299108
                     /locus_tag="MPN_RS01370"
                     /old_locus_tag="MPN_247"
     CDS             298329..299108
                     /locus_tag="MPN_RS01370"
                     /old_locus_tag="MPN_247"
                     /inference="COORDINATES: similar to AA
                     sequence:RefSeq:WP_010874604.1"
                     /note="Derived by automated computational analysis using
                     gene prediction method: Protein Homology."
                     /codon_start=1
                     /transl_table=4
                     /product="serine/threonine-protein phosphatase"
                     /protein_id="WP_010874604.1"
                     /translation="MDSTNQNLFASLSKKGPVRKENQDFSVVTFNRFGQLMSLVCDGL
                     GGYKGGKMASALVSEVFTKSFTVFDFHSQTERAVKQWFEITLIEARRTLEQYFQTIKR
                     NQVQFARMATTLVLSIISKQNIWTFWVGDSRAYLINSYQSLQITEDHNLYNQLLQMHA
                     TPDVIASYKDKLLALTATVSKDQERQLKYSFRCDVVNAWDFLLLCSDGLYNFLDPNCF
                     YEVITSAPNLKKAVTQLAKLSLDNASNDNITLNLINLKQWH"
     gene            299099..300268
                     /locus_tag="MPN_RS01375"
                     /old_locus_tag="MPN_248"
     CDS             299099..300268
                     /locus_tag="MPN_RS01375"
                     /old_locus_tag="MPN_248"
                     /EC_number="2.7.11.1"
                     /inference="COORDINATES: similar to AA
                     sequence:RefSeq:WP_014325417.1"
                     /note="Derived by automated computational analysis using
                     gene prediction method: Protein Homology."
                     /codon_start=1
                     /transl_table=4
                     /product="serine/threonine-protein kinase"
                     /protein_id="WP_010874605.1"
                     /translation="MALNLKIGDIVQNKYRIEKLINRGGMNSYLFLASNLHVQEFGPL
                     QKRQFTRLVLKVVQRTDKINDNNWKKFLDGTITTTRVSHKNLVQTFDVVSPRLSVLSE
                     NQVIVLEDTVMIVMEYVDGPSLREMLNQKGYFSVQEVVYYFTKLVKVINYLHSFEHQI
                     IHRDLKPENILFTSNLTDIKLLDFGIASAVIRNAEKTEVLTDENSLFGTVSYMTPEVL
                     ESTVNKEGKRIRKPPTVQYDIYSLGVILFEMLVGRVPFNKSIDPKKERETIQKARNFD
                     VPLMGNLRSDVPVSLENIVFKCTAVKRENSKWMYSDTKQLLADLAQWQTEQTLIKPVH
                     ERILEGQNEMRELMVSNYLPWYLRKGVLIFFSVVLLALLIAVVSFFIITGVVVHS"
     gene            300255..301091
                     /gene="rsgA"
                     /locus_tag="MPN_RS01380"
                     /old_locus_tag="MPN_249"
     CDS             300255..301091
                     /gene="rsgA"
                     /locus_tag="MPN_RS01380"
                     /old_locus_tag="MPN_249"
                     /inference="COORDINATES: similar to AA
                     sequence:RefSeq:WP_010874606.1"
                     /GO_function="GO:0005525 - GTP binding [Evidence IEA];
                     GO:0043022 - ribosome binding [Evidence IEA]"
                     /GO_process="GO:0006412 - translation [Evidence IEA]"
                     /note="Derived by automated computational analysis using
                     gene prediction method: Protein Homology."
                     /codon_start=1
                     /transl_table=4
                     /product="ribosome small subunit-dependent GTPase A"
                     /protein_id="WP_010874606.1"
                     /translation="MSIRKTGIVFQRFGKQFKVFVENQTLVAFAQKKLQWKRDFKLLV
                     GDKVTLENGVIVAVEERKNTLVRPKVVNVDQVVIVQSLIEPKINWQQLFKLLIHFHAQ
                     NVARLVLVITKNDLEFEPAEKARLSELTSFGYQLFFTAPNADLPLTLFTELQNRFSVF
                     MGQSGVGKSSLINRLDSQIHQAIQALSAHQFGKNTTTSTVMFPFQNGFICDTPGFNVI
                     DFPNLKQLAAQHFVGFASLIGQCHFSNCTHQSEKGCFIVSAVTQKSYSLWLYESYLKL
                     IN"
     gene            301113..302405
                     /locus_tag="MPN_RS01385"
                     /old_locus_tag="MPN_250"
     CDS             301113..302405
                     /locus_tag="MPN_RS01385"
                     /old_locus_tag="MPN_250"
                     /EC_number="5.3.1.9"
                     /inference="COORDINATES: similar to AA
                     sequence:RefSeq:WP_014325418.1"
                     /GO_function="GO:0004347 - glucose-6-phosphate isomerase
                     activity [Evidence IEA]"
                     /GO_process="GO:0006096 - glycolytic process [Evidence
                     IEA]"
                     /note="Derived by automated computational analysis using
                     gene prediction method: Protein Homology."
                     /codon_start=1
                     /transl_table=4
                     /product="glucose-6-phosphate isomerase"
                     /protein_id="WP_010874607.1"
                     /translation="MESKWLTVDTKHLYGFDEAIFIQKYQKKVNQIHQQFLNQQLPDG
                     HMNGWYSQPDQDHKGLLKQINTIAKQFNALKVTDIVYLGIGGSYTGIRAILDFLKPEQ
                     KANIKVHFVPDISAFNIAAVARAIKGKSWALVVTSKSGRTLEPAVTFRYFRNLLHKQY
                     KQKHALRTVVITDAVKGLLVGMSNQYGYAHLTIPSNIGGRFSTLSPAGLLLAKLCGHD
                     PKQLLLGTLTAKQELANSDLNTNSAYYYAALRHWLYTTKKLKIEVTVAYHSAYEYLLL
                     QHRQLFGESEGKGGKSLFPTFSLFTTDLHSMGQLYQEGEKNFFETVIQVQTQFHDLEL
                     PPSDFNNDDQLDYLLAKSMNEISNTALEAVVEAHFQSNVNIIKLTLKERTTFMFGYFY
                     FWLSMATMMSGSLLGHNVFDQPGVEVYKQLMFAKLGRE"
     gene            302383..303030
                     /locus_tag="MPN_RS01390"
                     /old_locus_tag="MPN_251"
     CDS             302383..303030
                     /locus_tag="MPN_RS01390"
                     /old_locus_tag="MPN_251"
                     /EC_number="5.1.3.1"
                     /inference="COORDINATES: similar to AA
                     sequence:RefSeq:WP_010874608.1"
                     /note="Derived by automated computational analysis using
                     gene prediction method: Protein Homology."
                     /codon_start=1
                     /transl_table=4
                     /product="ribulose-phosphate 3-epimerase"
                     /protein_id="WP_010874608.1"
                     /translation="MLNLVVNREIAFSLLPLLHQFDRKLLEQFFADGLRLIHYDVMDH
                     FVDNTVFQGEHLDELQQIGFQVNVHLMVQALEQILPVYLHHQAVKRISFHVEPFDIPT
                     IKHFIAQIKQAGKQVGLAFKFTTPLVNYERLVQQLDFVTLMSVPPGKGGQAFNSAVFN
                     NLKQAHKYHCSIEIDGGIKLDNIHQIQDDVNFIVMGSGFIKLERWQRQQLLKTNQ"
     gene            303037..304404
                     /gene="asnS"
                     /locus_tag="MPN_RS01395"
                     /old_locus_tag="MPN_252"
     CDS             303037..304404
                     /gene="asnS"
                     /locus_tag="MPN_RS01395"
                     /old_locus_tag="MPN_252"
                     /EC_number="6.1.1.22"
                     /inference="COORDINATES: similar to AA
                     sequence:RefSeq:WP_010874609.1"
                     /GO_function="GO:0004816 - asparagine-tRNA ligase activity
                     [Evidence IEA]"
                     /GO_process="GO:0006421 - asparaginyl-tRNA aminoacylation
                     [Evidence IEA]"
                     /note="Derived by automated computational analysis using
                     gene prediction method: Protein Homology."
                     /codon_start=1
                     /transl_table=4
                     /product="asparagine--tRNA ligase"
                     /protein_id="WP_010874609.1"
                     /translation="MSATAISDLFEKPAQFKNKKIKLTGWLKNKRTSANIIFLEVNDG
                     STLLNLQAVVKQDQPELFALAESISLASAVSVSGTVALTPKSKQPLELVVKQINVLST
                     ARADYPLQKKEHSLEFFRNNAYLRVRARTYFAIMKVRSLLSQAIFDYFFKNDFVLVHS
                     PILTSNDCEGAGETFELKQGKEFFNKTTYLTVSGQFGAECYAQAFKKVFTFGPTFRAE
                     KSHTSRHLSEFWMIEPEVAFANLKDLIKLIESTVKTVIKQVMQKAKQELDFLEKQFDV
                     KLMERLKQITSTKNFHVLEYTKALEILKTAQASGQANFEVQDFNFGLDLKTEHERFLC
                     EQHFHNQPVFVINYPKDFKAFYMKQNADGRTVGAVDLLFPQIGEICGGSEREGNLEKL
                     VERCQAMQIDTQTLNWYLDMRKWGYFASAGFGLGFDRLLAYICGLENIRDAIPFPRAH
                     GSINY"
     gene            304361..305044
                     /gene="pgsA"
                     /locus_tag="MPN_RS01400"
                     /old_locus_tag="MPN_253"
     CDS             304361..305044
                     /gene="pgsA"
                     /locus_tag="MPN_RS01400"
                     /old_locus_tag="MPN_253"
                     /EC_number="2.7.8.5"
                     /inference="COORDINATES: similar to AA
                     sequence:RefSeq:WP_010874610.1"
                     /GO_function="GO:0008444 -
                     CDP-diacylglycerol-glycerol-3-phosphate
                     3-phosphatidyltransferase activity [Evidence IEA]"
                     /GO_process="GO:0008654 - phospholipid biosynthetic
                     process [Evidence IEA]"
                     /note="Derived by automated computational analysis using
                     gene prediction method: Protein Homology."
                     /codon_start=1
                     /transl_table=4
                     /product="CDP-diacylglycerol--glycerol-3-phosphate
                     3-phosphatidyltransferase"
                     /protein_id="WP_010874610.1"
                     /translation="MRSPFPVPMVPLTIKTWQKKLPNWLTIYRIFIAVPTIIFLGLNH
                     LLGSVASFTVLGNVTIHLQVSLFIGGVLFITAVISDYLDGYWARKWRVVSNFGKLWDP
                     LADKVIINGVLIALVAYGYFHFSFLIVIVLRDLVLDGLRFYAQEKQLIIPANQWGKWK
                     TTWQMIAILMSCFVFSFSLKETNSANTKIFYWAIVHLPYYLATAFSLVSFGIYAQQIY
                     KTIKVKVKL"
     gene            305066..305539
                     /locus_tag="MPN_RS01405"
                     /old_locus_tag="MPN_254"
     CDS             305066..305539
                     /locus_tag="MPN_RS01405"
                     /old_locus_tag="MPN_254"
                     /inference="COORDINATES: similar to AA
                     sequence:RefSeq:WP_010874611.1"
                     /note="Derived by automated computational analysis using
                     gene prediction method: Protein Homology."
                     /codon_start=1
                     /transl_table=4
                     /product="CinA family protein"
                     /protein_id="WP_010874611.1"
                     /translation="MYARLIAEKLLNHKLTIATAESVTGGLLSSSLTDIAGASRFFKG
                     AIVAYSNELKKSLLNVKQSTLINHGAVSRYCVREMALGLMQKLNVDIAVACSGVAGPD
                     ALENQAVGSLFFCVIVANKAYDFETKLPAGSRNELRQLFVQKILQTVEHILSEIS"
     gene            305565..306320
                     /locus_tag="MPN_RS01410"
                     /old_locus_tag="MPN_255"
     CDS             305565..306320
                     /locus_tag="MPN_RS01410"
                     /old_locus_tag="MPN_255"
                     /inference="COORDINATES: similar to AA
                     sequence:RefSeq:WP_010874612.1"
                     /note="Derived by automated computational analysis using
                     gene prediction method: Protein Homology."
                     /codon_start=1
                     /transl_table=4
                     /product="2-C-methyl-D-erythritol 4-phosphate
                     cytidylyltransferase"
                     /protein_id="WP_010874612.1"
                     /translation="MQRTLNVGVILCESFISNAQNPVNSYIKIYENVRMFEFAIKLLQ
                     ESRINFQKILLYVLEEQIPLVEKVVAKYENCWVFRSKHNEVEDIYEAKGFIEDKYKIG
                     LKSSKNQASSYYDNCCFVVLEACRPLTSKKVVKNVYEKAMIDGAAVAVLPFERQLVCG
                     DNTKAVRQLKDKGNMNYWRQSSTWELQFPQAYTLNKLNQYHKNLFMKARNMLDLMNIS
                     AKNPLSIVDGSAYSFRVVTSLDFEILLGILRNG"
     gene            306313..306984
                     /locus_tag="MPN_RS01415"
                     /old_locus_tag="MPN_256"
     CDS             306313..306984
                     /locus_tag="MPN_RS01415"
                     /old_locus_tag="MPN_256"
                     /inference="COORDINATES: similar to AA
                     sequence:RefSeq:WP_010874613.1"
                     /note="Derived by automated computational analysis using
                     gene prediction method: Protein Homology."
                     /codon_start=1
                     /transl_table=4
                     /product="hypothetical protein"
                     /protein_id="WP_010874613.1"
                     /translation="MDRKIVQLIHNFSGTEKLKAAVFSHDEQCFFDFVSFDELNSKLT
                     GFLLFDSLEKLFKLVETIQQKRSWLYVDELWLINTATENQQLNEVSVWLVKKELAQVG
                     VLTQLDTSLVKLLMASKNTDSALYNTYIKPVELQQFTQTPAPDNVNAEQSHLTLESTT
                     DLNNSQLANTPALWEVEQTTQELLPTMDFSKFIDELDQITKNFSDLELEPLSFNEGFD
                     EWNQE"
     gene            306965..307981
                     /gene="galE"
                     /locus_tag="MPN_RS01420"
                     /old_locus_tag="MPN_257"
     CDS             306965..307981
                     /gene="galE"
                     /locus_tag="MPN_RS01420"
                     /old_locus_tag="MPN_257"
                     /EC_number="5.1.3.2"
                     /inference="COORDINATES: similar to AA
                     sequence:RefSeq:WP_014574922.1"
                     /GO_function="GO:0003978 - UDP-glucose 4-epimerase
                     activity [Evidence IEA]"
                     /GO_process="GO:0006012 - galactose metabolic process
                     [Evidence IEA]"
                     /note="Derived by automated computational analysis using
                     gene prediction method: Protein Homology."
                     /codon_start=1
                     /transl_table=4
                     /product="UDP-glucose 4-epimerase GalE"
                     /protein_id="WP_010874614.1"
                     /translation="MSETKSKVLVLGGLGYIGSCFIDQLLKQYPDVTVSVIDINHTSL
                     ALQLLPRQVNVHFVNLLDRAQLTDTIAQINPDVVFHFAAKTSVKESTEQPLTYFDHNL
                     VGTLNLLHALKELQKPIQLFFSSTAAVFGSASTLPIPENLVLEETLASNPYGISKFLS
                     EIVLQTLTRSPHFQVIALRYFNVAGASNPFGNFNKNTTLLIPNLIKAFMEKRTFFLYG
                     DDYDTKDGSCIRDYIHVVDLCDAHLLAWKWLQANPKVRFESFNLGSGQGFSNWEVINT
                     AQAIFAPEQLQLKIESRRAGDPPVLVVDCTKAKRLLNFQPTRSLHKMLSDETIFYRDF
                     YNRL"
     gene            307996..309714
                     /locus_tag="MPN_RS01425"
                     /old_locus_tag="MPN_258"
     CDS             307996..309714
                     /locus_tag="MPN_RS01425"
                     /old_locus_tag="MPN_258"
                     /inference="COORDINATES: similar to AA
                     sequence:RefSeq:WP_014325423.1"
                     /note="Derived by automated computational analysis using
                     gene prediction method: Protein Homology."
                     /codon_start=1
                     /transl_table=4
                     /product="ABC transporter ATP-binding protein"
                     /protein_id="WP_010874615.1"
                     /translation="MSKIAFRMENICKSFDNGRVKANVDVNLTVYENTVHTLLGENGA
                     GKSTLTSILFGLYQPDSGKIFIGEEEVHFKSSKDAVQHKIGMVHQHFKLVDNYTVLDN
                     IILGNESSFSIPFTNGKLKLPLLHRKASEAKIQAMMERYDLHVNLHQKVSRLTVGQQQ
                     RVEILKVLFRDSDILIFDEPTAVLSDQEIKSFLNIIKNFKKMGKTIVLISHKLNEIKE
                     VAETATILRQGHSVGTFQIKDTSIDEMARLMMGKELKETKNNTQFTAKGEPVLKVENL
                     HLYLNQNWFYKLIARWNQKRINQLQKQGKPAKTLWLKSWLEGLAAIEKTPRFIRGIVN
                     NLGFGSQQVFDKGISFEIHKGEIFAIAGVEGNGQNQLIDLICGLEKAAPKKVFFNGFD
                     ISRYSIRKRINAGIGFVLEDRHKYGLILDQTVRFNAVNNQIDRKQFSSWNFLNQMQIA
                     VYTNQIVDKFDVRGAVQGTAIVRLLSGGNQQKLIIGRELTKQNELLVFAQVTRGLDVG
                     AISFIHQKILDAKKQNNAILLVSYELDEILAIADTIGVINKGNLLEVNKRDVMTRERI
                     GKLIMQ"
     gene            309731..311284
                     /locus_tag="MPN_RS01430"
                     /old_locus_tag="MPN_259"
     CDS             309731..311284
                     /locus_tag="MPN_RS01430"
                     /old_locus_tag="MPN_259"
                     /inference="COORDINATES: similar to AA
                     sequence:RefSeq:WP_014574924.1"
                     /note="Derived by automated computational analysis using
                     gene prediction method: Protein Homology."
                     /codon_start=1
                     /transl_table=4
                     /product="ABC transporter permease"
                     /protein_id="WP_010874616.1"
                     /translation="MNALNYLKHRFLFSKDKFWYAPFKQKQRRSIYSTFSLIVLSFIV
                     SFFLIVAIPGIKGGTFLEIFTRLFKDRINIENFARQIAIYTLAALAFSFCMSVGVFNI
                     GISGQMMAGANFGFMMILKVFPESFRPAFGGQIITILLMILGSVTVAMVVAALKVFFK
                     VNEVVSAIMLNWVIVLVSAYLVGTYIKPEKTDTSQFYSIELPDAFALYNFSDVQQKYG
                     WLTSLVIAIAAAIFIAVLMKFTVFGHKLKSTGLSVTGSQAAGYSVKKYQFLSFVISGI
                     LSGLLAAVVYTASFEKQLTFSDVGDFGITSVPITGFDGIAIGLIALNSPARIVIVSTI
                     ISFVTIGAKPAGLNAATASLVLGIMMYFAAIYNLMIYIKPWRMIVKLNISKMNEAAYD
                     EFQNEMAANLETLSFQRFLDKQKRKHDKERMVWFDTKRFEEYQKKKQATLQTFHENSS
                     QNLLQYWKQQLLVADVKRLTFKWDFLTFKHQQKYILRWYKGKNKKQTALENEFASLNE
                     AISQKLEEK"
     gene            311284..312219
                     /locus_tag="MPN_RS01435"
                     /old_locus_tag="MPN_260"
     CDS             311284..312219
                     /locus_tag="MPN_RS01435"
                     /old_locus_tag="MPN_260"
                     /inference="COORDINATES: similar to AA
                     sequence:RefSeq:WP_010874617.1"
                     /note="Derived by automated computational analysis using
                     gene prediction method: Protein Homology."
                     /codon_start=1
                     /transl_table=4
                     /product="ABC transporter permease"
                     /protein_id="WP_010874617.1"
                     /translation="MSQSLISFSNLDNWLFVAPALLLAVLSGYLSERVGIVNIAINGG
                     MVFGGMFLSLMSYAFVPNANDSAPSWSLAISIPLSVIFASAVGFLFGIAAIKLKADHV
                     IVGTGVNLLGTGINFFVAQNARSLLNDTDLRVRYSFVRTGNSVSIEGIAIFAFAIIFV
                     LLVWYLMNFTKTGLRYRAVGENPNVIDTQGISVYKYQWFGVMASTMVAALAGCCFALS
                     PQVPSFSSGDVSGFGFIAIAIMIISMWRIIPSIVISPLFALAYVLTTGVVGNANNTYL
                     LRTIPFIISLLVMMVFGYLNVGPKNVGKHFDKGLR"
     gene            312256..314391
                     /gene="topA"
                     /locus_tag="MPN_RS01440"
                     /old_locus_tag="MPN_261"
     CDS             312256..314391
                     /gene="topA"
                     /locus_tag="MPN_RS01440"
                     /old_locus_tag="MPN_261"
                     /EC_number="5.6.2.1"
                     /inference="COORDINATES: similar to AA
                     sequence:RefSeq:WP_014325425.1"
                     /GO_component="GO:0005737 - cytoplasm [Evidence IEA]"
                     /GO_function="GO:0003677 - DNA binding [Evidence IEA];
                     GO:0003917 - DNA topoisomerase type I (single strand cut,
                     ATP-independent) activity [Evidence IEA]"
                     /GO_process="GO:0006260 - DNA replication [Evidence IEA];
                     GO:0006265 - DNA topological change [Evidence IEA]"
                     /note="Derived by automated computational analysis using
                     gene prediction method: Protein Homology."
                     /codon_start=1
                     /transl_table=4
                     /product="type I DNA topoisomerase"
                     /protein_id="WP_010874618.1"
                     /translation="MSKNLVVIESPNKVKTLQKYLPNDFEIVSTIGHIREMVHKNFGF
                     NEADYSPVWEDWTKSKKKFSSLSFKGNLKGKKLLSKYDIIKSIKEKASKATNIYLATD
                     PDREGEAISWHVYDVLDEKDKSKCQRITFNEITKNAVLDALKNPREIDQSWVQSQFAR
                     QILDRMIGFRLSRLLNNYLSAKSAGRVQSVALRFLEEREQEIRSFVPRFWWTLDVLLN
                     PKAEGVREACANRSIPIVLREINPALRAGLKFEEEKSVSGIDFLDEASAKKFGEQLKG
                     VFEVYNIDETKHYSSSPNSAYTTASLQKDAINKLGWSSKKVTLIAQHLYEGVSINGEQ
                     TALISYPRTDSTRLSAQFQQSCKEYILNHYGEKYLSNRIVSAKGKKGEKIIQDAHEAI
                     HPTDINITPEMVKNAIKKDEFLLYRLIWIRTVASLMADCKKSHTHIRFINDGNKFYAS
                     SKSLVFDGYRKIYEHFENKESNDLYIDLDKIRVGDRFMAKDIKITARQTHPAARYTQA
                     SLIEALEKSNIGRPSTYNTMASVNLDRGYASLNKHAFHVTQLGEQVNEELSKHFGKII
                     NKEFTKNMEKSLDEIAENKKNYQEFLRDFWSNFKEEVKLAEGSIQRVKKEKEFVGRDC
                     PSCASPLLYRYTKRGNEKFVGCSNFPNCKYNEFSQNKPNLTLEKLEELCPECNSQLVK
                     RRTKFNPNKTFVGCSNFPRCRYIKKDNAS"
     gene            314381..315808
                     /locus_tag="MPN_RS01445"
                     /old_locus_tag="MPN_262"
     CDS             314381..315808
                     /locus_tag="MPN_RS01445"
                     /old_locus_tag="MPN_262"
                     /inference="COORDINATES: similar to AA
                     sequence:RefSeq:WP_017532946.1"
                     /note="Derived by automated computational analysis using
                     gene prediction method: Protein Homology."
                     /codon_start=1
                     /transl_table=4
                     /product="hypothetical protein"
                     /protein_id="WP_010874619.1"
                     /translation="MLASLTSRSATSFSIIWALVSAILILSILIWLIITIFFAWNLHL
                     KNNKKRTKYHLEPEQIKHKIIQNKTKLGKMLDFYQQQINTTATELKWLDGQFQQIDET
                     DKKKAHQIAIRLARNQLLQQLSVKLDQKQFSQRANNELQKLKLSNLESFTNQKIKWDQ
                     EGMKSAVSRVTINEWTFNHFAGKNRVYWDYFKQVCDVDCSIKPLKDQLEITFSSWSLL
                     KRLQAKNLFNKLIAQSSSVKMSEKLINNALQLVQDNLALQASESGNKLLKEFELSCTN
                     TQLVQLLGFQQFYFGTNLLSLLDLSRSIAVLVRFLNEHCKWELNERLLVETALFNNLQ
                     WVNNNDFFLKSHNDLKQLHLSAEQLAIIEQQNRPFYIDAYALLIAGVKQMLMEHDAVE
                     PKQIHFHNAKKVMESFQLFGIDQLALIEYNNCLYGFVTTKLYEIKQLDDLALFKVLFK
                     SFLNKHLKQKFATISLFVNTQTLMI"
     gene            315874..316182
                     /gene="trxA"
                     /locus_tag="MPN_RS01450"
                     /old_locus_tag="A65_orf102"
                     /old_locus_tag="MPN_263"
     CDS             315874..316182
                     /gene="trxA"
                     /locus_tag="MPN_RS01450"
                     /old_locus_tag="A65_orf102"
                     /old_locus_tag="MPN_263"
                     /inference="COORDINATES: similar to AA
                     sequence:RefSeq:WP_010874620.1"
                     /GO_component="GO:0005737 - cytoplasm [Evidence IEA]"
                     /GO_function="GO:0015036 - disulfide oxidoreductase
                     activity [Evidence IEA]"
                     /note="Derived by automated computational analysis using
                     gene prediction method: Protein Homology."
                     /codon_start=1
                     /transl_table=4
                     /product="thioredoxin"
                     /protein_id="WP_010874620.1"
                     /translation="MVTEIKSLKQLGELFASNNKVIIDFWAEWCGPCKITGPEFAKAA
                     SEVSTVAFAKVNVDEQTDIAAAYKITSLPTIVLFEKGQEKHRAIGFMPKAKIVQLVSQ
                     "
     gene            316194..317039
                     /locus_tag="MPN_RS01455"
                     /old_locus_tag="MPN_264"
     CDS             316194..317039
                     /locus_tag="MPN_RS01455"
                     /old_locus_tag="MPN_264"
                     /inference="COORDINATES: similar to AA
                     sequence:RefSeq:WP_010874621.1"
                     /GO_function="GO:0016787 - hydrolase activity [Evidence
                     IEA]"
                     /GO_process="GO:0008152 - metabolic process [Evidence
                     IEA]"
                     /note="Derived by automated computational analysis using
                     gene prediction method: Protein Homology."
                     /codon_start=1
                     /transl_table=4
                     /product="Cof-type HAD-IIB family hydrolase"
                     /protein_id="WP_010874621.1"
                     /translation="MIDLLGLDLDGTLLSRTRQINDPTKQALANLIQKKPSLKVMILT
                     GRSLFSTLKYVQELNELCKKPLVEYFCCYGGAKLYQLNNNQPQEQYKFLIDSRQVKTV
                     FEIVEQHKGLFLAYLDKPKAPYIILGANQFYAWLIKQFWYKQRCEYFKNDHLTDGILK
                     INVYFACPLRLKKVYQIIKRQFQDTLNVVNFSKHLIEITHKDGNKGYAIEAIAKKQGL
                     SLKRMAVIGDSLNDRSMFEKVQYSFAMSKSPDELKLLATEIGTKTNRFRFSSLVDLIT
                     EKIIN"
     gene            complement(317047..318087)
                     /gene="trpS"
                     /locus_tag="MPN_RS01460"
                     /old_locus_tag="MPN_265"
     CDS             complement(317047..318087)
                     /gene="trpS"
                     /locus_tag="MPN_RS01460"
                     /old_locus_tag="MPN_265"
                     /EC_number="6.1.1.2"
                     /inference="COORDINATES: similar to AA
                     sequence:RefSeq:WP_014325428.1"
                     /GO_component="GO:0005737 - cytoplasm [Evidence IEA]"
                     /GO_function="GO:0004830 - tryptophan-tRNA ligase activity
                     [Evidence IEA]"
                     /GO_process="GO:0006436 - tryptophanyl-tRNA aminoacylation
                     [Evidence IEA]"
                     /note="Derived by automated computational analysis using
                     gene prediction method: Protein Homology."
                     /codon_start=1
                     /transl_table=4
                     /product="tryptophan--tRNA ligase"
                     /protein_id="WP_010874622.1"
                     /translation="MMKRALTGIQASGKQHLGNYLGVMQSLIELQEQCQLFVFVADLH
                     SITVDFQPQALKQNNFDLVRTLLAVGLDPQKACLFLQSDLLEHSMMGYLMMVQSNLGE
                     LQRMTQFKAKKAEQTRNPNGTLNIPTGLLTYPALMAGDILLYQPDIVPVGNDQKQHLE
                     LTRDLAQRIQKKFKLKLRLPQFVQNKDTNRIMDLFDPTKKMSKSSKNQNGVIYLDDPK
                     EVVVKKIRQATTDSFNKIRFAPKTQPGVTNMLTILKALLKEPVNQSLTNQLGNDLEAY
                     FSTKSYLDLKNALTEATVNLLVNIQRKREQISREQVFNCLQAGKNQAQATARTTLALF
                     YDGFGLGSQNIK"
     gene            318144..318581
                     /locus_tag="MPN_RS01465"
                     /old_locus_tag="MPN_266"
     CDS             318144..318581
                     /locus_tag="MPN_RS01465"
                     /old_locus_tag="MPN_266"
                     /inference="COORDINATES: similar to AA
                     sequence:RefSeq:WP_010874623.1"
                     /note="Derived by automated computational analysis using
                     gene prediction method: Protein Homology."
                     /codon_start=1
                     /transl_table=4
                     /product="Spx/MgsR family RNA polymerase-binding
                     regulatory protein"
                     /protein_id="WP_010874623.1"
                     /translation="MLKKKVNNDAGKTFILISSSCSSCQKAIEYFKENNLSYTIENFY
                     KKPISDKRFRDILSLSEDGTESLFSKRADQIRSNTNQSVEDLTIPELIKLIRERPSIL
                     RRPIIIQYNSSGIPKRMRIGYNAAEIKVFERSLMEPKVRTVKK"
     gene            318581..319360
                     /locus_tag="MPN_RS01470"
                     /old_locus_tag="MPN_267"
     CDS             318581..319360
                     /locus_tag="MPN_RS01470"
                     /old_locus_tag="MPN_267"
                     /EC_number="2.7.1.23"
                     /inference="COORDINATES: similar to AA
                     sequence:RefSeq:WP_010874624.1"
                     /note="Derived by automated computational analysis using
                     gene prediction method: Protein Homology."
                     /codon_start=1
                     /transl_table=4
                     /product="NAD(+) kinase"
                     /protein_id="WP_010874624.1"
                     /translation="MKYKIFASTTPQTEPVLQKLKQVLKGCEAVEKGFDYLFVLGGDG
                     FFVSTVANYNCHNCRVVGINTGHLGFYTSFNEKDLDDNFLQKLQQCHFQRISLLEVSV
                     NGQQHLVLNELAVYTNTAYPINIFIDGEAWEFYRGSGLLIGPRTGSTALAKSAKGAVI
                     FPGIDVLQIIEMNPLLHPNQVTIQSPIILPKETQVEFVVKKAFNPQQFPTFYCDGRKL
                     ELPNADTTLALKLVQSTPMFNISLKTQDFINKLKSTFIKQS"
     gene            319360..319713
                     /locus_tag="MPN_RS01475"
                     /old_locus_tag="MPN_268"
     CDS             319360..319713
                     /locus_tag="MPN_RS01475"
                     /old_locus_tag="MPN_268"
                     /inference="COORDINATES: similar to AA
                     sequence:RefSeq:WP_010874625.1"
                     /note="Derived by automated computational analysis using
                     gene prediction method: Protein Homology."
                     /codon_start=1
                     /transl_table=4
                     /product="PTS transporter subunit IIBC"
                     /protein_id="WP_010874625.1"
                     /translation="MKVLLWIGYVLSFGLLYLYLVKRAKRAALQLNNKLVESHTIPFA
                     VRDFIAACGGRTNFVSLRTSPTQLIVSFAKPELVQIAALQKLGIKGINKSQNQYRFVL
                     GNFVNQLKQQIENER"
     gene            319703..321184
                     /locus_tag="MPN_RS01480"
                     /old_locus_tag="MPN_269"
     CDS             319703..321184
                     /locus_tag="MPN_RS01480"
                     /old_locus_tag="MPN_269"
                     /inference="COORDINATES: similar to AA
                     sequence:RefSeq:WP_010874626.1"
                     /note="Derived by automated computational analysis using
                     gene prediction method: Protein Homology."
                     /codon_start=1
                     /transl_table=4
                     /product="ribonuclease Y"
                     /protein_id="WP_010874626.1"
                     /translation="MSAKLTLESIAKTFAETSIFAILFLIIVILNLGLLVFLAYQYRV
                     YKKKQRANLTKQTYNNDYGQIVNLKQQNGAKIKELANLKDQLSELGQKFNTTLSEIIN
                     KPLVNVIDEYLDEQFKQAANFREAELNAVLDSNDQKTVFHKRLFNKFHFGVDKLANIN
                     VKNPLNLCWVDSASFTVIESDFRKLNGVGGINKKLLIEKLRIEDIIFTNIDKKYYEVQ
                     ILSDSPVKVQKTVLTIRNILINDYVDNEKIESYAREANGYFNDHCKLIGKQVLERLNI
                     FEISPKLHKFFGLLAFRYSFGQNVLSHCLETGFLTAYLALLVNFKPDVALKCGLYHDI
                     GKADDENGKKNHTVTGAKIGDEFYFENDVKYTIANHHNKNVDNVYCRLTQIGDKLSAG
                     RLGARSDSSVLFSQLKQELKQIVEETLAQFKTTILLGQSGRRLVIWLETNQHNNIIDN
                     QQLTDLATTIKSKIVQNNITNRFPIKVVLRYNFEHSFDTKDKN"
     gene            321187..321474
                     /locus_tag="MPN_RS01485"
                     /old_locus_tag="MPN_270"
     CDS             321187..321474
                     /locus_tag="MPN_RS01485"
                     /old_locus_tag="MPN_270"
                     /inference="COORDINATES: similar to AA
                     sequence:RefSeq:WP_010874627.1"
                     /note="Derived by automated computational analysis using
                     gene prediction method: Protein Homology."
                     /codon_start=1
                     /transl_table=4
                     /product="hypothetical protein"
                     /protein_id="WP_010874627.1"
                     /translation="MQYTVLIPLFIFIGAMVLFGFSFQKKQPQRRIVQILFLAYCVDF
                     LALIIAVMMLTFLSYDDLMLGVLIPVLILSIIMFFVMIIAHYPLMKRLFGH"
     gene            321736..322491
                     /locus_tag="MPN_RS01490"
                     /old_locus_tag="MPN_271"
     CDS             321736..322491
                     /locus_tag="MPN_RS01490"
                     /old_locus_tag="MPN_271"
                     /inference="COORDINATES: similar to AA
                     sequence:RefSeq:WP_010874725.1"
                     /note="Derived by automated computational analysis using
                     gene prediction method: Protein Homology."
                     /codon_start=1
                     /transl_table=4
                     /protein_id="WP_010874628.1"
                     /translation="MRKKKFLSRFSFSSLFLLCGTLLSACTGIQADLRNLIKETTGKD
                     IDLSKAIKTKEGKKNIIASLKKSYEVNPKDTTKLLLDAWKQSFEEGKLGIADFDFDHV
                     AYPQTNDPFTMERKVDHFQMTYQSFKDLLVEARLSYTFNWFGDYSSGDFTAKRGDKHY
                     FYLFLKIKSDPKKQFSAKKFLTEGEAFTDQEGKQTTRNLEWIEFSASISWWTKGKDDV
                     SQKSLKKFLESFATNTGYSSDINLFSYLEYLIK"
     gene            complement(322642..>322913)
                     /locus_tag="MPN_RS01495"
                     /pseudo
     CDS             complement(322642..>322913)
                     /locus_tag="MPN_RS01495"
                     /inference="COORDINATES: similar to AA
                     sequence:RefSeq:WP_010874461.1"
                     /note="frameshifted; internal stop; incomplete; partial in
                     the middle of a contig; missing N-terminus; Derived by
                     automated computational analysis using gene prediction
                     method: Protein Homology."
                     /pseudo
                     /codon_start=1
                     /transl_table=4
                     /product="DUF16 domain-containing protein"
     gene            complement(323489..>324061)
                     /locus_tag="MPN_RS01500"
                     /pseudo
     CDS             complement(323489..>324061)
                     /locus_tag="MPN_RS01500"
                     /inference="COORDINATES: similar to AA
                     sequence:RefSeq:WP_010874699.1"
                     /GO_function="GO:0003677 - DNA binding [Evidence IEA]"
                     /GO_process="GO:0006304 - DNA modification [Evidence IEA]"
                     /note="frameshifted; internal stop; incomplete; partial in
                     the middle of a contig; missing N-terminus; Derived by
                     automated computational analysis using gene prediction
                     method: Protein Homology."
                     /pseudo
                     /codon_start=1
                     /transl_table=4
                     /product="restriction endonuclease subunit S"
     gene            324197..324478
                     /locus_tag="MPN_RS01505"
                     /old_locus_tag="MPN_272"
     CDS             324197..324478
                     /locus_tag="MPN_RS01505"
                     /old_locus_tag="MPN_272"
                     /inference="COORDINATES: similar to AA
                     sequence:RefSeq:WP_010874629.1"
                     /note="Derived by automated computational analysis using
                     gene prediction method: Protein Homology."
                     /codon_start=1
                     /transl_table=4
                     /product="hypothetical protein"
                     /protein_id="WP_010874629.1"
                     /translation="MNRPTPNFEAIDKKISAFVTNHDNLLDKLLKQQTELLTSEITTN
                     FEVTQQIQEEVAKKTKQHSKNYKWLVTVVLANGVVSLFLLGGLIYLFSK"
     gene            complement(324455..324889)
                     /locus_tag="MPN_RS01510"
                     /old_locus_tag="A65_orf144"
                     /old_locus_tag="MPN_273"
     CDS             complement(324455..324889)
                     /locus_tag="MPN_RS01510"
                     /old_locus_tag="A65_orf144"
                     /old_locus_tag="MPN_273"
                     /inference="COORDINATES: similar to AA
                     sequence:RefSeq:WP_010874630.1"
                     /note="Derived by automated computational analysis using
                     gene prediction method: Protein Homology."
                     /codon_start=1
                     /transl_table=4
                     /product="HIT family protein"
                     /protein_id="WP_010874630.1"
                     /translation="MVQKQSMANNNCIFCGIVEGNVKSFKVGENEHAFAFLDAFPVAD
                     GHTLVIPKKHAVNYSSTDDESLKAVSLLAKEMALKLQQRLQPAGLNYVVNEGAKAGQE
                     VFHYHMHVVPKYETGLGFCYNVRKTNNRSIEANWELLTKEVD"
     gene            complement(324858..325658)
                     /locus_tag="MPN_RS01515"
                     /old_locus_tag="MPN_274"
     CDS             complement(324858..325658)
                     /locus_tag="MPN_RS01515"
                     /old_locus_tag="MPN_274"
                     /inference="COORDINATES: similar to AA
                     sequence:RefSeq:WP_010874631.1"
                     /note="Derived by automated computational analysis using
                     gene prediction method: Protein Homology."
                     /codon_start=1
                     /transl_table=4
                     /product="DUF1600 domain-containing protein"
                     /protein_id="WP_010874631.1"
                     /translation="MKKTIGLAYRFFYLNNNCDFYLLFLAPFSLFNLGVMVASAVISV
                     VYNNQPQLIWFTNFDTFTYQSNTIAAVCVLMYLCKRRCKLFDNNALFLSAAGYLVFTV
                     IFFNLYVLSRVTGFVNVEEHVKGWFSTITSEMPYSFSGNPLTDWISFAQLFLHVIYPA
                     SFFGFIWIFFKTYKMREPLHELGKFLLKAGVYPSLYAFYLQTVPFLKIWDNGHDSYSV
                     YGFFSQTKYNSYVWFWSIPIFASMFLILWGLFVINNRYYGAKTKYGKQ"
     gene            325680..325982
                     /locus_tag="MPN_RS01520"
                     /old_locus_tag="MPN_275"
     CDS             325680..325982
                     /locus_tag="MPN_RS01520"
                     /old_locus_tag="MPN_275"
                     /inference="COORDINATES: similar to AA
                     sequence:RefSeq:WP_010874632.1"
                     /GO_component="GO:0005737 - cytoplasm [Evidence IEA]"
                     /GO_function="GO:0003677 - DNA binding [Evidence IEA]"
                     /GO_process="GO:0008150 - biological_process [Evidence
                     IEA]"
                     /note="Derived by automated computational analysis using
                     gene prediction method: Protein Homology."
                     /codon_start=1
                     /transl_table=4
                     /product="YbaB/EbfC family nucleoid-associated protein"
                     /protein_id="WP_010874632.1"
                     /translation="MSFKKITEMMRQAERQSKQKALDFEQKLFEYSYKNAAIKIIIFG
                     NLTIKSITIDPALIDPEDKVTLEEMITEAVNEAVGDVKAKYDQLMEEAMPQMPGLF"
     gene            complement(325954..326811)
                     /locus_tag="MPN_RS01525"
                     /old_locus_tag="MPN_276"
     CDS             complement(325954..326811)
                     /locus_tag="MPN_RS01525"
                     /old_locus_tag="MPN_276"
                     /inference="COORDINATES: similar to AA
                     sequence:RefSeq:WP_010874633.1"
                     /note="Derived by automated computational analysis using
                     gene prediction method: Protein Homology."
                     /codon_start=1
                     /transl_table=4
                     /product="DUF5378 family protein"
                     /protein_id="WP_010874633.1"
                     /translation="MQSLNYLVVILTVAGVLVILGFTPLIRKLKIQFYCLQVFAAILF
                     LYVFFGRQIIYIFPDIYGTAAKAKNAVANVPLDSLRLSRIFLLDLCPFFALIGPIFIF
                     LRQKKVAGVLAIFGFYGAAITLFGELIFTPLKQEEIVKFLFVGLENNQVYFMMHFLSF
                     LLSLAVFLWDDGFSLISFFYIHVFALAYLSYVALMVNIFKGQITGNTTGILAEDWLSG
                     EYKNVAVFLKLDPKNADLIFGVSFGLSYFAIVLLTVLVNIPTFIQLTKDKQMVKLALQ
                     LKKAQASVA"
     gene            326856..328325
                     /gene="lysS"
                     /locus_tag="MPN_RS01530"
                     /old_locus_tag="MPN_277"
     CDS             326856..328325
                     /gene="lysS"
                     /locus_tag="MPN_RS01530"
                     /old_locus_tag="MPN_277"
                     /EC_number="6.1.1.6"
                     /inference="COORDINATES: similar to AA
                     sequence:RefSeq:WP_014325434.1"
                     /GO_component="GO:0005737 - cytoplasm [Evidence IEA]"
                     /GO_function="GO:0004824 - lysine-tRNA ligase activity
                     [Evidence IEA]"
                     /GO_process="GO:0006430 - lysyl-tRNA aminoacylation
                     [Evidence IEA]"
                     /note="Derived by automated computational analysis using
                     gene prediction method: Protein Homology."
                     /codon_start=1
                     /transl_table=4
                     /product="lysine--tRNA ligase"
                     /protein_id="WP_010874634.1"
                     /translation="MSDRLNDQAQNRLQKLLNLKQTGNDPYLITKIENTHSAASFQKA
                     FANQSDAELKQYQVILTGRIIALRQTFIIIQDFSGKMQLYINKKTAPELFEYFNNYID
                     LGDQIVATGHPMMTKTGVLTLNVERLQIVAKCLQTPPEKWHGLTDPEARARKRYLDLT
                     YNRAQVEVFLKRTQIITAIRTFLNEAGFLEVETPILQAVLGGANAKPFKTHYNALKGD
                     FYLRIANEIALKKLIVGGLPKVYEMGRMFRNEGVDTTHNPEFTSIEMYQANADYAVMM
                     DLTENLIKFVCKTLNQWSFNWNGQTLDLAKPFKKVKMVDLICQVTGVNFDDVKDDQTA
                     IALAKQHKVELKKHEQNKQHIINRFFEQFCEHTLIQPTFVTHYPKAVSPLAKQDPHNP
                     EFTERFELFINTKELANAYSELNDPLEQRARFEQQLQEKRMGNDEASELDESFLDALS
                     FGLPPTGGLGIGVDRLVMLLCECSSIRDVVFFPQLRELK"
     gene            328285..329484
                     /gene="glf"
                     /locus_tag="MPN_RS01535"
                     /old_locus_tag="MPN_278"
     CDS             328285..329484
                     /gene="glf"
                     /locus_tag="MPN_RS01535"
                     /old_locus_tag="MPN_278"
                     /EC_number="5.4.99.9"
                     /inference="COORDINATES: similar to AA
                     sequence:RefSeq:WP_010874635.1"
                     /GO_function="GO:0008767 - UDP-galactopyranose mutase
                     activity [Evidence IEA]"
                     /GO_process="GO:0009273 - peptidoglycan-based cell wall
                     biogenesis [Evidence IEA]"
                     /note="Derived by automated computational analysis using
                     gene prediction method: Protein Homology."
                     /codon_start=1
                     /transl_table=4
                     /product="UDP-galactopyranose mutase"
                     /protein_id="WP_010874635.1"
                     /translation="MTLFSFPNYVNWNKFDFIVLGAGISGIVLSHVLAQHGKSVLLLE
                     KRNQLGGNCYDKLDETTGLLFHQYGPHIFHTDNQKVMDFIQPFFELNNYQHRVGLQLD
                     NNLDLTLPFDFSQMRKLLDTKTASSLINFFQQHFPAEKHLTLMQLQTINFAPVQQLYQ
                     FLKIKVYGPYSVKMWGMPLEQIDPSVLGRVKISLSENSSYFPTATIQGLPKGGYTKAF
                     TKMVDHPLIDLRLNCPANLISVNNNQLLFANQPITKPVVYCGLIDQLFGYCFGRLQYR
                     SLHFEWKRYAVKQHQAYPVMNWPLHPTITRQVEYKQLTQEGLESNQTIVSCETPGAFR
                     EGDPRFMEPYYPLNDVSNNALFARYLKLANAIPNIHLLGRLALYQYIDMDRAIAQSLA
                     KAEQLLQ"
     gene            329484..331281
                     /gene="lepA"
                     /locus_tag="MPN_RS01540"
                     /old_locus_tag="MPN_279"
                     /pseudo
     CDS             329484..331281
                     /gene="lepA"
                     /locus_tag="MPN_RS01540"
                     /old_locus_tag="MPN_279"
                     /inference="COORDINATES: similar to AA
                     sequence:RefSeq:WP_014325436.1"
                     /GO_function="GO:0005525 - GTP binding [Evidence IEA];
                     GO:0003924 - GTPase activity [Evidence IEA]"
                     /note="frameshifted; Derived by automated computational
                     analysis using gene prediction method: Protein Homology."
                     /pseudo
                     /codon_start=1
                     /transl_table=4
                     /product="translation elongation factor 4"
     gene            331360..333069
                     /locus_tag="MPN_RS01545"
                     /old_locus_tag="MPN_280"
     CDS             331360..333069
[truncated: 1,614,626 more chars]
