# Supplementary material for: CNN4Essential: a convolutional neural network model for predicting bacterial gene essentiality based on multi-feature fusion
Source: BMC Genomics. 2026 Apr 6;27:496. doi: 10.1186/s12864-026-12819-3 (PMC13188266; doi:10.1186/s12864-026-12819-3)
Supplement: Supplementary file 1 — Supplementary Material 1. [file 12864_2026_12819_MOESM1_ESM.zip › Mycoplasma pneumoniae/subcell_loc/embedded_subcell.txt]

WP_010874358.1	3	8.96
WP_010874359.1	3	8.96
WP_010874360.1	3	9.97
WP_010874361.1	3	9.97
WP_010874362.1	3	10.00
WP_010874363.1	3	9.26
WP_010874364.1	0
WP_010874365.1	3	(This	protein	may	have	multiple	localization	sites.)	9.12
WP_010874366.1	3	9.97
WP_010874367.1	3	8.96
WP_010874368.1	0
WP_010874369.1	0
WP_010874370.1	3	8.96
WP_010874371.1	0
WP_010874372.1	3	8.96
WP_010874373.1	3	9.26
WP_010874374.1	3	9.97
WP_010874375.1	2	10.00
WP_010874377.1	3	8.96
WP_010874378.1	3	9.97
WP_010874379.1	3	9.26
WP_010874380.1	3	10.00
WP_010874382.1	3	9.97
WP_010874384.1	0
WP_010874385.1	2	9.82
WP_010874386.1	3	10.00
WP_010874387.1	3	8.96
WP_010874388.1	2	10.00
WP_010874389.1	0
WP_010874390.1	3	9.97
WP_010874391.1	3	9.97
WP_010874392.1	0
WP_010874393.1	0
WP_010874395.1	3	8.96
WP_010874396.1	0
WP_010874398.1	3	8.96
WP_010874399.1	0	(This	protein	may	have	multiple	localization	sites.)
WP_010874400.1	2	10.00
WP_010874402.1	3	10.00
WP_010874403.1	3	10.00
WP_010874404.1	0
WP_010874406.1	3	8.96
WP_010874407.1	2	8.46
WP_010874408.1	0
WP_010874410.1	3	9.26
WP_010874411.1	0
WP_010874412.1	2	7.88
WP_010874413.1	2	10.00
WP_010874414.1	2	10.00
WP_010874416.1	1	9.71
WP_010874417.1	3	10.00
WP_010874418.1	2	7.88
WP_010874419.1	3	9.97
WP_010874420.1	3	9.97
WP_010874421.1	3	8.96
WP_010874422.1	0
WP_010874423.1	3	9.97
WP_010874424.1	3	8.96
WP_010874425.1	0
WP_010874426.1	3	9.26
WP_010874427.1	2	9.82
WP_010874428.1	3	8.96
WP_010874429.1	0
WP_010874431.1	0
WP_010874432.1	0
WP_010874433.1	2	10.00
WP_010874434.1	2	10.00
WP_010874435.1	2	10.00
WP_010874436.1	2	8.46
WP_010874437.1	2	9.80
WP_010874438.1	2	7.88
WP_010874439.1	3	9.26
WP_010874440.1	0
WP_010874441.1	6	9.49
WP_010874442.1	2	10.00
WP_010874443.1	2	9.82
WP_010874445.1	0
WP_010874447.1	2	10.00
WP_010874448.1	0
WP_010874450.1	0
WP_010874451.1	0
WP_010874452.1	2	10.00
WP_010874453.1	2	10.00
WP_010874454.1	0
WP_010874455.1	0
WP_010874457.1	0
WP_010874460.1	2	10.00
WP_010874462.1	3	10.00
WP_010874463.1	3	10.00
WP_010874464.1	3	8.96
WP_010874465.1	3	8.96
WP_010874466.1	3	8.96
WP_010874468.1	3	8.96
WP_010874469.1	2	10.00
WP_010874471.1	0
WP_010874473.1	3	9.26
WP_010874474.1	3	9.26
WP_010874475.1	0
WP_010874476.1	3	9.26
WP_010874477.1	3	8.96
WP_010874478.1	0
WP_010874479.1	3	9.97
WP_010874480.1	3	9.26
WP_010874481.1	3	8.96
WP_010874483.1	3	8.96
WP_010874486.1	2	10.00
WP_010874487.1	0
WP_010874490.1	0
WP_010874491.1	2	9.82
WP_010874492.1	2	10.00
WP_010874493.1	2	10.00
WP_010874494.1	3	8.96
WP_010874495.1	0
WP_010874496.1	3	8.96
WP_010874497.1	3	8.96
WP_010874498.1	0	(This	protein	may	have	multiple	localization	sites.)
WP_010874499.1	5	8.56
WP_010874500.1	0
WP_010874502.1	3	8.96
WP_010874509.1	6	9.52
WP_010874510.1	3	9.97
WP_010874512.1	3	10.00
WP_010874513.1	3	8.96
WP_010874514.1	2	9.18
WP_010874515.1	3	9.26
WP_010874516.1	2	10.00
WP_010874517.1	2	10.00
WP_010874518.1	3	8.96
WP_010874519.1	0
WP_010874521.1	3	9.97
WP_010874522.1	3	9.26
WP_010874523.1	3	9.26
WP_010874524.1	0
WP_010874525.1	3	9.26
WP_010874526.1	3	9.26
WP_010874528.1	3	9.26
WP_010874529.1	3	9.26
WP_010874530.1	0
WP_010874531.1	3	9.26
WP_010874532.1	3	9.26
WP_010874533.1	3	9.26
WP_010874534.1	3	9.26
WP_010874535.1	3	9.26
WP_010874536.1	3	9.26
WP_010874537.1	3	9.26
WP_010874538.1	3	9.26
WP_010874539.1	3	9.26
WP_010874540.1	3	9.26
WP_010874541.1	2	10.00
WP_010874542.1	3	10.00
WP_010874543.1	3	9.97
WP_010874544.1	3	10.00
WP_010874545.1	3	9.26
WP_010874546.1	3	9.26
WP_010874547.1	3	9.26
WP_010874548.1	3	9.97
WP_010874549.1	3	9.26
WP_010874550.1	2	9.82
WP_010874551.1	2	7.88
WP_010874552.1	2	10.00
WP_010874553.1	0
WP_010874554.1	3	9.26
WP_010874555.1	0
WP_010874556.1	0
WP_010874557.1	6	9.52
WP_010874561.1	0
WP_010874563.1	0
WP_010874564.1	2	10.00
WP_010874565.1	3	9.26
WP_010874566.1	2	10.00
WP_010874567.1	3	9.97
WP_010874568.1	3	9.97
WP_010874569.1	0
WP_010874570.1	0
WP_010874571.1	2	10.00
WP_010874572.1	2	10.00
WP_010874573.1	2	10.00
WP_010874574.1	2	7.88
WP_010874575.1	2	9.99
WP_010874576.1	3	9.26
WP_010874577.1	3	9.97
WP_010874578.1	3	9.26
WP_010874579.1	3	9.97
WP_010874580.1	3	8.96
WP_010874581.1	2	10.00
WP_010874582.1	3	9.26
WP_010874583.1	3	9.97
WP_010874584.1	3	10.00
WP_010874585.1	0
WP_010874586.1	0
WP_010874587.1	3	9.97
WP_010874588.1	3	9.26
WP_010874589.1	3	9.97
WP_010874590.1	1	9.64
WP_010874592.1	3	9.26
WP_010874593.1	2	10.00
WP_010874594.1	3	9.26
WP_010874596.1	3	8.96
WP_010874597.1	3	9.97
WP_010874598.1	1	9.52
WP_010874599.1	2	9.82
WP_010874600.1	3	9.97
WP_010874601.1	2	9.82
WP_010874603.1	0	(This	protein	may	have	multiple	localization	sites.)
WP_010874604.1	0
WP_010874605.1	2	9.99
WP_010874606.1	3	9.26
WP_010874607.1	3	9.26
WP_010874608.1	3	9.97
WP_010874609.1	3	10.00
WP_010874610.1	2	10.00
WP_010874611.1	0
WP_010874612.1	3	8.96
WP_010874613.1	0
WP_010874614.1	3	9.97
WP_010874615.1	2	9.99
WP_010874616.1	2	10.00
WP_010874617.1	2	10.00
WP_010874618.1	3	9.97
WP_010874619.1	0
WP_010874620.1	3	9.26
WP_010874621.1	3	8.96
WP_010874622.1	3	10.00
WP_010874623.1	0
WP_010874624.1	0
WP_010874625.1	0
WP_010874626.1	3	8.96
WP_010874627.1	2	10.00
WP_010874628.1	0
WP_010874629.1	0
WP_010874630.1	3	9.26
WP_010874631.1	2	10.00
WP_010874632.1	0
WP_010874633.1	2	10.00
WP_010874634.1	3	10.00
WP_010874635.1	0
WP_010874637.1	3	8.96
WP_010874640.1	0
WP_010874641.1	6	9.49
WP_010874644.1	0
WP_010874645.1	6	9.49
WP_010874646.1	0
WP_010874648.1	3	8.96
WP_010874649.1	3	9.26
WP_010874650.1	2	10.00
WP_010874651.1	3	8.96
WP_010874652.1	3	8.96
WP_010874653.1	0
WP_010874654.1	3	8.96
WP_010874655.1	0
WP_010874656.1	2	10.00
WP_010874657.1	3	9.97
WP_010874658.1	3	9.97
WP_010874659.1	3	9.26
WP_010874660.1	3	9.97
WP_010874663.1	3	9.26
WP_010874664.1	2	10.00
WP_010874665.1	2	9.82
WP_010874666.1	3	8.96
WP_010874667.1	3	8.96
WP_010874668.1	0
WP_010874669.1	0
WP_010874670.1	3	9.97
WP_010874671.1	3	9.97
WP_010874672.1	3	8.96
WP_010874673.1	3	(This	protein	may	have	multiple	localization	sites.)	9.12
WP_010874674.1	2	10.00
WP_010874675.1	2	10.00
WP_010874676.1	3	10.00
WP_010874677.1	0
WP_010874678.1	3	8.96
WP_010874679.1	3	8.96
WP_010874680.1	3	9.97
WP_010874681.1	3	9.97
WP_010874682.1	2	9.82
WP_010874684.1	3	8.96
WP_010874685.1	0
WP_010874686.1	3	8.96
WP_010874687.1	3	8.96
WP_010874688.1	3	10.00
WP_010874689.1	2	9.80
WP_010874690.1	2	7.88
WP_010874691.1	2	9.80
WP_010874692.1	3	9.26
WP_010874693.1	3	8.96
WP_010874694.1	3	8.96
WP_010874695.1	2	10.00
WP_010874696.1	3	9.97
WP_010874697.1	3	9.97
WP_010874698.1	3	8.96
WP_010874703.1	3	8.96
WP_010874704.1	3	8.96
WP_010874705.1	3	8.96
WP_010874706.1	2	10.00
WP_010874707.1	0
WP_010874708.1	3	9.97
WP_010874709.1	3	9.97
WP_010874710.1	3	10.00
WP_010874711.1	3	9.26
WP_010874712.1	3	10.00
WP_010874713.1	3	9.97
WP_010874714.1	0	(This	protein	may	have	multiple	localization	sites.)
WP_010874715.1	2	10.00
WP_010874716.1	0
WP_010874717.1	3	10.00
WP_010874718.1	3	9.26
WP_010874724.1	0
WP_010874725.1	0
WP_010874728.1	2	10.00
WP_010874730.1	0
WP_010874731.1	0
WP_010874733.1	3	8.96
WP_010874734.1	3	9.26
WP_010874735.1	3	9.26
WP_010874736.1	3	9.97
WP_010874737.1	3	8.96
WP_010874738.1	3	8.96
WP_010874739.1	3	8.96
WP_010874740.1	3	10.00
WP_010874741.1	2	9.82
WP_010874742.1	3	8.96
WP_010874743.1	3	8.96
WP_010874745.1	3	9.97
WP_010874746.1	3	10.00
WP_010874747.1	3	9.97
WP_010874748.1	3	9.97
WP_010874749.1	3	9.26
WP_010874750.1	3	9.97
WP_010874751.1	3	10.00
WP_010874752.1	2	10.00
WP_010874753.1	3	8.96
WP_010874754.1	0
WP_010874755.1	0
WP_010874756.1	6	9.52
WP_010874757.1	3	9.97
WP_010874758.1	3	10.00
WP_010874759.1	0
WP_010874760.1	0
WP_010874761.1	0
WP_010874762.1	3	8.96
WP_010874763.1	6	9.49
WP_010874764.1	0	(This	protein	may	have	multiple	localization	sites.)
WP_010874766.1	0
WP_010874767.1	0
WP_010874769.1	0
WP_010874770.1	0
WP_010874771.1	2	10.00
WP_010874772.1	2	9.82
WP_010874773.1	2	10.00
WP_010874774.1	0
WP_010874775.1	3	10.00
WP_010874776.1	3	9.97
WP_010874777.1	2	10.00
WP_010874778.1	2	8.46
WP_010874779.1	0
WP_010874780.1	3	8.96
WP_010874781.1	0	(This	protein	may	have	multiple	localization	sites.)
WP_010874782.1	3	10.00
WP_010874783.1	3	8.96
WP_010874784.1	3	9.26
WP_010874785.1	3	10.00
WP_010874786.1	3	10.00
WP_010874787.1	2	10.00
WP_010874789.1	2	9.99
WP_010874790.1	3	9.97
WP_010874791.1	2	10.00
WP_010874792.1	6	9.52
WP_010874794.1	6	9.49
WP_010874795.1	0
WP_010874796.1	6	9.49
WP_010874798.1	5	9.84
WP_010874799.1	3	9.26
WP_010874800.1	1	9.65
WP_010874802.1	3	9.97
WP_010874803.1	3	8.96
WP_010874804.1	2	10.00
WP_010874805.1	2	10.00
WP_010874807.1	2	10.00
WP_010874808.1	6	9.49
WP_010874809.1	2	8.46
WP_010874810.1	2	9.82
WP_010874811.1	2	10.00
WP_010874812.1	6	9.52
WP_010874816.1	2	9.80
WP_010874817.1	3	8.96
WP_010874819.1	0
WP_010874822.1	0
WP_010874823.1	0
WP_010874825.1	2	10.00
WP_010874826.1	3	9.97
WP_010874827.1	3	9.26
WP_010874828.1	3	8.96
WP_010874829.1	0
WP_010874830.1	6	9.49
WP_010874831.1	2	10.00
WP_010874832.1	3	9.97
WP_010874833.1	2	9.82
WP_010874834.1	3	8.96
WP_010874835.1	0
WP_010874836.1	3	9.26
WP_010874837.1	0
WP_010874839.1	3	8.96
WP_010874840.1	0
WP_010874843.1	3	9.97
WP_010874844.1	0
WP_010874845.1	0	(This	protein	may	have	multiple	localization	sites.)
WP_010874846.1	3	9.97
WP_010874847.1	6	9.49
WP_010874848.1	3	8.96
WP_010874849.1	0
WP_010874850.1	0
WP_010874851.1	0
WP_010874852.1	2	10.00
WP_010874854.1	0
WP_010874855.1	3	8.96
WP_010874857.1	0
WP_010874860.1	3	8.96
WP_010874861.1	0
WP_010874862.1	0
WP_010874863.1	0
WP_010874866.1	0
WP_010874867.1	3	8.96
WP_010874868.1	0
WP_010874869.1	0
WP_010874870.1	0
WP_010874871.1	3	9.97
WP_010874872.1	3	9.97
WP_010874873.1	3	8.96
WP_010874874.1	0
WP_010874875.1	0
WP_010874876.1	3	9.26
WP_010874877.1	0
WP_010874878.1	3	9.26
WP_010874879.1	6	9.49
WP_010874880.1	3	8.96
WP_010874882.1	3	8.96
WP_010874883.1	2	10.00
WP_010874884.1	3	9.97
WP_010874886.1	0
WP_010874887.1	3	8.96
WP_010874888.1	3	9.97
WP_010874889.1	3	8.96
WP_010874890.1	3	10.00
WP_010874891.1	3	8.96
WP_010874892.1	3	9.97
WP_010874893.1	3	9.97
WP_010874894.1	3	9.26
WP_010874895.1	3	8.96
WP_010874896.1	0
WP_010874897.1	3	9.26
WP_010874898.1	0
WP_010874899.1	0
WP_010874900.1	3	9.97
WP_010874901.1	3	8.96
WP_010874902.1	3	9.97
WP_010874903.1	3	9.97
WP_010874904.1	3	8.96
WP_010874905.1	3	9.26
WP_010874906.1	0
WP_010874907.1	3	9.26
WP_010874908.1	0
WP_010874909.1	2	9.82
WP_010874910.1	3	10.00
WP_010874911.1	0
WP_010874912.1	3	8.96
WP_010874913.1	3	10.00
WP_010874914.1	3	9.97
WP_010874915.1	3	8.96
WP_010874916.1	0
WP_010874917.1	3	9.97
WP_010874918.1	3	9.97
WP_010874919.1	3	9.26
WP_010874920.1	3	8.96
WP_010874921.1	3	9.97
WP_010874922.1	2	10.00
WP_010874923.1	3	8.96
WP_010874924.1	0	(This	protein	may	have	multiple	localization	sites.)
WP_010874925.1	2	7.88
WP_010874927.1	2	9.82
WP_010874928.1	2	10.00
WP_010874929.1	3	9.97
WP_010874930.1	3	9.97
WP_010874931.1	0
WP_010874932.1	2	9.82
WP_010874933.1	3	10.00
WP_010874934.1	0
WP_010874936.1	2	9.82
WP_010874937.1	0
WP_010874938.1	0
WP_010874939.1	0
WP_010874942.1	0
WP_010874944.1	0
WP_010874945.1	6	9.52
WP_010874946.1	0
WP_010874947.1	0
WP_010874949.1	6	9.49
WP_010874950.1	2	9.82
WP_010874951.1	2	9.82
WP_010874952.1	3	8.96
WP_010874953.1	2	9.82
WP_010874954.1	0
WP_010874955.1	2	7.88
WP_010874956.1	3	(This	protein	may	have	multiple	localization	sites.)	9.12
WP_010874957.1	3	9.97
WP_010874958.1	3	8.96
WP_010874959.1	0	(This	protein	may	have	multiple	localization	sites.)
WP_010874960.1	0
WP_010874961.1	2	10.00
WP_010874962.1	2	10.00
WP_010874963.1	3	10.00
WP_010874964.1	0
WP_010874965.1	3	8.96
WP_010874966.1	2	10.00
WP_010874967.1	2	10.00
WP_010874969.1	5	8.57
WP_010874970.1	0
WP_010874973.1	3	9.26
WP_010874974.1	3	9.26
WP_010874975.1	3	9.97
WP_010874976.1	3	9.97
WP_010874977.1	3	8.96
WP_010874978.1	2	9.82
WP_010874979.1	3	9.26
WP_010874980.1	3	9.97
WP_010874981.1	0
WP_010874982.1	0
WP_010874983.1	0
WP_010874984.1	3	10.00
WP_010874985.1	3	9.26
WP_010874986.1	3	9.26
WP_010874987.1	2	10.00
WP_010874988.1	3	10.00
WP_010874990.1	3	8.96
WP_010874991.1	3	8.96
WP_010874993.1	3	9.97
WP_010874994.1	2	10.00
WP_010874995.1	3	8.96
WP_010874997.1	0
WP_010874998.1	0
WP_010874999.1	0
WP_010875001.1	0
WP_010875002.1	0
WP_010875003.1	0
WP_010875004.1	1	9.65
WP_010875005.1	2	9.82
WP_010875006.1	0
WP_010875007.1	0
WP_010875009.1	3	8.96
WP_010875010.1	3	9.97
WP_010875013.1	0
WP_010875014.1	2	10.00
WP_010875015.1	3	9.97
WP_010875017.1	3	9.26
WP_010875018.1	2	10.00
WP_010875019.1	3	9.26
WP_010875020.1	3	9.26
WP_010875022.1	3	10.00
WP_010875023.1	2	10.00
WP_010875024.1	3	9.97
WP_010875025.1	3	9.26
WP_010875026.1	3	9.97
WP_010875027.1	0
WP_010875028.1	2	10.00
WP_010875029.1	3	10.00
WP_010875030.1	3	8.96
WP_010875031.1	3	9.97
WP_010875034.1	3	8.96
WP_010875035.1	3	10.00
WP_010875036.1	3	9.26
WP_010875037.1	2	10.00
WP_010875038.1	0
WP_010875039.1	3	9.26
WP_010875040.1	2	7.88
WP_010875041.1	2	9.80
WP_010875042.1	2	7.88
WP_010875043.1	3	9.97
WP_010875044.1	3	8.96
WP_010875045.1	0
WP_014574844.1	3	8.96
WP_014574853.1	0
WP_014574859.1	2	9.82
WP_014574865.1	2	9.86
WP_014574870.1	2	9.82
WP_014574885.1	0
WP_014574887.1	2	9.82
WP_014574900.1	2	9.82
WP_014574914.1	0
WP_014574916.1	3	8.96
WP_014574917.1	3	9.26
WP_014574953.1	0
WP_014574968.1	2	9.82
WP_014574992.1	0
WP_014574997.1	2	9.82
WP_014575002.1	0
WP_014575020.1	2	9.82
WP_014575040.1	0
WP_015344868.1	3	9.97
WP_015344871.1	3	8.96
WP_015344872.1	0
WP_015344874.1	0
WP_015344875.1	0
WP_015344878.1	0
WP_015344882.1	0
WP_015344885.1	3	8.96
WP_015344887.1	0
WP_015344888.1	3	9.26
WP_015344899.1	0
WP_015344900.1	3	8.96
WP_015344903.1	3	8.96
WP_015344905.1	3	8.96
WP_015344909.1	0
WP_015344913.1	0
WP_015344914.1	0
WP_015344915.1	0
WP_015344925.1	0
WP_015344927.1	3	8.96
WP_015344929.1	0
WP_015344930.1	0
WP_015344932.1	3	8.96
WP_015344934.1	0
WP_017532689.1	0
WP_017532706.1	2	9.86
WP_017532715.1	0
WP_017532728.1	0
WP_017532749.1	0	(This	protein	may	have	multiple	localization	sites.)
WP_017532763.1	0
WP_017532779.1	0
WP_017532788.1	0
WP_017532795.1	0
WP_017532884.1	2	10.00
WP_017532935.1	2	9.82
WP_017532936.1	0
WP_017532937.1	2	10.00
WP_017532956.1	3	9.97
WP_021009210.1	0
WP_021009211.1	3	8.96
WP_021009212.1	1	9.64
WP_026088304.1	0
WP_026088305.1	0
WP_026088310.1	0
WP_036453231.1	0
WP_041359950.1	0
WP_042659185.1	0
WP_045015111.1	0
WP_080713773.1	3	8.96
WP_080713775.1	0
WP_080713776.1	0
WP_080713777.1	3	8.96
WP_155267369.1	0
WP_158438617.1	0
WP_161609743.1	0
WP_162489895.1	0
WP_162489902.1	0
WP_164920620.1	0
WP_164920621.1	0
WP_193329302.1	2	9.82
WP_193329303.1	3	9.26
WP_200847605.1	0
WP_201281260.1	3	8.96
WP_216745959.1	3	9.97
WP_225971123.1	0
WP_225971126.1	3	8.96
WP_225971142.1	6	9.49
WP_225971160.1	6	9.49
WP_225971167.1	3	8.96
WP_225971168.1	3	8.96
WP_225971169.1	0
WP_225971170.1	2	10.00
WP_225971171.1	2	10.00
WP_225971173.1	0
WP_225971177.1	0
WP_225971181.1	3	9.26
WP_225971189.1	0
WP_225971190.1	0
WP_225971200.1	0
WP_225971206.1	6	9.49
WP_225971207.1	3	8.96
WP_225971208.1	0	(This	protein	may	have	multiple	localization	sites.)
WP_225971209.1	1	9.64
WP_230697173.1	3	8.96
WP_230697184.1	0
WP_238523132.1	2	10.00
WP_238523133.1	0
WP_238523134.1	0
WP_238523137.1	0
WP_238523138.1	0
WP_265736573.1	0
