# Supplementary material for: CNN4Essential: a convolutional neural network model for predicting bacterial gene essentiality based on multi-feature fusion
Source: BMC Genomics. 2026 Apr 6;27:496. doi: 10.1186/s12864-026-12819-3 (PMC13188266; doi:10.1186/s12864-026-12819-3)
Supplement: Supplementary file 1 — Supplementary Material 1. [file 12864_2026_12819_MOESM1_ESM.zip › Mycoplasma pneumoniae/subcell_loc/psortdb-results.tsv]

SeqID	Protein Name	Genome_Location	Species_Accession	Species_Description	PPSVM_Localization	PPSVM_Details	Profile_Localization	Profile_Details	Signal_Localization	Signal_Details	SCL-BLASTe_Localization	SCL-BLASTe_Details	CMSVM_Localization	CMSVM_Details	SCL-BLAST_Localization	SCL-BLAST_Details	OMPMotif_Localization	OMPMotif_Details	OMSVM_Localization	OMSVM_Details	Motif_Localization	Motif_Details	CytoSVM_Localization	CytoSVM_Details	CWSVM_Localization	CWSVM_Details	ModHMM_Localization	ModHMM_Details	ECSVM_Localization	ECSVM_Details	Cytoplasmic Membrane_Score	Cellwall_Score	Extracellular_Score	Cytoplasmic_Score	Final_Localization	Final_Localization_2	Final_Localization_Comments	Secondary_Localization	Final_Score	PSortVersion
ref|NP_109689.1	DNA polymerase III subunit beta	692..1834	NC_000912.1	Mycoplasma pneumoniae M129 chromosome, complete genome.			Unknown	No matches to profiles found	Unknown	No signal peptide detected	Unknown	No matches against database	Unknown		Unknown	No matches against database					Unknown	No motifs found	Cytoplasmic		Unknown		Unknown	No internal helices found	Unknown		1.15	0.62	0.73	7.50	Cytoplasmic				7.50	3.00
ref|NP_109690.1	DnaJ domain-containing protein	1838..2767	NC_000912.1	Mycoplasma pneumoniae M129 chromosome, complete genome.			Unknown	No matches to profiles found	Unknown	No signal peptide detected	Unknown	No matches against database	Unknown		Unknown	No matches against database					Unknown	No motifs found	Cytoplasmic		Unknown		Unknown	No internal helices found	Unknown		1.15	0.62	0.73	7.50	Cytoplasmic				7.50	3.00
ref|NP_109691.1	DNA gyrase subunit B	2869..4821	NC_000912.1	Mycoplasma pneumoniae M129 chromosome, complete genome.			Unknown	No matches to profiles found	Unknown	No signal peptide detected	Unknown	No matches against database	Unknown		Cytoplasmic	matched 16130926: DNA topoisomerase IV, subunit B [Escherichia coli K12]					Unknown	No motifs found	Cytoplasmic		Unknown		Unknown	No internal helices found	Unknown		0.00	0.01	0.02	9.97	Cytoplasmic				9.97	3.00
ref|NP_109692.1	DNA gyrase subunit A	4821..7340	NC_000912.1	Mycoplasma pneumoniae M129 chromosome, complete genome.			Unknown	No matches to profiles found	Unknown	No signal peptide detected	Unknown	No matches against database	Unknown		Cytoplasmic	matched 3914271: DNA topoisomerase 4 subunit A					Unknown	No motifs found	Cytoplasmic		Unknown		Unknown	No internal helices found	Unknown		0.00	0.01	0.02	9.97	Cytoplasmic				9.97	3.00
ref|NP_109693.1	serine--tRNA ligase	7312..8574	NC_000912.1	Mycoplasma pneumoniae M129 chromosome, complete genome.			Cytoplasmic	matched PS50862: AA_TRNA_LIGASE_II Profile - Cytoplasmic	Unknown	No signal peptide detected	Cytoplasmic	matched 100% 2501052: Seryl-tRNA synthetase (EC 6.1.1.11) (Serine--tRNA ligase) (SerRS)	Unknown		Cytoplasmic	matched 2501052: Seryl-tRNA synthetase (EC 6.1.1.11) (Serine--tRNA ligase) (SerRS)					Unknown	No motifs found	Cytoplasmic		Unknown		Unknown	No internal helices found	Unknown		0.00	0.00	0.00	9.99	Cytoplasmic				9.99	3.00
ref|NP_109694.1	thymidylate kinase	8579..9211	NC_000912.1	Mycoplasma pneumoniae M129 chromosome, complete genome.			Unknown	No matches to profiles found	Unknown	No signal peptide detected	Unknown	No matches against database	Unknown		Unknown	No matches against database					Unknown	No motifs found	Unknown		Unknown		Unknown	No internal helices found	Unknown		2.50	2.50	2.50	2.50	Unknown				2.50	3.00
ref|NP_109695.1	DNA polymerase III subunit delta	9184..9945	NC_000912.1	Mycoplasma pneumoniae M129 chromosome, complete genome.			Unknown	No matches to profiles found	Unknown	No signal peptide detected	Unknown	No matches against database	Unknown		Unknown	No matches against database					Unknown	No motifs found	Unknown		Unknown		Unknown	No internal helices found	Unknown		2.50	2.50	2.50	2.50	Unknown				2.50	3.00
ref|NP_109696.1	tRNA modification GTPase MnmE	9947..11275	NC_000912.1	Mycoplasma pneumoniae M129 chromosome, complete genome.			Unknown	No matches to profiles found	Unknown	No signal peptide detected	Unknown	No matches against database	Unknown		Cytoplasmic	matched 32171844: tRNA modification GTPase trmE					Unknown	No motifs found	Cytoplasmic		Unknown		Unknown	No internal helices found	Unknown		0.00	0.01	0.02	9.97	Cytoplasmic				9.97	3.00
ref|NP_109697.1	deoxyribonuclease	11275..12060	NC_000912.1	Mycoplasma pneumoniae M129 chromosome, complete genome.			Unknown	No matches to profiles found	Unknown	No signal peptide detected	Unknown	No matches against database	Unknown		Cytoplasmic	matched 12644183: Deoxyribonuclease tatD (DNase tatD)					Unknown	No motifs found	Cytoplasmic		Unknown		Unknown	No internal helices found	Unknown		0.00	0.01	0.02	9.97	Cytoplasmic				9.97	3.00
ref|NP_109698.1	hypothetical protein	12257..12652	NC_000912.1	Mycoplasma pneumoniae M129 chromosome, complete genome.			Unknown	No matches to profiles found	Unknown	No signal peptide detected	Unknown	No matches against database	Unknown		Unknown	No matches against database					Unknown	No motifs found	Cytoplasmic		Unknown		Unknown	No internal helices found	Unknown		1.15	0.62	0.73	7.50	Cytoplasmic				7.50	3.00
ref|NP_109699.1	lipoprotein	c12838..13533	NC_000912.1	Mycoplasma pneumoniae M129 chromosome, complete genome.			Unknown	No matches to profiles found	Unknown	No signal peptide detected	Unknown	No matches against database	Unknown		Unknown	No matches against database					Unknown	No motifs found	Unknown		Unknown		Unknown	No internal helices found	Unknown		2.50	2.50	2.50	2.50	Unknown				2.50	3.00
ref|NP_109700.1	hypothetical protein	c13558..14265	NC_000912.1	Mycoplasma pneumoniae M129 chromosome, complete genome.			Unknown	No matches to profiles found	Unknown	No signal peptide detected	Unknown	No matches against database	Unknown		Unknown	No matches against database					Unknown	No motifs found	Cytoplasmic		Unknown		Unknown	No internal helices found	Unknown		1.15	0.62	0.73	7.50	Cytoplasmic				7.50	3.00
ref|NP_109701.1	hypothetical protein	14992..15765	NC_000912.1	Mycoplasma pneumoniae M129 chromosome, complete genome.			Unknown	No matches to profiles found	Unknown	No signal peptide detected	Unknown	No matches against database	Unknown		Unknown	No matches against database					Unknown	No motifs found	Cytoplasmic		Unknown		Unknown	No internal helices found	Unknown		1.15	0.62	0.73	7.50	Cytoplasmic				7.50	3.00
ref|NP_109702.1	hypothetical protein	15867..16505	NC_000912.1	Mycoplasma pneumoniae M129 chromosome, complete genome.			Unknown	No matches to profiles found	Unknown	No signal peptide detected	Unknown	No matches against database	Unknown		Unknown	No matches against database					Unknown	No motifs found	Unknown		Unknown		Unknown	No internal helices found	Unknown		2.50	2.50	2.50	2.50	Unknown				2.50	3.00
ref|NP_109703.1	hypothetical protein	c16482..17339	NC_000912.1	Mycoplasma pneumoniae M129 chromosome, complete genome.			Unknown	No matches to profiles found	Unknown	No signal peptide detected	Unknown	No matches against database	Unknown		Unknown	No matches against database					Unknown	No motifs found	Unknown		Unknown		Unknown	No internal helices found	Unknown		2.50	2.50	2.50	2.50	Unknown				2.50	3.00
ref|NP_109704.1	RimK family alpha-L-glutamate ligase	c17339..18205	NC_000912.1	Mycoplasma pneumoniae M129 chromosome, complete genome.			Unknown	No matches to profiles found	Unknown	No signal peptide detected	Unknown	No matches against database	Unknown		Unknown	No matches against database					Unknown	No motifs found	Unknown		Unknown		Unknown	No internal helices found	Unknown		2.50	2.50	2.50	2.50	Unknown				2.50	3.00
ref|NP_109705.1	bifunctional 5,10-methylene-tetrahydrofolate dehydrogenase/methenyl tetrahydrofolate cyclohydrolase	c18180..18989	NC_000912.1	Mycoplasma pneumoniae M129 chromosome, complete genome.			Unknown	No matches to profiles found	Unknown	No signal peptide detected	Unknown	No matches against database	Unknown		Unknown	No matches against database					Unknown	No motifs found	Cytoplasmic		Unknown		Unknown	No internal helices found	Unknown		1.15	0.62	0.73	7.50	Cytoplasmic				7.50	3.00
ref|NP_109706.1	ABC transporter ATP-binding protein	19325..21196	NC_000912.1	Mycoplasma pneumoniae M129 chromosome, complete genome.			Unknown	No matches to profiles found	Unknown	No signal peptide detected	Unknown	No matches against database	CytoplasmicMembrane		CytoplasmicMembrane	matched 15641880: Cytoplasmic membrane integral membrane protein					Unknown	No motifs found	Unknown		Unknown		CytoplasmicMembrane	6 internal helices found	Unknown		9.99	0.00	0.00	0.00	Cytoplasmic Membrane				9.99	3.00
ref|NP_109707.1	ABC transporter ATP-binding protein	21108..23012	NC_000912.1	Mycoplasma pneumoniae M129 chromosome, complete genome.			Unknown	No matches to profiles found	Unknown	No signal peptide detected	Unknown	No matches against database	CytoplasmicMembrane		CytoplasmicMembrane	matched 81855910: Putative multidrug export ATP-binding/permease protein SAV1866					Unknown	No motifs found	Unknown		Unknown		CytoplasmicMembrane	6 internal helices found	Unknown		9.99	0.00	0.00	0.00	Cytoplasmic Membrane				9.99	3.00
ref|NP_109708.1	ATP-dependent helicase	23022..26114	NC_000912.1	Mycoplasma pneumoniae M129 chromosome, complete genome.			Unknown	No matches to profiles found	Unknown	No signal peptide detected	Unknown	No matches against database	Unknown		Unknown	No matches against database					Unknown	No motifs found	Cytoplasmic		Unknown		Unknown	No internal helices found	Unknown		1.15	0.62	0.73	7.50	Cytoplasmic				7.50	3.00
ref|NP_109709.1	molecular chaperone DnaJ	26160..27332	NC_000912.1	Mycoplasma pneumoniae M129 chromosome, complete genome.			Unknown	No matches to profiles found	Unknown	No signal peptide detected	Unknown	No matches against database	Unknown		Cytoplasmic	matched 118719: Chaperone protein dnaJ					Unknown	No motifs found	Cytoplasmic		Unknown		Unknown	No internal helices found	Unknown		0.00	0.01	0.02	9.97	Cytoplasmic				9.97	3.00
ref|NP_109710.1	proline iminopeptidase	27316..28245	NC_000912.1	Mycoplasma pneumoniae M129 chromosome, complete genome.			Unknown	No matches to profiles found	Unknown	No signal peptide detected	Unknown	No matches against database	Unknown		Cytoplasmic	matched 12230400: Proline iminopeptidase					Unknown	No motifs found	Unknown		Unknown		Unknown	No internal helices found	Unknown		0.01	0.15	0.17	9.67	Cytoplasmic				9.67	3.00
ref|NP_109711.1	methionine--tRNA ligase	28245..29783	NC_000912.1	Mycoplasma pneumoniae M129 chromosome, complete genome.			Unknown	No matches to profiles found	Unknown	No signal peptide detected	Cytoplasmic	matched 100% 2501031: Methionyl-tRNA synthetase	Unknown		Cytoplasmic	matched 2501031: Methionyl-tRNA synthetase					Unknown	No motifs found	Unknown		Unknown		Unknown	1 internal helix found	Unknown		0.00	0.00	0.00	9.99	Cytoplasmic				9.99	3.00
ref|NP_109712.1	DNA-directed RNA polymerase subunit delta	29804..30244	NC_000912.1	Mycoplasma pneumoniae M129 chromosome, complete genome.			Unknown	No matches to profiles found	Unknown	No signal peptide detected	Unknown	No matches against database	Unknown		Unknown	No matches against database					Unknown	No motifs found	Cytoplasmic		Unknown		Unknown	No internal helices found	Unknown		1.15	0.62	0.73	7.50	Cytoplasmic				7.50	3.00
ref|NP_109713.1	fructose-bisphosphate aldolase	30244..31110	NC_000912.1	Mycoplasma pneumoniae M129 chromosome, complete genome.			Unknown	No matches to profiles found	Unknown	No signal peptide detected	Unknown	No matches against database	Unknown		Unknown	No matches against database					Unknown	No motifs found	Cytoplasmic		Unknown		Unknown	No internal helices found	Unknown		1.15	0.62	0.73	7.50	Cytoplasmic				7.50	3.00
ref|NP_109714.1	ribosome-binding ATPase YchF	31111..32199	NC_000912.1	Mycoplasma pneumoniae M129 chromosome, complete genome.			Unknown	No matches to profiles found	Unknown	No signal peptide detected	Unknown	No matches against database	Unknown		Unknown	No matches against database					Unknown	No motifs found	Cytoplasmic		Unknown		Unknown	No internal helices found	Unknown		1.15	0.62	0.73	7.50	Cytoplasmic				7.50	3.00
ref|NP_109715.1	hypothetical protein	c32202..33026	NC_000912.1	Mycoplasma pneumoniae M129 chromosome, complete genome.			Unknown	No matches to profiles found	Unknown	No signal peptide detected	Unknown	No matches against database	Unknown		Unknown	No matches against database					Unknown	No motifs found	Unknown		Unknown		Unknown	No internal helices found	Unknown		2.50	2.50	2.50	2.50	Unknown				2.50	3.00
ref|NP_109716.1	glycosyltransferase	33059..33958	NC_000912.1	Mycoplasma pneumoniae M129 chromosome, complete genome.			Unknown	No matches to profiles found	Unknown	No signal peptide detected	Unknown	No matches against database	Unknown		CytoplasmicMembrane	matched 62900119: Hyaluronan synthase					Unknown	No motifs found	Unknown		Unknown		Unknown	No internal helices found	Unknown		9.51	0.16	0.15	0.17	Cytoplasmic Membrane				9.51	3.00
ref|NP_109717.1	elongation factor P	33979..34551	NC_000912.1	Mycoplasma pneumoniae M129 chromosome, complete genome.			Unknown	No matches to profiles found	Unknown	No signal peptide detected	Cytoplasmic	matched 100% 2494273: Elongation factor P	Unknown		Cytoplasmic	matched 2494273: Elongation factor P					Unknown	No motifs found	Cytoplasmic		Unknown		Unknown	No internal helices found	Unknown		0.00	0.00	0.00	9.99	Cytoplasmic				9.99	3.00
ref|NP_109718.1	hypothetical protein	34469..34975	NC_000912.1	Mycoplasma pneumoniae M129 chromosome, complete genome.			Unknown	No matches to profiles found	Unknown	No signal peptide detected	Unknown	No matches against database	Unknown		Unknown	No matches against database					Unknown	No motifs found	Cytoplasmic		Unknown		Unknown	1 internal helix found	Unknown		1.15	0.62	0.73	7.50	Cytoplasmic				7.50	3.00
ref|NP_109719.1	hypothetical protein	34975..35586	NC_000912.1	Mycoplasma pneumoniae M129 chromosome, complete genome.			Unknown	No matches to profiles found	Unknown	No signal peptide detected	Unknown	No matches against database	CytoplasmicMembrane		Unknown	No matches against database					Unknown	No motifs found	Unknown		Unknown		CytoplasmicMembrane	4 internal helices found	Unknown		9.99	0.00	0.00	0.00	Cytoplasmic Membrane				9.99	3.00
ref|NP_109720.1	hypothetical protein	c35810..36136	NC_000912.1	Mycoplasma pneumoniae M129 chromosome, complete genome.			Unknown	No matches to profiles found	Unknown	No signal peptide detected	Unknown	No matches against database	Unknown		Unknown	No matches against database					Unknown	No motifs found	Unknown		Unknown		Unknown	No internal helices found	Extracellular		0.05	0.80	8.91	0.24	Extracellular				8.91	3.00
ref|NP_109721.1	uracil phosphoribosyltransferase	c36140..36760	NC_000912.1	Mycoplasma pneumoniae M129 chromosome, complete genome.			Unknown	No matches to profiles found	Unknown	No signal peptide detected	Unknown	No matches against database	Unknown		Unknown	No matches against database					Unknown	No motifs found	Cytoplasmic		Unknown		Unknown	No internal helices found	Unknown		1.15	0.62	0.73	7.50	Cytoplasmic				7.50	3.00
ref|NP_109722.1	DNA polymerase III PolC	c36800..41131	NC_000912.1	Mycoplasma pneumoniae M129 chromosome, complete genome.			Unknown	No matches to profiles found	Unknown	No signal peptide detected	Unknown	No matches against database	Unknown		Cytoplasmic	matched 118793: DNA polymerase III polC-type					Unknown	No motifs found	Cytoplasmic		Unknown		Unknown	No internal helices found	Unknown		0.00	0.01	0.02	9.97	Cytoplasmic				9.97	3.00
ref|NP_109723.1	hypothetical protein	41409..43409	NC_000912.1	Mycoplasma pneumoniae M129 chromosome, complete genome.			Unknown	No matches to profiles found	Unknown	No signal peptide detected	Unknown	No matches against database	Unknown		Unknown	No matches against database					Unknown	No motifs found	Unknown		Unknown		Unknown	No internal helices found	Unknown		2.50	2.50	2.50	2.50	Unknown				2.50	3.00
ref|NP_109724.1	hypothetical protein	43581..45602	NC_000912.1	Mycoplasma pneumoniae M129 chromosome, complete genome.			Unknown	No matches to profiles found	Unknown	No signal peptide detected	Unknown	No matches against database	Unknown		Unknown	No matches against database					Unknown	No motifs found	Unknown		Unknown		Unknown	No internal helices found	Unknown		2.50	2.50	2.50	2.50	Unknown				2.50	3.00
ref|NP_109725.1	hypothetical protein	45770..46213	NC_000912.1	Mycoplasma pneumoniae M129 chromosome, complete genome.			Unknown	No matches to profiles found	Unknown	No signal peptide detected	Unknown	No matches against database	CytoplasmicMembrane		Unknown	No matches against database					Unknown	No motifs found	Unknown		Unknown		CytoplasmicMembrane	3 internal helices found	Unknown		9.99	0.00	0.00	0.00	Cytoplasmic Membrane				9.99	3.00
ref|NP_109726.1	hypothetical protein	c46442..46792	NC_000912.1	Mycoplasma pneumoniae M129 chromosome, complete genome.			Unknown	No matches to profiles found	Unknown	No signal peptide detected	Unknown	No matches against database	Unknown		Unknown	No matches against database					Unknown	No motifs found	Cytoplasmic		Unknown		Unknown	No internal helices found	Unknown		1.15	0.62	0.73	7.50	Cytoplasmic				7.50	3.00
ref|NP_109730.1	hypothetical protein	49292..51310	NC_000912.1	Mycoplasma pneumoniae M129 chromosome, complete genome.			Unknown	No matches to profiles found	Unknown	No signal peptide detected	Unknown	No matches against database	Unknown		Unknown	No matches against database					Unknown	No motifs found	Unknown		Unknown		Unknown	No internal helices found	Unknown		2.50	2.50	2.50	2.50	Unknown				2.50	3.00
ref|NP_109731.1	glycerol uptake facilitator	51634..52428	NC_000912.1	Mycoplasma pneumoniae M129 chromosome, complete genome.			Unknown	No matches to profiles found	Unknown	No signal peptide detected	Unknown	No matches against database	CytoplasmicMembrane		CytoplasmicMembrane	matched 19856751: Probable glycerol uptake facilitator protein					Unknown	No motifs found	Unknown		Unknown		CytoplasmicMembrane	6 internal helices found	Unknown		9.99	0.00	0.00	0.00	Cytoplasmic Membrane				9.99	3.00
ref|YP_009121698.1	hypothetical protein	c52399..52533	NC_000912.1	Mycoplasma pneumoniae M129 chromosome, complete genome.			Unknown	No matches to profiles found	Unknown	No signal peptide detected	Unknown	No matches against database	Unknown		Unknown	No matches against database					Unknown	No motifs found	Unknown		Unknown		Unknown	No internal helices found	Extracellular		0.05	0.80	8.91	0.24	Extracellular				8.91	3.00
ref|NP_109732.1	thymidine kinase	c52475..53050	NC_000912.1	Mycoplasma pneumoniae M129 chromosome, complete genome.			Unknown	No matches to profiles found	Unknown	No signal peptide detected	Unknown	No matches against database	Unknown		Cytoplasmic	matched 16080759: thymidine kinase [Bacillus subtilis subsp. subtilis str. 168]					Unknown	No motifs found	Cytoplasmic		Unknown		Unknown	No internal helices found	Unknown		0.00	0.01	0.02	9.97	Cytoplasmic				9.97	3.00
ref|NP_109733.1	histidine--tRNA ligase	53077..54321	NC_000912.1	Mycoplasma pneumoniae M129 chromosome, complete genome.			Cytoplasmic	matched PS50862: AA_TRNA_LIGASE_II Profile - Cytoplasmic	Unknown	No signal peptide detected	Cytoplasmic	matched 100% 2500999: Histidyl-tRNA synthetase	Unknown		Cytoplasmic	matched 2500999: Histidyl-tRNA synthetase					Unknown	No motifs found	Cytoplasmic		Unknown		Unknown	No internal helices found	Unknown		0.00	0.00	0.00	9.99	Cytoplasmic				9.99	3.00
ref|NP_109734.1	aspartate--tRNA ligase	54293..55966	NC_000912.1	Mycoplasma pneumoniae M129 chromosome, complete genome.			Cytoplasmic	matched PS50862: AA_TRNA_LIGASE_II Profile - Cytoplasmic	Unknown	No signal peptide detected	Cytoplasmic	matched 100% 2500968: Aspartyl-tRNA synthetase	Unknown		Cytoplasmic	matched 2500968: Aspartyl-tRNA synthetase					Unknown	No motifs found	Cytoplasmic		Unknown		Unknown	No internal helices found	Unknown		0.00	0.00	0.00	9.99	Cytoplasmic				9.99	3.00
ref|NP_109735.1	nicotinate phosphoribosyltransferase	55942..57297	NC_000912.1	Mycoplasma pneumoniae M129 chromosome, complete genome.			Unknown	No matches to profiles found	Unknown	No signal peptide detected	Unknown	No matches against database	Unknown		Unknown	No matches against database					Unknown	No motifs found	Unknown		Unknown		Unknown	No internal helices found	Unknown		2.50	2.50	2.50	2.50	Unknown				2.50	3.00
ref|YP_009121699.1	hypothetical protein	c56276..56356	NC_000912.1	Mycoplasma pneumoniae M129 chromosome, complete genome.			Unknown	No matches to profiles found	Unknown	No signal peptide detected	Unknown	No matches against database	Unknown		Unknown	No matches against database					Unknown	No motifs found	Unknown		Unknown		Unknown	No internal helices found	Unknown		2.50	2.50	2.50	2.50	Unknown				2.50	3.00
ref|YP_009121700.1	hypothetical protein	56969..57229	NC_000912.1	Mycoplasma pneumoniae M129 chromosome, complete genome.			Unknown	No matches to profiles found	Unknown	No signal peptide detected	Unknown	No matches against database	CytoplasmicMembrane		Unknown	No matches against database					Unknown	No motifs found	Unknown		Unknown		Unknown	1 internal helix found	Unknown		9.55	0.12	0.01	0.32	Cytoplasmic Membrane				9.55	3.00
ref|NP_109736.1	hypothetical protein	57886..59442	NC_000912.1	Mycoplasma pneumoniae M129 chromosome, complete genome.			Unknown	No matches to profiles found	Unknown	No signal peptide detected	Unknown	No matches against database	Unknown		Unknown	No matches against database					Unknown	No motifs found	Unknown		Unknown		Unknown	No internal helices found	Unknown		2.50	2.50	2.50	2.50	Unknown				2.50	3.00
ref|NP_109737.1	hypothetical protein	59619..61517	NC_000912.1	Mycoplasma pneumoniae M129 chromosome, complete genome.			Unknown	No matches to profiles found	Unknown	No signal peptide detected	Unknown	No matches against database	Unknown		Unknown	No matches against database					Unknown	No motifs found	Cytoplasmic		Unknown		Unknown	No internal helices found	Unknown		1.15	0.62	0.73	7.50	Cytoplasmic				7.50	3.00
ref|NP_109738.1	glycerol kinase	c61977..63503	NC_000912.1	Mycoplasma pneumoniae M129 chromosome, complete genome.			Unknown	No matches to profiles found	Unknown	No signal peptide detected	Unknown	No matches against database	CytoplasmicMembrane		Cytoplasmic	matched 15598778: |glycerol kinase|4013685 - 4015202					Unknown	No motifs found	Unknown		Unknown		Unknown	No internal helices found	Unknown		0.30	0.06	0.01	9.64	Cytoplasmic				9.64	3.00
ref|NP_109739.1	dehydrogenase	c63494..64648	NC_000912.1	Mycoplasma pneumoniae M129 chromosome, complete genome.			Unknown	No matches to profiles found	Unknown	No signal peptide detected	Unknown	No matches against database	Unknown		Unknown	No matches against database					Unknown	No motifs found	Cytoplasmic		Unknown		Unknown	No internal helices found	Unknown		1.15	0.62	0.73	7.50	Cytoplasmic				7.50	3.00
ref|NP_109740.1	lipoprotein	64831..66804	NC_000912.1	Mycoplasma pneumoniae M129 chromosome, complete genome.			Unknown	No matches to profiles found	Unknown	No signal peptide detected	Unknown	No matches against database	Unknown		Unknown	No matches against database					Unknown	No motifs found	Unknown		Unknown		Unknown	2 internal helices found	Unknown		2.50	2.50	2.50	2.50	Unknown				2.50	3.00
ref|NP_109741.1	phosphocarrier protein HPr	66822..67088	NC_000912.1	Mycoplasma pneumoniae M129 chromosome, complete genome.			Unknown	No matches to profiles found	Unknown	No signal peptide detected	Unknown	No matches against database	Unknown		Cytoplasmic	matched 1172719: Phosphocarrier protein HPr					Cytoplasmic	matched PS00369: PTS_HPR_HIS Pattern - Cytoplasmic	Cytoplasmic		Unknown		Unknown	No internal helices found	Unknown		0.00	0.00	0.00	9.99	Cytoplasmic				9.99	3.00
ref|NP_109742.1	hypothetical protein	68627..68998	NC_000912.1	Mycoplasma pneumoniae M129 chromosome, complete genome.			Unknown	No matches to profiles found	Non-Cytoplasmic	Signal peptide detected	Unknown	No matches against database	Unknown		Unknown	No matches against database					Unknown	No motifs found	Unknown		Unknown		Unknown	1 internal helix found	Unknown		3.33	3.33	3.33	0.00	Unknown				3.33	3.00
ref|NP_109743.1	spermidine/putrescine transport ATP-binding protein	70404..72086	NC_000912.1	Mycoplasma pneumoniae M129 chromosome, complete genome.			Unknown	No matches to profiles found	Unknown	No signal peptide detected	Unknown	No matches against database	Unknown		CytoplasmicMembrane	matched 118129: Sulfate/thiosulfate import ATP-binding protein cysA					Unknown	No motifs found	Cytoplasmic		Unknown		Unknown	No internal helices found	Unknown		8.78	0.08	0.09	1.05	Cytoplasmic Membrane				8.78	3.00
ref|NP_109744.1	spermidine/putrescine transport system permease	72088..72948	NC_000912.1	Mycoplasma pneumoniae M129 chromosome, complete genome.			Unknown	No matches to profiles found	Unknown	No signal peptide detected	Unknown	No matches against database	CytoplasmicMembrane		CytoplasmicMembrane	matched 130689: Cytoplasmic membrane integral membrane protein					Unknown	No motifs found	Unknown		Unknown		CytoplasmicMembrane	6 internal helices found	Unknown		9.99	0.00	0.00	0.00	Cytoplasmic Membrane				9.99	3.00
ref|NP_109745.1	spermidine/putrescine transport system permease	72941..73801	NC_000912.1	Mycoplasma pneumoniae M129 chromosome, complete genome.			Unknown	No matches to profiles found	Unknown	No signal peptide detected	Unknown	No matches against database	CytoplasmicMembrane		CytoplasmicMembrane	matched 130690: Cytoplasmic membrane integral membrane protein					Unknown	No motifs found	Unknown		Unknown		CytoplasmicMembrane	6 internal helices found	Unknown		9.99	0.00	0.00	0.00	Cytoplasmic Membrane				9.99	3.00
ref|NP_109746.1	lipoprotein	73786..75243	NC_000912.1	Mycoplasma pneumoniae M129 chromosome, complete genome.			Unknown	No matches to profiles found	Unknown	No signal peptide detected	Unknown	No matches against database	Unknown		Unknown	No matches against database					Unknown	No motifs found	Unknown		Unknown		Unknown	No internal helices found	Unknown		2.50	2.50	2.50	2.50	Unknown				2.50	3.00
ref|NP_109747.1	tRNA N6-adenosine threonylcarbamoyltransferase	75243..76202	NC_000912.1	Mycoplasma pneumoniae M129 chromosome, complete genome.			Unknown	No matches to profiles found	Unknown	No signal peptide detected	Unknown	No matches against database	Unknown		Unknown	No matches against database					Unknown	No motifs found	Cytoplasmic		Unknown		Unknown	No internal helices found	Unknown		1.15	0.62	0.73	7.50	Cytoplasmic				7.50	3.00
ref|NP_109748.1	S-adenosylmethionine synthase	76186..77337	NC_000912.1	Mycoplasma pneumoniae M129 chromosome, complete genome.			Unknown	No matches to profiles found	Unknown	No signal peptide detected	Cytoplasmic	matched 100% 2500686: S-adenosylmethionine synthetase	Unknown		Cytoplasmic	matched 2500686: S-adenosylmethionine synthetase					Unknown	No motifs found	Cytoplasmic		Unknown		Unknown	No internal helices found	Unknown		0.00	0.00	0.00	9.99	Cytoplasmic				9.99	3.00
ref|YP_009121701.1	hypothetical protein	77313..77594	NC_000912.1	Mycoplasma pneumoniae M129 chromosome, complete genome.			Unknown	No matches to profiles found	Unknown	No signal peptide detected	Unknown	No matches against database	CytoplasmicMembrane		Unknown	No matches against database					Unknown	No motifs found	Unknown		Unknown		Unknown	1 internal helix found	Unknown		9.55	0.12	0.01	0.32	Cytoplasmic Membrane				9.55	3.00
ref|NP_109749.1	signal recognition particle protein	c77625..78977	NC_000912.1	Mycoplasma pneumoniae M129 chromosome, complete genome.			Unknown	No matches to profiles found	Unknown	No signal peptide detected	Unknown	No matches against database	CytoplasmicMembrane		CytoplasmicMembrane	matched 586037: Signal recognition particle protein					Unknown	No motifs found	Cytoplasmic		Unknown		Unknown	No internal helices found	Unknown		9.96	0.00	0.00	0.04	Cytoplasmic Membrane				9.96	3.00
ref|NP_109750.1	purine nucleoside phosphorylase	79033..79749	NC_000912.1	Mycoplasma pneumoniae M129 chromosome, complete genome.			Unknown	No matches to profiles found	Unknown	No signal peptide detected	Unknown	No matches against database	Unknown		Cytoplasmic	matched 136740: Uridine phosphorylase					Unknown	No motifs found	Cytoplasmic		Unknown		Unknown	No internal helices found	Unknown		0.00	0.01	0.02	9.97	Cytoplasmic				9.97	3.00
ref|NP_109751.1	2-deoxyribose-5-phosphate aldolase	79753..80427	NC_000912.1	Mycoplasma pneumoniae M129 chromosome, complete genome.			Unknown	No matches to profiles found	Unknown	No signal peptide detected	Unknown	No matches against database	Unknown		Cytoplasmic	matched 1352232: Deoxyribose-phosphate aldolase (EC 4.1.2.4) (Phosphodeoxyriboaldolase) (Deoxyriboaldolase)					Unknown	No motifs found	Cytoplasmic		Unknown		Unknown	No internal helices found	Unknown		0.00	0.01	0.02	9.97	Cytoplasmic				9.97	3.00
ref|NP_109752.1	thymidine phosphorylase	80414..81679	NC_000912.1	Mycoplasma pneumoniae M129 chromosome, complete genome.			Unknown	No matches to profiles found	Unknown	No signal peptide detected	Unknown	No matches against database	Unknown		Unknown	No matches against database					Unknown	No motifs found	Unknown		Unknown		Unknown	No internal helices found	Unknown		2.50	2.50	2.50	2.50	Unknown				2.50	3.00
ref|NP_109753.1	cytidine deaminase	81690..82091	NC_000912.1	Mycoplasma pneumoniae M129 chromosome, complete genome.			Unknown	No matches to profiles found	Unknown	No signal peptide detected	Unknown	No matches against database	Unknown		Unknown	No matches against database					Unknown	No motifs found	Unknown		Unknown		Unknown	No internal helices found	Unknown		2.50	2.50	2.50	2.50	Unknown				2.50	3.00
ref|NP_109754.1	phosphomannomutase	82081..83745	NC_000912.1	Mycoplasma pneumoniae M129 chromosome, complete genome.			Unknown	No matches to profiles found	Unknown	No signal peptide detected	Unknown	No matches against database	Unknown		Unknown	No matches against database					Unknown	No motifs found	Cytoplasmic		Unknown		Unknown	No internal helices found	Unknown		1.15	0.62	0.73	7.50	Cytoplasmic				7.50	3.00
ref|NP_109755.1	transcription termination/antitermination protein NusG	c83713..84675	NC_000912.1	Mycoplasma pneumoniae M129 chromosome, complete genome.			Unknown	No matches to profiles found	Unknown	No signal peptide detected	Unknown	No matches against database	Unknown		Unknown	No matches against database					Unknown	No motifs found	Cytoplasmic		Unknown		Unknown	No internal helices found	Unknown		1.15	0.62	0.73	7.50	Cytoplasmic				7.50	3.00
ref|NP_109756.1	preprotein translocase subunit SecE	c84683..85060	NC_000912.1	Mycoplasma pneumoniae M129 chromosome, complete genome.			Unknown	No matches to profiles found	Unknown	No signal peptide detected	Unknown	No matches against database	CytoplasmicMembrane		Unknown	No matches against database					Unknown	No motifs found	Unknown		Unknown		Unknown	1 internal helix found	Unknown		9.55	0.12	0.01	0.32	Cytoplasmic Membrane				9.55	3.00
ref|NP_109757.1	50S ribosomal protein L33	c85066..85212	NC_000912.1	Mycoplasma pneumoniae M129 chromosome, complete genome.			Unknown	No matches to profiles found	Unknown	No signal peptide detected	Unknown	No matches against database	Unknown		Cytoplasmic	matched 16077167: 50S ribosomal protein L33 [Bacillus subtilis subsp. subtilis str. 168]					Unknown	No motifs found	Unknown		Unknown		Unknown	No internal helices found	Unknown		0.01	0.15	0.17	9.67	Cytoplasmic				9.67	3.00
ref|NP_109758.1	hypothetical protein	c85228..85611	NC_000912.1	Mycoplasma pneumoniae M129 chromosome, complete genome.			Unknown	No matches to profiles found	Unknown	No signal peptide detected	Unknown	No matches against database	CytoplasmicMembrane		Unknown	No matches against database					Unknown	No motifs found	Unknown		Unknown		Unknown	2 internal helices found	Unknown		9.55	0.12	0.01	0.32	Cytoplasmic Membrane				9.55	3.00
ref|NP_109759.1	rRNA small subunit methyltransferase	c85598..86428	NC_000912.1	Mycoplasma pneumoniae M129 chromosome, complete genome.			Unknown	No matches to profiles found	Unknown	No signal peptide detected	Unknown	No matches against database	Unknown		Unknown	No matches against database					Unknown	No motifs found	Cytoplasmic		Unknown		Unknown	No internal helices found	Unknown		1.15	0.62	0.73	7.50	Cytoplasmic				7.50	3.00
ref|NP_109760.1	ribonuclease M5	c86410..86946	NC_000912.1	Mycoplasma pneumoniae M129 chromosome, complete genome.			Unknown	No matches to profiles found	Unknown	No signal peptide detected	Unknown	No matches against database	Unknown		Unknown	No matches against database					Unknown	No motifs found	Unknown		Unknown		Unknown	No internal helices found	Unknown		2.50	2.50	2.50	2.50	Unknown				2.50	3.00
ref|NP_109761.1	ribose-phosphate pyrophosphokinase	c86925..88091	NC_000912.1	Mycoplasma pneumoniae M129 chromosome, complete genome.			Unknown	No matches to profiles found	Unknown	No signal peptide detected	Unknown	No matches against database	Unknown		Cytoplasmic	matched 67466690: Ribose-phosphate pyrophosphokinase					Unknown	No motifs found	Cytoplasmic		Unknown		Unknown	No internal helices found	Unknown		0.00	0.01	0.02	9.97	Cytoplasmic				9.97	3.00
ref|NP_109762.1	SsrA-binding protein	c87898..88341	NC_000912.1	Mycoplasma pneumoniae M129 chromosome, complete genome.			Unknown	No matches to profiles found	Unknown	No signal peptide detected	Unknown	No matches against database	Unknown		Unknown	No matches against database					Unknown	No motifs found	Unknown		Unknown		Unknown	No internal helices found	Unknown		2.50	2.50	2.50	2.50	Unknown				2.50	3.00
ref|NP_109763.1	glycosyl transferase family protein	88348..89247	NC_000912.1	Mycoplasma pneumoniae M129 chromosome, complete genome.			Unknown	No matches to profiles found	Unknown	No signal peptide detected	Unknown	No matches against database	Unknown		Unknown	No matches against database					Unknown	No motifs found	Unknown		Unknown		Unknown	No internal helices found	Unknown		2.50	2.50	2.50	2.50	Unknown				2.50	3.00
ref|NP_109764.1	hypothetical protein	c89299..90993	NC_000912.1	Mycoplasma pneumoniae M129 chromosome, complete genome.			Unknown	No matches to profiles found	Unknown	No signal peptide detected	Unknown	No matches against database	CytoplasmicMembrane		Unknown	No matches against database					Unknown	No motifs found	Unknown		Unknown		CytoplasmicMembrane	12 internal helices found	Unknown		9.99	0.00	0.00	0.00	Cytoplasmic Membrane				9.99	3.00
ref|NP_109765.1	hypothetical protein	c91199..92839	NC_000912.1	Mycoplasma pneumoniae M129 chromosome, complete genome.			Unknown	No matches to profiles found	Unknown	No signal peptide detected	Unknown	No matches against database	CytoplasmicMembrane		Unknown	No matches against database					Unknown	No motifs found	Unknown		Unknown		CytoplasmicMembrane	13 internal helices found	Unknown		9.99	0.00	0.00	0.00	Cytoplasmic Membrane				9.99	3.00
ref|NP_109766.1	PTS system fructose transporter subunit IIABC	93191..95275	NC_000912.1	Mycoplasma pneumoniae M129 chromosome, complete genome.			Unknown	No matches to profiles found	Unknown	No signal peptide detected	Unknown	No matches against database	CytoplasmicMembrane		CytoplasmicMembrane	matched 131490: Cytoplasmic membrane integral membrane protein					Unknown	No motifs found	Unknown		Unknown		CytoplasmicMembrane	10 internal helices found	Unknown		9.99	0.00	0.00	0.00	Cytoplasmic Membrane				9.99	3.00
ref|NP_109767.1	1-phosphofructokinase	95268..96170	NC_000912.1	Mycoplasma pneumoniae M129 chromosome, complete genome.			Unknown	No matches to profiles found	Unknown	No signal peptide detected	Unknown	No matches against database	Unknown		Unknown	No matches against database					Unknown	No motifs found	Unknown		Unknown		Unknown	No internal helices found	Unknown		2.50	2.50	2.50	2.50	Unknown				2.50	3.00
ref|NP_109768.1	ABC transporter permease	96407..100567	NC_000912.1	Mycoplasma pneumoniae M129 chromosome, complete genome.			Unknown	No matches to profiles found	Non-Cytoplasmic	Signal peptide detected	Unknown	No matches against database	CytoplasmicMembrane		Unknown	No matches against database					Unknown	No motifs found	Unknown		Unknown		CytoplasmicMembrane	10 internal helices found	Unknown		9.99	0.00	0.00	0.00	Cytoplasmic Membrane				9.99	3.00
ref|NP_109769.1	ABC transporter ATP-binding protein	100567..101964	NC_000912.1	Mycoplasma pneumoniae M129 chromosome, complete genome.			Unknown	No matches to profiles found	Unknown	No signal peptide detected	Unknown	No matches against database	CytoplasmicMembrane		CytoplasmicMembrane	matched 2829633: Cytoplasmic membrane integral membrane protein					Unknown	No motifs found	Unknown		Unknown		Unknown	No internal helices found	Unknown		9.99	0.00	0.00	0.01	Cytoplasmic Membrane				9.99	3.00
ref|NP_109770.1	transketolase	101985..103931	NC_000912.1	Mycoplasma pneumoniae M129 chromosome, complete genome.			Unknown	No matches to profiles found	Unknown	No signal peptide detected	Unknown	No matches against database	Unknown		Unknown	No matches against database					Unknown	No motifs found	Unknown		Unknown		Unknown	No internal helices found	Unknown		2.50	2.50	2.50	2.50	Unknown				2.50	3.00
ref|NP_109771.1	lipoprotein	103941..105542	NC_000912.1	Mycoplasma pneumoniae M129 chromosome, complete genome.			Unknown	No matches to profiles found	Unknown	No signal peptide detected	Unknown	No matches against database	Unknown		Unknown	No matches against database					Unknown	No motifs found	Unknown		Unknown		Unknown	No internal helices found	Unknown		2.50	2.50	2.50	2.50	Unknown				2.50	3.00
ref|NP_109772.1	lipoprotein	105592..107166	NC_000912.1	Mycoplasma pneumoniae M129 chromosome, complete genome.			Unknown	No matches to profiles found	Unknown	No signal peptide detected	Unknown	No matches against database	CytoplasmicMembrane		Unknown	No matches against database					Unknown	No motifs found	Unknown		Unknown		Unknown	1 internal helix found	Unknown		9.55	0.12	0.01	0.32	Cytoplasmic Membrane				9.55	3.00
ref|NP_109773.1	hypothetical protein	107273..108595	NC_000912.1	Mycoplasma pneumoniae M129 chromosome, complete genome.			Unknown	No matches to profiles found	Unknown	No signal peptide detected	Unknown	No matches against database	CytoplasmicMembrane		Unknown	No matches against database					Unknown	No motifs found	Unknown		Unknown		CytoplasmicMembrane	9 internal helices found	Unknown		9.99	0.00	0.00	0.00	Cytoplasmic Membrane				9.99	3.00
ref|NP_109774.1	hypothetical protein	108857..109174	NC_000912.1	Mycoplasma pneumoniae M129 chromosome, complete genome.			Unknown	No matches to profiles found	Unknown	No signal peptide detected	Unknown	No matches against database	CytoplasmicMembrane		Unknown	No matches against database					Unknown	No motifs found	Unknown		Unknown		Unknown	2 internal helices found	Unknown		9.55	0.12	0.01	0.32	Cytoplasmic Membrane				9.55	3.00
ref|NP_109775.1	hypothetical protein	109346..109798	NC_000912.1	Mycoplasma pneumoniae M129 chromosome, complete genome.			Unknown	No matches to profiles found	Unknown	No signal peptide detected	Unknown	No matches against database	CytoplasmicMembrane		Unknown	No matches against database					Unknown	No motifs found	Unknown		Unknown		CytoplasmicMembrane	3 internal helices found	Unknown		9.99	0.00	0.00	0.00	Cytoplasmic Membrane				9.99	3.00
ref|NP_109776.1	hypothetical protein	110813..111118	NC_000912.1	Mycoplasma pneumoniae M129 chromosome, complete genome.			Unknown	No matches to profiles found	Unknown	No signal peptide detected	Unknown	No matches against database	Unknown		Unknown	No matches against database					Unknown	No motifs found	Unknown		Unknown		Unknown	No internal helices found	Unknown		2.50	2.50	2.50	2.50	Unknown				2.50	3.00
ref|NP_109777.1	hypothetical protein	111610..112617	NC_000912.1	Mycoplasma pneumoniae M129 chromosome, complete genome.			Unknown	No matches to profiles found	Unknown	No signal peptide detected	Unknown	No matches against database	Unknown		Unknown	No matches against database					Unknown	No motifs found	Unknown		Unknown		Unknown	No internal helices found	Unknown		2.50	2.50	2.50	2.50	Unknown				2.50	3.00
ref|NP_109778.1	hypothetical protein	112772..113761	NC_000912.1	Mycoplasma pneumoniae M129 chromosome, complete genome.			Unknown	No matches to profiles found	Unknown	No signal peptide detected	Unknown	No matches against database	CytoplasmicMembrane		Unknown	No matches against database					Unknown	No motifs found	Unknown		Unknown		CytoplasmicMembrane	6 internal helices found	Unknown		9.99	0.00	0.00	0.00	Cytoplasmic Membrane				9.99	3.00
ref|NP_109782.1	hypothetical protein	116287..116709	NC_000912.1	Mycoplasma pneumoniae M129 chromosome, complete genome.			Unknown	No matches to profiles found	Unknown	No signal peptide detected	Unknown	No matches against database	Unknown		Unknown	No matches against database					Unknown	No motifs found	Unknown		Unknown		Unknown	No internal helices found	Extracellular		0.05	0.80	8.91	0.24	Extracellular				8.91	3.00
ref|NP_109783.1	hypothetical protein	123290..124054	NC_000912.1	Mycoplasma pneumoniae M129 chromosome, complete genome.			Unknown	No matches to profiles found	Unknown	No signal peptide detected	Unknown	No matches against database	CytoplasmicMembrane		Unknown	No matches against database					Unknown	No motifs found	Unknown		Unknown		CytoplasmicMembrane	6 internal helices found	Unknown		9.99	0.00	0.00	0.00	Cytoplasmic Membrane				9.99	3.00
ref|NP_109784.1	hypothetical protein	124054..124848	NC_000912.1	Mycoplasma pneumoniae M129 chromosome, complete genome.			Unknown	No matches to profiles found	Unknown	No signal peptide detected	Unknown	No matches against database	CytoplasmicMembrane		Unknown	No matches against database					Unknown	No motifs found	Unknown		Unknown		CytoplasmicMembrane	6 internal helices found	Unknown		9.99	0.00	0.00	0.00	Cytoplasmic Membrane				9.99	3.00
ref|NP_109788.1	hypothetical protein	129458..130009	NC_000912.1	Mycoplasma pneumoniae M129 chromosome, complete genome.			Unknown	No matches to profiles found	Unknown	No signal peptide detected	Unknown	No matches against database	Unknown		Unknown	No matches against database					Unknown	No motifs found	Unknown		Unknown		Unknown	No internal helices found	Unknown		2.50	2.50	2.50	2.50	Unknown				2.50	3.00
ref|NP_109789.1	hypothetical protein	130466..131752	NC_000912.1	Mycoplasma pneumoniae M129 chromosome, complete genome.			Unknown	No matches to profiles found	Unknown	No signal peptide detected	Unknown	No matches against database	Unknown		Unknown	No matches against database					Unknown	No motifs found	Unknown		Unknown		Unknown	No internal helices found	Unknown		2.50	2.50	2.50	2.50	Unknown				2.50	3.00
ref|NP_109791.1	hypothetical protein	c134055..134573	NC_000912.1	Mycoplasma pneumoniae M129 chromosome, complete genome.			Unknown	No matches to profiles found	Unknown	No signal peptide detected	Unknown	No matches against database	CytoplasmicMembrane		Unknown	No matches against database					Unknown	No motifs found	Unknown		Unknown		CytoplasmicMembrane	3 internal helices found	Unknown		9.99	0.00	0.00	0.00	Cytoplasmic Membrane				9.99	3.00
ref|NP_109792.1	hypothetical protein	134583..134897	NC_000912.1	Mycoplasma pneumoniae M129 chromosome, complete genome.			Unknown	No matches to profiles found	Unknown	No signal peptide detected	Unknown	No matches against database	Unknown		Unknown	No matches against database					Unknown	No motifs found	Cytoplasmic		Unknown		Unknown	No internal helices found	Unknown		1.15	0.62	0.73	7.50	Cytoplasmic				7.50	3.00
ref|YP_009121702.1	hypothetical protein	135094..135360	NC_000912.1	Mycoplasma pneumoniae M129 chromosome, complete genome.			Unknown	No matches to profiles found	Unknown	No signal peptide detected	Unknown	No matches against database	Unknown		Unknown	No matches against database					Unknown	No motifs found	Cytoplasmic		Unknown		Unknown	No internal helices found	Unknown		1.15	0.62	0.73	7.50	Cytoplasmic				7.50	3.00
ref|NP_109793.1	phenylalanine--tRNA ligase subunit alpha	135731..136756	NC_000912.1	Mycoplasma pneumoniae M129 chromosome, complete genome.			Cytoplasmic	matched PS50862: AA_TRNA_LIGASE_II Profile - Cytoplasmic	Unknown	No signal peptide detected	Cytoplasmic	matched 100% 2500984: Phenylalanyl-tRNA synthetase alpha chain	Unknown		Cytoplasmic	matched 2500984: Phenylalanyl-tRNA synthetase alpha chain					Unknown	No motifs found	Cytoplasmic		Unknown		Unknown	No internal helices found	Unknown		0.00	0.00	0.00	9.99	Cytoplasmic				9.99	3.00
ref|NP_109794.1	phenylalanine--tRNA ligase subunit beta	136759..139176	NC_000912.1	Mycoplasma pneumoniae M129 chromosome, complete genome.			Unknown	No matches to profiles found	Unknown	No signal peptide detected	Cytoplasmic	matched 100% 2500987: Phenylalanyl-tRNA synthetase beta chain (EC 6.1.1.20) (Phenylalanine-- tRNA ligase beta chain) (PheRS)	Unknown		Cytoplasmic	matched 2500987: Phenylalanyl-tRNA synthetase beta chain (EC 6.1.1.20) (Phenylalanine-- tRNA ligase beta chain) (PheRS)					Unknown	No motifs found	Cytoplasmic		Unknown		Unknown	No internal helices found	Unknown		0.00	0.00	0.00	9.99	Cytoplasmic				9.99	3.00
ref|NP_109795.1	hypothetical protein	139289..140044	NC_000912.1	Mycoplasma pneumoniae M129 chromosome, complete genome.			Unknown	No matches to profiles found	Unknown	No signal peptide detected	Unknown	No matches against database	Unknown		Unknown	No matches against database					Unknown	No motifs found	Unknown		Unknown		Unknown	No internal helices found	Unknown		2.50	2.50	2.50	2.50	Unknown				2.50	3.00
ref|NP_109796.1	adenine-specific methyltransferase	140046..141260	NC_000912.1	Mycoplasma pneumoniae M129 chromosome, complete genome.			Unknown	No matches to profiles found	Unknown	No signal peptide detected	Unknown	No matches against database	Unknown		Unknown	No matches against database					Unknown	No motifs found	Cytoplasmic		Unknown		Unknown	No internal helices found	Unknown		1.15	0.62	0.73	7.50	Cytoplasmic				7.50	3.00
ref|NP_109797.1	hypothetical protein	141940..142437	NC_000912.1	Mycoplasma pneumoniae M129 chromosome, complete genome.			Unknown	No matches to profiles found	Unknown	No signal peptide detected	Unknown	No matches against database	Unknown		Unknown	No matches against database					Unknown	No motifs found	Unknown		Unknown		Unknown	No internal helices found	Unknown		2.50	2.50	2.50	2.50	Unknown				2.50	3.00
ref|NP_109798.1	hypothetical protein	142361..144517	NC_000912.1	Mycoplasma pneumoniae M129 chromosome, complete genome.			Unknown	No matches to profiles found	Unknown	No signal peptide detected	Unknown	No matches against database	Unknown		Unknown	No matches against database					Unknown	No motifs found	Cytoplasmic		Unknown		Unknown	No internal helices found	Unknown		1.15	0.62	0.73	7.50	Cytoplasmic				7.50	3.00
ref|NP_109799.1	adenine-specific methyltransferase	145021..146289	NC_000912.1	Mycoplasma pneumoniae M129 chromosome, complete genome.			Unknown	No matches to profiles found	Unknown	No signal peptide detected	Unknown	No matches against database	Unknown		Unknown	No matches against database					Unknown	No motifs found	Cytoplasmic		Unknown		Unknown	No internal helices found	Unknown		1.15	0.62	0.73	7.50	Cytoplasmic				7.50	3.00
ref|NP_109800.1	hypothetical protein	147149..147541	NC_000912.1	Mycoplasma pneumoniae M129 chromosome, complete genome.			Unknown	No matches to profiles found	Unknown	No signal peptide detected	Unknown	No matches against database	CytoplasmicMembrane		Unknown	No matches against database					Unknown	No motifs found	Unknown		Unknown		CytoplasmicMembrane	3 internal helices found	Unknown		9.99	0.00	0.00	0.00	Cytoplasmic Membrane				9.99	3.00
ref|NP_109802.1	acyltransferase	148751..150553	NC_000912.1	Mycoplasma pneumoniae M129 chromosome, complete genome.			Unknown	No matches to profiles found	Unknown	No signal peptide detected	Unknown	No matches against database	Unknown		Unknown	No matches against database					Unknown	No motifs found	Unknown		Unknown		Unknown	No internal helices found	Unknown		2.50	2.50	2.50	2.50	Unknown				2.50	3.00
ref|NP_109803.1	translation initiation factor IF-3	150643..151248	NC_000912.1	Mycoplasma pneumoniae M129 chromosome, complete genome.			Unknown	No matches to profiles found	Unknown	No signal peptide detected	Cytoplasmic	matched 100% 2497284: Translation initiation factor IF-3	Unknown		Cytoplasmic	matched 2497284: Translation initiation factor IF-3					Unknown	No motifs found	Cytoplasmic		Unknown		Unknown	No internal helices found	Unknown		0.00	0.00	0.00	9.99	Cytoplasmic				9.99	3.00
ref|NP_109804.1	50S ribosomal protein L35	151254..151433	NC_000912.1	Mycoplasma pneumoniae M129 chromosome, complete genome.			Unknown	No matches to profiles found	Unknown	No signal peptide detected	Unknown	No matches against database	Unknown		Cytoplasmic	matched 16079938: 50S ribosomal protein L35 [Bacillus subtilis subsp. subtilis str. 168]					Unknown	No motifs found	Unknown		Unknown		Unknown	No internal helices found	Unknown		0.01	0.15	0.17	9.67	Cytoplasmic				9.67	3.00
ref|NP_109805.1	50S ribosomal protein L20	151444..151827	NC_000912.1	Mycoplasma pneumoniae M129 chromosome, complete genome.			Unknown	No matches to profiles found	Unknown	No signal peptide detected	Unknown	No matches against database	Unknown		Cytoplasmic	matched 49483921: 50S ribosomal protein L20 [Staphylococcus aureus subsp. aureus MRSA252]					Unknown	No motifs found	Unknown		Unknown		Unknown	No internal helices found	Unknown		0.01	0.15	0.17	9.67	Cytoplasmic				9.67	3.00
ref|NP_109806.1	ribonuclease HII	c151802..152512	NC_000912.1	Mycoplasma pneumoniae M129 chromosome, complete genome.			Unknown	No matches to profiles found	Unknown	No signal peptide detected	Unknown	No matches against database	Unknown		Unknown	No matches against database					Unknown	No motifs found	Unknown		Unknown		Unknown	No internal helices found	Unknown		2.50	2.50	2.50	2.50	Unknown				2.50	3.00
ref|NP_109807.1	terminal organelle assembly protein TopJ	152568..155300	NC_000912.1	Mycoplasma pneumoniae M129 chromosome, complete genome.			Unknown	No matches to profiles found	Unknown	No signal peptide detected	Unknown	No matches against database	Unknown		Cytoplasmic	matched 118719: Chaperone protein dnaJ					Unknown	No motifs found	Unknown		Unknown		Unknown	No internal helices found	Unknown		0.01	0.15	0.17	9.67	Cytoplasmic				9.67	3.00
ref|NP_109808.1	heat shock protein GrpE	155323..155976	NC_000912.1	Mycoplasma pneumoniae M129 chromosome, complete genome.			Unknown	No matches to profiles found	Unknown	No signal peptide detected	Unknown	No matches against database	Unknown		Unknown	No matches against database					Unknown	No motifs found	Cytoplasmic		Unknown		Unknown	No internal helices found	Unknown		1.15	0.62	0.73	7.50	Cytoplasmic				7.50	3.00
ref|NP_109809.1	hypothetical protein	155976..156341	NC_000912.1	Mycoplasma pneumoniae M129 chromosome, complete genome.			Unknown	No matches to profiles found	Unknown	No signal peptide detected	Unknown	No matches against database	Unknown		Unknown	No matches against database					Unknown	No motifs found	Unknown		Unknown		Unknown	No internal helices found	Unknown		2.50	2.50	2.50	2.50	Unknown				2.50	3.00
ref|NP_109810.1	topoisomerase IV subunit B	156467..158374	NC_000912.1	Mycoplasma pneumoniae M129 chromosome, complete genome.			Unknown	No matches to profiles found	Unknown	No signal peptide detected	Unknown	No matches against database	Unknown		Cytoplasmic	matched 16130926: DNA topoisomerase IV, subunit B [Escherichia coli K12]					Unknown	No motifs found	Cytoplasmic		Unknown		Unknown	No internal helices found	Unknown		0.00	0.01	0.02	9.97	Cytoplasmic				9.97	3.00
ref|NP_109811.1	topoisomerase IV subunit A	158374..160743	NC_000912.1	Mycoplasma pneumoniae M129 chromosome, complete genome.			Unknown	No matches to profiles found	Unknown	No signal peptide detected	Unknown	No matches against database	CytoplasmicMembrane		Cytoplasmic	matched 3914271: DNA topoisomerase 4 subunit A					Unknown	No motifs found	Cytoplasmic		Unknown		Unknown	No internal helices found	Unknown		0.05	0.00	0.00	9.95	Cytoplasmic				9.95	3.00
ref|NP_109812.1	heat-inducible transcription repressor	c160730..161785	NC_000912.1	Mycoplasma pneumoniae M129 chromosome, complete genome.			Unknown	No matches to profiles found	Unknown	No signal peptide detected	Unknown	No matches against database	Unknown		Unknown	No matches against database					Unknown	No motifs found	Cytoplasmic		Unknown		Unknown	No internal helices found	Unknown		1.15	0.62	0.73	7.50	Cytoplasmic				7.50	3.00
ref|NP_109813.1	excinuclease ABC subunit C	161817..163577	NC_000912.1	Mycoplasma pneumoniae M129 chromosome, complete genome.			Unknown	No matches to profiles found	Unknown	No signal peptide detected	Unknown	No matches against database	Unknown		Cytoplasmic	matched 67474772: UvrABC system protein C					Unknown	No motifs found	Cytoplasmic		Unknown		Unknown	No internal helices found	Unknown		0.00	0.01	0.02	9.97	Cytoplasmic				9.97	3.00
ref|NP_109814.1	metallophosphoesterase	163613..164092	NC_000912.1	Mycoplasma pneumoniae M129 chromosome, complete genome.			Unknown	No matches to profiles found	Unknown	No signal peptide detected	Unknown	No matches against database	Unknown		Unknown	No matches against database					Unknown	No motifs found	Cytoplasmic		Unknown		Unknown	No internal helices found	Unknown		1.15	0.62	0.73	7.50	Cytoplasmic				7.50	3.00
ref|NP_109817.1	hypothetical protein	167632..168081	NC_000912.1	Mycoplasma pneumoniae M129 chromosome, complete genome.			Unknown	No matches to profiles found	Unknown	No signal peptide detected	Unknown	No matches against database	CytoplasmicMembrane		Unknown	No matches against database					Unknown	No motifs found	Unknown		Unknown		CytoplasmicMembrane	3 internal helices found	Unknown		9.99	0.00	0.00	0.00	Cytoplasmic Membrane				9.99	3.00
ref|NP_109818.1	hypothetical protein	169042..169464	NC_000912.1	Mycoplasma pneumoniae M129 chromosome, complete genome.			Unknown	No matches to profiles found	Unknown	No signal peptide detected	Unknown	No matches against database	Unknown		Unknown	No matches against database					Unknown	No motifs found	Unknown		Unknown		Unknown	No internal helices found	Unknown		2.50	2.50	2.50	2.50	Unknown				2.50	3.00
ref|NP_109819.1	adhesin P1 family protein	170068..170733	NC_000912.1	Mycoplasma pneumoniae M129 chromosome, complete genome.			Unknown	No matches to profiles found	Unknown	No signal peptide detected	Unknown	No matches against database	Unknown		Unknown	No matches against database					Unknown	No motifs found	Unknown		Unknown		Unknown	No internal helices found	Extracellular		0.05	0.80	8.91	0.24	Extracellular				8.91	3.00
ref|NP_109820.1	adhesin P1 family protein	171049..171819	NC_000912.1	Mycoplasma pneumoniae M129 chromosome, complete genome.			Unknown	No matches to profiles found	Unknown	No signal peptide detected	Unknown	No matches against database	Unknown		Unknown	No matches against database					Unknown	No motifs found	Unknown		Unknown		Unknown	No internal helices found	Unknown		2.50	2.50	2.50	2.50	Unknown				2.50	3.00
ref|NP_109821.1	lipoprotein	172277..173182	NC_000912.1	Mycoplasma pneumoniae M129 chromosome, complete genome.			Extracellular	matched PS50830: TNASE_3 Profile - Extracellular	Non-Cytoplasmic	Signal peptide detected	Unknown	No matches against database	Unknown		Unknown	No matches against database					Unknown	No motifs found	Unknown		Unknown		Unknown	No internal helices found	Unknown		0.01	0.01	9.98	0.00	Extracellular				9.98	3.00
ref|NP_109822.1	ABC transporter ATP-binding protein	173206..174966	NC_000912.1	Mycoplasma pneumoniae M129 chromosome, complete genome.			Unknown	No matches to profiles found	Unknown	No signal peptide detected	Unknown	No matches against database	CytoplasmicMembrane		CytoplasmicMembrane	matched 731052: sn-glycerol-3-phosphate transport ATP-binding protein ugpC					Unknown	No motifs found	Cytoplasmic		Unknown		Unknown	No internal helices found	Unknown		9.96	0.00	0.00	0.04	Cytoplasmic Membrane				9.96	3.00
ref|NP_109823.1	ABC transporter permease	174959..175948	NC_000912.1	Mycoplasma pneumoniae M129 chromosome, complete genome.			Unknown	No matches to profiles found	Unknown	No signal peptide detected	Unknown	No matches against database	CytoplasmicMembrane		CytoplasmicMembrane	matched 136748: Cytoplasmic membrane integral membrane protein					Unknown	No motifs found	Unknown		Unknown		CytoplasmicMembrane	6 internal helices found	Unknown		9.99	0.00	0.00	0.00	Cytoplasmic Membrane				9.99	3.00
ref|YP_009121703.1	hypothetical protein	175599..175661	NC_000912.1	Mycoplasma pneumoniae M129 chromosome, complete genome.			Unknown	No matches to profiles found	Unknown	No signal peptide detected	Unknown	No matches against database	Unknown		Unknown	No matches against database					Unknown	No motifs found	Unknown		Unknown		Unknown	No internal helices found	Unknown		2.50	2.50	2.50	2.50	Unknown				2.50	3.00
ref|NP_109824.1	ABC transporter permease	175920..176879	NC_000912.1	Mycoplasma pneumoniae M129 chromosome, complete genome.			Unknown	No matches to profiles found	Unknown	No signal peptide detected	Unknown	No matches against database	CytoplasmicMembrane		CytoplasmicMembrane	matched 136751: Cytoplasmic membrane integral membrane protein					Unknown	No motifs found	Unknown		Unknown		CytoplasmicMembrane	6 internal helices found	Unknown		9.99	0.00	0.00	0.00	Cytoplasmic Membrane				9.99	3.00
ref|NP_109825.1	hypothetical protein	c177457..178143	NC_000912.1	Mycoplasma pneumoniae M129 chromosome, complete genome.			Unknown	No matches to profiles found	Unknown	No signal peptide detected	Unknown	No matches against database	Unknown		Unknown	No matches against database					Unknown	No motifs found	Cytoplasmic		Unknown		Unknown	No internal helices found	Unknown		1.15	0.62	0.73	7.50	Cytoplasmic				7.50	3.00
ref|NP_109826.1	hypothetical protein	c178392..178892	NC_000912.1	Mycoplasma pneumoniae M129 chromosome, complete genome.			Unknown	No matches to profiles found	Unknown	No signal peptide detected	Unknown	No matches against database	Unknown		Unknown	No matches against database					Unknown	No motifs found	Unknown		Unknown		Unknown	No internal helices found	Unknown		2.50	2.50	2.50	2.50	Unknown				2.50	3.00
ref|NP_109827.1	hypothetical protein	c179129..179620	NC_000912.1	Mycoplasma pneumoniae M129 chromosome, complete genome.			Unknown	No matches to profiles found	Unknown	No signal peptide detected	Unknown	No matches against database	Unknown		Unknown	No matches against database					Unknown	No motifs found	Unknown		Unknown		Unknown	No internal helices found	Unknown		2.50	2.50	2.50	2.50	Unknown				2.50	3.00
ref|NP_109828.1	bifunctional oligoribonuclease/PAP phosphatase NrnA	179871..180845	NC_000912.1	Mycoplasma pneumoniae M129 chromosome, complete genome.			Unknown	No matches to profiles found	Unknown	No signal peptide detected	Unknown	No matches against database	Unknown		Unknown	No matches against database					Unknown	No motifs found	Cytoplasmic		Unknown		Unknown	No internal helices found	Unknown		1.15	0.62	0.73	7.50	Cytoplasmic				7.50	3.00
ref|NP_109829.1	adhesin P1	180858..185741	NC_000912.1	Mycoplasma pneumoniae M129 chromosome, complete genome.			Unknown	No matches to profiles found	Non-Cytoplasmic	Signal peptide detected	Unknown	No matches against database	CytoplasmicMembrane		Unknown	No matches against database					Unknown	No motifs found	Unknown		Cellwall		CytoplasmicMembrane	3 internal helices found	Extracellular		6.19	3.58	0.23	0.00	Unknown		(This protein may have multiple localization sites.)		6.19	3.00
ref|NP_109830.1	hypothetical protein	185747..189403	NC_000912.1	Mycoplasma pneumoniae M129 chromosome, complete genome.			Unknown	No matches to profiles found	Unknown	No signal peptide detected	Unknown	No matches against database	Unknown		Unknown	No matches against database					Unknown	No motifs found	Unknown		Unknown		Unknown	2 internal helices found	Unknown		2.50	2.50	2.50	2.50	Unknown				2.50	3.00
ref|NP_109831.1	hypothetical protein	189520..190047	NC_000912.1	Mycoplasma pneumoniae M129 chromosome, complete genome.			Unknown	No matches to profiles found	Unknown	No signal peptide detected	Unknown	No matches against database	Unknown		Unknown	No matches against database					Unknown	No motifs found	Unknown		Unknown		Unknown	No internal helices found	Unknown		2.50	2.50	2.50	2.50	Unknown				2.50	3.00
ref|NP_109832.1	adhesin P1 family protein	190621..191862	NC_000912.1	Mycoplasma pneumoniae M129 chromosome, complete genome.			Unknown	No matches to profiles found	Unknown	No signal peptide detected	Unknown	No matches against database	Unknown		Unknown	No matches against database					Unknown	No motifs found	Unknown		Unknown		Unknown	No internal helices found	Unknown		2.50	2.50	2.50	2.50	Unknown				2.50	3.00
ref|NP_109833.1	hypothetical protein	192214..192753	NC_000912.1	Mycoplasma pneumoniae M129 chromosome, complete genome.			Unknown	No matches to profiles found	Unknown	No signal peptide detected	Unknown	No matches against database	Unknown		Unknown	No matches against database					Unknown	No motifs found	Cytoplasmic		Unknown		Unknown	No internal helices found	Unknown		1.15	0.62	0.73	7.50	Cytoplasmic				7.50	3.00
ref|NP_109836.2	hypothetical protein	195554..196297	NC_000912.1	Mycoplasma pneumoniae M129 chromosome, complete genome.			Unknown	No matches to profiles found	Unknown	No signal peptide detected	Unknown	No matches against database	Unknown		Unknown	No matches against database					Unknown	No motifs found	Unknown		Unknown		Unknown	No internal helices found	Unknown		2.50	2.50	2.50	2.50	Unknown				2.50	3.00
ref|NP_109837.1	hypothetical protein	196850..198154	NC_000912.1	Mycoplasma pneumoniae M129 chromosome, complete genome.			Unknown	No matches to profiles found	Unknown	No signal peptide detected	Unknown	No matches against database	Unknown		Unknown	No matches against database					Unknown	No motifs found	Unknown		Unknown		Unknown	No internal helices found	Unknown		2.50	2.50	2.50	2.50	Unknown				2.50	3.00
ref|NP_109838.1	hypothetical protein	197982..198656	NC_000912.1	Mycoplasma pneumoniae M129 chromosome, complete genome.			Unknown	No matches to profiles found	Unknown	No signal peptide detected	Unknown	No matches against database	Unknown		Unknown	No matches against database					Unknown	No motifs found	Unknown		Unknown		Unknown	No internal helices found	Unknown		2.50	2.50	2.50	2.50	Unknown				2.50	3.00
ref|NP_109839.1	hypothetical protein	199139..199540	NC_000912.1	Mycoplasma pneumoniae M129 chromosome, complete genome.			Unknown	No matches to profiles found	Unknown	No signal peptide detected	Unknown	No matches against database	Unknown		Unknown	No matches against database					Unknown	No motifs found	Cytoplasmic		Unknown		Unknown	No internal helices found	Unknown		1.15	0.62	0.73	7.50	Cytoplasmic				7.50	3.00
ref|NP_109840.1	lipoprotein	199823..202207	NC_000912.1	Mycoplasma pneumoniae M129 chromosome, complete genome.			Unknown	No matches to profiles found	Unknown	No signal peptide detected	Unknown	No matches against database	Unknown		Unknown	No matches against database					Unknown	No motifs found	Unknown		Unknown		Unknown	1 internal helix found	Unknown		2.50	2.50	2.50	2.50	Unknown				2.50	3.00
ref|NP_109841.1	hypothetical protein	202383..205724	NC_000912.1	Mycoplasma pneumoniae M129 chromosome, complete genome.			Unknown	No matches to profiles found	Unknown	No signal peptide detected	Unknown	No matches against database	Unknown		Unknown	No matches against database					Unknown	No motifs found	Cytoplasmic		Unknown		Unknown	No internal helices found	Unknown		1.15	0.62	0.73	7.50	Cytoplasmic				7.50	3.00
ref|YP_009121704.1	hypothetical protein	c205250..205468	NC_000912.1	Mycoplasma pneumoniae M129 chromosome, complete genome.			Unknown	No matches to profiles found	Unknown	No signal peptide detected	Unknown	No matches against database	CytoplasmicMembrane		Unknown	No matches against database					Unknown	No motifs found	Unknown		Unknown		Unknown	1 internal helix found	Unknown		9.55	0.12	0.01	0.32	Cytoplasmic Membrane				9.55	3.00
ref|NP_109842.1	transcription termination/antitermination protein NusA	205801..207423	NC_000912.1	Mycoplasma pneumoniae M129 chromosome, complete genome.			Unknown	No matches to profiles found	Unknown	No signal peptide detected	Unknown	No matches against database	Unknown		Unknown	No matches against database					Unknown	No motifs found	Cytoplasmic		Unknown		Unknown	No internal helices found	Unknown		1.15	0.62	0.73	7.50	Cytoplasmic				7.50	3.00
ref|YP_009121705.1	nucleic-acid-binding protein	207448..207717	NC_000912.1	Mycoplasma pneumoniae M129 chromosome, complete genome.			Unknown	No matches to profiles found	Unknown	No signal peptide detected	Unknown	No matches against database	Unknown		Unknown	No matches against database					Unknown	No motifs found	Unknown		Unknown		Unknown	No internal helices found	Unknown		2.50	2.50	2.50	2.50	Unknown				2.50	3.00
ref|NP_109843.1	translation initiation factor IF-2	207704..209557	NC_000912.1	Mycoplasma pneumoniae M129 chromosome, complete genome.			Unknown	No matches to profiles found	Unknown	No signal peptide detected	Cytoplasmic	matched 100% 2497279: Translation initiation factor IF-2	Unknown		Cytoplasmic	matched 2497279: Translation initiation factor IF-2					Unknown	No motifs found	Cytoplasmic		Unknown		Unknown	No internal helices found	Unknown		0.00	0.00	0.00	9.99	Cytoplasmic				9.99	3.00
ref|NP_109844.1	ribosome-binding factor A	209560..209910	NC_000912.1	Mycoplasma pneumoniae M129 chromosome, complete genome.			Unknown	No matches to profiles found	Unknown	No signal peptide detected	Unknown	No matches against database	Unknown		Unknown	No matches against database					Unknown	No motifs found	Cytoplasmic		Unknown		Unknown	No internal helices found	Unknown		1.15	0.62	0.73	7.50	Cytoplasmic				7.50	3.00
ref|NP_109845.1	hypothetical protein	209926..211134	NC_000912.1	Mycoplasma pneumoniae M129 chromosome, complete genome.			Unknown	No matches to profiles found	Unknown	No signal peptide detected	Unknown	No matches against database	CytoplasmicMembrane		Unknown	No matches against database					Unknown	No motifs found	Unknown		Unknown		CytoplasmicMembrane	3 internal helices found	Unknown		9.99	0.00	0.00	0.00	Cytoplasmic Membrane				9.99	3.00
ref|NP_109846.1	bifunctional riboflavin kinase/FMN adenylyltransferase	211147..211956	NC_000912.1	Mycoplasma pneumoniae M129 chromosome, complete genome.			Unknown	No matches to profiles found	Unknown	No signal peptide detected	Unknown	No matches against database	Unknown		Unknown	No matches against database					Unknown	No motifs found	Unknown		Unknown		Unknown	No internal helices found	Unknown		2.50	2.50	2.50	2.50	Unknown				2.50	3.00
ref|NP_109847.1	hypothetical protein	211982..213256	NC_000912.1	Mycoplasma pneumoniae M129 chromosome, complete genome.			Unknown	No matches to profiles found	Non-Cytoplasmic	Signal peptide detected	Unknown	No matches against database	CytoplasmicMembrane		CytoplasmicMembrane	matched 83288423: UPF0053 inner membrane protein ytfL					Unknown	No motifs found	Unknown		Unknown		CytoplasmicMembrane	4 internal helices found	Unknown		9.99	0.00	0.00	0.00	Cytoplasmic Membrane				9.99	3.00
ref|NP_109848.1	hypothetical protein	213243..214376	NC_000912.1	Mycoplasma pneumoniae M129 chromosome, complete genome.			Unknown	No matches to profiles found	Unknown	No signal peptide detected	Unknown	No matches against database	CytoplasmicMembrane		Unknown	No matches against database					Unknown	No motifs found	Unknown		Unknown		CytoplasmicMembrane	5 internal helices found	Unknown		9.99	0.00	0.00	0.00	Cytoplasmic Membrane				9.99	3.00
ref|NP_109849.1	hypothetical protein	214530..215867	NC_000912.1	Mycoplasma pneumoniae M129 chromosome, complete genome.			Unknown	No matches to profiles found	Unknown	No signal peptide detected	Unknown	No matches against database	Unknown		Unknown	No matches against database					Unknown	No motifs found	Unknown		Unknown		Unknown	No internal helices found	Unknown		2.50	2.50	2.50	2.50	Unknown				2.50	3.00
ref|NP_109850.1	hypothetical protein	215989..216951	NC_000912.1	Mycoplasma pneumoniae M129 chromosome, complete genome.			Unknown	No matches to profiles found	Unknown	No signal peptide detected	Unknown	No matches against database	Unknown		Unknown	No matches against database					Unknown	No motifs found	Unknown		Unknown		Unknown	1 internal helix found	Unknown		2.50	2.50	2.50	2.50	Unknown				2.50	3.00
ref|NP_109851.1	hypothetical protein	217198..217536	NC_000912.1	Mycoplasma pneumoniae M129 chromosome, complete genome.			Unknown	No matches to profiles found	Unknown	No signal peptide detected	Unknown	No matches against database	CytoplasmicMembrane		Unknown	No matches against database					Unknown	No motifs found	Unknown		Unknown		Unknown	2 internal helices found	Unknown		9.55	0.12	0.01	0.32	Cytoplasmic Membrane				9.55	3.00
ref|NP_109852.1	30S ribosomal protein S10	217630..217956	NC_000912.1	Mycoplasma pneumoniae M129 chromosome, complete genome.			Unknown	No matches to profiles found	Unknown	No signal peptide detected	Unknown	No matches against database	Unknown		Cytoplasmic	matched 15599460: |30S ribosomal protein S10|4767654 - 4767343					Unknown	No motifs found	Unknown		Unknown		Unknown	No internal helices found	Unknown		0.01	0.15	0.17	9.67	Cytoplasmic				9.67	3.00
ref|NP_109853.1	50S ribosomal protein L3	217970..218833	NC_000912.1	Mycoplasma pneumoniae M129 chromosome, complete genome.			Unknown	No matches to profiles found	Unknown	No signal peptide detected	Unknown	No matches against database	Unknown		Cytoplasmic	matched 15599459: |50S ribosomal protein L3|4767260 - 4766625					Unknown	No motifs found	Cytoplasmic		Unknown		Unknown	No internal helices found	Unknown		0.00	0.01	0.02	9.97	Cytoplasmic				9.97	3.00
ref|NP_109854.1	50S ribosomal protein L4	218833..219471	NC_000912.1	Mycoplasma pneumoniae M129 chromosome, complete genome.			Unknown	No matches to profiles found	Unknown	No signal peptide detected	Unknown	No matches against database	Unknown		Unknown	No matches against database					Unknown	No motifs found	Unknown		Unknown		Unknown	No internal helices found	Unknown		2.50	2.50	2.50	2.50	Unknown				2.50	3.00
ref|NP_109855.1	50S ribosomal protein L23	219474..220187	NC_000912.1	Mycoplasma pneumoniae M129 chromosome, complete genome.			Unknown	No matches to profiles found	Unknown	No signal peptide detected	Unknown	No matches against database	Unknown		Unknown	No matches against database					Unknown	No motifs found	Unknown		Unknown		Unknown	No internal helices found	Unknown		2.50	2.50	2.50	2.50	Unknown				2.50	3.00
ref|NP_109856.1	50S ribosomal protein L2	220187..221050	NC_000912.1	Mycoplasma pneumoniae M129 chromosome, complete genome.			Unknown	No matches to profiles found	Unknown	No signal peptide detected	Unknown	No matches against database	Unknown		Unknown	No matches against database					Unknown	No motifs found	Unknown		Unknown		Unknown	No internal helices found	Unknown		2.50	2.50	2.50	2.50	Unknown				2.50	3.00
ref|NP_109857.1	30S ribosomal protein S19	221050..221313	NC_000912.1	Mycoplasma pneumoniae M129 chromosome, complete genome.			Unknown	No matches to profiles found	Unknown	No signal peptide detected	Unknown	No matches against database	Unknown		Cytoplasmic	matched 49484462: 30S ribosomal protein S19 [Staphylococcus aureus subsp. aureus MRSA252]					Unknown	No motifs found	Unknown		Unknown		Unknown	No internal helices found	Unknown		0.01	0.15	0.17	9.67	Cytoplasmic				9.67	3.00
ref|NP_109858.1	50S ribosomal protein L22	221240..221794	NC_000912.1	Mycoplasma pneumoniae M129 chromosome, complete genome.			Unknown	No matches to profiles found	Unknown	No signal peptide detected	Unknown	No matches against database	Unknown		Cytoplasmic	matched 15599454: |50S ribosomal protein L22|4764575 - 4764243					Unknown	No motifs found	Unknown		Unknown		Unknown	No internal helices found	Unknown		0.01	0.15	0.17	9.67	Cytoplasmic				9.67	3.00
ref|NP_109859.1	30S ribosomal protein S3	221796..222617	NC_000912.1	Mycoplasma pneumoniae M129 chromosome, complete genome.			Unknown	No matches to profiles found	Unknown	No signal peptide detected	Unknown	No matches against database	Unknown		Cytoplasmic	matched 16131193: 30S ribosomal subunit protein S3 [Escherichia coli K12]					Unknown	No motifs found	Cytoplasmic		Unknown		Unknown	No internal helices found	Unknown		0.00	0.01	0.02	9.97	Cytoplasmic				9.97	3.00
ref|NP_109860.1	50S ribosomal protein L16	222617..223036	NC_000912.1	Mycoplasma pneumoniae M129 chromosome, complete genome.			Unknown	No matches to profiles found	Unknown	No signal peptide detected	Unknown	No matches against database	Unknown		Cytoplasmic	matched 15599452: |50S ribosomal protein L16|4763532 - 4763119					Unknown	No motifs found	Cytoplasmic		Unknown		Unknown	No internal helices found	Unknown		0.00	0.01	0.02	9.97	Cytoplasmic				9.97	3.00
ref|NP_109861.1	50S ribosomal protein L29	223036..223371	NC_000912.1	Mycoplasma pneumoniae M129 chromosome, complete genome.			Unknown	No matches to profiles found	Unknown	No signal peptide detected	Unknown	No matches against database	Unknown		Unknown	No matches against database					Unknown	No motifs found	Unknown		Unknown		Unknown	No internal helices found	Unknown		2.50	2.50	2.50	2.50	Unknown				2.50	3.00
ref|NP_109862.1	30S ribosomal protein S17	223371..223628	NC_000912.1	Mycoplasma pneumoniae M129 chromosome, complete genome.			Unknown	No matches to profiles found	Unknown	No signal peptide detected	Unknown	No matches against database	Unknown		Cytoplasmic	matched 153930971: 30S ribosomal protein S17 [Clostridium botulinum A str. ATCC 19397]					Unknown	No motifs found	Cytoplasmic		Unknown		Unknown	No internal helices found	Unknown		0.00	0.01	0.02	9.97	Cytoplasmic				9.97	3.00
ref|NP_109863.1	50S ribosomal protein L14	223632..224000	NC_000912.1	Mycoplasma pneumoniae M129 chromosome, complete genome.			Unknown	No matches to profiles found	Unknown	No signal peptide detected	Unknown	No matches against database	Unknown		Cytoplasmic	matched 16077194: 50S ribosomal protein L14 [Bacillus subtilis subsp. subtilis str. 168]					Unknown	No motifs found	Unknown		Unknown		Unknown	No internal helices found	Unknown		0.01	0.15	0.17	9.67	Cytoplasmic				9.67	3.00
ref|NP_109864.1	50S ribosomal protein L24	224000..224335	NC_000912.1	Mycoplasma pneumoniae M129 chromosome, complete genome.			Unknown	No matches to profiles found	Unknown	No signal peptide detected	Unknown	No matches against database	Unknown		Cytoplasmic	matched 132813: 50S ribosomal protein L24					Unknown	No motifs found	Unknown		Unknown		Unknown	No internal helices found	Unknown		0.01	0.15	0.17	9.67	Cytoplasmic				9.67	3.00
ref|NP_109865.1	50S ribosomal protein L5	224338..224880	NC_000912.1	Mycoplasma pneumoniae M129 chromosome, complete genome.			Unknown	No matches to profiles found	Unknown	No signal peptide detected	Unknown	No matches against database	CytoplasmicMembrane		Unknown	No matches against database					Unknown	No motifs found	Cytoplasmic		Unknown		Unknown	No internal helices found	Unknown		8.16	0.06	0.01	1.78	Cytoplasmic Membrane				8.16	3.00
ref|YP_009121706.1	hypothetical protein	224702..224809	NC_000912.1	Mycoplasma pneumoniae M129 chromosome, complete genome.			Unknown	No matches to profiles found	Unknown	No signal peptide detected	Unknown	No matches against database	CytoplasmicMembrane		Unknown	No matches against database					Unknown	No motifs found	Unknown		Unknown		Unknown	No internal helices found	Unknown		9.55	0.12	0.01	0.32	Cytoplasmic Membrane				9.55	3.00
ref|NP_109866.1	30S ribosomal protein S14	224882..225067	NC_000912.1	Mycoplasma pneumoniae M129 chromosome, complete genome.			Unknown	No matches to profiles found	Unknown	No signal peptide detected	Unknown	No matches against database	Unknown		Cytoplasmic	matched 49484453: 30S ribosomal protein S14 [Staphylococcus aureus subsp. aureus MRSA252]					Unknown	No motifs found	Cytoplasmic		Unknown		Unknown	No internal helices found	Unknown		0.00	0.01	0.02	9.97	Cytoplasmic				9.97	3.00
ref|NP_109867.1	30S ribosomal protein S8	225061..225489	NC_000912.1	Mycoplasma pneumoniae M129 chromosome, complete genome.			Unknown	No matches to profiles found	Unknown	No signal peptide detected	Unknown	No matches against database	Unknown		Cytoplasmic	matched 15599445: |30S ribosomal protein S8|4760872 - 4760480					Unknown	No motifs found	Unknown		Unknown		Unknown	No internal helices found	Unknown		0.01	0.15	0.17	9.67	Cytoplasmic				9.67	3.00
ref|NP_109868.1	50S ribosomal protein L6	225496..226050	NC_000912.1	Mycoplasma pneumoniae M129 chromosome, complete genome.			Unknown	No matches to profiles found	Unknown	No signal peptide detected	Unknown	No matches against database	Unknown		Unknown	No matches against database					Unknown	No motifs found	Cytoplasmic		Unknown		Unknown	No internal helices found	Unknown		1.15	0.62	0.73	7.50	Cytoplasmic				7.50	3.00
ref|NP_109869.1	50S ribosomal protein L18	226051..226401	NC_000912.1	Mycoplasma pneumoniae M129 chromosome, complete genome.			Unknown	No matches to profiles found	Unknown	No signal peptide detected	Unknown	No matches against database	Unknown		Cytoplasmic	matched 1599443: |50S ribosomal protein L18|4759924 - 4759574					Unknown	No motifs found	Unknown		Unknown		Unknown	No internal helices found	Unknown		0.01	0.15	0.17	9.67	Cytoplasmic				9.67	3.00
ref|NP_109870.1	30S ribosomal protein S5	226405..227064	NC_000912.1	Mycoplasma pneumoniae M129 chromosome, complete genome.			Unknown	No matches to profiles found	Unknown	No signal peptide detected	Unknown	No matches against database	Unknown		Cytoplasmic	matched 15599442: |30S ribosomal protein S5|4759570 - 4759070					Unknown	No motifs found	Cytoplasmic		Unknown		Unknown	No internal helices found	Unknown		0.00	0.01	0.02	9.97	Cytoplasmic				9.97	3.00
ref|NP_109871.1	50S ribosomal protein L15	227068..227523	NC_000912.1	Mycoplasma pneumoniae M129 chromosome, complete genome.			Unknown	No matches to profiles found	Unknown	No signal peptide detected	Unknown	No matches against database	Unknown		Unknown	No matches against database					Unknown	No motifs found	Cytoplasmic		Unknown		Unknown	No internal helices found	Unknown		1.15	0.62	0.73	7.50	Cytoplasmic				7.50	3.00
ref|NP_109872.1	preprotein translocase subunit SecY	227523..228956	NC_000912.1	Mycoplasma pneumoniae M129 chromosome, complete genome.			Unknown	No matches to profiles found	Unknown	No signal peptide detected	CytoplasmicMembrane	matched 100% 2500726: Preprotein translocase subunit secY	CytoplasmicMembrane		CytoplasmicMembrane	matched 2500726: Preprotein translocase subunit secY					CytoplasmicMembrane	matched PS00755: SECY_1 Pattern - CytoplasmicMembrane,matched PS00756: SECY_2 Pattern - CytoplasmicMembrane	Unknown		Unknown		CytoplasmicMembrane	10 internal helices found	Unknown		9.99	0.00	0.00	0.00	Cytoplasmic Membrane				9.99	3.00
ref|NP_109873.1	adenylate kinase	228950..229597	NC_000912.1	Mycoplasma pneumoniae M129 chromosome, complete genome.			Unknown	No matches to profiles found	Unknown	No signal peptide detected	Cytoplasmic	matched 100% 2497479: Adenylate kinase	Unknown		Cytoplasmic	matched 2497479: Adenylate kinase					Unknown	No motifs found	Cytoplasmic		Unknown		Unknown	No internal helices found	Unknown		0.00	0.00	0.00	9.99	Cytoplasmic				9.99	3.00
ref|NP_109874.1	methionine aminopeptidase	229597..230343	NC_000912.1	Mycoplasma pneumoniae M129 chromosome, complete genome.			Unknown	No matches to profiles found	Unknown	No signal peptide detected	Unknown	No matches against database	Unknown		Unknown	No matches against database					Unknown	No motifs found	Cytoplasmic		Unknown		Unknown	No internal helices found	Unknown		1.15	0.62	0.73	7.50	Cytoplasmic				7.50	3.00
ref|NP_109875.1	translation initiation factor 1	230343..230579	NC_000912.1	Mycoplasma pneumoniae M129 chromosome, complete genome.			Unknown	No matches to profiles found	Unknown	No signal peptide detected	Cytoplasmic	matched 100% 2497276: Translation initiation factor IF-1	Unknown		Cytoplasmic	matched 2497276: Translation initiation factor IF-1					Unknown	No motifs found	Cytoplasmic		Unknown		Unknown	No internal helices found	Unknown		0.00	0.00	0.00	9.99	Cytoplasmic				9.99	3.00
ref|NP_109876.1	50S ribosomal protein L36	230590..230703	NC_000912.1	Mycoplasma pneumoniae M129 chromosome, complete genome.			Unknown	No matches to profiles found	Unknown	No signal peptide detected	Unknown	No matches against database	Unknown		Cytoplasmic	matched 49484443: 50S ribosomal protein L36 [Staphylococcus aureus subsp. aureus MRSA252]					Unknown	No motifs found	Unknown		Unknown		Unknown	No internal helices found	Unknown		0.01	0.15	0.17	9.67	Cytoplasmic				9.67	3.00
ref|NP_109877.1	30S ribosomal protein S13	230703..231077	NC_000912.1	Mycoplasma pneumoniae M129 chromosome, complete genome.			Unknown	No matches to profiles found	Unknown	No signal peptide detected	Unknown	No matches against database	CytoplasmicMembrane		Cytoplasmic	matched 15599437: |30S ribosomal protein S13|4756848 - 4756492					Unknown	No motifs found	Unknown		Unknown		Unknown	No internal helices found	Unknown		0.30	0.06	0.01	9.64	Cytoplasmic				9.64	3.00
ref|NP_109878.1	30S ribosomal protein S11	231077..231442	NC_000912.1	Mycoplasma pneumoniae M129 chromosome, complete genome.			Unknown	No matches to profiles found	Unknown	No signal peptide detected	Unknown	No matches against database	Unknown		Cytoplasmic	matched 49484441: 30S ribosomal protein S11 [Staphylococcus aureus subsp. aureus MRSA252]					Unknown	No motifs found	Unknown		Unknown		Unknown	No internal helices found	Unknown		0.01	0.15	0.17	9.67	Cytoplasmic				9.67	3.00
ref|NP_109879.1	DNA-directed RNA polymerase subunit alpha	231448..232431	NC_000912.1	Mycoplasma pneumoniae M129 chromosome, complete genome.			Unknown	No matches to profiles found	Unknown	No signal peptide detected	Unknown	No matches against database	Unknown		Cytoplasmic	matched 133395: DNA-directed RNA polymerase alpha chain (RNAP alpha subunit) (Transcriptase alpha chain) (RNA polymerase alpha subunit)					Unknown	No motifs found	Cytoplasmic		Unknown		Unknown	No internal helices found	Unknown		0.00	0.01	0.02	9.97	Cytoplasmic				9.97	3.00
ref|NP_109880.1	50S ribosomal protein L17	232434..232808	NC_000912.1	Mycoplasma pneumoniae M129 chromosome, complete genome.			Unknown	No matches to profiles found	Unknown	No signal peptide detected	Unknown	No matches against database	Unknown		Cytoplasmic	matched 15599433: |50S ribosomal protein L17|4754379 - 4753990					Unknown	No motifs found	Unknown		Unknown		Unknown	No internal helices found	Unknown		0.01	0.15	0.17	9.67	Cytoplasmic				9.67	3.00
ref|NP_109881.1	energy-coupling factor ABC transporter ATP-binding protein	232792..233616	NC_000912.1	Mycoplasma pneumoniae M129 chromosome, complete genome.			Unknown	No matches to profiles found	Unknown	No signal peptide detected	Unknown	No matches against database	CytoplasmicMembrane		CytoplasmicMembrane	matched 118129: Sulfate/thiosulfate import ATP-binding protein cysA					Unknown	No motifs found	Cytoplasmic		Unknown		Unknown	No internal helices found	Unknown		9.96	0.00	0.00	0.04	Cytoplasmic Membrane				9.96	3.00
ref|NP_109882.1	energy-coupling factor ABC transporter ATP-binding protein	233604..234515	NC_000912.1	Mycoplasma pneumoniae M129 chromosome, complete genome.			Unknown	No matches to profiles found	Unknown	No signal peptide detected	Unknown	No matches against database	CytoplasmicMembrane		CytoplasmicMembrane	matched 121397: Glutamine transport ATP-binding protein glnQ					Unknown	No motifs found	Cytoplasmic		Unknown		Unknown	No internal helices found	Unknown		9.96	0.00	0.00	0.04	Cytoplasmic Membrane				9.96	3.00
ref|YP_009121707.1	hypothetical protein	c234029..234307	NC_000912.1	Mycoplasma pneumoniae M129 chromosome, complete genome.			Unknown	No matches to profiles found	Unknown	No signal peptide detected	Unknown	No matches against database	CytoplasmicMembrane		Unknown	No matches against database					Unknown	No motifs found	Unknown		Unknown		Unknown	No internal helices found	Unknown		9.55	0.12	0.01	0.32	Cytoplasmic Membrane				9.55	3.00
ref|NP_109883.1	hypothetical protein	234508..235812	NC_000912.1	Mycoplasma pneumoniae M129 chromosome, complete genome.			Unknown	No matches to profiles found	Unknown	No signal peptide detected	Unknown	No matches against database	CytoplasmicMembrane		Unknown	No matches against database					Unknown	No motifs found	Unknown		Unknown		CytoplasmicMembrane	7 internal helices found	Unknown		9.99	0.00	0.00	0.00	Cytoplasmic Membrane				9.99	3.00
ref|NP_109884.1	tRNA pseudouridine synthase A	235805..236536	NC_000912.1	Mycoplasma pneumoniae M129 chromosome, complete genome.			Unknown	No matches to profiles found	Unknown	No signal peptide detected	Unknown	No matches against database	CytoplasmicMembrane		Unknown	No matches against database					Unknown	No motifs found	Unknown		Unknown		Unknown	No internal helices found	Unknown		9.55	0.12	0.01	0.32	Cytoplasmic Membrane				9.55	3.00
ref|NP_109885.1	oligoendopeptidase F	236529..238364	NC_000912.1	Mycoplasma pneumoniae M129 chromosome, complete genome.			Unknown	No matches to profiles found	Unknown	No signal peptide detected	Unknown	No matches against database	Unknown		Cytoplasmic	matched 27735246: Group B oligopeptidase PEPB (EC 3.4.24.-)					Unknown	No motifs found	Unknown		Unknown		Unknown	No internal helices found	Unknown		0.01	0.15	0.17	9.67	Cytoplasmic				9.67	3.00
ref|NP_109886.1	adenine-specific methyltransferase	238364..239323	NC_000912.1	Mycoplasma pneumoniae M129 chromosome, complete genome.			Unknown	No matches to profiles found	Unknown	No signal peptide detected	Unknown	No matches against database	Unknown		Unknown	No matches against database					Unknown	No motifs found	Unknown		Unknown		Unknown	No internal helices found	Unknown		2.50	2.50	2.50	2.50	Unknown				2.50	3.00
ref|NP_109887.1	lipoprotein	239417..241699	NC_000912.1	Mycoplasma pneumoniae M129 chromosome, complete genome.			Unknown	No matches to profiles found	Unknown	No signal peptide detected	Unknown	No matches against database	Unknown		Unknown	No matches against database					Unknown	No motifs found	Unknown		Unknown		Unknown	1 internal helix found	Unknown		2.50	2.50	2.50	2.50	Unknown				2.50	3.00
ref|YP_009121708.1	hypothetical protein	c240826..240972	NC_000912.1	Mycoplasma pneumoniae M129 chromosome, complete genome.			Unknown	No matches to profiles found	Unknown	No signal peptide detected	Unknown	No matches against database	Unknown		Unknown	No matches against database					Unknown	No motifs found	Unknown		Unknown		Unknown	No internal helices found	Unknown		2.50	2.50	2.50	2.50	Unknown				2.50	3.00
ref|YP_009121709.1	hypothetical protein	241575..241853	NC_000912.1	Mycoplasma pneumoniae M129 chromosome, complete genome.			Unknown	No matches to profiles found	Unknown	No signal peptide detected	Unknown	No matches against database	Unknown		Unknown	No matches against database					Unknown	No motifs found	Unknown		Unknown		Unknown	No internal helices found	Unknown		2.50	2.50	2.50	2.50	Unknown				2.50	3.00
ref|NP_109888.1	lipoprotein	241983..244379	NC_000912.1	Mycoplasma pneumoniae M129 chromosome, complete genome.			Unknown	No matches to profiles found	Unknown	No signal peptide detected	Unknown	No matches against database	Unknown		Unknown	No matches against database					Unknown	No motifs found	Unknown		Unknown		Unknown	1 internal helix found	Unknown		2.50	2.50	2.50	2.50	Unknown				2.50	3.00
ref|NP_109889.2	type I restriction-modification system specificity protein	244484..245569	NC_000912.1	Mycoplasma pneumoniae M129 chromosome, complete genome.			Unknown	No matches to profiles found	Unknown	No signal peptide detected	Unknown	No matches against database	Unknown		Unknown	No matches against database					Unknown	No motifs found	Cytoplasmic		Unknown		Unknown	No internal helices found	Unknown		1.15	0.62	0.73	7.50	Cytoplasmic				7.50	3.00
ref|NP_109890.1	adhesin P1 family protein	246049..246990	NC_000912.1	Mycoplasma pneumoniae M129 chromosome, complete genome.			Unknown	No matches to profiles found	Unknown	No signal peptide detected	Unknown	No matches against database	Unknown		Unknown	No matches against database					Unknown	No motifs found	Unknown		Unknown		Unknown	No internal helices found	Unknown		2.50	2.50	2.50	2.50	Unknown				2.50	3.00
ref|NP_109892.1	hypothetical protein	247655..248101	NC_000912.1	Mycoplasma pneumoniae M129 chromosome, complete genome.			Unknown	No matches to profiles found	Unknown	No signal peptide detected	Unknown	No matches against database	Unknown		Unknown	No matches against database					Unknown	No motifs found	Unknown		Unknown		Unknown	No internal helices found	Unknown		2.50	2.50	2.50	2.50	Unknown				2.50	3.00
ref|NP_109893.1	hypothetical protein	248562..249878	NC_000912.1	Mycoplasma pneumoniae M129 chromosome, complete genome.			Unknown	No matches to profiles found	Unknown	No signal peptide detected	Unknown	No matches against database	Unknown		Unknown	No matches against database					Unknown	No motifs found	Unknown		Unknown		Unknown	No internal helices found	Unknown		2.50	2.50	2.50	2.50	Unknown				2.50	3.00
ref|YP_009121710.1	hypothetical protein	250000..250293	NC_000912.1	Mycoplasma pneumoniae M129 chromosome, complete genome.			Unknown	No matches to profiles found	Unknown	No signal peptide detected	Unknown	No matches against database	CytoplasmicMembrane		Unknown	No matches against database					Unknown	No motifs found	Unknown		Unknown		Unknown	2 internal helices found	Unknown		9.55	0.12	0.01	0.32	Cytoplasmic Membrane				9.55	3.00
ref|NP_109895.1	PTS system glucose-specific transporter subunit IIABC	250326..253148	NC_000912.1	Mycoplasma pneumoniae M129 chromosome, complete genome.			Unknown	No matches to profiles found	Unknown	No signal peptide detected	Unknown	No matches against database	CytoplasmicMembrane		CytoplasmicMembrane	matched 131493: PTS system glucose-specific EIICBA component					Unknown	No motifs found	Unknown		Unknown		CytoplasmicMembrane	9 internal helices found	Unknown		9.99	0.00	0.00	0.00	Cytoplasmic Membrane				9.99	3.00
ref|NP_109896.1	30S ribosomal protein S2	253758..254642	NC_000912.1	Mycoplasma pneumoniae M129 chromosome, complete genome.			Unknown	No matches to profiles found	Unknown	No signal peptide detected	Unknown	No matches against database	Unknown		Cytoplasmic	matched 16128162: 30S ribosomal subunit protein S2 [Escherichia coli K12]					Unknown	No motifs found	Cytoplasmic		Unknown		Unknown	No internal helices found	Unknown		0.00	0.01	0.02	9.97	Cytoplasmic				9.97	3.00
ref|NP_109897.1	P-type ATPase	254635..257253	NC_000912.1	Mycoplasma pneumoniae M129 chromosome, complete genome.			Unknown	No matches to profiles found	Unknown	No signal peptide detected	CytoplasmicMembrane	matched 100% 2493002: Probable cation-transporting P-type ATPase	CytoplasmicMembrane		CytoplasmicMembrane	matched 2493002: Probable cation-transporting P-type ATPase					Unknown	No motifs found	Unknown		Unknown		CytoplasmicMembrane	9 internal helices found	Unknown		9.99	0.00	0.00	0.00	Cytoplasmic Membrane				9.99	3.00
ref|NP_109898.1	preprotein translocase subunit SecA	257240..259666	NC_000912.1	Mycoplasma pneumoniae M129 chromosome, complete genome.			Unknown	No matches to profiles found	Unknown	No signal peptide detected	Unknown	No matches against database	Unknown		Cytoplasmic	matched 134396: Preprotein translocase subunit secA					Unknown	No motifs found	Cytoplasmic		Unknown		Unknown	No internal helices found	Unknown		0.00	0.01	0.02	9.97	Cytoplasmic				9.97	3.00
ref|NP_109899.1	excinuclease ABC subunit B	259641..261614	NC_000912.1	Mycoplasma pneumoniae M129 chromosome, complete genome.			Unknown	No matches to profiles found	Unknown	No signal peptide detected	Unknown	No matches against database	Unknown		Cytoplasmic	matched 67474768: UvrABC system protein B					Unknown	No motifs found	Cytoplasmic		Unknown		Unknown	No internal helices found	Unknown		0.00	0.01	0.02	9.97	Cytoplasmic				9.97	3.00
ref|NP_109900.1	hypothetical protein	261617..262024	NC_000912.1	Mycoplasma pneumoniae M129 chromosome, complete genome.			Unknown	No matches to profiles found	Unknown	No signal peptide detected	Unknown	No matches against database	CytoplasmicMembrane		Unknown	No matches against database					Unknown	No motifs found	Unknown		Unknown		Unknown	1 internal helix found	Unknown		9.55	0.12	0.01	0.32	Cytoplasmic Membrane				9.55	3.00
ref|NP_109901.1	hypothetical protein	262129..265221	NC_000912.1	Mycoplasma pneumoniae M129 chromosome, complete genome.			Unknown	No matches to profiles found	Unknown	No signal peptide detected	Unknown	No matches against database	Unknown		Unknown	No matches against database					Unknown	No motifs found	Unknown		Unknown		Unknown	1 internal helix found	Unknown		2.50	2.50	2.50	2.50	Unknown				2.50	3.00
ref|NP_109902.1	hypothetical protein	c265218..265634	NC_000912.1	Mycoplasma pneumoniae M129 chromosome, complete genome.			Unknown	No matches to profiles found	Unknown	No signal peptide detected	Unknown	No matches against database	CytoplasmicMembrane		Unknown	No matches against database					Unknown	No motifs found	Unknown		Unknown		CytoplasmicMembrane	3 internal helices found	Unknown		9.99	0.00	0.00	0.00	Cytoplasmic Membrane				9.99	3.00
ref|NP_109903.1	oligopeptide ABC transporter permease	265910..267079	NC_000912.1	Mycoplasma pneumoniae M129 chromosome, complete genome.			Unknown	No matches to profiles found	Unknown	No signal peptide detected	Unknown	No matches against database	CytoplasmicMembrane		CytoplasmicMembrane	matched 2507493: Cytoplasmic membrane integral membrane protein					Unknown	No motifs found	Unknown		Unknown		CytoplasmicMembrane	7 internal helices found	Unknown		9.99	0.00	0.00	0.00	Cytoplasmic Membrane				9.99	3.00
ref|NP_109904.1	oligopeptide ABC transporter permease	267072..268202	NC_000912.1	Mycoplasma pneumoniae M129 chromosome, complete genome.			Unknown	No matches to profiles found	Unknown	No signal peptide detected	Unknown	No matches against database	CytoplasmicMembrane		CytoplasmicMembrane	matched 129185: Cytoplasmic membrane integral membrane protein					Unknown	No motifs found	Unknown		Unknown		CytoplasmicMembrane	6 internal helices found	Unknown		9.99	0.00	0.00	0.00	Cytoplasmic Membrane				9.99	3.00
ref|NP_109905.1	oligopeptide ABC transporter ATP-binding protein	268204..269475	NC_000912.1	Mycoplasma pneumoniae M129 chromosome, complete genome.			Unknown	No matches to profiles found	Unknown	No signal peptide detected	Unknown	No matches against database	Unknown		CytoplasmicMembrane	matched 6174923: Oligopeptide transport ATP-binding protein oppD					Unknown	No motifs found	Unknown		Unknown		Unknown	No internal helices found	Unknown		9.51	0.16	0.15	0.17	Cytoplasmic Membrane				9.51	3.00
ref|NP_109906.1	hypothetical protein	269438..271993	NC_000912.1	Mycoplasma pneumoniae M129 chromosome, complete genome.			Unknown	No matches to profiles found	Unknown	No signal peptide detected	Unknown	No matches against database	CytoplasmicMembrane		CytoplasmicMembrane	matched 7404417: Oligopeptide transport ATP-binding protein oppF					Unknown	No motifs found	Cytoplasmic		Unknown		Unknown	No internal helices found	Unknown		9.96	0.00	0.00	0.04	Cytoplasmic Membrane				9.96	3.00
ref|YP_009121711.1	hypothetical protein	271848..271988	NC_000912.1	Mycoplasma pneumoniae M129 chromosome, complete genome.			Unknown	No matches to profiles found	Unknown	No signal peptide detected	Unknown	No matches against database	Unknown		Unknown	No matches against database					Unknown	No motifs found	Unknown		Unknown		Unknown	No internal helices found	Unknown		2.50	2.50	2.50	2.50	Unknown				2.50	3.00
ref|NP_109907.1	50S ribosomal protein L11	272049..272462	NC_000912.1	Mycoplasma pneumoniae M129 chromosome, complete genome.			Unknown	No matches to profiles found	Unknown	No signal peptide detected	Unknown	No matches against database	Unknown		Cytoplasmic	matched 15807040: 50S ribosomal protein L11 [Deinococcus radiodurans R1]					Unknown	No motifs found	Unknown		Unknown		Unknown	No internal helices found	Unknown		0.01	0.15	0.17	9.67	Cytoplasmic				9.67	3.00
ref|NP_109908.1	50S ribosomal protein L1	272462..273142	NC_000912.1	Mycoplasma pneumoniae M129 chromosome, complete genome.			Unknown	No matches to profiles found	Unknown	No signal peptide detected	Unknown	No matches against database	Unknown		Cytoplasmic	matched 15599469: |50S ribosomal protein L1 |4782680 - 4781985					Unknown	No motifs found	Unknown		Unknown		Unknown	No internal helices found	Unknown		0.01	0.15	0.17	9.67	Cytoplasmic				9.67	3.00
ref|NP_109909.1	peptidyl-tRNA hydrolase	273142..273708	NC_000912.1	Mycoplasma pneumoniae M129 chromosome, complete genome.			Unknown	No matches to profiles found	Unknown	No signal peptide detected	Unknown	No matches against database	Unknown		Cytoplasmic	matched 56749435: Peptidyl-tRNA hydrolase					Unknown	No motifs found	Cytoplasmic		Unknown		Unknown	No internal helices found	Unknown		0.00	0.01	0.02	9.97	Cytoplasmic				9.97	3.00
ref|NP_109910.1	PP-loop superfamily protein ATPase	273701..274570	NC_000912.1	Mycoplasma pneumoniae M129 chromosome, complete genome.			Unknown	No matches to profiles found	Unknown	No signal peptide detected	Unknown	No matches against database	Unknown		Unknown	No matches against database					Unknown	No motifs found	Cytoplasmic		Unknown		Unknown	No internal helices found	Unknown		1.15	0.62	0.73	7.50	Cytoplasmic				7.50	3.00
ref|NP_109911.1	HPr kinase/phosphorylase	274571..275509	NC_000912.1	Mycoplasma pneumoniae M129 chromosome, complete genome.			Unknown	No matches to profiles found	Unknown	No signal peptide detected	Unknown	No matches against database	Unknown		Unknown	No matches against database					Unknown	No motifs found	Cytoplasmic		Unknown		Unknown	No internal helices found	Unknown		1.15	0.62	0.73	7.50	Cytoplasmic				7.50	3.00
ref|NP_109912.1	prolipoprotein diacylglyceryl transferase	275499..276668	NC_000912.1	Mycoplasma pneumoniae M129 chromosome, complete genome.			Unknown	No matches to profiles found	Unknown	No signal peptide detected	Unknown	No matches against database	CytoplasmicMembrane		Unknown	No matches against database					Unknown	No motifs found	Unknown		Unknown		CytoplasmicMembrane	7 internal helices found	Unknown		9.99	0.00	0.00	0.00	Cytoplasmic Membrane				9.99	3.00
ref|NP_109913.1	30S ribosomal protein S12	276697..277116	NC_000912.1	Mycoplasma pneumoniae M129 chromosome, complete genome.			Unknown	No matches to profiles found	Unknown	No signal peptide detected	Unknown	No matches against database	Unknown		Cytoplasmic	matched 16131221: 30S ribosomal subunit protein S12 [Escherichia coli K12]					Unknown	No motifs found	Unknown		Unknown		Unknown	No internal helices found	Unknown		0.01	0.15	0.17	9.67	Cytoplasmic				9.67	3.00
ref|YP_009121712.1	hypothetical protein	c276784..276966	NC_000912.1	Mycoplasma pneumoniae M129 chromosome, complete genome.			Unknown	No matches to profiles found	Unknown	No signal peptide detected	Unknown	No matches against database	Unknown		Unknown	No matches against database					Unknown	No motifs found	Unknown		Unknown		Unknown	No internal helices found	Unknown		2.50	2.50	2.50	2.50	Unknown				2.50	3.00
ref|NP_109914.1	30S ribosomal protein S7	277170..277637	NC_000912.1	Mycoplasma pneumoniae M129 chromosome, complete genome.			Unknown	No matches to profiles found	Unknown	No signal peptide detected	Unknown	No matches against database	Unknown		Unknown	No matches against database					Unknown	No motifs found	Unknown		Unknown		Unknown	No internal helices found	Unknown		2.50	2.50	2.50	2.50	Unknown				2.50	3.00
ref|NP_109915.1	elongation factor G	277660..279726	NC_000912.1	Mycoplasma pneumoniae M129 chromosome, complete genome.			Unknown	No matches to profiles found	Unknown	No signal peptide detected	Cytoplasmic	matched 100% 2494252: Elongation factor G	Unknown		Cytoplasmic	matched 2494252: Elongation factor G					Unknown	No motifs found	Cytoplasmic		Unknown		Unknown	No internal helices found	Unknown		0.00	0.00	0.00	9.99	Cytoplasmic				9.99	3.00
ref|NP_109916.1	30S ribosomal protein S6	279783..280430	NC_000912.1	Mycoplasma pneumoniae M129 chromosome, complete genome.			Unknown	No matches to profiles found	Unknown	No signal peptide detected	Unknown	No matches against database	Unknown		Unknown	No matches against database					Unknown	No motifs found	Cytoplasmic		Unknown		Unknown	No internal helices found	Unknown		1.15	0.62	0.73	7.50	Cytoplasmic				7.50	3.00
ref|NP_109917.1	single-stranded DNA binding protein	280430..280930	NC_000912.1	Mycoplasma pneumoniae M129 chromosome, complete genome.			Unknown	No matches to profiles found	Non-Cytoplasmic	Signal peptide detected	Unknown	No matches against database	Unknown		Unknown	No matches against database					Unknown	No motifs found	Unknown		Unknown		Unknown	No internal helices found	Unknown		3.33	3.33	3.33	0.00	Unknown				3.33	3.00
ref|NP_109918.1	30S ribosomal protein S18	280920..281234	NC_000912.1	Mycoplasma pneumoniae M129 chromosome, complete genome.			Unknown	No matches to profiles found	Unknown	No signal peptide detected	Unknown	No matches against database	Unknown		Cytoplasmic	matched 15600127: |30S ribosomal protein S18|5537289 - 5537059					Unknown	No motifs found	Cytoplasmic		Unknown		Unknown	No internal helices found	Unknown		0.00	0.01	0.02	9.97	Cytoplasmic				9.97	3.00
ref|NP_109919.1	50S ribosomal protein L9	281237..281686	NC_000912.1	Mycoplasma pneumoniae M129 chromosome, complete genome.			Unknown	No matches to profiles found	Unknown	No signal peptide detected	Unknown	No matches against database	Unknown		Cytoplasmic	matched 133030: Cytoplasmic protein					Unknown	No motifs found	Unknown		Unknown		Unknown	No internal helices found	Unknown		0.01	0.15	0.17	9.67	Cytoplasmic				9.67	3.00
ref|NP_109920.1	replicative DNA helicase DnaB	281673..283094	NC_000912.1	Mycoplasma pneumoniae M129 chromosome, complete genome.			Unknown	No matches to profiles found	Unknown	No signal peptide detected	Unknown	No matches against database	Unknown		Unknown	No matches against database					Unknown	No motifs found	Cytoplasmic		Unknown		Unknown	No internal helices found	Unknown		1.15	0.62	0.73	7.50	Cytoplasmic				7.50	3.00
ref|NP_109921.1	lipoprotein	283098..284462	NC_000912.1	Mycoplasma pneumoniae M129 chromosome, complete genome.			Unknown	No matches to profiles found	Unknown	No signal peptide detected	Unknown	No matches against database	Unknown		Unknown	No matches against database					Unknown	No motifs found	Unknown		Unknown		Unknown	No internal helices found	Unknown		2.50	2.50	2.50	2.50	Unknown				2.50	3.00
ref|NP_109922.2	hypothetical protein	284542..286443	NC_000912.1	Mycoplasma pneumoniae M129 chromosome, complete genome.			Unknown	No matches to profiles found	Non-Cytoplasmic	Signal peptide detected	Unknown	No matches against database	Unknown		Unknown	No matches against database					Unknown	No motifs found	Unknown		Unknown		Unknown	1 internal helix found	Unknown		3.33	3.33	3.33	0.00	Unknown				3.33	3.00
ref|NP_109923.1	uracil-DNA glycosylase	286468..287190	NC_000912.1	Mycoplasma pneumoniae M129 chromosome, complete genome.			Unknown	No matches to profiles found	Unknown	No signal peptide detected	Unknown	No matches against database	Unknown		Cytoplasmic	matched 137035: Uracil-DNA glycosylase					Unknown	No motifs found	Unknown		Unknown		Unknown	No internal helices found	Unknown		0.01	0.15	0.17	9.67	Cytoplasmic				9.67	3.00
ref|NP_109924.1	aspartyl/glutamyl-tRNA amidotransferase subunit C	287388..288827	NC_000912.1	Mycoplasma pneumoniae M129 chromosome, complete genome.			Unknown	No matches to profiles found	Unknown	No signal peptide detected	Unknown	No matches against database	CytoplasmicMembrane		Unknown	No matches against database					Unknown	No motifs found	Unknown		Unknown		CytoplasmicMembrane	8 internal helices found	Unknown		9.99	0.00	0.00	0.00	Cytoplasmic Membrane				9.99	3.00
ref|NP_109925.1	aspartyl/glutamyl-tRNA amidotransferase subunit A	288830..290266	NC_000912.1	Mycoplasma pneumoniae M129 chromosome, complete genome.			Unknown	No matches to profiles found	Unknown	No signal peptide detected	Unknown	No matches against database	Unknown		Cytoplasmic	matched 15599679: |Glu-tRNA(Gln) amidotransferase subunit A|5013974 - 5015428					Unknown	No motifs found	Cytoplasmic		Unknown		Unknown	No internal helices found	Unknown		0.00	0.01	0.02	9.97	Cytoplasmic				9.97	3.00
ref|NP_109926.1	aspartyl/glutamyl-tRNA amidotransferase subunit B	290256..291692	NC_000912.1	Mycoplasma pneumoniae M129 chromosome, complete genome.			Unknown	No matches to profiles found	Unknown	No signal peptide detected	Unknown	No matches against database	Unknown		Unknown	No matches against database					Unknown	No motifs found	Cytoplasmic		Unknown		Unknown	No internal helices found	Unknown		1.15	0.62	0.73	7.50	Cytoplasmic				7.50	3.00
ref|NP_109927.1	hypothetical protein	291667..292335	NC_000912.1	Mycoplasma pneumoniae M129 chromosome, complete genome.			Unknown	No matches to profiles found	Unknown	No signal peptide detected	Unknown	No matches against database	Unknown		Unknown	No matches against database					Unknown	No motifs found	Unknown		Unknown		Unknown	No internal helices found	Unknown		2.50	2.50	2.50	2.50	Unknown				2.50	3.00
ref|NP_109928.1	thioredoxin reductase	292328..293275	NC_000912.1	Mycoplasma pneumoniae M129 chromosome, complete genome.			Unknown	No matches to profiles found	Unknown	No signal peptide detected	Unknown	No matches against database	Unknown		Cytoplasmic	matched 3915192: Cytoplasmic protein					Unknown	No motifs found	Unknown		Unknown		Unknown	No internal helices found	Unknown		0.01	0.15	0.17	9.67	Cytoplasmic				9.67	3.00
ref|NP_109929.1	hypothetical protein	293265..294107	NC_000912.1	Mycoplasma pneumoniae M129 chromosome, complete genome.			Unknown	No matches to profiles found	Unknown	No signal peptide detected	Unknown	No matches against database	Unknown		Unknown	No matches against database					Unknown	No motifs found	Unknown		Unknown		Unknown	No internal helices found	Unknown		2.50	2.50	2.50	2.50	Unknown				2.50	3.00
ref|NP_109930.1	preprotein translocase subunit SecG	294140..294370	NC_000912.1	Mycoplasma pneumoniae M129 chromosome, complete genome.			Unknown	No matches to profiles found	Unknown	No signal peptide detected	Unknown	No matches against database	CytoplasmicMembrane		Unknown	No matches against database					Unknown	No motifs found	Unknown		Unknown		Unknown	2 internal helices found	Unknown		9.55	0.12	0.01	0.32	Cytoplasmic Membrane				9.55	3.00
ref|NP_109931.1	ribonuclease R	294381..296561	NC_000912.1	Mycoplasma pneumoniae M129 chromosome, complete genome.			Unknown	No matches to profiles found	Unknown	No signal peptide detected	Unknown	No matches against database	Unknown		Cytoplasmic	matched 2507333: Exoribonuclease 2					Unknown	No motifs found	Cytoplasmic		Unknown		Unknown	No internal helices found	Unknown		0.00	0.01	0.02	9.97	Cytoplasmic				9.97	3.00
ref|NP_109932.1	hypothetical protein	296561..297169	NC_000912.1	Mycoplasma pneumoniae M129 chromosome, complete genome.			Unknown	No matches to profiles found	Unknown	No signal peptide detected	Unknown	No matches against database	CytoplasmicMembrane		Unknown	No matches against database					Unknown	No motifs found	Unknown		Unknown		Unknown	1 internal helix found	Unknown		9.55	0.12	0.01	0.32	Cytoplasmic Membrane				9.55	3.00
ref|NP_109933.1	peptide deformylase	c297138..297788	NC_000912.1	Mycoplasma pneumoniae M129 chromosome, complete genome.			Unknown	No matches to profiles found	Unknown	No signal peptide detected	Unknown	No matches against database	Unknown		Unknown	No matches against database					Unknown	No motifs found	Unknown		Unknown		Unknown	No internal helices found	Unknown		2.50	2.50	2.50	2.50	Unknown				2.50	3.00
ref|NP_109934.1	guanylate kinase	297610..298329	NC_000912.1	Mycoplasma pneumoniae M129 chromosome, complete genome.			Unknown	No matches to profiles found	Unknown	No signal peptide detected	Unknown	No matches against database	CytoplasmicMembrane		Cytoplasmic	matched 48474290: Guanylate kinase					Unknown	No motifs found	Unknown		Unknown		Unknown	No internal helices found	Unknown		0.30	0.06	0.01	9.64	Cytoplasmic				9.64	3.00
ref|NP_109935.1	protein phoshatase	298329..299108	NC_000912.1	Mycoplasma pneumoniae M129 chromosome, complete genome.			Unknown	No matches to profiles found	Unknown	No signal peptide detected	Unknown	No matches against database	Unknown		Unknown	No matches against database					Unknown	No motifs found	Unknown		Unknown		Unknown	No internal helices found	Unknown		2.50	2.50	2.50	2.50	Unknown				2.50	3.00
ref|NP_109936.1	serine/threonine-protein kinase	299099..300268	NC_000912.1	Mycoplasma pneumoniae M129 chromosome, complete genome.			Unknown	No matches to profiles found	Unknown	No signal peptide detected	Unknown	No matches against database	CytoplasmicMembrane		CytoplasmicMembrane	matched 1709644: Cytoplasmic membrane integral membrane protein					Unknown	No motifs found	Unknown		Unknown		Unknown	1 internal helix found	Unknown		9.99	0.00	0.00	0.01	Cytoplasmic Membrane				9.99	3.00
ref|NP_109937.1	ribosome biogenesis GTPase RsgA	300255..301091	NC_000912.1	Mycoplasma pneumoniae M129 chromosome, complete genome.			Unknown	No matches to profiles found	Unknown	No signal peptide detected	Unknown	No matches against database	Unknown		Cytoplasmic	matched 90111696: ribosome small subunit-dependent GTPase A [Escherichia coli K12]					Unknown	No motifs found	Cytoplasmic		Unknown		Unknown	No internal helices found	Unknown		0.00	0.01	0.02	9.97	Cytoplasmic				9.97	3.00
ref|NP_109938.1	glucose-6-phosphate isomerase	301113..302405	NC_000912.1	Mycoplasma pneumoniae M129 chromosome, complete genome.			Unknown	No matches to profiles found	Unknown	No signal peptide detected	Unknown	No matches against database	Unknown		Cytoplasmic	matched 120717: Glucose-6-phosphate isomerase A (EC 5.3.1.9) (GPI A) (Phosphoglucose isomerase A) (PGI-A) (Phosphohexose isomerase A) (PHI-A)					Unknown	No motifs found	Unknown		Unknown		Unknown	1 internal helix found	Unknown		0.01	0.15	0.17	9.67	Cytoplasmic				9.67	3.00
ref|NP_109939.1	ribulose-phosphate 3-epimerase	302383..303030	NC_000912.1	Mycoplasma pneumoniae M129 chromosome, complete genome.			Unknown	No matches to profiles found	Unknown	No signal peptide detected	Unknown	No matches against database	Unknown		Unknown	No matches against database					Unknown	No motifs found	Cytoplasmic		Unknown		Unknown	No internal helices found	Unknown		1.15	0.62	0.73	7.50	Cytoplasmic				7.50	3.00
ref|NP_109940.1	asparagine--tRNA ligase	303037..304404	NC_000912.1	Mycoplasma pneumoniae M129 chromosome, complete genome.			Cytoplasmic	matched PS50862: AA_TRNA_LIGASE_II Profile - Cytoplasmic	Unknown	No signal peptide detected	Cytoplasmic	matched 100% 2501035: Asparaginyl-tRNA synthetase	Unknown		Cytoplasmic	matched 2501035: Asparaginyl-tRNA synthetase					Unknown	No motifs found	Cytoplasmic		Unknown		Unknown	No internal helices found	Unknown		0.00	0.00	0.00	9.99	Cytoplasmic				9.99	3.00
ref|NP_109941.1	CDP-diacylglycerol--glycerol-3-phosphate 3-phosphatidyltransferase	304361..305044	NC_000912.1	Mycoplasma pneumoniae M129 chromosome, complete genome.			Unknown	No matches to profiles found	Unknown	No signal peptide detected	Unknown	No matches against database	CytoplasmicMembrane		CytoplasmicMembrane	matched 124053368: CDP-diacylglycerol--glycerol-3-phosphate 3-phosphatidyltransferase					Unknown	No motifs found	Unknown		Unknown		CytoplasmicMembrane	5 internal helices found	Unknown		9.99	0.00	0.00	0.00	Cytoplasmic Membrane				9.99	3.00
ref|YP_009121713.1	hypothetical protein	c304786..304920	NC_000912.1	Mycoplasma pneumoniae M129 chromosome, complete genome.			Unknown	No matches to profiles found	Unknown	No signal peptide detected	Unknown	No matches against database	Unknown		Unknown	No matches against database					Unknown	No motifs found	Unknown		Unknown		Unknown	1 internal helix found	Unknown		2.50	2.50	2.50	2.50	Unknown				2.50	3.00
ref|NP_109942.1	hypothetical protein	305066..305539	NC_000912.1	Mycoplasma pneumoniae M129 chromosome, complete genome.			Unknown	No matches to profiles found	Unknown	No signal peptide detected	Unknown	No matches against database	Unknown		Unknown	No matches against database					Unknown	No motifs found	Unknown		Unknown		Unknown	No internal helices found	Unknown		2.50	2.50	2.50	2.50	Unknown				2.50	3.00
ref|NP_109943.1	hypothetical protein	305565..306320	NC_000912.1	Mycoplasma pneumoniae M129 chromosome, complete genome.			Unknown	No matches to profiles found	Unknown	No signal peptide detected	Unknown	No matches against database	Unknown		Unknown	No matches against database					Unknown	No motifs found	Cytoplasmic		Unknown		Unknown	No internal helices found	Unknown		1.15	0.62	0.73	7.50	Cytoplasmic				7.50	3.00
ref|NP_109944.1	hypothetical protein	306313..306984	NC_000912.1	Mycoplasma pneumoniae M129 chromosome, complete genome.			Unknown	No matches to profiles found	Unknown	No signal peptide detected	Unknown	No matches against database	Unknown		Unknown	No matches against database					Unknown	No motifs found	Unknown		Unknown		Unknown	No internal helices found	Unknown		2.50	2.50	2.50	2.50	Unknown				2.50	3.00
ref|YP_009121714.1	hypothetical protein	c306655..306771	NC_000912.1	Mycoplasma pneumoniae M129 chromosome, complete genome.			Unknown	No matches to profiles found	Unknown	No signal peptide detected	Unknown	No matches against database	Unknown		Unknown	No matches against database					Unknown	No motifs found	Unknown		Unknown		Unknown	No internal helices found	Unknown		2.50	2.50	2.50	2.50	Unknown				2.50	3.00
ref|NP_109945.1	UDP-glucose 4-epimerase	306965..307981	NC_000912.1	Mycoplasma pneumoniae M129 chromosome, complete genome.			Unknown	No matches to profiles found	Unknown	No signal peptide detected	Unknown	No matches against database	Unknown		Cytoplasmic	matched 2506453: GDP-L-fucose synthetase					Unknown	No motifs found	Cytoplasmic		Unknown		Unknown	No internal helices found	Unknown		0.00	0.01	0.02	9.97	Cytoplasmic				9.97	3.00
ref|NP_109946.1	ABC transporter ATP-binding protein	307996..309714	NC_000912.1	Mycoplasma pneumoniae M129 chromosome, complete genome.			Unknown	No matches to profiles found	Unknown	No signal peptide detected	Unknown	No matches against database	CytoplasmicMembrane		CytoplasmicMembrane	matched 6166548: Cytoplasmic membrane integral membrane protein					Unknown	No motifs found	Cytoplasmic		Unknown		Unknown	No internal helices found	Unknown		9.96	0.00	0.00	0.04	Cytoplasmic Membrane				9.96	3.00
ref|NP_109947.1	ABC transporter permease	309731..311284	NC_000912.1	Mycoplasma pneumoniae M129 chromosome, complete genome.			Unknown	No matches to profiles found	Unknown	No signal peptide detected	Unknown	No matches against database	CytoplasmicMembrane		Unknown	No matches against database					Unknown	No motifs found	Unknown		Unknown		CytoplasmicMembrane	10 internal helices found	Unknown		9.99	0.00	0.00	0.00	Cytoplasmic Membrane				9.99	3.00
ref|NP_109948.1	ABC transporter permease	311284..312219	NC_000912.1	Mycoplasma pneumoniae M129 chromosome, complete genome.			Unknown	No matches to profiles found	Unknown	No signal peptide detected	Unknown	No matches against database	CytoplasmicMembrane		Unknown	No matches against database					Unknown	No motifs found	Unknown		Unknown		CytoplasmicMembrane	9 internal helices found	Unknown		9.99	0.00	0.00	0.00	Cytoplasmic Membrane				9.99	3.00
ref|NP_109949.1	DNA topoisomerase I	312256..314391	NC_000912.1	Mycoplasma pneumoniae M129 chromosome, complete genome.			Unknown	No matches to profiles found	Unknown	No signal peptide detected	Unknown	No matches against database	Unknown		Cytoplasmic	matched 15610782: DNA topoisomerase I [Mycobacterium tuberculosis H37Rv]					Unknown	No motifs found	Cytoplasmic		Unknown		Unknown	No internal helices found	Unknown		0.00	0.01	0.02	9.97	Cytoplasmic				9.97	3.00
ref|NP_109950.1	hypothetical protein	314381..315808	NC_000912.1	Mycoplasma pneumoniae M129 chromosome, complete genome.			Unknown	No matches to profiles found	Unknown	No signal peptide detected	Unknown	No matches against database	CytoplasmicMembrane		Unknown	No matches against database					Unknown	No motifs found	Unknown		Unknown		Unknown	1 internal helix found	Unknown		9.55	0.12	0.01	0.32	Cytoplasmic Membrane				9.55	3.00
ref|NP_109951.1	thioredoxin	315874..316182	NC_000912.1	Mycoplasma pneumoniae M129 chromosome, complete genome.			Unknown	No matches to profiles found	Unknown	No signal peptide detected	Unknown	No matches against database	Unknown		Cytoplasmic	matched 2507459: Cytoplasmic protein					Unknown	No motifs found	Cytoplasmic		Unknown		Unknown	No internal helices found	Unknown		0.00	0.01	0.02	9.97	Cytoplasmic				9.97	3.00
ref|NP_109952.1	hypothetical protein	316194..317039	NC_000912.1	Mycoplasma pneumoniae M129 chromosome, complete genome.			Unknown	No matches to profiles found	Unknown	No signal peptide detected	Unknown	No matches against database	Unknown		Unknown	No matches against database					Unknown	No motifs found	Cytoplasmic		Unknown		Unknown	No internal helices found	Unknown		1.15	0.62	0.73	7.50	Cytoplasmic				7.50	3.00
ref|NP_109953.1	tryptophan--tRNA ligase	c317047..318087	NC_000912.1	Mycoplasma pneumoniae M129 chromosome, complete genome.			Unknown	No matches to profiles found	Unknown	No signal peptide detected	Cytoplasmic	matched 100% 2501070: Tryptophanyl-tRNA synthetase	Unknown		Cytoplasmic	matched 2501070: Tryptophanyl-tRNA synthetase					Unknown	No motifs found	Unknown		Unknown		Unknown	No internal helices found	Unknown		0.00	0.00	0.00	9.99	Cytoplasmic				9.99	3.00
ref|NP_109954.1	hypothetical protein	318144..318581	NC_000912.1	Mycoplasma pneumoniae M129 chromosome, complete genome.			Unknown	No matches to profiles found	Unknown	No signal peptide detected	Unknown	No matches against database	Unknown		Unknown	No matches against database					Unknown	No motifs found	Cytoplasmic		Unknown		Unknown	No internal helices found	Unknown		1.15	0.62	0.73	7.50	Cytoplasmic				7.50	3.00
ref|NP_109955.1	NAD kinase	318581..319360	NC_000912.1	Mycoplasma pneumoniae M129 chromosome, complete genome.			Unknown	No matches to profiles found	Unknown	No signal peptide detected	Unknown	No matches against database	Unknown		Unknown	No matches against database					Unknown	No motifs found	Unknown		Unknown		Unknown	No internal helices found	Unknown		2.50	2.50	2.50	2.50	Unknown				2.50	3.00
ref|NP_109956.1	PTS system transporter subunit IIBC	319360..319713	NC_000912.1	Mycoplasma pneumoniae M129 chromosome, complete genome.			Unknown	No matches to profiles found	Unknown	No signal peptide detected	Unknown	No matches against database	Unknown		Unknown	No matches against database					Unknown	No motifs found	Unknown		Unknown		Unknown	1 internal helix found	Unknown		2.50	2.50	2.50	2.50	Unknown				2.50	3.00
ref|NP_109957.1	hypothetical protein	319703..321184	NC_000912.1	Mycoplasma pneumoniae M129 chromosome, complete genome.			Unknown	No matches to profiles found	Unknown	No signal peptide detected	Unknown	No matches against database	Unknown		Unknown	No matches against database					Unknown	No motifs found	Cytoplasmic		Unknown		Unknown	1 internal helix found	Unknown		1.15	0.62	0.73	7.50	Cytoplasmic				7.50	3.00
ref|YP_009121715.1	hypothetical protein	321162..321251	NC_000912.1	Mycoplasma pneumoniae M129 chromosome, complete genome.			Unknown	No matches to profiles found	Unknown	No signal peptide detected	Unknown	No matches against database	Unknown		Unknown	No matches against database					Unknown	No motifs found	Unknown		Unknown		Unknown	No internal helices found	Unknown		2.50	2.50	2.50	2.50	Unknown				2.50	3.00
ref|NP_109958.1	hypothetical protein	321187..321474	NC_000912.1	Mycoplasma pneumoniae M129 chromosome, complete genome.			Unknown	No matches to profiles found	Unknown	No signal peptide detected	Unknown	No matches against database	CytoplasmicMembrane		Unknown	No matches against database					Unknown	No motifs found	Unknown		Unknown		CytoplasmicMembrane	3 internal helices found	Unknown		9.99	0.00	0.00	0.00	Cytoplasmic Membrane				9.99	3.00
ref|NP_109959.1	lipoprotein	321736..322491	NC_000912.1	Mycoplasma pneumoniae M129 chromosome, complete genome.			Unknown	No matches to profiles found	Non-Cytoplasmic	Signal peptide detected	Unknown	No matches against database	Unknown		Unknown	No matches against database					Unknown	No motifs found	Unknown		Unknown		Unknown	No internal helices found	Unknown		3.33	3.33	3.33	0.00	Unknown				3.33	3.00
ref|YP_009121716.1	hypothetical protein	322130..322333	NC_000912.1	Mycoplasma pneumoniae M129 chromosome, complete genome.			Unknown	No matches to profiles found	Unknown	No signal peptide detected	Unknown	No matches against database	Unknown		Unknown	No matches against database					Unknown	No motifs found	Unknown		Unknown		Unknown	No internal helices found	Unknown		2.50	2.50	2.50	2.50	Unknown				2.50	3.00
ref|NP_109960.1	hypothetical protein	324197..324478	NC_000912.1	Mycoplasma pneumoniae M129 chromosome, complete genome.			Unknown	No matches to profiles found	Unknown	No signal peptide detected	Unknown	No matches against database	CytoplasmicMembrane		Unknown	No matches against database					Unknown	No motifs found	Unknown		Unknown		Unknown	1 internal helix found	Unknown		9.55	0.12	0.01	0.32	Cytoplasmic Membrane				9.55	3.00
ref|NP_109961.1	hydrolase	c324455..324889	NC_000912.1	Mycoplasma pneumoniae M129 chromosome, complete genome.			Unknown	No matches to profiles found	Unknown	No signal peptide detected	Unknown	No matches against database	Unknown		Unknown	No matches against database					Unknown	No motifs found	Cytoplasmic		Unknown		Unknown	No internal helices found	Unknown		1.15	0.62	0.73	7.50	Cytoplasmic				7.50	3.00
ref|NP_109962.1	hypothetical protein	c324858..325658	NC_000912.1	Mycoplasma pneumoniae M129 chromosome, complete genome.			Unknown	No matches to profiles found	Unknown	No signal peptide detected	Unknown	No matches against database	CytoplasmicMembrane		Unknown	No matches against database					Unknown	No motifs found	Unknown		Unknown		CytoplasmicMembrane	6 internal helices found	Unknown		9.99	0.00	0.00	0.00	Cytoplasmic Membrane				9.99	3.00
ref|NP_109963.1	hypothetical protein	325680..325982	NC_000912.1	Mycoplasma pneumoniae M129 chromosome, complete genome.			Unknown	No matches to profiles found	Unknown	No signal peptide detected	Unknown	No matches against database	Unknown		Unknown	No matches against database					Unknown	No motifs found	Unknown		Unknown		Unknown	No internal helices found	Unknown		2.50	2.50	2.50	2.50	Unknown				2.50	3.00
ref|NP_109964.1	hypothetical protein	c325954..326811	NC_000912.1	Mycoplasma pneumoniae M129 chromosome, complete genome.			Unknown	No matches to profiles found	Unknown	No signal peptide detected	Unknown	No matches against database	CytoplasmicMembrane		Unknown	No matches against database					Unknown	No motifs found	Unknown		Unknown		CytoplasmicMembrane	7 internal helices found	Unknown		9.99	0.00	0.00	0.00	Cytoplasmic Membrane				9.99	3.00
ref|NP_109965.1	lysine--tRNA ligase	326856..328325	NC_000912.1	Mycoplasma pneumoniae M129 chromosome, complete genome.			Cytoplasmic	matched PS50862: AA_TRNA_LIGASE_II Profile - Cytoplasmic	Unknown	No signal peptide detected	Cytoplasmic	matched 100% 2501019: Lysyl-tRNA synthetase	Unknown		Cytoplasmic	matched 2501019: Lysyl-tRNA synthetase					Unknown	No motifs found	Cytoplasmic		Unknown		Unknown	No internal helices found	Unknown		0.00	0.00	0.00	9.99	Cytoplasmic				9.99	3.00
ref|NP_109966.1	UDP-galactopyranose mutase	328285..329484	NC_000912.1	Mycoplasma pneumoniae M129 chromosome, complete genome.			Unknown	No matches to profiles found	Unknown	No signal peptide detected	Unknown	No matches against database	Unknown		Unknown	No matches against database					Unknown	No motifs found	Unknown		Unknown		Unknown	1 internal helix found	Unknown		2.50	2.50	2.50	2.50	Unknown				2.50	3.00
ref|YP_009121717.1	hypothetical protein	329058..329246	NC_000912.1	Mycoplasma pneumoniae M129 chromosome, complete genome.			Unknown	No matches to profiles found	Unknown	No signal peptide detected	Unknown	No matches against database	CytoplasmicMembrane		Unknown	No matches against database					Unknown	No motifs found	Unknown		Unknown		Unknown	1 internal helix found	Unknown		9.55	0.12	0.01	0.32	Cytoplasmic Membrane				9.55	3.00
ref|NP_109967.1	elongation factor 4	329484..331229	NC_000912.1	Mycoplasma pneumoniae M129 chromosome, complete genome.			Unknown	No matches to profiles found	Unknown	No signal peptide detected	Unknown	No matches against database	Unknown		CytoplasmicMembrane	matched 60392601: GTP-binding protein lepA					Unknown	No motifs found	Cytoplasmic		Unknown		Unknown	No internal helices found	Unknown		8.78	0.08	0.09	1.05	Cytoplasmic Membrane				8.78	3.00
ref|NP_109968.1	ribonuclease J	331360..333069	NC_000912.1	Mycoplasma pneumoniae M129 chromosome, complete genome.			Unknown	No matches to profiles found	Unknown	No signal peptide detected	Unknown	No matches against database	Unknown		Unknown	No matches against database					Unknown	No motifs found	Cytoplasmic		Unknown		Unknown	No internal helices found	Unknown		1.15	0.62	0.73	7.50	Cytoplasmic				7.50	3.00
ref|NP_109971.1	hypothetical protein	336479..336826	NC_000912.1	Mycoplasma pneumoniae M129 chromosome, complete genome.			Unknown	No matches to profiles found	Unknown	No signal peptide detected	Unknown	No matches against database	Unknown		Unknown	No matches against database					Unknown	No motifs found	Unknown		Unknown		Unknown	No internal helices found	Unknown		2.50	2.50	2.50	2.50	Unknown				2.50	3.00
ref|NP_109972.1	lipoprotein	337770..340154	NC_000912.1	Mycoplasma pneumoniae M129 chromosome, complete genome.			Unknown	No matches to profiles found	Unknown	No signal peptide detected	Unknown	No matches against database	Unknown		Unknown	No matches against database					Unknown	No motifs found	Unknown		Unknown		Unknown	1 internal helix found	Unknown		2.50	2.50	2.50	2.50	Unknown				2.50	3.00
ref|NP_109973.2	type I restriction-modification system specificity protein	340244..341533	NC_000912.1	Mycoplasma pneumoniae M129 chromosome, complete genome.			Unknown	No matches to profiles found	Unknown	No signal peptide detected	Unknown	No matches against database	Unknown		Unknown	No matches against database					Unknown	No motifs found	Cytoplasmic		Unknown		Unknown	No internal helices found	Unknown		1.15	0.62	0.73	7.50	Cytoplasmic				7.50	3.00
ref|NP_109974.1	adhesin P1 family protein	341636..343033	NC_000912.1	Mycoplasma pneumoniae M129 chromosome, complete genome.			Unknown	No matches to profiles found	Unknown	No signal peptide detected	Unknown	No matches against database	Unknown		Unknown	No matches against database					Unknown	No motifs found	Unknown		Unknown		Unknown	No internal helices found	Unknown		2.50	2.50	2.50	2.50	Unknown				2.50	3.00
ref|NP_109975.1	hypothetical protein	343764..344120	NC_000912.1	Mycoplasma pneumoniae M129 chromosome, complete genome.			Unknown	No matches to profiles found	Unknown	No signal peptide detected	Unknown	No matches against database	Unknown		Unknown	No matches against database					Unknown	No motifs found	Cytoplasmic		Unknown		Unknown	No internal helices found	Unknown		1.15	0.62	0.73	7.50	Cytoplasmic				7.50	3.00
ref|NP_109976.1	lipoprotein	344716..347079	NC_000912.1	Mycoplasma pneumoniae M129 chromosome, complete genome.			Unknown	No matches to profiles found	Unknown	No signal peptide detected	Unknown	No matches against database	Unknown		Unknown	No matches against database					Unknown	No motifs found	Unknown		Unknown		Unknown	1 internal helix found	Unknown		2.50	2.50	2.50	2.50	Unknown				2.50	3.00
ref|YP_009121718.1	hypothetical protein	345137..345265	NC_000912.1	Mycoplasma pneumoniae M129 chromosome, complete genome.			Unknown	No matches to profiles found	Unknown	No signal peptide detected	Unknown	No matches against database	Unknown		Unknown	No matches against database					Unknown	No motifs found	Unknown		Unknown		Unknown	No internal helices found	Unknown		2.50	2.50	2.50	2.50	Unknown				2.50	3.00
ref|NP_109977.1	hypothetical protein	347169..347732	NC_000912.1	Mycoplasma pneumoniae M129 chromosome, complete genome.			Unknown	No matches to profiles found	Unknown	No signal peptide detected	Unknown	No matches against database	Unknown		Unknown	No matches against database					Unknown	No motifs found	Unknown		Unknown		Unknown	No internal helices found	Unknown		2.50	2.50	2.50	2.50	Unknown				2.50	3.00
ref|NP_109978.1	hypothetical protein	347871..348308	NC_000912.1	Mycoplasma pneumoniae M129 chromosome, complete genome.			Unknown	No matches to profiles found	Unknown	No signal peptide detected	Unknown	No matches against database	Unknown		Unknown	No matches against database					Unknown	No motifs found	Cytoplasmic		Unknown		Unknown	No internal helices found	Unknown		1.15	0.62	0.73	7.50	Cytoplasmic				7.50	3.00
ref|NP_109979.1	hypothetical protein	c348301..348891	NC_000912.1	Mycoplasma pneumoniae M129 chromosome, complete genome.			Unknown	No matches to profiles found	Unknown	No signal peptide detected	Unknown	No matches against database	Unknown		Unknown	No matches against database					Unknown	No motifs found	Unknown		Unknown		Unknown	No internal helices found	Unknown		2.50	2.50	2.50	2.50	Unknown				2.50	3.00
ref|NP_109980.1	RNA pseudouridine synthase	c348875..349804	NC_000912.1	Mycoplasma pneumoniae M129 chromosome, complete genome.			Unknown	No matches to profiles found	Unknown	No signal peptide detected	Unknown	No matches against database	Unknown		Cytoplasmic	matched 16129049: 23S rRNA pseudouridylate synthase [Escherichia coli K12]					Unknown	No motifs found	Unknown		Unknown		Unknown	No internal helices found	Unknown		0.01	0.15	0.17	9.67	Cytoplasmic				9.67	3.00
ref|NP_109981.1	signal peptidase II	c349804..350358	NC_000912.1	Mycoplasma pneumoniae M129 chromosome, complete genome.			Unknown	No matches to profiles found	Unknown	No signal peptide detected	Unknown	No matches against database	CytoplasmicMembrane		Unknown	No matches against database					Unknown	No motifs found	Unknown		Unknown		CytoplasmicMembrane	4 internal helices found	Unknown		9.99	0.00	0.00	0.00	Cytoplasmic Membrane				9.99	3.00
ref|NP_109982.1	protease	350397..351017	NC_000912.1	Mycoplasma pneumoniae M129 chromosome, complete genome.			Unknown	No matches to profiles found	Unknown	No signal peptide detected	Unknown	No matches against database	Unknown		Unknown	No matches against database					Unknown	No motifs found	Cytoplasmic		Unknown		Unknown	No internal helices found	Unknown		1.15	0.62	0.73	7.50	Cytoplasmic				7.50	3.00
ref|NP_109983.1	hypothetical protein	351066..351728	NC_000912.1	Mycoplasma pneumoniae M129 chromosome, complete genome.			Unknown	No matches to profiles found	Unknown	No signal peptide detected	Unknown	No matches against database	Unknown		Unknown	No matches against database					Unknown	No motifs found	Cytoplasmic		Unknown		Unknown	No internal helices found	Unknown		1.15	0.62	0.73	7.50	Cytoplasmic				7.50	3.00
ref|NP_109984.1	30S ribosomal protein S21	351728..351910	NC_000912.1	Mycoplasma pneumoniae M129 chromosome, complete genome.			Unknown	No matches to profiles found	Unknown	No signal peptide detected	Unknown	No matches against database	Unknown		Unknown	No matches against database					Unknown	No motifs found	Cytoplasmic		Unknown		Unknown	No internal helices found	Unknown		1.15	0.62	0.73	7.50	Cytoplasmic				7.50	3.00
ref|NP_109985.1	hypothetical protein	351935..352384	NC_000912.1	Mycoplasma pneumoniae M129 chromosome, complete genome.			Unknown	No matches to profiles found	Unknown	No signal peptide detected	Unknown	No matches against database	Unknown		Unknown	No matches against database					Unknown	No motifs found	Cytoplasmic		Unknown		Unknown	No internal helices found	Unknown		1.15	0.62	0.73	7.50	Cytoplasmic				7.50	3.00
ref|NP_109986.1	holo-ACP synthase	352387..352746	NC_000912.1	Mycoplasma pneumoniae M129 chromosome, complete genome.			Unknown	No matches to profiles found	Unknown	No signal peptide detected	Unknown	No matches against database	Unknown		Unknown	No matches against database					Unknown	No motifs found	Unknown		Unknown		Unknown	No internal helices found	Unknown		2.50	2.50	2.50	2.50	Unknown				2.50	3.00
ref|NP_109987.1	1-acyl-sn-glycerol-3-phosphate acyltransferase	352734..353534	NC_000912.1	Mycoplasma pneumoniae M129 chromosome, complete genome.			Unknown	No matches to profiles found	Unknown	No signal peptide detected	Unknown	No matches against database	Unknown		Unknown	No matches against database					Unknown	No motifs found	Unknown		Unknown		Unknown	2 internal helices found	Unknown		2.50	2.50	2.50	2.50	Unknown				2.50	3.00
ref|NP_109988.1	segregation and condensation protein A	353535..355055	NC_000912.1	Mycoplasma pneumoniae M129 chromosome, complete genome.			Unknown	No matches to profiles found	Unknown	No signal peptide detected	Unknown	No matches against database	Unknown		Cytoplasmic	matched 466185: Segregation and condensation protein A					Unknown	No motifs found	Cytoplasmic		Unknown		Unknown	No internal helices found	Unknown		0.00	0.01	0.02	9.97	Cytoplasmic				9.97	3.00
ref|NP_109989.1	segregation and condensation protein B	355039..355665	NC_000912.1	Mycoplasma pneumoniae M129 chromosome, complete genome.			Unknown	No matches to profiles found	Unknown	No signal peptide detected	Unknown	No matches against database	Unknown		Cytoplasmic	matched 466186: Segregation and condensation protein B					Unknown	No motifs found	Cytoplasmic		Unknown		Unknown	No internal helices found	Unknown		0.00	0.01	0.02	9.97	Cytoplasmic				9.97	3.00
ref|NP_109990.1	ATP-dependent 6-phosphofructokinase	355685..356671	NC_000912.1	Mycoplasma pneumoniae M129 chromosome, complete genome.			Unknown	No matches to profiles found	Unknown	No signal peptide detected	Unknown	No matches against database	Unknown		Cytoplasmic	matched 67466843: 6-phosphofructokinase isozyme 1					Unknown	No motifs found	Unknown		Unknown		Unknown	No internal helices found	Unknown		0.01	0.15	0.17	9.67	Cytoplasmic				9.67	3.00
ref|NP_109991.1	pyruvate kinase	356677..358203	NC_000912.1	Mycoplasma pneumoniae M129 chromosome, complete genome.			Unknown	No matches to profiles found	Unknown	No signal peptide detected	Unknown	No matches against database	Unknown		Unknown	No matches against database					Unknown	No motifs found	Unknown		Unknown		Unknown	No internal helices found	Unknown		2.50	2.50	2.50	2.50	Unknown				2.50	3.00
ref|YP_009121719.1	ornithine carbamoyltransferase	360644..361465	NC_000912.1	Mycoplasma pneumoniae M129 chromosome, complete genome.			Unknown	No matches to profiles found	Unknown	No signal peptide detected	Unknown	No matches against database	Unknown		Cytoplasmic	matched 20141797: Ornithine carbamoyltransferase, catabolic (EC 2.1.3.3) (OTCase)					Unknown	No motifs found	Cytoplasmic		Unknown		Unknown	No internal helices found	Unknown		0.00	0.01	0.02	9.97	Cytoplasmic				9.97	3.00
ref|NP_109995.1	carbamate kinase	361468..362397	NC_000912.1	Mycoplasma pneumoniae M129 chromosome, complete genome.			Unknown	No matches to profiles found	Unknown	No signal peptide detected	Unknown	No matches against database	Unknown		Unknown	No matches against database					Unknown	No motifs found	Unknown		Unknown		Unknown	No internal helices found	Unknown		2.50	2.50	2.50	2.50	Unknown				2.50	3.00
ref|NP_109996.1	amino acid permease	362400..364097	NC_000912.1	Mycoplasma pneumoniae M129 chromosome, complete genome.			Unknown	No matches to profiles found	Unknown	No signal peptide detected	Unknown	No matches against database	CytoplasmicMembrane		Unknown	No matches against database					Unknown	No motifs found	Unknown		Unknown		CytoplasmicMembrane	12 internal helices found	Unknown		9.99	0.00	0.00	0.00	Cytoplasmic Membrane				9.99	3.00
ref|NP_109997.1	hypothetical protein	364231..365448	NC_000912.1	Mycoplasma pneumoniae M129 chromosome, complete genome.			Unknown	No matches to profiles found	Unknown	No signal peptide detected	Unknown	No matches against database	CytoplasmicMembrane		CytoplasmicMembrane	matched 1709539: Proline-rich P65 protein					Unknown	No motifs found	Unknown		Unknown		Unknown	No internal helices found	Unknown		9.99	0.00	0.00	0.01	Cytoplasmic Membrane				9.99	3.00
ref|NP_109998.1	cytadherence protein	365468..370924	NC_000912.1	Mycoplasma pneumoniae M129 chromosome, complete genome.			Unknown	No matches to profiles found	Unknown	No signal peptide detected	Unknown	No matches against database	Unknown		Unknown	No matches against database					Unknown	No motifs found	Cytoplasmic		Unknown		Unknown	No internal helices found	Unknown		1.15	0.62	0.73	7.50	Cytoplasmic				7.50	3.00
ref|NP_109999.1	hypothetical protein	370939..372012	NC_000912.1	Mycoplasma pneumoniae M129 chromosome, complete genome.			Unknown	No matches to profiles found	Unknown	No signal peptide detected	Unknown	No matches against database	Unknown		Unknown	No matches against database					Unknown	No motifs found	Cytoplasmic		Unknown		Unknown	No internal helices found	Unknown		1.15	0.62	0.73	7.50	Cytoplasmic				7.50	3.00
ref|NP_110000.1	hypothetical protein	372002..372658	NC_000912.1	Mycoplasma pneumoniae M129 chromosome, complete genome.			Unknown	No matches to profiles found	Unknown	No signal peptide detected	Unknown	No matches against database	Unknown		Unknown	No matches against database					Unknown	No motifs found	Unknown		Unknown		Unknown	No internal helices found	Unknown		2.50	2.50	2.50	2.50	Unknown				2.50	3.00
ref|NP_110001.1	hypothetical protein	c372741..373013	NC_000912.1	Mycoplasma pneumoniae M129 chromosome, complete genome.			Unknown	No matches to profiles found	Unknown	No signal peptide detected	Unknown	No matches against database	Unknown		Unknown	No matches against database					Unknown	No motifs found	Unknown		Unknown		Unknown	1 internal helix found	Unknown		2.50	2.50	2.50	2.50	Unknown				2.50	3.00
ref|NP_110002.1	transcriptional regulator MraZ	373414..373839	NC_000912.1	Mycoplasma pneumoniae M129 chromosome, complete genome.			Unknown	No matches to profiles found	Unknown	No signal peptide detected	Unknown	No matches against database	Unknown		Unknown	No matches against database					Unknown	No motifs found	Unknown		Unknown		Unknown	No internal helices found	Unknown		2.50	2.50	2.50	2.50	Unknown				2.50	3.00
ref|NP_110003.1	rRNA small subunit methyltransferase H	373829..374755	NC_000912.1	Mycoplasma pneumoniae M129 chromosome, complete genome.			Unknown	No matches to profiles found	Unknown	No signal peptide detected	Unknown	No matches against database	Unknown		Cytoplasmic	matched 140164: Cytoplasmic protein					Unknown	No motifs found	Unknown		Unknown		Unknown	No internal helices found	Unknown		0.01	0.15	0.17	9.67	Cytoplasmic				9.67	3.00
ref|NP_110004.1	hypothetical protein	374758..376017	NC_000912.1	Mycoplasma pneumoniae M129 chromosome, complete genome.			Unknown	No matches to profiles found	Unknown	No signal peptide detected	Unknown	No matches against database	Unknown		Unknown	No matches against database					Unknown	No motifs found	Unknown		Unknown		Unknown	No internal helices found	Unknown		2.50	2.50	2.50	2.50	Unknown				2.50	3.00
ref|YP_009121720.1	hypothetical protein	375824..375964	NC_000912.1	Mycoplasma pneumoniae M129 chromosome, complete genome.			Unknown	No matches to profiles found	Unknown	No signal peptide detected	Unknown	No matches against database	Unknown		Unknown	No matches against database					Unknown	No motifs found	Unknown		Unknown		Unknown	No internal helices found	Unknown		2.50	2.50	2.50	2.50	Unknown				2.50	3.00
ref|NP_110005.1	cell division protein FtsZ	376023..377165	NC_000912.1	Mycoplasma pneumoniae M129 chromosome, complete genome.			Unknown	No matches to profiles found	Unknown	No signal peptide detected	Unknown	No matches against database	Unknown		Unknown	No matches against database					Unknown	No motifs found	Cytoplasmic		Unknown		Unknown	No internal helices found	Unknown		1.15	0.62	0.73	7.50	Cytoplasmic				7.50	3.00
ref|NP_110006.1	amino acid permease	377208..378683	NC_000912.1	Mycoplasma pneumoniae M129 chromosome, complete genome.			Unknown	No matches to profiles found	Unknown	No signal peptide detected	Unknown	No matches against database	CytoplasmicMembrane		Unknown	No matches against database					Unknown	No motifs found	Unknown		Unknown		CytoplasmicMembrane	12 internal helices found	Unknown		9.99	0.00	0.00	0.00	Cytoplasmic Membrane				9.99	3.00
ref|NP_110007.1	amino acid permease	378658..380169	NC_000912.1	Mycoplasma pneumoniae M129 chromosome, complete genome.			Unknown	No matches to profiles found	Unknown	No signal peptide detected	Unknown	No matches against database	CytoplasmicMembrane		Unknown	No matches against database					Unknown	No motifs found	Unknown		Unknown		CytoplasmicMembrane	12 internal helices found	Unknown		9.99	0.00	0.00	0.00	Cytoplasmic Membrane				9.99	3.00
ref|NP_110008.2	thymidylate synthase	380664..381527	NC_000912.1	Mycoplasma pneumoniae M129 chromosome, complete genome.			Unknown	No matches to profiles found	Unknown	No signal peptide detected	Cytoplasmic	matched 100% 2501428: Thymidylate synthase (EC 2.1.1.45) (TS) (TSase)	Unknown		Cytoplasmic	matched 2501428: Thymidylate synthase (EC 2.1.1.45) (TS) (TSase)					Unknown	No motifs found	Cytoplasmic		Unknown		Unknown	No internal helices found	Unknown		0.00	0.00	0.00	9.99	Cytoplasmic				9.99	3.00
ref|NP_110009.1	dihydrofolate reductase	381529..382011	NC_000912.1	Mycoplasma pneumoniae M129 chromosome, complete genome.			Unknown	No matches to profiles found	Unknown	No signal peptide detected	Unknown	No matches against database	Unknown		Unknown	No matches against database					Unknown	No motifs found	Cytoplasmic		Unknown		Unknown	No internal helices found	Unknown		1.15	0.62	0.73	7.50	Cytoplasmic				7.50	3.00
ref|NP_110010.1	ribonucleotide-diphosphate reductase subunit beta	382018..383037	NC_000912.1	Mycoplasma pneumoniae M129 chromosome, complete genome.			Unknown	No matches to profiles found	Unknown	No signal peptide detected	Unknown	No matches against database	Unknown		Unknown	No matches against database					Unknown	No motifs found	Cytoplasmic		Unknown		Unknown	1 internal helix found	Unknown		1.15	0.62	0.73	7.50	Cytoplasmic				7.50	3.00
ref|NP_110011.1	ribonucleotide reductase stimulatory protein	383040..383501	NC_000912.1	Mycoplasma pneumoniae M129 chromosome, complete genome.			Unknown	No matches to profiles found	Unknown	No signal peptide detected	Unknown	No matches against database	Unknown		Unknown	No matches against database					Unknown	No motifs found	Unknown		Unknown		Unknown	No internal helices found	Unknown		2.50	2.50	2.50	2.50	Unknown				2.50	3.00
ref|NP_110012.1	ribonucleotide-diphosphate reductase subunit alpha	383525..385690	NC_000912.1	Mycoplasma pneumoniae M129 chromosome, complete genome.			Unknown	No matches to profiles found	Unknown	No signal peptide detected	Unknown	No matches against database	Unknown		Unknown	No matches against database					Unknown	No motifs found	Cytoplasmic		Unknown		Unknown	No internal helices found	Unknown		1.15	0.62	0.73	7.50	Cytoplasmic				7.50	3.00
ref|NP_110013.1	50S ribosomal protein L21	385837..386139	NC_000912.1	Mycoplasma pneumoniae M129 chromosome, complete genome.			Unknown	No matches to profiles found	Unknown	No signal peptide detected	Unknown	No matches against database	Unknown		Unknown	No matches against database					Unknown	No motifs found	Cytoplasmic		Unknown		Unknown	No internal helices found	Unknown		1.15	0.62	0.73	7.50	Cytoplasmic				7.50	3.00
ref|NP_110014.1	hypothetical protein	386132..386434	NC_000912.1	Mycoplasma pneumoniae M129 chromosome, complete genome.			Unknown	No matches to profiles found	Unknown	No signal peptide detected	Unknown	No matches against database	CytoplasmicMembrane		Unknown	No matches against database					Unknown	No motifs found	Unknown		Unknown		Unknown	No internal helices found	Unknown		9.55	0.12	0.01	0.32	Cytoplasmic Membrane				9.55	3.00
ref|NP_110015.1	50S ribosomal protein L27	386427..386741	NC_000912.1	Mycoplasma pneumoniae M129 chromosome, complete genome.			Unknown	No matches to profiles found	Unknown	No signal peptide detected	Unknown	No matches against database	Unknown		Cytoplasmic	matched 16079846: 50S ribosomal protein L27 [Bacillus subtilis subsp. subtilis str. 168]					Unknown	No motifs found	Unknown		Unknown		Unknown	No internal helices found	Unknown		0.01	0.15	0.17	9.67	Cytoplasmic				9.67	3.00
ref|NP_110016.1	endonuclease IV	386734..387594	NC_000912.1	Mycoplasma pneumoniae M129 chromosome, complete genome.			Unknown	No matches to profiles found	Unknown	No signal peptide detected	Unknown	No matches against database	Unknown		Unknown	No matches against database					Unknown	No motifs found	Cytoplasmic		Unknown		Unknown	No internal helices found	Unknown		1.15	0.62	0.73	7.50	Cytoplasmic				7.50	3.00
ref|NP_110017.1	ferric uptake regulator	387548..388024	NC_000912.1	Mycoplasma pneumoniae M129 chromosome, complete genome.			Unknown	No matches to profiles found	Unknown	No signal peptide detected	Unknown	No matches against database	Unknown		Unknown	No matches against database					Unknown	No motifs found	Unknown		Unknown		Unknown	No internal helices found	Unknown		2.50	2.50	2.50	2.50	Unknown				2.50	3.00
ref|NP_110018.1	hypothetical protein	388014..388898	NC_000912.1	Mycoplasma pneumoniae M129 chromosome, complete genome.			Unknown	No matches to profiles found	Unknown	No signal peptide detected	Unknown	No matches against database	Unknown		Unknown	No matches against database					Unknown	No motifs found	Cytoplasmic		Unknown		Unknown	No internal helices found	Unknown		1.15	0.62	0.73	7.50	Cytoplasmic				7.50	3.00
ref|NP_110019.1	trigger factor	388923..390257	NC_000912.1	Mycoplasma pneumoniae M129 chromosome, complete genome.			Unknown	No matches to profiles found	Unknown	No signal peptide detected	Unknown	No matches against database	Unknown		Unknown	No matches against database					Unknown	No motifs found	Cytoplasmic		Unknown		Unknown	No internal helices found	Unknown		1.15	0.62	0.73	7.50	Cytoplasmic				7.50	3.00
ref|NP_110020.1	Lon protease	390328..392715	NC_000912.1	Mycoplasma pneumoniae M129 chromosome, complete genome.			Unknown	No matches to profiles found	Unknown	No signal peptide detected	Cytoplasmic	matched 100% 2499850: ATP-dependent protease La	Unknown		Cytoplasmic	matched 2499850: ATP-dependent protease La					Unknown	No motifs found	Cytoplasmic		Unknown		Unknown	No internal helices found	Unknown		0.00	0.00	0.00	9.99	Cytoplasmic				9.99	3.00
ref|NP_110021.1	hypothetical protein	392910..395162	NC_000912.1	Mycoplasma pneumoniae M129 chromosome, complete genome.			Unknown	No matches to profiles found	Unknown	No signal peptide detected	Unknown	No matches against database	CytoplasmicMembrane		Unknown	No matches against database					Unknown	No motifs found	Unknown		Unknown		CytoplasmicMembrane	6 internal helices found	Unknown		9.99	0.00	0.00	0.00	Cytoplasmic Membrane				9.99	3.00
ref|NP_110022.1	ABC transporter ATP-binding protein	395165..396145	NC_000912.1	Mycoplasma pneumoniae M129 chromosome, complete genome.			Unknown	No matches to profiles found	Unknown	No signal peptide detected	Unknown	No matches against database	Unknown		CytoplasmicMembrane	matched 7404442: Ribose import ATP-binding protein rbsA					Unknown	No motifs found	Cytoplasmic		Unknown		Unknown	No internal helices found	Unknown		8.78	0.08	0.09	1.05	Cytoplasmic Membrane				8.78	3.00
ref|NP_110023.1	hypothetical protein	396132..398357	NC_000912.1	Mycoplasma pneumoniae M129 chromosome, complete genome.			Unknown	No matches to profiles found	Unknown	No signal peptide detected	Unknown	No matches against database	CytoplasmicMembrane		Unknown	No matches against database					Unknown	No motifs found	Unknown		Unknown		CytoplasmicMembrane	6 internal helices found	Unknown		9.99	0.00	0.00	0.00	Cytoplasmic Membrane				9.99	3.00
ref|NP_110024.2	nicotinate-nucleotide adenylyltransferase	c398358..399407	NC_000912.1	Mycoplasma pneumoniae M129 chromosome, complete genome.			Unknown	No matches to profiles found	Unknown	No signal peptide detected	Unknown	No matches against database	Unknown		Unknown	No matches against database					Unknown	No motifs found	Cytoplasmic		Unknown		Unknown	No internal helices found	Unknown		1.15	0.62	0.73	7.50	Cytoplasmic				7.50	3.00
ref|NP_110025.1	hypothetical protein	399477..401342	NC_000912.1	Mycoplasma pneumoniae M129 chromosome, complete genome.			Unknown	No matches to profiles found	Unknown	No signal peptide detected	Unknown	No matches against database	CytoplasmicMembrane		Unknown	No matches against database					Unknown	No motifs found	Unknown		Unknown		Unknown	2 internal helices found	Unknown		9.55	0.12	0.01	0.32	Cytoplasmic Membrane				9.55	3.00
ref|NP_110026.1	hypothetical protein	401345..403243	NC_000912.1	Mycoplasma pneumoniae M129 chromosome, complete genome.			Unknown	No matches to profiles found	Unknown	No signal peptide detected	Unknown	No matches against database	CytoplasmicMembrane		Unknown	No matches against database					Unknown	No motifs found	Cytoplasmic		Unknown		Unknown	2 internal helices found	Unknown		8.16	0.06	0.01	1.78	Cytoplasmic Membrane				8.16	3.00
ref|NP_110027.1	hypothetical protein	403243..403917	NC_000912.1	Mycoplasma pneumoniae M129 chromosome, complete genome.			Unknown	No matches to profiles found	Unknown	No signal peptide detected	Unknown	No matches against database	CytoplasmicMembrane		Unknown	No matches against database					Unknown	No motifs found	Unknown		Unknown		CytoplasmicMembrane	4 internal helices found	Unknown		9.99	0.00	0.00	0.00	Cytoplasmic Membrane				9.99	3.00
ref|NP_110028.1	DNA helicase	403921..405510	NC_000912.1	Mycoplasma pneumoniae M129 chromosome, complete genome.			Unknown	No matches to profiles found	Unknown	No signal peptide detected	Unknown	No matches against database	Unknown		Cytoplasmic	matched 153933103: ATP-dependent DNA helicase PcrA [Clostridium botulinum A str. ATCC 19397]					Unknown	No motifs found	Cytoplasmic		Unknown		Unknown	1 internal helix found	Unknown		0.00	0.01	0.02	9.97	Cytoplasmic				9.97	3.00
ref|NP_110029.1	DNA helicase II	405573..407720	NC_000912.1	Mycoplasma pneumoniae M129 chromosome, complete genome.			Unknown	No matches to profiles found	Unknown	No signal peptide detected	Unknown	No matches against database	Unknown		Cytoplasmic	matched 16077729: ATP-dependent DNA helicase [Bacillus subtilis subsp. subtilis str. 168]					Unknown	No motifs found	Cytoplasmic		Unknown		Unknown	No internal helices found	Unknown		0.00	0.01	0.02	9.97	Cytoplasmic				9.97	3.00
ref|NP_110030.1	type I restriction-modification system methylase	407861..409492	NC_000912.1	Mycoplasma pneumoniae M129 chromosome, complete genome.			Unknown	No matches to profiles found	Unknown	No signal peptide detected	Unknown	No matches against database	Unknown		Unknown	No matches against database					Unknown	No motifs found	Cytoplasmic		Unknown		Unknown	No internal helices found	Unknown		1.15	0.62	0.73	7.50	Cytoplasmic				7.50	3.00
ref|NP_110031.2	type I restriction-modification system specificity protein HsdS	409562..410863	NC_000912.1	Mycoplasma pneumoniae M129 chromosome, complete genome.			Unknown	No matches to profiles found	Unknown	No signal peptide detected	Unknown	No matches against database	Unknown		Unknown	No matches against database					Unknown	No motifs found	Cytoplasmic		Unknown		Unknown	No internal helices found	Unknown		1.15	0.62	0.73	7.50	Cytoplasmic				7.50	3.00
ref|NP_110032.1	hypothetical protein	411086..411736	NC_000912.1	Mycoplasma pneumoniae M129 chromosome, complete genome.			Unknown	No matches to profiles found	Unknown	No signal peptide detected	Unknown	No matches against database	Unknown		Unknown	No matches against database					Unknown	No motifs found	Cytoplasmic		Unknown		Unknown	No internal helices found	Unknown		1.15	0.62	0.73	7.50	Cytoplasmic				7.50	3.00
ref|NP_110034.1	hypothetical protein	413431..413778	NC_000912.1	Mycoplasma pneumoniae M129 chromosome, complete genome.			Unknown	No matches to profiles found	Unknown	No signal peptide detected	Unknown	No matches against database	Unknown		Unknown	No matches against database					Unknown	No motifs found	Unknown		Unknown		Unknown	No internal helices found	Unknown		2.50	2.50	2.50	2.50	Unknown				2.50	3.00
ref|YP_009121721.1	hypothetical protein	415161..415295	NC_000912.1	Mycoplasma pneumoniae M129 chromosome, complete genome.			Unknown	No matches to profiles found	Unknown	No signal peptide detected	Unknown	No matches against database	Unknown		Unknown	No matches against database					Unknown	No motifs found	Unknown		Unknown		Unknown	No internal helices found	Unknown		2.50	2.50	2.50	2.50	Unknown				2.50	3.00
ref|NP_110036.1	5-formyltetrahydrofolate cyclo-ligase	416070..416564	NC_000912.1	Mycoplasma pneumoniae M129 chromosome, complete genome.			Unknown	No matches to profiles found	Unknown	No signal peptide detected	Unknown	No matches against database	Unknown		Unknown	No matches against database					Unknown	No motifs found	Cytoplasmic		Unknown		Unknown	No internal helices found	Unknown		1.15	0.62	0.73	7.50	Cytoplasmic				7.50	3.00
ref|NP_110037.1	hypothetical protein	416554..417399	NC_000912.1	Mycoplasma pneumoniae M129 chromosome, complete genome.			Unknown	No matches to profiles found	Unknown	No signal peptide detected	Unknown	No matches against database	Unknown		Unknown	No matches against database					Unknown	No motifs found	Cytoplasmic		Unknown		Unknown	No internal helices found	Unknown		1.15	0.62	0.73	7.50	Cytoplasmic				7.50	3.00
ref|NP_110038.1	glycerol-3-phosphate acyltransferase	c417391..418110	NC_000912.1	Mycoplasma pneumoniae M129 chromosome, complete genome.			Unknown	No matches to profiles found	Unknown	No signal peptide detected	Unknown	No matches against database	CytoplasmicMembrane		CytoplasmicMembrane	matched 46397837: UPF0078 membrane protein ygiH					Unknown	No motifs found	Unknown		Unknown		CytoplasmicMembrane	6 internal helices found	Unknown		9.99	0.00	0.00	0.00	Cytoplasmic Membrane				9.99	3.00
ref|NP_110039.1	tRNA (adenine-N(1)-)-methyltransferase	c418116..418757	NC_000912.1	Mycoplasma pneumoniae M129 chromosome, complete genome.			Unknown	No matches to profiles found	Unknown	No signal peptide detected	Unknown	No matches against database	Unknown		Unknown	No matches against database					Unknown	No motifs found	Unknown		Unknown		Unknown	No internal helices found	Unknown		2.50	2.50	2.50	2.50	Unknown				2.50	3.00
ref|NP_110040.1	RNA polymerase sigma factor SigA	c418741..420240	NC_000912.1	Mycoplasma pneumoniae M129 chromosome, complete genome.			Unknown	No matches to profiles found	Unknown	No signal peptide detected	Unknown	No matches against database	Unknown		Cytoplasmic	matched 133466: RNA polymerase sigma factor rpoD (Sigma-A) (Sigma-43)					Unknown	No motifs found	Cytoplasmic		Unknown		Unknown	No internal helices found	Unknown		0.00	0.01	0.02	9.97	Cytoplasmic				9.97	3.00
ref|NP_110041.1	DNA primase	c420293..422155	NC_000912.1	Mycoplasma pneumoniae M129 chromosome, complete genome.			Unknown	No matches to profiles found	Unknown	No signal peptide detected	Unknown	No matches against database	Unknown		Unknown	No matches against database					Unknown	No motifs found	Cytoplasmic		Unknown		Unknown	No internal helices found	Unknown		1.15	0.62	0.73	7.50	Cytoplasmic				7.50	3.00
ref|NP_110042.1	glycine--tRNA ligase	c422139..423488	NC_000912.1	Mycoplasma pneumoniae M129 chromosome, complete genome.			Cytoplasmic	matched PS50862: AA_TRNA_LIGASE_II Profile - Cytoplasmic	Unknown	No signal peptide detected	Cytoplasmic	matched 100% 2500997: Glycyl-tRNA synthetase	Unknown		Cytoplasmic	matched 2500997: Glycyl-tRNA synthetase					Unknown	No motifs found	Cytoplasmic		Unknown		Unknown	No internal helices found	Unknown		0.00	0.00	0.00	9.99	Cytoplasmic				9.99	3.00
ref|NP_110043.1	23S rRNA (guanosine(2251)-2'-O)-methyltransferase RlmB	c423510..424238	NC_000912.1	Mycoplasma pneumoniae M129 chromosome, complete genome.			Unknown	No matches to profiles found	Unknown	No signal peptide detected	Unknown	No matches against database	CytoplasmicMembrane		Unknown	No matches against database					Unknown	No motifs found	Unknown		Unknown		Unknown	No internal helices found	Unknown		9.55	0.12	0.01	0.32	Cytoplasmic Membrane				9.55	3.00
ref|NP_110044.1	cysteine--tRNA ligase	c424241..425554	NC_000912.1	Mycoplasma pneumoniae M129 chromosome, complete genome.			Unknown	No matches to profiles found	Unknown	No signal peptide detected	Cytoplasmic	matched 100% 2500964: Cysteinyl-tRNA synthetase (EC 6.1.1.16) (Cysteine--tRNA ligase) (CysRS)	Unknown		Cytoplasmic	matched 2500964: Cysteinyl-tRNA synthetase (EC 6.1.1.16) (Cysteine--tRNA ligase) (CysRS)					Unknown	No motifs found	Cytoplasmic		Unknown		Unknown	No internal helices found	Unknown		0.00	0.00	0.00	9.99	Cytoplasmic				9.99	3.00
ref|NP_110045.1	DNA ligase	c425535..427511	NC_000912.1	Mycoplasma pneumoniae M129 chromosome, complete genome.			Unknown	No matches to profiles found	Unknown	No signal peptide detected	Unknown	No matches against database	Unknown		Unknown	No matches against database					Unknown	No motifs found	Cytoplasmic		Unknown		Unknown	No internal helices found	Unknown		1.15	0.62	0.73	7.50	Cytoplasmic				7.50	3.00
ref|YP_009121722.1	hypothetical protein	c426185..426262	NC_000912.1	Mycoplasma pneumoniae M129 chromosome, complete genome.			Unknown	No matches to profiles found	Unknown	No signal peptide detected	Unknown	No matches against database	Unknown		Unknown	No matches against database					Unknown	No motifs found	Unknown		Unknown		Unknown	No internal helices found	Unknown		2.50	2.50	2.50	2.50	Unknown				2.50	3.00
ref|NP_110046.1	hypothetical protein	427679..429283	NC_000912.1	Mycoplasma pneumoniae M129 chromosome, complete genome.			Unknown	No matches to profiles found	Unknown	No signal peptide detected	Unknown	No matches against database	CytoplasmicMembrane		Unknown	No matches against database					Unknown	No motifs found	Unknown		Unknown		Unknown	2 internal helices found	Unknown		9.55	0.12	0.01	0.32	Cytoplasmic Membrane				9.55	3.00
ref|NP_110047.1	hypothetical protein	429513..430289	NC_000912.1	Mycoplasma pneumoniae M129 chromosome, complete genome.			Unknown	No matches to profiles found	Unknown	No signal peptide detected	Unknown	No matches against database	CytoplasmicMembrane		Unknown	No matches against database					Unknown	No motifs found	Unknown		Unknown		CytoplasmicMembrane	3 internal helices found	Unknown		9.99	0.00	0.00	0.00	Cytoplasmic Membrane				9.99	3.00
ref|NP_110048.1	50S ribosomal protein L31	430334..430627	NC_000912.1	Mycoplasma pneumoniae M129 chromosome, complete genome.			Unknown	No matches to profiles found	Unknown	No signal peptide detected	Unknown	No matches against database	Unknown		Unknown	No matches against database					Unknown	No motifs found	Cytoplasmic		Unknown		Unknown	No internal helices found	Unknown		1.15	0.62	0.73	7.50	Cytoplasmic				7.50	3.00
ref|NP_110049.1	peptide chain release factor 1	430628..431707	NC_000912.1	Mycoplasma pneumoniae M129 chromosome, complete genome.			Unknown	No matches to profiles found	Unknown	No signal peptide detected	Cytoplasmic	matched 100% 2500138: Peptide chain release factor 1	Unknown		Cytoplasmic	matched 2500138: Peptide chain release factor 1					Unknown	No motifs found	Cytoplasmic		Unknown		Unknown	No internal helices found	Unknown		0.00	0.00	0.00	9.99	Cytoplasmic				9.99	3.00
ref|NP_110050.1	HemK family methylase	431707..433068	NC_000912.1	Mycoplasma pneumoniae M129 chromosome, complete genome.			Unknown	No matches to profiles found	Unknown	No signal peptide detected	Unknown	No matches against database	Unknown		Unknown	No matches against database					Unknown	No motifs found	Unknown		Unknown		Unknown	No internal helices found	Unknown		2.50	2.50	2.50	2.50	Unknown				2.50	3.00
ref|NP_110051.1	lipoprotein	433200..433508	NC_000912.1	Mycoplasma pneumoniae M129 chromosome, complete genome.			Unknown	No matches to profiles found	Unknown	No signal peptide detected	Unknown	No matches against database	Unknown		Unknown	No matches against database					Unknown	No motifs found	Unknown		Unknown		Unknown	1 internal helix found	Unknown		2.50	2.50	2.50	2.50	Unknown				2.50	3.00
ref|NP_110052.1	lipoprotein	433547..435580	NC_000912.1	Mycoplasma pneumoniae M129 chromosome, complete genome.			Unknown	No matches to profiles found	Unknown	No signal peptide detected	Unknown	No matches against database	Unknown		Unknown	No matches against database					Unknown	No motifs found	Unknown		Unknown		Unknown	No internal helices found	Unknown		2.50	2.50	2.50	2.50	Unknown				2.50	3.00
ref|NP_110053.2	type I restriction-modification system specificity protein	435618..436730	NC_000912.1	Mycoplasma pneumoniae M129 chromosome, complete genome.			Unknown	No matches to profiles found	Unknown	No signal peptide detected	Unknown	No matches against database	Unknown		Unknown	No matches against database					Unknown	No motifs found	Cytoplasmic		Unknown		Unknown	No internal helices found	Unknown		1.15	0.62	0.73	7.50	Cytoplasmic				7.50	3.00
ref|NP_110056.1	hypothetical protein	439220..439762	NC_000912.1	Mycoplasma pneumoniae M129 chromosome, complete genome.			Unknown	No matches to profiles found	Unknown	No signal peptide detected	Unknown	No matches against database	Unknown		Unknown	No matches against database					Unknown	No motifs found	Unknown		Unknown		Unknown	No internal helices found	Unknown		2.50	2.50	2.50	2.50	Unknown				2.50	3.00
ref|NP_110057.1	hypothetical protein	c439894..440655	NC_000912.1	Mycoplasma pneumoniae M129 chromosome, complete genome.			Unknown	No matches to profiles found	Non-Cytoplasmic	Signal peptide detected	Unknown	No matches against database	Unknown		Unknown	No matches against database					Unknown	No motifs found	Unknown		Unknown		Unknown	No internal helices found	Unknown		3.33	3.33	3.33	0.00	Unknown				3.33	3.00
ref|NP_110058.1	adhesin P1 family protein	441296..443509	NC_000912.1	Mycoplasma pneumoniae M129 chromosome, complete genome.			Unknown	No matches to profiles found	Unknown	No signal peptide detected	Unknown	No matches against database	Unknown		Unknown	No matches against database					Unknown	No motifs found	Unknown		Unknown		CytoplasmicMembrane	4 internal helices found	Unknown		9.35	0.32	0.32	0.01	Cytoplasmic Membrane				9.35	3.00
ref|NP_110060.1	ADP-ribosylating toxin	444341..446116	NC_000912.1	Mycoplasma pneumoniae M129 chromosome, complete genome.			Unknown	No matches to profiles found	Unknown	No signal peptide detected	CytoplasmicMembrane	matched 100% 11135687: ADP-ribosylating toxin CARDS	CytoplasmicMembrane		CytoplasmicMembrane	matched 11135687: ADP-ribosylating toxin CARDS					Unknown	No motifs found	Unknown		Unknown		Unknown	No internal helices found	Unknown		9.99	0.00	0.00	0.00	Cytoplasmic Membrane				9.99	3.00
ref|NP_110061.1	hypothetical protein	c446127..446741	NC_000912.1	Mycoplasma pneumoniae M129 chromosome, complete genome.			Unknown	No matches to profiles found	Unknown	No signal peptide detected	Unknown	No matches against database	Unknown		Unknown	No matches against database					Unknown	No motifs found	Unknown		Unknown		Unknown	1 internal helix found	Unknown		2.50	2.50	2.50	2.50	Unknown				2.50	3.00
ref|NP_110062.1	hypothetical protein	c447770..448459	NC_000912.1	Mycoplasma pneumoniae M129 chromosome, complete genome.			Unknown	No matches to profiles found	Unknown	No signal peptide detected	Unknown	No matches against database	Unknown		Unknown	No matches against database					Unknown	No motifs found	Unknown		Unknown		Unknown	No internal helices found	Unknown		2.50	2.50	2.50	2.50	Unknown				2.50	3.00
ref|NP_110063.1	hypothetical protein	c448805..449194	NC_000912.1	Mycoplasma pneumoniae M129 chromosome, complete genome.			Unknown	No matches to profiles found	Unknown	No signal peptide detected	Unknown	No matches against database	Unknown		Unknown	No matches against database					Unknown	No motifs found	Unknown		Unknown		Unknown	No internal helices found	Unknown		2.50	2.50	2.50	2.50	Unknown				2.50	3.00
ref|NP_110064.1	hypothetical protein	c449573..452995	NC_000912.1	Mycoplasma pneumoniae M129 chromosome, complete genome.			Unknown	No matches to profiles found	Unknown	No signal peptide detected	Unknown	No matches against database	CytoplasmicMembrane		Unknown	No matches against database					Unknown	No motifs found	Unknown		Unknown		Unknown	2 internal helices found	Unknown		9.55	0.12	0.01	0.32	Cytoplasmic Membrane				9.55	3.00
ref|YP_009121723.1	hypothetical protein	c452284..452400	NC_000912.1	Mycoplasma pneumoniae M129 chromosome, complete genome.			Unknown	No matches to profiles found	Unknown	No signal peptide detected	Unknown	No matches against database	CytoplasmicMembrane		Unknown	No matches against database					Unknown	No motifs found	Unknown		Unknown		Unknown	No internal helices found	Unknown		9.55	0.12	0.01	0.32	Cytoplasmic Membrane				9.55	3.00
ref|NP_110065.1	hypothetical protein	453422..453646	NC_000912.1	Mycoplasma pneumoniae M129 chromosome, complete genome.			Unknown	No matches to profiles found	Unknown	No signal peptide detected	Unknown	No matches against database	Unknown		Unknown	No matches against database					Unknown	No motifs found	Cytoplasmic		Unknown		Unknown	No internal helices found	Unknown		1.15	0.62	0.73	7.50	Cytoplasmic				7.50	3.00
ref|NP_110066.1	DNA polymerase III subunit alpha	453650..456268	NC_000912.1	Mycoplasma pneumoniae M129 chromosome, complete genome.			Unknown	No matches to profiles found	Unknown	No signal peptide detected	Unknown	No matches against database	Unknown		Cytoplasmic	matched 118794: Cytoplasmic protein					Unknown	No motifs found	Unknown		Unknown		Unknown	No internal helices found	Unknown		0.01	0.15	0.17	9.67	Cytoplasmic				9.67	3.00
ref|NP_110067.1	5-3 exonuclease	456272..457147	NC_000912.1	Mycoplasma pneumoniae M129 chromosome, complete genome.			Unknown	No matches to profiles found	Unknown	No signal peptide detected	Unknown	No matches against database	Unknown		Unknown	No matches against database					Unknown	No motifs found	Unknown		Unknown		Unknown	No internal helices found	Unknown		2.50	2.50	2.50	2.50	Unknown				2.50	3.00
ref|NP_110068.1	formamidopyrimidine-DNA glycosylase	457147..457980	NC_000912.1	Mycoplasma pneumoniae M129 chromosome, complete genome.			Unknown	No matches to profiles found	Unknown	No signal peptide detected	Unknown	No matches against database	Unknown		Unknown	No matches against database					Unknown	No motifs found	Cytoplasmic		Unknown		Unknown	No internal helices found	Unknown		1.15	0.62	0.73	7.50	Cytoplasmic				7.50	3.00
ref|NP_110069.1	HAD family phosphatase	458126..459004	NC_000912.1	Mycoplasma pneumoniae M129 chromosome, complete genome.			Unknown	No matches to profiles found	Unknown	No signal peptide detected	Unknown	No matches against database	Unknown		Unknown	No matches against database					Unknown	No motifs found	Cytoplasmic		Unknown		Unknown	No internal helices found	Unknown		1.15	0.62	0.73	7.50	Cytoplasmic				7.50	3.00
ref|NP_110070.1	dephospho-CoA kinase	458998..459600	NC_000912.1	Mycoplasma pneumoniae M129 chromosome, complete genome.			Unknown	No matches to profiles found	Unknown	No signal peptide detected	Unknown	No matches against database	Unknown		Unknown	No matches against database					Unknown	No motifs found	Cytoplasmic		Unknown		Unknown	No internal helices found	Unknown		1.15	0.62	0.73	7.50	Cytoplasmic				7.50	3.00
ref|NP_110071.1	HAD family phosphatase	c459530..460378	NC_000912.1	Mycoplasma pneumoniae M129 chromosome, complete genome.			Unknown	No matches to profiles found	Unknown	No signal peptide detected	Unknown	No matches against database	Unknown		Unknown	No matches against database					Unknown	No motifs found	Cytoplasmic		Unknown		Unknown	No internal helices found	Unknown		1.15	0.62	0.73	7.50	Cytoplasmic				7.50	3.00
ref|NP_110072.1	leucine--tRNA ligase	c460381..462762	NC_000912.1	Mycoplasma pneumoniae M129 chromosome, complete genome.			Unknown	No matches to profiles found	Unknown	No signal peptide detected	Cytoplasmic	matched 100% 2501026: Leucyl-tRNA synthetase	Unknown		Cytoplasmic	matched 2501026: Leucyl-tRNA synthetase					Unknown	No motifs found	Unknown		Unknown		Unknown	No internal helices found	Unknown		0.00	0.00	0.00	9.99	Cytoplasmic				9.99	3.00
ref|NP_110073.1	hypothetical protein	c462763..463107	NC_000912.1	Mycoplasma pneumoniae M129 chromosome, complete genome.			Unknown	No matches to profiles found	Unknown	No signal peptide detected	Unknown	No matches against database	CytoplasmicMembrane		Unknown	No matches against database					Unknown	No motifs found	Unknown		Unknown		Unknown	2 internal helices found	Unknown		9.55	0.12	0.01	0.32	Cytoplasmic Membrane				9.55	3.00
ref|NP_110074.1	deoxynucleoside kinase	c463142..463831	NC_000912.1	Mycoplasma pneumoniae M129 chromosome, complete genome.			Unknown	No matches to profiles found	Unknown	No signal peptide detected	Unknown	No matches against database	Unknown		Unknown	No matches against database					Unknown	No motifs found	Cytoplasmic		Unknown		Unknown	No internal helices found	Unknown		1.15	0.62	0.73	7.50	Cytoplasmic				7.50	3.00
ref|NP_110075.1	hypothetical protein	c463979..465055	NC_000912.1	Mycoplasma pneumoniae M129 chromosome, complete genome.			Unknown	No matches to profiles found	Unknown	No signal peptide detected	Unknown	No matches against database	Unknown		Unknown	No matches against database					Unknown	No motifs found	Cytoplasmic		Unknown		Unknown	No internal helices found	Unknown		1.15	0.62	0.73	7.50	Cytoplasmic				7.50	3.00
ref|NP_110077.1	lipoate--protein ligase	c465427..466446	NC_000912.1	Mycoplasma pneumoniae M129 chromosome, complete genome.			Unknown	No matches to profiles found	Unknown	No signal peptide detected	Unknown	No matches against database	Unknown		Cytoplasmic	matched 585424: Lipoate-protein ligase A					Unknown	No motifs found	Cytoplasmic		Unknown		Unknown	No internal helices found	Unknown		0.00	0.01	0.02	9.97	Cytoplasmic				9.97	3.00
ref|NP_110078.1	pyruvate dehydrogenase complex dihydrolipoamide dehydrogenase	c466473..467846	NC_000912.1	Mycoplasma pneumoniae M129 chromosome, complete genome.			Unknown	No matches to profiles found	Unknown	No signal peptide detected	Cytoplasmic	matched 100% 2500124: Dihydrolipoyl dehydrogenase	Unknown		Cytoplasmic	matched 2500124: Dihydrolipoyl dehydrogenase					Unknown	No motifs found	Cytoplasmic		Unknown		Unknown	No internal helices found	Unknown		0.00	0.00	0.00	9.99	Cytoplasmic				9.99	3.00
ref|NP_110079.1	pyruvate dehydrogenase complex dihydrolipoamide acetyltransferase	c467847..469055	NC_000912.1	Mycoplasma pneumoniae M129 chromosome, complete genome.			Unknown	No matches to profiles found	Unknown	No signal peptide detected	Unknown	No matches against database	Unknown		Cytoplasmic	matched 129041: Dihydrolipoamide succinyltransferase component of 2-oxoglutarate dehydrogenase complex (E2), OdhB					Unknown	No motifs found	Cytoplasmic		Unknown		Unknown	No internal helices found	Unknown		0.00	0.01	0.02	9.97	Cytoplasmic				9.97	3.00
ref|YP_009121724.1	hypothetical protein	c469147..469290	NC_000912.1	Mycoplasma pneumoniae M129 chromosome, complete genome.			Unknown	No matches to profiles found	Unknown	No signal peptide detected	Unknown	No matches against database	CytoplasmicMembrane		Unknown	No matches against database					Unknown	No motifs found	Unknown		Unknown		Unknown	No internal helices found	Unknown		9.55	0.12	0.01	0.32	Cytoplasmic Membrane				9.55	3.00
ref|NP_110080.1	pyruvate dehydrogenase complex component E1 subunit beta	c469374..470357	NC_000912.1	Mycoplasma pneumoniae M129 chromosome, complete genome.			Unknown	No matches to profiles found	Unknown	No signal peptide detected	Unknown	No matches against database	Unknown		Unknown	No matches against database					Unknown	No motifs found	Cytoplasmic		Unknown		Unknown	No internal helices found	Unknown		1.15	0.62	0.73	7.50	Cytoplasmic				7.50	3.00
ref|NP_110081.1	pyruvate dehydrogenase complex component E1 subunit alpha	c470379..471455	NC_000912.1	Mycoplasma pneumoniae M129 chromosome, complete genome.			Unknown	No matches to profiles found	Unknown	No signal peptide detected	Unknown	No matches against database	Unknown		Cytoplasmic	matched 16078522: pyruvate dehydrogenase (E1 alpha subunit) [Bacillus subtilis subsp. subtilis str. 168]					Unknown	No motifs found	Unknown		Unknown		Unknown	No internal helices found	Unknown		0.01	0.15	0.17	9.67	Cytoplasmic				9.67	3.00
ref|YP_009121725.1	hypothetical protein	c470846..470971	NC_000912.1	Mycoplasma pneumoniae M129 chromosome, complete genome.			Unknown	No matches to profiles found	Unknown	No signal peptide detected	Unknown	No matches against database	CytoplasmicMembrane		Unknown	No matches against database					Unknown	No motifs found	Unknown		Unknown		Unknown	No internal helices found	Unknown		9.55	0.12	0.01	0.32	Cytoplasmic Membrane				9.55	3.00
ref|NP_110082.1	NADH oxidase	c471476..472915	NC_000912.1	Mycoplasma pneumoniae M129 chromosome, complete genome.			Unknown	No matches to profiles found	Unknown	No signal peptide detected	Unknown	No matches against database	Unknown		Cytoplasmic	matched 118670: Dihydrolipoyl dehydrogenase					Unknown	No motifs found	Unknown		Unknown		Unknown	No internal helices found	Unknown		0.01	0.15	0.17	9.67	Cytoplasmic				9.67	3.00
ref|NP_110083.1	adenine phosphoribosyltransferase	c472983..473516	NC_000912.1	Mycoplasma pneumoniae M129 chromosome, complete genome.			Unknown	No matches to profiles found	Unknown	No signal peptide detected	Cytoplasmic	matched 100% 6686265: Adenine phosphoribosyltransferase (EC 2.4.2.7) (APRT).	Unknown		Cytoplasmic	matched 6686265: Adenine phosphoribosyltransferase (EC 2.4.2.7) (APRT).					Unknown	No motifs found	Cytoplasmic		Unknown		Unknown	No internal helices found	Unknown		0.00	0.00	0.00	9.99	Cytoplasmic				9.99	3.00
ref|NP_110084.1	hypothetical protein	c473551..476466	NC_000912.1	Mycoplasma pneumoniae M129 chromosome, complete genome.			Unknown	No matches to profiles found	Unknown	No signal peptide detected	Unknown	No matches against database	CytoplasmicMembrane		Unknown	No matches against database					Unknown	No motifs found	Unknown		Unknown		CytoplasmicMembrane	11 internal helices found	Unknown		9.99	0.00	0.00	0.00	Cytoplasmic Membrane				9.99	3.00
ref|NP_110085.1	guanosine-3',5'-bis(diphosphate) 3'-pyrophosphohydrolase	476470..478671	NC_000912.1	Mycoplasma pneumoniae M129 chromosome, complete genome.			Unknown	No matches to profiles found	Unknown	No signal peptide detected	Unknown	No matches against database	Unknown		Unknown	No matches against database					Unknown	No motifs found	Cytoplasmic		Unknown		Unknown	No internal helices found	Unknown		1.15	0.62	0.73	7.50	Cytoplasmic				7.50	3.00
ref|NP_110086.1	hypothetical protein	c478668..479324	NC_000912.1	Mycoplasma pneumoniae M129 chromosome, complete genome.			Unknown	No matches to profiles found	Non-Cytoplasmic	Signal peptide detected	Unknown	No matches against database	Unknown		Unknown	No matches against database					Unknown	No motifs found	Unknown		Unknown		Unknown	2 internal helices found	Unknown		3.33	3.33	3.33	0.00	Unknown				3.33	3.00
ref|NP_110087.1	hypothetical protein	c479324..480187	NC_000912.1	Mycoplasma pneumoniae M129 chromosome, complete genome.			Unknown	No matches to profiles found	Non-Cytoplasmic	Signal peptide detected	Unknown	No matches against database	Unknown		Unknown	No matches against database					Unknown	No motifs found	Unknown		Unknown		Unknown	2 internal helices found	Unknown		3.33	3.33	3.33	0.00	Unknown				3.33	3.00
ref|NP_110088.1	hypothetical protein	c480249..481997	NC_000912.1	Mycoplasma pneumoniae M129 chromosome, complete genome.			Unknown	No matches to profiles found	Unknown	No signal peptide detected	Unknown	No matches against database	Unknown		Unknown	No matches against database					Unknown	No motifs found	Cytoplasmic		Unknown		Unknown	1 internal helix found	Unknown		1.15	0.62	0.73	7.50	Cytoplasmic				7.50	3.00
ref|NP_110089.1	transcription elongation factor GreA	c482765..483247	NC_000912.1	Mycoplasma pneumoniae M129 chromosome, complete genome.			Unknown	No matches to profiles found	Unknown	No signal peptide detected	Unknown	No matches against database	Unknown		Cytoplasmic	matched 90111554: transcription elongation factor [Escherichia coli K12]					Unknown	No motifs found	Cytoplasmic		Unknown		Unknown	No internal helices found	Unknown		0.00	0.01	0.02	9.97	Cytoplasmic				9.97	3.00
ref|NP_110090.1	proline--tRNA ligase	483529..484980	NC_000912.1	Mycoplasma pneumoniae M129 chromosome, complete genome.			Cytoplasmic	matched PS50862: AA_TRNA_LIGASE_II Profile - Cytoplasmic	Unknown	No signal peptide detected	Cytoplasmic	matched 100% 2501039: Prolyl-tRNA synthetase (EC 6.1.1.15) (Proline--tRNA ligase) (PRORS)	Unknown		Cytoplasmic	matched 2501039: Prolyl-tRNA synthetase (EC 6.1.1.15) (Proline--tRNA ligase) (PRORS)					Unknown	No motifs found	Cytoplasmic		Unknown		Unknown	No internal helices found	Unknown		0.00	0.00	0.00	9.99	Cytoplasmic				9.99	3.00
ref|NP_110091.1	hypothetical protein	485125..485493	NC_000912.1	Mycoplasma pneumoniae M129 chromosome, complete genome.			Unknown	No matches to profiles found	Unknown	No signal peptide detected	Unknown	No matches against database	Unknown		Unknown	No matches against database					Unknown	No motifs found	Unknown		Unknown		Unknown	No internal helices found	Unknown		2.50	2.50	2.50	2.50	Unknown				2.50	3.00
ref|NP_110092.1	hypothetical protein	485474..486514	NC_000912.1	Mycoplasma pneumoniae M129 chromosome, complete genome.			Unknown	No matches to profiles found	Unknown	No signal peptide detected	Unknown	No matches against database	Unknown		Unknown	No matches against database					Unknown	No motifs found	Unknown		Unknown		Unknown	No internal helices found	Unknown		2.50	2.50	2.50	2.50	Unknown				2.50	3.00
ref|NP_110093.1	hypothetical protein	486521..487114	NC_000912.1	Mycoplasma pneumoniae M129 chromosome, complete genome.			Unknown	No matches to profiles found	Non-Cytoplasmic	Signal peptide detected	Unknown	No matches against database	Unknown		Unknown	No matches against database					Unknown	No motifs found	Unknown		Unknown		Unknown	1 internal helix found	Unknown		3.33	3.33	3.33	0.00	Unknown				3.33	3.00
ref|YP_009121726.1	hypothetical protein	c486917..487009	NC_000912.1	Mycoplasma pneumoniae M129 chromosome, complete genome.			Unknown	No matches to profiles found	Unknown	No signal peptide detected	Unknown	No matches against database	Unknown		Unknown	No matches against database					Unknown	No motifs found	Unknown		Unknown		Unknown	No internal helices found	Unknown		2.50	2.50	2.50	2.50	Unknown				2.50	3.00
ref|NP_110094.1	acyl carrier protein	487149..487403	NC_000912.1	Mycoplasma pneumoniae M129 chromosome, complete genome.			Unknown	No matches to profiles found	Unknown	No signal peptide detected	Unknown	No matches against database	Unknown		Unknown	No matches against database					Unknown	No motifs found	Cytoplasmic		Unknown		Unknown	No internal helices found	Unknown		1.15	0.62	0.73	7.50	Cytoplasmic				7.50	3.00
ref|NP_110095.1	hypothetical protein	c487508..490147	NC_000912.1	Mycoplasma pneumoniae M129 chromosome, complete genome.			Unknown	No matches to profiles found	Non-Cytoplasmic	Signal peptide detected	Unknown	No matches against database	Unknown		Unknown	No matches against database					Unknown	No motifs found	Unknown		Unknown		Unknown	1 internal helix found	Unknown		3.33	3.33	3.33	0.00	Unknown				3.33	3.00
ref|YP_009121727.1	hypothetical protein	490298..490420	NC_000912.1	Mycoplasma pneumoniae M129 chromosome, complete genome.			Unknown	No matches to profiles found	Unknown	No signal peptide detected	Unknown	No matches against database	CytoplasmicMembrane		Unknown	No matches against database					Unknown	No motifs found	Unknown		Unknown		Unknown	No internal helices found	Unknown		9.55	0.12	0.01	0.32	Cytoplasmic Membrane				9.55	3.00
ref|NP_110096.1	lipoprotein	490375..492657	NC_000912.1	Mycoplasma pneumoniae M129 chromosome, complete genome.			Unknown	No matches to profiles found	Unknown	No signal peptide detected	Unknown	No matches against database	Unknown		Unknown	No matches against database					Unknown	No motifs found	Unknown		Unknown		Unknown	1 internal helix found	Unknown		2.50	2.50	2.50	2.50	Unknown				2.50	3.00
ref|NP_110097.1	adhesin P1 family protein	492730..494331	NC_000912.1	Mycoplasma pneumoniae M129 chromosome, complete genome.			Unknown	No matches to profiles found	Unknown	No signal peptide detected	Unknown	No matches against database	Unknown		Unknown	No matches against database					Unknown	No motifs found	Unknown		Unknown		Unknown	No internal helices found	Unknown		2.50	2.50	2.50	2.50	Unknown				2.50	3.00
ref|NP_110098.1	hypothetical protein	494694..495140	NC_000912.1	Mycoplasma pneumoniae M129 chromosome, complete genome.			Unknown	No matches to profiles found	Unknown	No signal peptide detected	Unknown	No matches against database	Unknown		Unknown	No matches against database					Unknown	No motifs found	Unknown		Unknown		Unknown	No internal helices found	Unknown		2.50	2.50	2.50	2.50	Unknown				2.50	3.00
ref|YP_009121728.1	hypothetical protein	495106..495210	NC_000912.1	Mycoplasma pneumoniae M129 chromosome, complete genome.			Unknown	No matches to profiles found	Unknown	No signal peptide detected	Unknown	No matches against database	CytoplasmicMembrane		Unknown	No matches against database					Unknown	No motifs found	Unknown		Unknown		Unknown	No internal helices found	Unknown		9.55	0.12	0.01	0.32	Cytoplasmic Membrane				9.55	3.00
ref|NP_110099.1	lipoprotein	c495282..496040	NC_000912.1	Mycoplasma pneumoniae M129 chromosome, complete genome.			Unknown	No matches to profiles found	Non-Cytoplasmic	Signal peptide detected	Unknown	No matches against database	Unknown		Unknown	No matches against database					Unknown	No motifs found	Unknown		Unknown		Unknown	1 internal helix found	Unknown		3.33	3.33	3.33	0.00	Unknown				3.33	3.00
ref|NP_110100.1	hypothetical protein	496634..497470	NC_000912.1	Mycoplasma pneumoniae M129 chromosome, complete genome.			Unknown	No matches to profiles found	Unknown	No signal peptide detected	Unknown	No matches against database	Unknown		Unknown	No matches against database					Unknown	No motifs found	Unknown		Unknown		Unknown	No internal helices found	Unknown		2.50	2.50	2.50	2.50	Unknown				2.50	3.00
ref|NP_110101.1	hypothetical protein	497547..497966	NC_000912.1	Mycoplasma pneumoniae M129 chromosome, complete genome.			Unknown	No matches to profiles found	Unknown	No signal peptide detected	Unknown	No matches against database	Unknown		Unknown	No matches against database					Unknown	No motifs found	Unknown		Unknown		Unknown	No internal helices found	Unknown		2.50	2.50	2.50	2.50	Unknown				2.50	3.00
ref|NP_110102.1	hypothetical protein	498076..499557	NC_000912.1	Mycoplasma pneumoniae M129 chromosome, complete genome.			Unknown	No matches to profiles found	Unknown	No signal peptide detected	Unknown	No matches against database	Unknown		Unknown	No matches against database					Unknown	No motifs found	Unknown		Unknown		Unknown	No internal helices found	Unknown		2.50	2.50	2.50	2.50	Unknown				2.50	3.00
ref|NP_110103.1	high affinity transport system protein P37	499808..500950	NC_000912.1	Mycoplasma pneumoniae M129 chromosome, complete genome.			Unknown	No matches to profiles found	Unknown	No signal peptide detected	CytoplasmicMembrane	matched 100% 2497713: High affinity transport system protein p37 precursor	CytoplasmicMembrane		CytoplasmicMembrane	matched 2497713: High affinity transport system protein p37 precursor					Unknown	No motifs found	Unknown		Unknown		Unknown	No internal helices found	Unknown		9.99	0.00	0.00	0.00	Cytoplasmic Membrane				9.99	3.00
ref|NP_110104.1	ABC transporter ATP-binding protein	500943..501677	NC_000912.1	Mycoplasma pneumoniae M129 chromosome, complete genome.			Unknown	No matches to profiles found	Unknown	No signal peptide detected	Unknown	No matches against database	Unknown		CytoplasmicMembrane	matched 121397: Glutamine transport ATP-binding protein glnQ					Unknown	No motifs found	Cytoplasmic		Unknown		Unknown	No internal helices found	Unknown		8.78	0.08	0.09	1.05	Cytoplasmic Membrane				8.78	3.00
ref|NP_110105.1	ABC transporter permease	501670..503298	NC_000912.1	Mycoplasma pneumoniae M129 chromosome, complete genome.			Unknown	No matches to profiles found	Unknown	No signal peptide detected	Unknown	No matches against database	CytoplasmicMembrane		Unknown	No matches against database					Unknown	No motifs found	Unknown		Unknown		CytoplasmicMembrane	10 internal helices found	Unknown		9.99	0.00	0.00	0.00	Cytoplasmic Membrane				9.99	3.00
ref|NP_110106.1	Holliday junction resolvase	c503299..503721	NC_000912.1	Mycoplasma pneumoniae M129 chromosome, complete genome.			Unknown	No matches to profiles found	Unknown	No signal peptide detected	Unknown	No matches against database	Unknown		Unknown	No matches against database					Unknown	No motifs found	Unknown		Unknown		Unknown	No internal helices found	Unknown		2.50	2.50	2.50	2.50	Unknown				2.50	3.00
ref|NP_110107.1	alanine--tRNA ligase	c503721..506423	NC_000912.1	Mycoplasma pneumoniae M129 chromosome, complete genome.			Unknown	No matches to profiles found	Unknown	No signal peptide detected	Cytoplasmic	matched 100% 2500958: Alanyl-tRNA synthetase	Unknown		Cytoplasmic	matched 2500958: Alanyl-tRNA synthetase					Unknown	No motifs found	Cytoplasmic		Unknown		Unknown	No internal helices found	Unknown		0.00	0.00	0.00	9.99	Cytoplasmic				9.99	3.00
ref|NP_110108.1	glycerophosphoryl diester phosphodiesterase	c506475..507200	NC_000912.1	Mycoplasma pneumoniae M129 chromosome, complete genome.			Unknown	No matches to profiles found	Unknown	No signal peptide detected	Unknown	No matches against database	Unknown		Cytoplasmic	matched 136752: Cytoplasmic protein					Unknown	No motifs found	Cytoplasmic		Unknown		Unknown	No internal helices found	Unknown		0.00	0.01	0.02	9.97	Cytoplasmic				9.97	3.00
ref|NP_110109.1	hypothetical protein	c507193..508620	NC_000912.1	Mycoplasma pneumoniae M129 chromosome, complete genome.			Unknown	No matches to profiles found	Unknown	No signal peptide detected	Unknown	No matches against database	CytoplasmicMembrane		Unknown	No matches against database					Unknown	No motifs found	Unknown		Unknown		CytoplasmicMembrane	12 internal helices found	Unknown		9.99	0.00	0.00	0.00	Cytoplasmic Membrane				9.99	3.00
ref|NP_110110.1	tRNA-specific 2-thiouridylase MnmA	c508751..509863	NC_000912.1	Mycoplasma pneumoniae M129 chromosome, complete genome.			Unknown	No matches to profiles found	Unknown	No signal peptide detected	Unknown	No matches against database	CytoplasmicMembrane		Cytoplasmic	matched 8039808: tRNA (5-methylaminomethyl-2-thiouridylate)-methyltransferase					Unknown	No motifs found	Unknown		Unknown		Unknown	No internal helices found	Unknown		0.30	0.06	0.01	9.64	Cytoplasmic				9.64	3.00
ref|NP_110111.1	hypothetical protein	c509864..510253	NC_000912.1	Mycoplasma pneumoniae M129 chromosome, complete genome.			Unknown	No matches to profiles found	Unknown	No signal peptide detected	Unknown	No matches against database	CytoplasmicMembrane		Unknown	No matches against database					Unknown	No motifs found	Unknown		Unknown		Unknown	No internal helices found	Unknown		9.55	0.12	0.01	0.32	Cytoplasmic Membrane				9.55	3.00
ref|NP_110112.1	hypothetical protein	c510253..510561	NC_000912.1	Mycoplasma pneumoniae M129 chromosome, complete genome.			Unknown	No matches to profiles found	Unknown	No signal peptide detected	Unknown	No matches against database	Unknown		Unknown	No matches against database					Unknown	No motifs found	Unknown		Unknown		Unknown	No internal helices found	Unknown		2.50	2.50	2.50	2.50	Unknown				2.50	3.00
ref|NP_110113.1	signal recognition particle receptor FtsY	c510542..511588	NC_000912.1	Mycoplasma pneumoniae M129 chromosome, complete genome.			Unknown	No matches to profiles found	Unknown	No signal peptide detected	Unknown	No matches against database	Unknown		CytoplasmicMembrane	matched 586037: Signal recognition particle protein					Unknown	No motifs found	Unknown		Unknown		Unknown	No internal helices found	Unknown		9.51	0.16	0.15	0.17	Cytoplasmic Membrane				9.51	3.00
ref|NP_110114.1	chromosome partition protein Smc	c511594..514542	NC_000912.1	Mycoplasma pneumoniae M129 chromosome, complete genome.			Unknown	No matches to profiles found	Unknown	No signal peptide detected	Cytoplasmic	matched 100% 2500795: P115 protein homolog.	Unknown		Cytoplasmic	matched 2500795: P115 protein homolog.					Unknown	No motifs found	Cytoplasmic		Unknown		Unknown	1 internal helix found	Unknown		0.00	0.00	0.00	9.99	Cytoplasmic				9.99	3.00
ref|NP_110115.1	phosphatase	514727..515599	NC_000912.1	Mycoplasma pneumoniae M129 chromosome, complete genome.			Unknown	No matches to profiles found	Unknown	No signal peptide detected	Unknown	No matches against database	Unknown		Unknown	No matches against database					Unknown	No motifs found	Cytoplasmic		Unknown		Unknown	No internal helices found	Unknown		1.15	0.62	0.73	7.50	Cytoplasmic				7.50	3.00
ref|NP_110116.1	phosphate acetyltransferase	c515605..516567	NC_000912.1	Mycoplasma pneumoniae M129 chromosome, complete genome.			Unknown	No matches to profiles found	Unknown	No signal peptide detected	Unknown	No matches against database	Unknown		Unknown	No matches against database					Unknown	No motifs found	Unknown		Unknown		Unknown	No internal helices found	Unknown		2.50	2.50	2.50	2.50	Unknown				2.50	3.00
ref|NP_110117.1	phosphoglycerate kinase	c516605..517834	NC_000912.1	Mycoplasma pneumoniae M129 chromosome, complete genome.			Unknown	No matches to profiles found	Unknown	No signal peptide detected	Cytoplasmic	matched 100% 2499502: Phosphoglycerate kinase	Unknown		Cytoplasmic	matched 2499502: Phosphoglycerate kinase					Unknown	No motifs found	Cytoplasmic		Unknown		Unknown	No internal helices found	Unknown		0.00	0.00	0.00	9.99	Cytoplasmic				9.99	3.00
ref|NP_110118.1	glyceraldehyde-3-phosphate dehydrogenase	c517837..518850	NC_000912.1	Mycoplasma pneumoniae M129 chromosome, complete genome.			Unknown	No matches to profiles found	Unknown	No signal peptide detected	Cytoplasmic	matched 100% 2494646: Glyceraldehyde-3-phosphate dehydrogenase	Unknown		Cytoplasmic	matched 2494646: Glyceraldehyde-3-phosphate dehydrogenase					Unknown	No motifs found	Cytoplasmic		Unknown		Unknown	No internal helices found	Unknown		0.00	0.00	0.00	9.99	Cytoplasmic				9.99	3.00
ref|NP_110119.1	cobalt ABC transporter permease	c518881..519834	NC_000912.1	Mycoplasma pneumoniae M129 chromosome, complete genome.			Unknown	No matches to profiles found	Unknown	No signal peptide detected	Unknown	No matches against database	CytoplasmicMembrane		Unknown	No matches against database					Unknown	No motifs found	Unknown		Unknown		CytoplasmicMembrane	5 internal helices found	Unknown		9.99	0.00	0.00	0.00	Cytoplasmic Membrane				9.99	3.00
ref|NP_110120.1	cobalt ABC transporter ATP-binding protein	c519824..520972	NC_000912.1	Mycoplasma pneumoniae M129 chromosome, complete genome.			Unknown	No matches to profiles found	Unknown	No signal peptide detected	Unknown	No matches against database	CytoplasmicMembrane		CytoplasmicMembrane	matched 121397: Glutamine transport ATP-binding protein glnQ					Unknown	No motifs found	Unknown		Unknown		Unknown	No internal helices found	Unknown		9.99	0.00	0.00	0.01	Cytoplasmic Membrane				9.99	3.00
ref|NP_110121.1	cobalt ABC transporter ATP-binding protein	c520867..521679	NC_000912.1	Mycoplasma pneumoniae M129 chromosome, complete genome.			Unknown	No matches to profiles found	Unknown	No signal peptide detected	Unknown	No matches against database	CytoplasmicMembrane		CytoplasmicMembrane	matched 118129: Sulfate/thiosulfate import ATP-binding protein cysA					Unknown	No motifs found	Unknown		Unknown		Unknown	No internal helices found	Unknown		9.99	0.00	0.00	0.01	Cytoplasmic Membrane				9.99	3.00
ref|NP_110122.1	molecular chaperone DnaK	c521837..523624	NC_000912.1	Mycoplasma pneumoniae M129 chromosome, complete genome.			Unknown	No matches to profiles found	Unknown	No signal peptide detected	Unknown	No matches against database	Unknown		Cytoplasmic	matched 67462334: Chaperone protein dnaK					Unknown	No motifs found	Cytoplasmic		Unknown		Unknown	No internal helices found	Unknown		0.00	0.01	0.02	9.97	Cytoplasmic				9.97	3.00
ref|NP_110123.1	hypothetical protein	c523680..524867	NC_000912.1	Mycoplasma pneumoniae M129 chromosome, complete genome.			Unknown	No matches to profiles found	Unknown	No signal peptide detected	Unknown	No matches against database	CytoplasmicMembrane		Unknown	No matches against database					Unknown	No motifs found	Unknown		Unknown		CytoplasmicMembrane	7 internal helices found	Unknown		9.99	0.00	0.00	0.00	Cytoplasmic Membrane				9.99	3.00
ref|NP_110124.1	hypothetical protein	c524877..528611	NC_000912.1	Mycoplasma pneumoniae M129 chromosome, complete genome.			Unknown	No matches to profiles found	Non-Cytoplasmic	Signal peptide detected	Unknown	No matches against database	Unknown		Unknown	No matches against database					Unknown	No motifs found	Unknown		Unknown		Unknown	1 internal helix found	Extracellular		0.05	0.82	9.13	0.00	Extracellular				9.13	3.00
ref|YP_009121729.1	hypothetical protein	c527765..527842	NC_000912.1	Mycoplasma pneumoniae M129 chromosome, complete genome.			Unknown	No matches to profiles found	Unknown	No signal peptide detected	Unknown	No matches against database	Unknown		Unknown	No matches against database					Unknown	No motifs found	Unknown		Unknown		Unknown	No internal helices found	Unknown		2.50	2.50	2.50	2.50	Unknown				2.50	3.00
ref|NP_110128.1	hypothetical protein	c532818..534998	NC_000912.1	Mycoplasma pneumoniae M129 chromosome, complete genome.			Unknown	No matches to profiles found	Unknown	No signal peptide detected	Unknown	No matches against database	Unknown		Unknown	No matches against database					Unknown	No motifs found	Unknown		Unknown		Unknown	No internal helices found	Unknown		2.50	2.50	2.50	2.50	Unknown				2.50	3.00
ref|YP_009121730.1	hypothetical protein	535468..535776	NC_000912.1	Mycoplasma pneumoniae M129 chromosome, complete genome.			Unknown	No matches to profiles found	Unknown	No signal peptide detected	Unknown	No matches against database	CytoplasmicMembrane		Unknown	No matches against database					Unknown	No motifs found	Unknown		Unknown		Unknown	2 internal helices found	Unknown		9.55	0.12	0.01	0.32	Cytoplasmic Membrane				9.55	3.00
ref|NP_110131.1	ATP-dependent RNA helicase	c536526..537755	NC_000912.1	Mycoplasma pneumoniae M129 chromosome, complete genome.			Unknown	No matches to profiles found	Unknown	No signal peptide detected	Unknown	No matches against database	Unknown		Cytoplasmic,CytoplasmicMembrane	matched 61223744: Probable ATP-dependent RNA helicase exp9					Unknown	No motifs found	Cytoplasmic		Unknown		Unknown	No internal helices found	Unknown		0.09	0.01	0.02	9.89	Cytoplasmic				9.89	3.00
ref|NP_110132.1	lipoprotein	c537762..541739	NC_000912.1	Mycoplasma pneumoniae M129 chromosome, complete genome.			Unknown	No matches to profiles found	Unknown	No signal peptide detected	Unknown	No matches against database	Unknown		Unknown	No matches against database					Unknown	No motifs found	Unknown		Cellwall		Unknown	No internal helices found	Unknown		0.11	9.25	0.63	0.01	Unknown		(Predicted localization does not exist in this organism)		9.99	3.00
ref|NP_110133.1	esterase/lipase	541734..542603	NC_000912.1	Mycoplasma pneumoniae M129 chromosome, complete genome.			Unknown	No matches to profiles found	Unknown	No signal peptide detected	Unknown	No matches against database	Unknown		Unknown	No matches against database					Unknown	No motifs found	Cytoplasmic		Unknown		Unknown	No internal helices found	Unknown		1.15	0.62	0.73	7.50	Cytoplasmic				7.50	3.00
ref|NP_110134.1	30S ribosomal protein S4	c542664..543281	NC_000912.1	Mycoplasma pneumoniae M129 chromosome, complete genome.			Unknown	No matches to profiles found	Unknown	No signal peptide detected	Unknown	No matches against database	Unknown		Unknown	No matches against database					Unknown	No motifs found	Unknown		Unknown		Unknown	No internal helices found	Unknown		2.50	2.50	2.50	2.50	Unknown				2.50	3.00
ref|NP_110135.1	cytadherence accessory protein	c543304..546360	NC_000912.1	Mycoplasma pneumoniae M129 chromosome, complete genome.			Unknown	No matches to profiles found	Unknown	No signal peptide detected	Unknown	No matches against database	Unknown		Unknown	No matches against database					Unknown	No motifs found	Unknown		Unknown		Unknown	No internal helices found	Unknown		2.50	2.50	2.50	2.50	Unknown				2.50	3.00
ref|NP_110136.1	hypothetical protein	c546424..547281	NC_000912.1	Mycoplasma pneumoniae M129 chromosome, complete genome.			Unknown	No matches to profiles found	Unknown	No signal peptide detected	Unknown	No matches against database	CytoplasmicMembrane		Unknown	No matches against database					Unknown	No motifs found	Unknown		Unknown		CytoplasmicMembrane	7 internal helices found	Unknown		9.99	0.00	0.00	0.00	Cytoplasmic Membrane				9.99	3.00
ref|NP_110137.1	hypothetical protein	c547332..548678	NC_000912.1	Mycoplasma pneumoniae M129 chromosome, complete genome.			Unknown	No matches to profiles found	Unknown	No signal peptide detected	Unknown	No matches against database	CytoplasmicMembrane		Unknown	No matches against database					Unknown	No motifs found	Unknown		Unknown		CytoplasmicMembrane	4 internal helices found	Unknown		9.99	0.00	0.00	0.00	Cytoplasmic Membrane				9.99	3.00
ref|NP_110138.1	hypothetical protein	c548690..549634	NC_000912.1	Mycoplasma pneumoniae M129 chromosome, complete genome.			Unknown	No matches to profiles found	Unknown	No signal peptide detected	Unknown	No matches against database	CytoplasmicMembrane		Unknown	No matches against database					Unknown	No motifs found	Unknown		Unknown		Unknown	1 internal helix found	Unknown		9.55	0.12	0.01	0.32	Cytoplasmic Membrane				9.55	3.00
ref|NP_110139.1	hypothetical protein	c549513..550622	NC_000912.1	Mycoplasma pneumoniae M129 chromosome, complete genome.			Unknown	No matches to profiles found	Unknown	No signal peptide detected	Unknown	No matches against database	CytoplasmicMembrane		Unknown	No matches against database					Unknown	No motifs found	Unknown		Unknown		CytoplasmicMembrane	10 internal helices found	Unknown		9.99	0.00	0.00	0.00	Cytoplasmic Membrane				9.99	3.00
ref|NP_110140.1	cytadherence accessory protein	c550662..552680	NC_000912.1	Mycoplasma pneumoniae M129 chromosome, complete genome.			Unknown	No matches to profiles found	Unknown	No signal peptide detected	Unknown	No matches against database	Unknown		Unknown	No matches against database					Unknown	No motifs found	Unknown		Unknown		Unknown	No internal helices found	Unknown		2.50	2.50	2.50	2.50	Unknown				2.50	3.00
ref|NP_110141.1	adhesin P30	c552694..553518	NC_000912.1	Mycoplasma pneumoniae M129 chromosome, complete genome.			Unknown	No matches to profiles found	Non-Cytoplasmic	Signal peptide detected	Unknown	No matches against database	CytoplasmicMembrane		Cytoplasmic	matched 39931223: Translation initiation factor IF-2					Unknown	No motifs found	Unknown		Unknown		Unknown	2 internal helices found	Unknown		8.29	1.56	0.15	0.00	Cytoplasmic Membrane				8.29	3.00
ref|NP_110142.1	hypothetical protein	c553539..554120	NC_000912.1	Mycoplasma pneumoniae M129 chromosome, complete genome.			Unknown	No matches to profiles found	Unknown	No signal peptide detected	Unknown	No matches against database	CytoplasmicMembrane		Unknown	No matches against database					Unknown	No motifs found	Unknown		Unknown		Unknown	2 internal helices found	Unknown		9.55	0.12	0.01	0.32	Cytoplasmic Membrane				9.55	3.00
ref|NP_110143.1	hypothetical protein	c554209..555072	NC_000912.1	Mycoplasma pneumoniae M129 chromosome, complete genome.			Unknown	No matches to profiles found	Unknown	No signal peptide detected	Unknown	No matches against database	CytoplasmicMembrane		Unknown	No matches against database					Unknown	No motifs found	Unknown		Unknown		CytoplasmicMembrane	7 internal helices found	Unknown		9.99	0.00	0.00	0.00	Cytoplasmic Membrane				9.99	3.00
ref|NP_110144.1	lipoprotein	c555398..558415	NC_000912.1	Mycoplasma pneumoniae M129 chromosome, complete genome.			Unknown	No matches to profiles found	Unknown	No signal peptide detected	Unknown	No matches against database	Unknown		Unknown	No matches against database					Unknown	No motifs found	Unknown		Unknown		Unknown	No internal helices found	Unknown		2.50	2.50	2.50	2.50	Unknown				2.50	3.00
ref|NP_110148.1	cation transporter	c562658..564355	NC_000912.1	Mycoplasma pneumoniae M129 chromosome, complete genome.			Unknown	No matches to profiles found	Unknown	No signal peptide detected	Unknown	No matches against database	CytoplasmicMembrane		Unknown	No matches against database					Unknown	No motifs found	Unknown		Unknown		CytoplasmicMembrane	9 internal helices found	Unknown		9.99	0.00	0.00	0.00	Cytoplasmic Membrane				9.99	3.00
ref|NP_110149.1	K+ transport protein	564390..565085	NC_000912.1	Mycoplasma pneumoniae M129 chromosome, complete genome.			Unknown	No matches to profiles found	Unknown	No signal peptide detected	Unknown	No matches against database	Unknown		Unknown	No matches against database					Unknown	No motifs found	Cytoplasmic		Unknown		Unknown	No internal helices found	Unknown		1.15	0.62	0.73	7.50	Cytoplasmic				7.50	3.00
ref|NP_110150.1	hypothetical protein	565237..566049	NC_000912.1	Mycoplasma pneumoniae M129 chromosome, complete genome.			Unknown	No matches to profiles found	Unknown	No signal peptide detected	Unknown	No matches against database	Unknown		Unknown	No matches against database					Unknown	No motifs found	Unknown		Unknown		Unknown	No internal helices found	Unknown		2.50	2.50	2.50	2.50	Unknown				2.50	3.00
ref|NP_110151.1	hypothetical protein	566124..566597	NC_000912.1	Mycoplasma pneumoniae M129 chromosome, complete genome.			Unknown	No matches to profiles found	Unknown	No signal peptide detected	Unknown	No matches against database	Unknown		Unknown	No matches against database					Unknown	No motifs found	Unknown		Unknown		Unknown	No internal helices found	Unknown		2.50	2.50	2.50	2.50	Unknown				2.50	3.00
ref|NP_110152.1	hypothetical protein	566891..568228	NC_000912.1	Mycoplasma pneumoniae M129 chromosome, complete genome.			Unknown	No matches to profiles found	Unknown	No signal peptide detected	Unknown	No matches against database	Unknown		Unknown	No matches against database					Unknown	No motifs found	Unknown		Unknown		Unknown	No internal helices found	Unknown		2.50	2.50	2.50	2.50	Unknown				2.50	3.00
ref|YP_008519317.1	hypothetical protein	568625..569155	NC_000912.1	Mycoplasma pneumoniae M129 chromosome, complete genome.			Unknown	No matches to profiles found	Unknown	No signal peptide detected	Unknown	No matches against database	Unknown		Unknown	No matches against database					Unknown	No motifs found	Unknown		Unknown		Unknown	No internal helices found	Unknown		2.50	2.50	2.50	2.50	Unknown				2.50	3.00
ref|NP_110156.1	adhesin P1 family protein	570782..571408	NC_000912.1	Mycoplasma pneumoniae M129 chromosome, complete genome.			Unknown	No matches to profiles found	Unknown	No signal peptide detected	Unknown	No matches against database	Unknown		Unknown	No matches against database					Unknown	No motifs found	Unknown		Unknown		Unknown	No internal helices found	Extracellular		0.05	0.80	8.91	0.24	Extracellular				8.91	3.00
ref|NP_110157.1	hypothetical protein	c572254..572985	NC_000912.1	Mycoplasma pneumoniae M129 chromosome, complete genome.			Unknown	No matches to profiles found	Unknown	No signal peptide detected	Unknown	No matches against database	CytoplasmicMembrane		Unknown	No matches against database					Unknown	No motifs found	Unknown		Unknown		CytoplasmicMembrane	4 internal helices found	Unknown		9.99	0.00	0.00	0.00	Cytoplasmic Membrane				9.99	3.00
ref|NP_110158.1	X-Pro dipeptidase	c573026..574090	NC_000912.1	Mycoplasma pneumoniae M129 chromosome, complete genome.			Unknown	No matches to profiles found	Unknown	No signal peptide detected	Unknown	No matches against database	Unknown		Cytoplasmic	matched 113751: Xaa-Pro aminopeptidase					Unknown	No motifs found	Cytoplasmic		Unknown		Unknown	No internal helices found	Unknown		0.00	0.01	0.02	9.97	Cytoplasmic				9.97	3.00
ref|NP_110159.1	50S ribosomal protein L33	c574090..574251	NC_000912.1	Mycoplasma pneumoniae M129 chromosome, complete genome.			Unknown	No matches to profiles found	Unknown	No signal peptide detected	Unknown	No matches against database	Unknown		Cytoplasmic	matched 49483800: 50S ribosomal protein L33 [Staphylococcus aureus subsp. aureus MRSA252]					Unknown	No motifs found	Unknown		Unknown		Unknown	No internal helices found	Unknown		0.01	0.15	0.17	9.67	Cytoplasmic				9.67	3.00
ref|NP_110160.1	hypothetical protein	c574270..575151	NC_000912.1	Mycoplasma pneumoniae M129 chromosome, complete genome.			Unknown	No matches to profiles found	Unknown	No signal peptide detected	Unknown	No matches against database	Unknown		Unknown	No matches against database					Unknown	No motifs found	Cytoplasmic		Unknown		Unknown	No internal helices found	Unknown		1.15	0.62	0.73	7.50	Cytoplasmic				7.50	3.00
ref|NP_110161.1	esterase/lipase	c575157..575963	NC_000912.1	Mycoplasma pneumoniae M129 chromosome, complete genome.			Unknown	No matches to profiles found	Unknown	No signal peptide detected	Unknown	No matches against database	Unknown		Unknown	No matches against database					Unknown	No motifs found	Unknown		Unknown		Unknown	No internal helices found	Unknown		2.50	2.50	2.50	2.50	Unknown				2.50	3.00
ref|NP_110162.1	hypothetical protein	c575950..579051	NC_000912.1	Mycoplasma pneumoniae M129 chromosome, complete genome.			Unknown	No matches to profiles found	Unknown	No signal peptide detected	Unknown	No matches against database	Unknown		Unknown	No matches against database					Unknown	No motifs found	Cytoplasmic		Unknown		Unknown	No internal helices found	Unknown		1.15	0.62	0.73	7.50	Cytoplasmic				7.50	3.00
ref|YP_009121731.1	hypothetical protein	c579105..579389	NC_000912.1	Mycoplasma pneumoniae M129 chromosome, complete genome.			Unknown	No matches to profiles found	Unknown	No signal peptide detected	Unknown	No matches against database	Unknown		Unknown	No matches against database					Unknown	No motifs found	Cytoplasmic		Unknown		Unknown	No internal helices found	Unknown		1.15	0.62	0.73	7.50	Cytoplasmic				7.50	3.00
ref|NP_110163.1	GTPase Der	c579408..580757	NC_000912.1	Mycoplasma pneumoniae M129 chromosome, complete genome.			Unknown	No matches to profiles found	Unknown	No signal peptide detected	Unknown	No matches against database	CytoplasmicMembrane		CytoplasmicMembrane	matched 462020: GTP-binding protein era					Unknown	No motifs found	Cytoplasmic		Unknown		Unknown	No internal helices found	Unknown		9.96	0.00	0.00	0.04	Cytoplasmic Membrane				9.96	3.00
ref|NP_110164.1	cytidylate kinase	c580759..581412	NC_000912.1	Mycoplasma pneumoniae M129 chromosome, complete genome.			Unknown	No matches to profiles found	Unknown	No signal peptide detected	Unknown	No matches against database	Unknown		Cytoplasmic	matched 62288348: Cytidylate kinase					Unknown	No motifs found	Cytoplasmic		Unknown		Unknown	No internal helices found	Unknown		0.00	0.01	0.02	9.97	Cytoplasmic				9.97	3.00
ref|NP_110165.1	hypothetical protein	c581439..582068	NC_000912.1	Mycoplasma pneumoniae M129 chromosome, complete genome.			Unknown	No matches to profiles found	Unknown	No signal peptide detected	Unknown	No matches against database	CytoplasmicMembrane		Unknown	No matches against database					Unknown	No motifs found	Unknown		Unknown		Unknown	1 internal helix found	Unknown		9.55	0.12	0.01	0.32	Cytoplasmic Membrane				9.55	3.00
ref|NP_110166.1	transcriptional regulator	c582071..582778	NC_000912.1	Mycoplasma pneumoniae M129 chromosome, complete genome.			Unknown	No matches to profiles found	Unknown	No signal peptide detected	Unknown	No matches against database	Unknown		Unknown	No matches against database					Unknown	No motifs found	Unknown		Unknown		Unknown	No internal helices found	Unknown		2.50	2.50	2.50	2.50	Unknown				2.50	3.00
ref|NP_110167.1	FMN-dependent NADH-azoreductase	c582782..583375	NC_000912.1	Mycoplasma pneumoniae M129 chromosome, complete genome.			Unknown	No matches to profiles found	Unknown	No signal peptide detected	Unknown	No matches against database	Unknown		Unknown	No matches against database					Unknown	No motifs found	Unknown		Unknown		Unknown	2 internal helices found	Unknown		2.50	2.50	2.50	2.50	Unknown				2.50	3.00
ref|NP_110168.1	valine--tRNA ligase	c583403..585919	NC_000912.1	Mycoplasma pneumoniae M129 chromosome, complete genome.			Unknown	No matches to profiles found	Unknown	No signal peptide detected	Unknown	No matches against database	Unknown		Cytoplasmic	matched 135181: Valyl-tRNA synthetase (EC 6.1.1.9) (Valine--tRNA ligase) (VALRS)					Unknown	No motifs found	Unknown		Unknown		Unknown	No internal helices found	Unknown		0.01	0.15	0.17	9.67	Cytoplasmic				9.67	3.00
ref|NP_110169.1	GTP-binding protein EngB	c585903..586484	NC_000912.1	Mycoplasma pneumoniae M129 chromosome, complete genome.			Unknown	No matches to profiles found	Unknown	No signal peptide detected	Unknown	No matches against database	Unknown		Unknown	No matches against database					Unknown	No motifs found	Unknown		Unknown		Unknown	No internal helices found	Unknown		2.50	2.50	2.50	2.50	Unknown				2.50	3.00
ref|YP_009121732.1	hypothetical protein	c586488..586658	NC_000912.1	Mycoplasma pneumoniae M129 chromosome, complete genome.			Unknown	No matches to profiles found	Unknown	No signal peptide detected	Unknown	No matches against database	Unknown		Unknown	No matches against database					Unknown	No motifs found	Unknown		Unknown		Unknown	No internal helices found	Unknown		2.50	2.50	2.50	2.50	Unknown				2.50	3.00
ref|NP_110170.1	hypothetical protein	c586492..586686	NC_000912.1	Mycoplasma pneumoniae M129 chromosome, complete genome.			Unknown	No matches to profiles found	Unknown	No signal peptide detected	Unknown	No matches against database	CytoplasmicMembrane		Unknown	No matches against database					Unknown	No motifs found	Unknown		Unknown		Unknown	1 internal helix found	Unknown		9.55	0.12	0.01	0.32	Cytoplasmic Membrane				9.55	3.00
ref|NP_110171.1	diacylglycerol beta-glycosyltransferase	586772..587797	NC_000912.1	Mycoplasma pneumoniae M129 chromosome, complete genome.			Unknown	No matches to profiles found	Unknown	No signal peptide detected	Unknown	No matches against database	Unknown		Unknown	No matches against database					Unknown	No motifs found	Unknown		Unknown		Unknown	No internal helices found	Unknown		2.50	2.50	2.50	2.50	Unknown				2.50	3.00
ref|NP_110172.1	hypothetical protein	c588302..588613	NC_000912.1	Mycoplasma pneumoniae M129 chromosome, complete genome.			Unknown	No matches to profiles found	Unknown	No signal peptide detected	Unknown	No matches against database	Unknown		Unknown	No matches against database					Unknown	No motifs found	Unknown		Unknown		Unknown	No internal helices found	Unknown		2.50	2.50	2.50	2.50	Unknown				2.50	3.00
ref|NP_110173.2	hypothetical protein	c589030..590475	NC_000912.1	Mycoplasma pneumoniae M129 chromosome, complete genome.			Unknown	No matches to profiles found	Unknown	No signal peptide detected	Unknown	No matches against database	CytoplasmicMembrane		Unknown	No matches against database					Unknown	No motifs found	Unknown		Unknown		Unknown	No internal helices found	Unknown		9.55	0.12	0.01	0.32	Cytoplasmic Membrane				9.55	3.00
ref|NP_110175.1	cysteine desulfurase	590569..591795	NC_000912.1	Mycoplasma pneumoniae M129 chromosome, complete genome.			Unknown	No matches to profiles found	Unknown	No signal peptide detected	Unknown	No matches against database	Unknown		Cytoplasmic	matched 16129636: selenocysteine lyase, PLP-dependent [Escherichia coli K12]					Unknown	No motifs found	Unknown		Unknown		Unknown	No internal helices found	Unknown		0.01	0.15	0.17	9.67	Cytoplasmic				9.67	3.00
ref|NP_110176.1	hypothetical protein	591798..592220	NC_000912.1	Mycoplasma pneumoniae M129 chromosome, complete genome.			Unknown	No matches to profiles found	Unknown	No signal peptide detected	Unknown	No matches against database	Unknown		Unknown	No matches against database					Unknown	No motifs found	Cytoplasmic		Unknown		Unknown	No internal helices found	Unknown		1.15	0.62	0.73	7.50	Cytoplasmic				7.50	3.00
ref|YP_009121733.1	hypothetical protein	c592201..592479	NC_000912.1	Mycoplasma pneumoniae M129 chromosome, complete genome.			Unknown	No matches to profiles found	Unknown	No signal peptide detected	Unknown	No matches against database	Unknown		Unknown	No matches against database					Unknown	No motifs found	Unknown		Unknown		Unknown	No internal helices found	Unknown		2.50	2.50	2.50	2.50	Unknown				2.50	3.00
ref|NP_110177.1	hypothetical protein	c592398..596300	NC_000912.1	Mycoplasma pneumoniae M129 chromosome, complete genome.			Unknown	No matches to profiles found	Non-Cytoplasmic	Signal peptide detected	Unknown	No matches against database	CytoplasmicMembrane		Unknown	No matches against database					Unknown	No motifs found	Unknown		Cellwall		Unknown	1 internal helix found	Unknown		4.85	5.13	0.03	0.00	Unknown		(This protein may have multiple localization sites.)		5.13	3.00
ref|YP_009121734.1	hypothetical protein	c592931..593134	NC_000912.1	Mycoplasma pneumoniae M129 chromosome, complete genome.			Unknown	No matches to profiles found	Unknown	No signal peptide detected	Unknown	No matches against database	Unknown		Unknown	No matches against database					Unknown	No motifs found	Unknown		Unknown		Unknown	No internal helices found	Unknown		2.50	2.50	2.50	2.50	Unknown				2.50	3.00
ref|NP_110178.1	recombinase A	c596816..597826	NC_000912.1	Mycoplasma pneumoniae M129 chromosome, complete genome.			Unknown	No matches to profiles found	Unknown	No signal peptide detected	Unknown	No matches against database	Unknown		Cytoplasmic	matched 67471975: Protein recA (Recombinase A)					Unknown	No motifs found	Cytoplasmic		Unknown		Unknown	No internal helices found	Unknown		0.00	0.01	0.02	9.97	Cytoplasmic				9.97	3.00
ref|NP_110179.1	hypothetical protein	597900..599324	NC_000912.1	Mycoplasma pneumoniae M129 chromosome, complete genome.			Unknown	No matches to profiles found	Non-Cytoplasmic	Signal peptide detected	Unknown	No matches against database	Unknown		Unknown	No matches against database					Unknown	No motifs found	Unknown		Unknown		Unknown	1 internal helix found	Unknown		3.33	3.33	3.33	0.00	Unknown				3.33	3.00
ref|YP_009121735.1	hypothetical protein	598849..599079	NC_000912.1	Mycoplasma pneumoniae M129 chromosome, complete genome.			Unknown	No matches to profiles found	Unknown	No signal peptide detected	Unknown	No matches against database	CytoplasmicMembrane		Unknown	No matches against database					Unknown	No motifs found	Unknown		Unknown		Unknown	No internal helices found	Unknown		9.55	0.12	0.01	0.32	Cytoplasmic Membrane				9.55	3.00
ref|NP_110180.1	L-ribulose-5-phosphate 3-epimerase	c599463..600380	NC_000912.1	Mycoplasma pneumoniae M129 chromosome, complete genome.			Unknown	No matches to profiles found	Unknown	No signal peptide detected	Unknown	No matches against database	Unknown		Unknown	No matches against database					Unknown	No motifs found	Unknown		Unknown		Unknown	No internal helices found	Unknown		2.50	2.50	2.50	2.50	Unknown				2.50	3.00
ref|NP_110181.1	3-keto-L-gulonate-6-phosphate decarboxylase	c600316..600972	NC_000912.1	Mycoplasma pneumoniae M129 chromosome, complete genome.			Unknown	No matches to profiles found	Unknown	No signal peptide detected	Unknown	No matches against database	Unknown		Unknown	No matches against database					Unknown	No motifs found	Cytoplasmic		Unknown		Unknown	No internal helices found	Unknown		1.15	0.62	0.73	7.50	Cytoplasmic				7.50	3.00
ref|NP_110182.1	PTS system ascorbate-specific transporter subunit IIA	c600974..601453	NC_000912.1	Mycoplasma pneumoniae M129 chromosome, complete genome.			Unknown	No matches to profiles found	Unknown	No signal peptide detected	Unknown	No matches against database	Unknown		Unknown	No matches against database					Unknown	No motifs found	Cytoplasmic		Unknown		Unknown	No internal helices found	Unknown		1.15	0.62	0.73	7.50	Cytoplasmic				7.50	3.00
ref|NP_110183.1	PTS system ascorbate-specific transporter subunit IIB	c601455..601742	NC_000912.1	Mycoplasma pneumoniae M129 chromosome, complete genome.			Unknown	No matches to profiles found	Unknown	No signal peptide detected	Unknown	No matches against database	Unknown		Unknown	No matches against database					Unknown	No motifs found	Cytoplasmic		Unknown		Unknown	No internal helices found	Unknown		1.15	0.62	0.73	7.50	Cytoplasmic				7.50	3.00
ref|NP_110184.1	PTS system ascorbate-specific transporter subunit IIC	c601745..603727	NC_000912.1	Mycoplasma pneumoniae M129 chromosome, complete genome.			Unknown	No matches to profiles found	Unknown	No signal peptide detected	Unknown	No matches against database	CytoplasmicMembrane		CytoplasmicMembrane	matched 92090649: Ascorbate-specific permease IIC component ulaA					Unknown	No motifs found	Unknown		Unknown		CytoplasmicMembrane	16 internal helices found	Unknown		9.99	0.00	0.00	0.00	Cytoplasmic Membrane				9.99	3.00
ref|NP_110185.1	hypothetical protein	c604155..604586	NC_000912.1	Mycoplasma pneumoniae M129 chromosome, complete genome.			Unknown	No matches to profiles found	Unknown	No signal peptide detected	Unknown	No matches against database	Unknown		Unknown	No matches against database					Unknown	No motifs found	Cytoplasmic		Unknown		Unknown	No internal helices found	Unknown		1.15	0.62	0.73	7.50	Cytoplasmic				7.50	3.00
ref|NP_110186.1	L-ribulose-5-phosphate 4-epimerase	604897..605625	NC_000912.1	Mycoplasma pneumoniae M129 chromosome, complete genome.			Unknown	No matches to profiles found	Unknown	No signal peptide detected	Unknown	No matches against database	Unknown		Unknown	No matches against database					Unknown	No motifs found	Unknown		Unknown		Unknown	No internal helices found	Unknown		2.50	2.50	2.50	2.50	Unknown				2.50	3.00
ref|NP_110187.1	hypothetical protein	605579..606070	NC_000912.1	Mycoplasma pneumoniae M129 chromosome, complete genome.			Unknown	No matches to profiles found	Unknown	No signal peptide detected	Unknown	No matches against database	Unknown		Unknown	No matches against database					Unknown	No motifs found	Cytoplasmic		Unknown		Unknown	No internal helices found	Unknown		1.15	0.62	0.73	7.50	Cytoplasmic				7.50	3.00
ref|NP_110188.1	adhesin P1 family protein	606218..607801	NC_000912.1	Mycoplasma pneumoniae M129 chromosome, complete genome.			Unknown	No matches to profiles found	Unknown	No signal peptide detected	Unknown	No matches against database	Unknown		Unknown	No matches against database					Unknown	No motifs found	Unknown		Unknown		Unknown	No internal helices found	Unknown		2.50	2.50	2.50	2.50	Unknown				2.50	3.00
ref|NP_110189.1	hypothetical protein	608167..608757	NC_000912.1	Mycoplasma pneumoniae M129 chromosome, complete genome.			Unknown	No matches to profiles found	Unknown	No signal peptide detected	Unknown	No matches against database	Unknown		Unknown	No matches against database					Unknown	No motifs found	Unknown		Unknown		Unknown	No internal helices found	Unknown		2.50	2.50	2.50	2.50	Unknown				2.50	3.00
ref|NP_110190.1	hypothetical protein	609202..610470	NC_000912.1	Mycoplasma pneumoniae M129 chromosome, complete genome.			Unknown	No matches to profiles found	Unknown	No signal peptide detected	Unknown	No matches against database	Unknown		Unknown	No matches against database					Unknown	No motifs found	Unknown		Unknown		Unknown	No internal helices found	Unknown		2.50	2.50	2.50	2.50	Unknown				2.50	3.00
ref|NP_110192.1	hypothetical protein	612740..613120	NC_000912.1	Mycoplasma pneumoniae M129 chromosome, complete genome.			Unknown	No matches to profiles found	Unknown	No signal peptide detected	Unknown	No matches against database	Unknown		Unknown	No matches against database					Unknown	No motifs found	Cytoplasmic		Unknown		Unknown	No internal helices found	Unknown		1.15	0.62	0.73	7.50	Cytoplasmic				7.50	3.00
ref|NP_110193.1	hypothetical protein	c613188..613949	NC_000912.1	Mycoplasma pneumoniae M129 chromosome, complete genome.			Unknown	No matches to profiles found	Non-Cytoplasmic	Signal peptide detected	Unknown	No matches against database	Unknown		Unknown	No matches against database					Unknown	No motifs found	Unknown		Unknown		Unknown	1 internal helix found	Unknown		3.33	3.33	3.33	0.00	Unknown				3.33	3.00
ref|NP_110194.1	lipoprotein	614865..617246	NC_000912.1	Mycoplasma pneumoniae M129 chromosome, complete genome.			Unknown	No matches to profiles found	Unknown	No signal peptide detected	Unknown	No matches against database	Unknown		Unknown	No matches against database					Unknown	No motifs found	Unknown		Unknown		Unknown	1 internal helix found	Unknown		2.50	2.50	2.50	2.50	Unknown				2.50	3.00
ref|NP_110195.1	type I restriction-modification system specificity protein	617366..618457	NC_000912.1	Mycoplasma pneumoniae M129 chromosome, complete genome.			Unknown	No matches to profiles found	Unknown	No signal peptide detected	Unknown	No matches against database	Unknown		Unknown	No matches against database					Unknown	No motifs found	Cytoplasmic		Unknown		Unknown	No internal helices found	Unknown		1.15	0.62	0.73	7.50	Cytoplasmic				7.50	3.00
ref|NP_110196.1	hypothetical protein	c618485..620014	NC_000912.1	Mycoplasma pneumoniae M129 chromosome, complete genome.			Unknown	No matches to profiles found	Unknown	No signal peptide detected	Unknown	No matches against database	Unknown		Unknown	No matches against database					Unknown	No motifs found	Cytoplasmic		Unknown		Unknown	No internal helices found	Unknown		1.15	0.62	0.73	7.50	Cytoplasmic				7.50	3.00
ref|NP_110197.2	hypothetical protein	c620561..622498	NC_000912.1	Mycoplasma pneumoniae M129 chromosome, complete genome.			Unknown	No matches to profiles found	Non-Cytoplasmic	Signal peptide detected	Unknown	No matches against database	Unknown		Unknown	No matches against database					Unknown	No motifs found	Unknown		Unknown		Unknown	1 internal helix found	Unknown		3.33	3.33	3.33	0.00	Unknown				3.33	3.00
ref|YP_009121736.1	hypothetical protein	622139..622318	NC_000912.1	Mycoplasma pneumoniae M129 chromosome, complete genome.			Unknown	No matches to profiles found	Unknown	No signal peptide detected	Unknown	No matches against database	Unknown		Unknown	No matches against database					Unknown	No motifs found	Unknown		Unknown		Unknown	No internal helices found	Unknown		2.50	2.50	2.50	2.50	Unknown				2.50	3.00
ref|NP_110198.1	hypothetical protein	c622874..624250	NC_000912.1	Mycoplasma pneumoniae M129 chromosome, complete genome.			Unknown	No matches to profiles found	Unknown	No signal peptide detected	Unknown	No matches against database	Unknown		Unknown	No matches against database					Unknown	No motifs found	Unknown		Unknown		Unknown	No internal helices found	Unknown		2.50	2.50	2.50	2.50	Unknown				2.50	3.00
ref|NP_110199.1	hypothetical protein	c624862..625644	NC_000912.1	Mycoplasma pneumoniae M129 chromosome, complete genome.			Unknown	No matches to profiles found	Unknown	No signal peptide detected	Unknown	No matches against database	Unknown		Unknown	No matches against database					Unknown	No motifs found	Unknown		Unknown		Unknown	No internal helices found	Unknown		2.50	2.50	2.50	2.50	Unknown				2.50	3.00
ref|NP_110200.1	hypothetical protein	c625675..626139	NC_000912.1	Mycoplasma pneumoniae M129 chromosome, complete genome.			Unknown	No matches to profiles found	Unknown	No signal peptide detected	Unknown	No matches against database	Unknown		Unknown	No matches against database					Unknown	No motifs found	Unknown		Unknown		Unknown	No internal helices found	Unknown		2.50	2.50	2.50	2.50	Unknown				2.50	3.00
ref|NP_110201.1	hypothetical protein	c626917..627369	NC_000912.1	Mycoplasma pneumoniae M129 chromosome, complete genome.			Unknown	No matches to profiles found	Unknown	No signal peptide detected	Unknown	No matches against database	Unknown		Unknown	No matches against database					Unknown	No motifs found	Unknown		Unknown		Unknown	No internal helices found	Unknown		2.50	2.50	2.50	2.50	Unknown				2.50	3.00
ref|NP_110202.1	hypothetical protein	c627886..628248	NC_000912.1	Mycoplasma pneumoniae M129 chromosome, complete genome.			Unknown	No matches to profiles found	Unknown	No signal peptide detected	Unknown	No matches against database	Unknown		Unknown	No matches against database					Unknown	No motifs found	Unknown		Unknown		Unknown	No internal helices found	Unknown		2.50	2.50	2.50	2.50	Unknown				2.50	3.00
ref|NP_110203.1	DNA-directed RNA polymerase subunit beta	c628410..632282	NC_000912.1	Mycoplasma pneumoniae M129 chromosome, complete genome.			Unknown	No matches to profiles found	Unknown	No signal peptide detected	Unknown	No matches against database	Unknown		Cytoplasmic	matched 2507344: DNA-directed RNA polymerase beta' chain (Transcriptase beta' chain) (RNA polymerase beta' subunit)					Unknown	No motifs found	Cytoplasmic		Unknown		Unknown	No internal helices found	Unknown		0.00	0.01	0.02	9.97	Cytoplasmic				9.97	3.00
ref|NP_110204.1	DNA-directed RNA polymerase subunit beta	c632286..636461	NC_000912.1	Mycoplasma pneumoniae M129 chromosome, complete genome.			Unknown	No matches to profiles found	Unknown	No signal peptide detected	Unknown	No matches against database	Unknown		Cytoplasmic	matched 585920: DNA-directed RNA polymerase beta chain (Transcriptase beta chain) (RNA polymerase beta subunit)					Unknown	No motifs found	Cytoplasmic		Unknown		Unknown	No internal helices found	Unknown		0.00	0.01	0.02	9.97	Cytoplasmic				9.97	3.00
ref|NP_110205.1	hypothetical protein	c636554..637054	NC_000912.1	Mycoplasma pneumoniae M129 chromosome, complete genome.			Unknown	No matches to profiles found	Unknown	No signal peptide detected	Unknown	No matches against database	Unknown		Unknown	No matches against database					Unknown	No motifs found	Unknown		Unknown		Unknown	No internal helices found	Unknown		2.50	2.50	2.50	2.50	Unknown				2.50	3.00
ref|NP_110206.1	hypothetical protein	c638147..639193	NC_000912.1	Mycoplasma pneumoniae M129 chromosome, complete genome.			Unknown	No matches to profiles found	Unknown	No signal peptide detected	Unknown	No matches against database	CytoplasmicMembrane		Unknown	No matches against database					Unknown	No motifs found	Unknown		Unknown		Unknown	No internal helices found	Unknown		9.55	0.12	0.01	0.32	Cytoplasmic Membrane				9.55	3.00
ref|NP_110207.1	esterase/lipase	c639196..640014	NC_000912.1	Mycoplasma pneumoniae M129 chromosome, complete genome.			Unknown	No matches to profiles found	Unknown	No signal peptide detected	Unknown	No matches against database	Unknown		Unknown	No matches against database					Unknown	No motifs found	Unknown		Unknown		Unknown	No internal helices found	Unknown		2.50	2.50	2.50	2.50	Unknown				2.50	3.00
ref|NP_110208.1	isoleucine--tRNA ligase	c640132..642717	NC_000912.1	Mycoplasma pneumoniae M129 chromosome, complete genome.			Unknown	No matches to profiles found	Unknown	No signal peptide detected	Unknown	No matches against database	Unknown		Cytoplasmic	matched 1351159: Isoleucyl-tRNA synthetase (EC 6.1.1.5) (Isoleucine--tRNA ligase) (IleRS)					Unknown	No motifs found	Unknown		Unknown		Unknown	No internal helices found	Unknown		0.01	0.15	0.17	9.67	Cytoplasmic				9.67	3.00
ref|NP_110209.1	tRNA (cytidine(34)-2'-O)-methyltransferase	642760..643260	NC_000912.1	Mycoplasma pneumoniae M129 chromosome, complete genome.			Unknown	No matches to profiles found	Unknown	No signal peptide detected	Unknown	No matches against database	Unknown		Unknown	No matches against database					Unknown	No motifs found	Unknown		Unknown		Unknown	No internal helices found	Unknown		2.50	2.50	2.50	2.50	Unknown				2.50	3.00
ref|NP_110210.1	tRNA (guanine-N(7)-)-methyltransferase	643251..643883	NC_000912.1	Mycoplasma pneumoniae M129 chromosome, complete genome.			Unknown	No matches to profiles found	Unknown	No signal peptide detected	Unknown	No matches against database	CytoplasmicMembrane		Unknown	No matches against database					Unknown	No motifs found	Cytoplasmic		Unknown		Unknown	No internal helices found	Unknown		8.16	0.06	0.01	1.78	Cytoplasmic Membrane				8.16	3.00
ref|NP_110211.1	lipoprotein	c644038..644955	NC_000912.1	Mycoplasma pneumoniae M129 chromosome, complete genome.			Unknown	No matches to profiles found	Unknown	No signal peptide detected	Unknown	No matches against database	Unknown		Unknown	No matches against database					Unknown	No motifs found	Unknown		Unknown		Unknown	1 internal helix found	Unknown		2.50	2.50	2.50	2.50	Unknown				2.50	3.00
ref|NP_110212.1	hypothetical protein	c645545..646051	NC_000912.1	Mycoplasma pneumoniae M129 chromosome, complete genome.			Unknown	No matches to profiles found	Unknown	No signal peptide detected	Unknown	No matches against database	Unknown		Unknown	No matches against database					Unknown	No motifs found	Cytoplasmic		Unknown		Unknown	No internal helices found	Unknown		1.15	0.62	0.73	7.50	Cytoplasmic				7.50	3.00
ref|NP_110213.1	hypothetical protein	646644..647885	NC_000912.1	Mycoplasma pneumoniae M129 chromosome, complete genome.			Unknown	No matches to profiles found	Unknown	No signal peptide detected	Unknown	No matches against database	Unknown		Unknown	No matches against database					Unknown	No motifs found	Cytoplasmic		Unknown		Unknown	1 internal helix found	Unknown		1.15	0.62	0.73	7.50	Cytoplasmic				7.50	3.00
ref|NP_110214.1	hypothetical protein	647866..648852	NC_000912.1	Mycoplasma pneumoniae M129 chromosome, complete genome.			Unknown	No matches to profiles found	Unknown	No signal peptide detected	Unknown	No matches against database	Unknown		Unknown	No matches against database					Unknown	No motifs found	Cytoplasmic		Unknown		Unknown	No internal helices found	Unknown		1.15	0.62	0.73	7.50	Cytoplasmic				7.50	3.00
ref|NP_110215.1	hypothetical protein	c649107..649784	NC_000912.1	Mycoplasma pneumoniae M129 chromosome, complete genome.			Unknown	No matches to profiles found	Unknown	No signal peptide detected	Unknown	No matches against database	CytoplasmicMembrane		Unknown	No matches against database					Unknown	No motifs found	Unknown		Unknown		CytoplasmicMembrane	5 internal helices found	Unknown		9.99	0.00	0.00	0.00	Cytoplasmic Membrane				9.99	3.00
ref|NP_110216.1	inorganic pyrophosphatase	649839..650393	NC_000912.1	Mycoplasma pneumoniae M129 chromosome, complete genome.			Unknown	No matches to profiles found	Unknown	No signal peptide detected	Unknown	No matches against database	Unknown		Cytoplasmic	matched 2507280: Inorganic pyrophosphatase					Unknown	No motifs found	Unknown		Unknown		Unknown	No internal helices found	Unknown		0.01	0.15	0.17	9.67	Cytoplasmic				9.67	3.00
ref|NP_110217.1	DNA recombination protein	650402..650920	NC_000912.1	Mycoplasma pneumoniae M129 chromosome, complete genome.			Unknown	No matches to profiles found	Unknown	No signal peptide detected	Unknown	No matches against database	Unknown		Unknown	No matches against database					Unknown	No motifs found	Cytoplasmic		Unknown		Unknown	No internal helices found	Unknown		1.15	0.62	0.73	7.50	Cytoplasmic				7.50	3.00
ref|NP_110218.1	hypothetical protein	c650917..651246	NC_000912.1	Mycoplasma pneumoniae M129 chromosome, complete genome.			Unknown	No matches to profiles found	Unknown	No signal peptide detected	Unknown	No matches against database	Unknown		Unknown	No matches against database					Unknown	No motifs found	Cytoplasmic		Unknown		Unknown	No internal helices found	Unknown		1.15	0.62	0.73	7.50	Cytoplasmic				7.50	3.00
ref|NP_110219.1	hypothetical protein	651395..651805	NC_000912.1	Mycoplasma pneumoniae M129 chromosome, complete genome.			Unknown	No matches to profiles found	Unknown	No signal peptide detected	Unknown	No matches against database	Unknown		Unknown	No matches against database					Unknown	No motifs found	Cytoplasmic		Unknown		Unknown	No internal helices found	Unknown		1.15	0.62	0.73	7.50	Cytoplasmic				7.50	3.00
ref|NP_110220.1	chaperone protein ClpB	c651802..653949	NC_000912.1	Mycoplasma pneumoniae M129 chromosome, complete genome.			Unknown	No matches to profiles found	Unknown	No signal peptide detected	Unknown	No matches against database	Unknown		Cytoplasmic	matched 54035749: Chaperone clpB					Unknown	No motifs found	Cytoplasmic		Unknown		Unknown	No internal helices found	Unknown		0.00	0.01	0.02	9.97	Cytoplasmic				9.97	3.00
ref|NP_110221.1	hypothetical protein	c654125..654973	NC_000912.1	Mycoplasma pneumoniae M129 chromosome, complete genome.			Unknown	No matches to profiles found	Unknown	No signal peptide detected	Unknown	No matches against database	Unknown		Unknown	No matches against database					Unknown	No motifs found	Unknown		Unknown		Unknown	No internal helices found	Unknown		2.50	2.50	2.50	2.50	Unknown				2.50	3.00
ref|NP_110222.1	acetate kinase	c654981..656153	NC_000912.1	Mycoplasma pneumoniae M129 chromosome, complete genome.			Unknown	No matches to profiles found	Unknown	No signal peptide detected	Cytoplasmic	matched 100% 2492616: Acetate kinase	Unknown		Cytoplasmic	matched 2492616: Acetate kinase					Unknown	No motifs found	Cytoplasmic		Unknown		Unknown	No internal helices found	Unknown		0.00	0.00	0.00	9.99	Cytoplasmic				9.99	3.00
ref|NP_110223.1	hypothetical protein	656494..656916	NC_000912.1	Mycoplasma pneumoniae M129 chromosome, complete genome.			Unknown	No matches to profiles found	Unknown	No signal peptide detected	Unknown	No matches against database	Unknown		Unknown	No matches against database					Unknown	No motifs found	Cytoplasmic		Unknown		Unknown	No internal helices found	Unknown		1.15	0.62	0.73	7.50	Cytoplasmic				7.50	3.00
ref|YP_009121737.1	hypothetical protein	656690..656752	NC_000912.1	Mycoplasma pneumoniae M129 chromosome, complete genome.			Unknown	No matches to profiles found	Unknown	No signal peptide detected	Unknown	No matches against database	Unknown		Unknown	No matches against database					Unknown	No motifs found	Unknown		Unknown		Unknown	No internal helices found	Extracellular		0.05	0.80	8.91	0.24	Extracellular				8.91	3.00
ref|NP_110224.1	Holliday junction ATP-dependent DNA helicase RuvA	656922..657542	NC_000912.1	Mycoplasma pneumoniae M129 chromosome, complete genome.			Unknown	No matches to profiles found	Unknown	No signal peptide detected	Unknown	No matches against database	Unknown		Cytoplasmic	matched 15596163: |Holliday junction DNA helicase RuvA|1051673 - 1052278					Unknown	No motifs found	Cytoplasmic		Unknown		Unknown	No internal helices found	Unknown		0.00	0.01	0.02	9.97	Cytoplasmic				9.97	3.00
ref|NP_110225.1	Holliday junction ATP-dependent DNA helicase RuvB	657517..658440	NC_000912.1	Mycoplasma pneumoniae M129 chromosome, complete genome.			Unknown	No matches to profiles found	Unknown	No signal peptide detected	Unknown	No matches against database	Unknown		Unknown	No matches against database					Unknown	No motifs found	Unknown		Unknown		Unknown	No internal helices found	Unknown		2.50	2.50	2.50	2.50	Unknown				2.50	3.00
ref|NP_110226.1	hypothetical protein	c658426..659664	NC_000912.1	Mycoplasma pneumoniae M129 chromosome, complete genome.			Unknown	No matches to profiles found	Unknown	No signal peptide detected	Unknown	No matches against database	Unknown		Unknown	No matches against database					Unknown	No motifs found	Cytoplasmic		Unknown		Unknown	No internal helices found	Unknown		1.15	0.62	0.73	7.50	Cytoplasmic				7.50	3.00
ref|NP_110227.1	50S ribosomal protein L10	659782..660267	NC_000912.1	Mycoplasma pneumoniae M129 chromosome, complete genome.			Unknown	No matches to profiles found	Unknown	No signal peptide detected	Unknown	No matches against database	Unknown		Unknown	No matches against database					Unknown	No motifs found	Cytoplasmic		Unknown		Unknown	No internal helices found	Unknown		1.15	0.62	0.73	7.50	Cytoplasmic				7.50	3.00
ref|NP_110228.1	50S ribosomal protein L7/L12	660305..660673	NC_000912.1	Mycoplasma pneumoniae M129 chromosome, complete genome.			Unknown	No matches to profiles found	Unknown	No signal peptide detected	Unknown	No matches against database	Unknown		Unknown	No matches against database					Unknown	No motifs found	Cytoplasmic		Unknown		Unknown	No internal helices found	Unknown		1.15	0.62	0.73	7.50	Cytoplasmic				7.50	3.00
ref|YP_009121738.1	hypothetical protein	660585..660746	NC_000912.1	Mycoplasma pneumoniae M129 chromosome, complete genome.			Unknown	No matches to profiles found	Unknown	No signal peptide detected	Unknown	No matches against database	Unknown		Unknown	No matches against database					Unknown	No motifs found	Unknown		Unknown		Unknown	No internal helices found	Extracellular		0.05	0.80	8.91	0.24	Extracellular				8.91	3.00
ref|NP_110229.1	50S ribosomal protein L32	660680..660853	NC_000912.1	Mycoplasma pneumoniae M129 chromosome, complete genome.			Unknown	No matches to profiles found	Unknown	No signal peptide detected	Unknown	No matches against database	Unknown		Cytoplasmic	matched 49483290: 50S ribosomal protein L32 [Staphylococcus aureus subsp. aureus MRSA252]					Unknown	No motifs found	Unknown		Unknown		Unknown	No internal helices found	Unknown		0.01	0.15	0.17	9.67	Cytoplasmic				9.67	3.00
ref|NP_110230.1	30S ribosomal protein S20	c660863..661126	NC_000912.1	Mycoplasma pneumoniae M129 chromosome, complete genome.			Unknown	No matches to profiles found	Unknown	No signal peptide detected	Unknown	No matches against database	Unknown		Unknown	No matches against database					Unknown	No motifs found	Unknown		Unknown		Unknown	No internal helices found	Unknown		2.50	2.50	2.50	2.50	Unknown				2.50	3.00
ref|NP_110231.1	hypothetical protein	661187..661843	NC_000912.1	Mycoplasma pneumoniae M129 chromosome, complete genome.			Unknown	No matches to profiles found	Unknown	No signal peptide detected	Unknown	No matches against database	CytoplasmicMembrane		Unknown	No matches against database					Unknown	No motifs found	Unknown		Unknown		Unknown	1 internal helix found	Unknown		9.55	0.12	0.01	0.32	Cytoplasmic Membrane				9.55	3.00
ref|NP_110232.1	methionyl-tRNA formyltransferase	661848..662783	NC_000912.1	Mycoplasma pneumoniae M129 chromosome, complete genome.			Unknown	No matches to profiles found	Unknown	No signal peptide detected	Unknown	No matches against database	Unknown		Cytoplasmic	matched 16131167: 10-formyltetrahydrofolate:L-methionyl-tRNA(fMet) N-formyltransferase [Escherichia coli K12]					Unknown	No motifs found	Cytoplasmic		Unknown		Unknown	No internal helices found	Unknown		0.00	0.01	0.02	9.97	Cytoplasmic				9.97	3.00
ref|NP_110233.1	hypothetical protein	662783..664777	NC_000912.1	Mycoplasma pneumoniae M129 chromosome, complete genome.			Unknown	No matches to profiles found	Unknown	No signal peptide detected	Unknown	No matches against database	Unknown		Unknown	No matches against database					Unknown	No motifs found	Cytoplasmic		Unknown		Unknown	No internal helices found	Unknown		1.15	0.62	0.73	7.50	Cytoplasmic				7.50	3.00
ref|NP_110234.1	ribonuclease III	c664761..665609	NC_000912.1	Mycoplasma pneumoniae M129 chromosome, complete genome.			Unknown	No matches to profiles found	Unknown	No signal peptide detected	Unknown	No matches against database	Unknown		Cytoplasmic	matched 30581027: Cytoplasmic protein					Unknown	No motifs found	Cytoplasmic		Unknown		Unknown	No internal helices found	Unknown		0.00	0.01	0.02	9.97	Cytoplasmic				9.97	3.00
ref|NP_110235.1	phosphate acyltransferase	c665599..666585	NC_000912.1	Mycoplasma pneumoniae M129 chromosome, complete genome.			Unknown	No matches to profiles found	Unknown	No signal peptide detected	Unknown	No matches against database	Unknown		Unknown	No matches against database					Unknown	No motifs found	Cytoplasmic		Unknown		Unknown	No internal helices found	Unknown		1.15	0.62	0.73	7.50	Cytoplasmic				7.50	3.00
ref|NP_110236.1	dihydroacetone kinase	c666585..668261	NC_000912.1	Mycoplasma pneumoniae M129 chromosome, complete genome.			Unknown	No matches to profiles found	Unknown	No signal peptide detected	Unknown	No matches against database	Unknown		Unknown	No matches against database					Unknown	No motifs found	Cytoplasmic		Unknown		Unknown	No internal helices found	Unknown		1.15	0.62	0.73	7.50	Cytoplasmic				7.50	3.00
ref|NP_110237.1	pseudouridine synthase	c668316..669296	NC_000912.1	Mycoplasma pneumoniae M129 chromosome, complete genome.			Unknown	No matches to profiles found	Unknown	No signal peptide detected	Unknown	No matches against database	Unknown		Cytoplasmic	matched 16129049: 23S rRNA pseudouridylate synthase [Escherichia coli K12]					Unknown	No motifs found	Cytoplasmic		Unknown		Unknown	No internal helices found	Unknown		0.00	0.01	0.02	9.97	Cytoplasmic				9.97	3.00
ref|NP_110238.1	phosphodiesterase	c669283..670260	NC_000912.1	Mycoplasma pneumoniae M129 chromosome, complete genome.			Unknown	No matches to profiles found	Unknown	No signal peptide detected	Unknown	No matches against database	Unknown		Unknown	No matches against database					Unknown	No motifs found	Unknown		Unknown		Unknown	No internal helices found	Unknown		2.50	2.50	2.50	2.50	Unknown				2.50	3.00
ref|NP_110239.1	tRNA sulfurtransferase	c670253..671416	NC_000912.1	Mycoplasma pneumoniae M129 chromosome, complete genome.			Unknown	No matches to profiles found	Unknown	No signal peptide detected	Unknown	No matches against database	Unknown		Cytoplasmic	matched 3915896: Cytoplasmic protein					Unknown	No motifs found	Cytoplasmic		Unknown		Unknown	No internal helices found	Unknown		0.00	0.01	0.02	9.97	Cytoplasmic				9.97	3.00
ref|NP_110240.1	hypothetical protein	c671403..672248	NC_000912.1	Mycoplasma pneumoniae M129 chromosome, complete genome.			Unknown	No matches to profiles found	Unknown	No signal peptide detected	Unknown	No matches against database	Unknown		Unknown	No matches against database					Unknown	No motifs found	Cytoplasmic		Unknown		Unknown	No internal helices found	Unknown		1.15	0.62	0.73	7.50	Cytoplasmic				7.50	3.00
ref|NP_110241.1	hypothetical protein	c672255..673064	NC_000912.1	Mycoplasma pneumoniae M129 chromosome, complete genome.			Unknown	No matches to profiles found	Unknown	No signal peptide detected	Unknown	No matches against database	Unknown		Unknown	No matches against database					Unknown	No motifs found	Cytoplasmic		Unknown		Unknown	No internal helices found	Unknown		1.15	0.62	0.73	7.50	Cytoplasmic				7.50	3.00
ref|NP_110242.1	threonine--tRNA ligase	c673057..674751	NC_000912.1	Mycoplasma pneumoniae M129 chromosome, complete genome.			Cytoplasmic	matched PS50862: AA_TRNA_LIGASE_II Profile - Cytoplasmic	Unknown	No signal peptide detected	Cytoplasmic	matched 100% 2501059: Threonyl-tRNA synthetase	Unknown		Cytoplasmic	matched 2501059: Threonyl-tRNA synthetase					Unknown	No motifs found	Unknown		Unknown		Unknown	No internal helices found	Unknown		0.00	0.00	0.00	9.99	Cytoplasmic				9.99	3.00
ref|NP_110243.1	singe-stranded DNA-binding protein	c674751..675065	NC_000912.1	Mycoplasma pneumoniae M129 chromosome, complete genome.			Unknown	No matches to profiles found	Unknown	No signal peptide detected	Unknown	No matches against database	CytoplasmicMembrane		Unknown	No matches against database					Unknown	No motifs found	Cytoplasmic		Unknown		Unknown	No internal helices found	Unknown		8.16	0.06	0.01	1.78	Cytoplasmic Membrane				8.16	3.00
ref|NP_110244.1	hypothetical protein	c675067..675648	NC_000912.1	Mycoplasma pneumoniae M129 chromosome, complete genome.			Unknown	No matches to profiles found	Unknown	No signal peptide detected	Unknown	No matches against database	Unknown		Unknown	No matches against database					Unknown	No motifs found	Cytoplasmic		Unknown		Unknown	No internal helices found	Unknown		1.15	0.62	0.73	7.50	Cytoplasmic				7.50	3.00
ref|NP_110245.1	arginine--tRNA ligase	c675691..677304	NC_000912.1	Mycoplasma pneumoniae M129 chromosome, complete genome.			Unknown	No matches to profiles found	Unknown	No signal peptide detected	Cytoplasmic	matched 100% 2501047: Arginyl-tRNA synthetase	Unknown		Cytoplasmic	matched 2501047: Arginyl-tRNA synthetase					Unknown	No motifs found	Cytoplasmic		Unknown		Unknown	No internal helices found	Unknown		0.00	0.00	0.00	9.99	Cytoplasmic				9.99	3.00
ref|NP_110246.1	tRNA uridine 5-carboxymethylaminomethyl modification protein	677332..679170	NC_000912.1	Mycoplasma pneumoniae M129 chromosome, complete genome.			Unknown	No matches to profiles found	Unknown	No signal peptide detected	Unknown	No matches against database	Unknown		Unknown	No matches against database					Unknown	No motifs found	Cytoplasmic		Unknown		Unknown	No internal helices found	Unknown		1.15	0.62	0.73	7.50	Cytoplasmic				7.50	3.00
ref|NP_110247.1	rRNA small subunit methyltransferase G	679163..679738	NC_000912.1	Mycoplasma pneumoniae M129 chromosome, complete genome.			Unknown	No matches to profiles found	Unknown	No signal peptide detected	Unknown	No matches against database	Unknown		Unknown	No matches against database					Unknown	No motifs found	Cytoplasmic		Unknown		Unknown	No internal helices found	Unknown		1.15	0.62	0.73	7.50	Cytoplasmic				7.50	3.00
ref|NP_110248.1	hypothetical protein	679692..680399	NC_000912.1	Mycoplasma pneumoniae M129 chromosome, complete genome.			Unknown	No matches to profiles found	Unknown	No signal peptide detected	Unknown	No matches against database	Unknown		Unknown	No matches against database					Unknown	No motifs found	Cytoplasmic		Unknown		Unknown	No internal helices found	Unknown		1.15	0.62	0.73	7.50	Cytoplasmic				7.50	3.00
ref|NP_110249.1	arginine deiminase	c680477..681793	NC_000912.1	Mycoplasma pneumoniae M129 chromosome, complete genome.			Unknown	No matches to profiles found	Unknown	No signal peptide detected	Unknown	No matches against database	Unknown		Unknown	No matches against database					Unknown	No motifs found	Cytoplasmic		Unknown		Unknown	No internal helices found	Unknown		1.15	0.62	0.73	7.50	Cytoplasmic				7.50	3.00
ref|NP_110250.1	uridine kinase	681847..682488	NC_000912.1	Mycoplasma pneumoniae M129 chromosome, complete genome.			Unknown	No matches to profiles found	Unknown	No signal peptide detected	Unknown	No matches against database	Unknown		Cytoplasmic	matched 67474695: Uridine kinase					Unknown	No motifs found	Cytoplasmic		Unknown		Unknown	No internal helices found	Unknown		0.00	0.01	0.02	9.97	Cytoplasmic				9.97	3.00
ref|NP_110251.1	NH(3)-dependent NAD(+) synthetase	c682485..683231	NC_000912.1	Mycoplasma pneumoniae M129 chromosome, complete genome.			Unknown	No matches to profiles found	Unknown	No signal peptide detected	Unknown	No matches against database	Unknown		Unknown	No matches against database					Unknown	No motifs found	Unknown		Unknown		Unknown	No internal helices found	Unknown		2.50	2.50	2.50	2.50	Unknown				2.50	3.00
ref|NP_110252.1	GTPase ObgE	c683224..684525	NC_000912.1	Mycoplasma pneumoniae M129 chromosome, complete genome.			Unknown	No matches to profiles found	Unknown	No signal peptide detected	Unknown	No matches against database	Unknown		Unknown	No matches against database					Unknown	No motifs found	Cytoplasmic		Unknown		Unknown	No internal helices found	Unknown		1.15	0.62	0.73	7.50	Cytoplasmic				7.50	3.00
ref|NP_110253.1	NADP-dependent isopropanol dehydrogenase	c684729..685784	NC_000912.1	Mycoplasma pneumoniae M129 chromosome, complete genome.			Unknown	No matches to profiles found	Unknown	No signal peptide detected	Unknown	No matches against database	Unknown		Cytoplasmic	matched 135560: L-threonine 3-dehydrogenase					Unknown	No motifs found	Cytoplasmic		Unknown		Unknown	No internal helices found	Unknown		0.00	0.01	0.02	9.97	Cytoplasmic				9.97	3.00
ref|NP_110254.2	hypothetical protein	c685998..686624	NC_000912.1	Mycoplasma pneumoniae M129 chromosome, complete genome.			Unknown	No matches to profiles found	Unknown	No signal peptide detected	Unknown	No matches against database	CytoplasmicMembrane		Unknown	No matches against database					Unknown	No motifs found	Unknown		Unknown		CytoplasmicMembrane	4 internal helices found	Unknown		9.99	0.00	0.00	0.00	Cytoplasmic Membrane				9.99	3.00
ref|NP_110255.1	glycerophosphoryl diester phosphodiesterase	c686626..687339	NC_000912.1	Mycoplasma pneumoniae M129 chromosome, complete genome.			Unknown	No matches to profiles found	Unknown	No signal peptide detected	Unknown	No matches against database	Unknown		Unknown	No matches against database					Unknown	No motifs found	Cytoplasmic		Unknown		Unknown	No internal helices found	Unknown		1.15	0.62	0.73	7.50	Cytoplasmic				7.50	3.00
ref|NP_110256.1	cytadherence protein	c687343..690453	NC_000912.1	Mycoplasma pneumoniae M129 chromosome, complete genome.			Unknown	No matches to profiles found	Unknown	No signal peptide detected	Unknown	No matches against database	Unknown		Unknown	No matches against database					Unknown	No motifs found	Unknown		Unknown		Unknown	No internal helices found	Unknown		2.50	2.50	2.50	2.50	Unknown				2.50	3.00
ref|NP_110257.1	GTPase Era	c690553..691428	NC_000912.1	Mycoplasma pneumoniae M129 chromosome, complete genome.			Unknown	No matches to profiles found	Unknown	No signal peptide detected	Unknown	No matches against database	Unknown		CytoplasmicMembrane	matched 462020: GTP-binding protein era					Unknown	No motifs found	Cytoplasmic		Unknown		Unknown	No internal helices found	Unknown		8.78	0.08	0.09	1.05	Cytoplasmic Membrane				8.78	3.00
ref|NP_110258.2	endoribonuclease YbeY	c691416..691880	NC_000912.1	Mycoplasma pneumoniae M129 chromosome, complete genome.			Unknown	No matches to profiles found	Unknown	No signal peptide detected	Unknown	No matches against database	Unknown		Unknown	No matches against database					Unknown	No motifs found	Unknown		Unknown		Unknown	No internal helices found	Unknown		2.50	2.50	2.50	2.50	Unknown				2.50	3.00
ref|NP_110259.1	hypothetical protein	c691864..692253	NC_000912.1	Mycoplasma pneumoniae M129 chromosome, complete genome.			Unknown	No matches to profiles found	Unknown	No signal peptide detected	Unknown	No matches against database	CytoplasmicMembrane		Unknown	No matches against database					Unknown	No motifs found	Unknown		Unknown		Unknown	1 internal helix found	Unknown		9.55	0.12	0.01	0.32	Cytoplasmic Membrane				9.55	3.00
ref|NP_110260.1	ABC transporter ATP-binding protein	c692255..694237	NC_000912.1	Mycoplasma pneumoniae M129 chromosome, complete genome.			Unknown	No matches to profiles found	Unknown	No signal peptide detected	Unknown	No matches against database	CytoplasmicMembrane		CytoplasmicMembrane	matched 117654: Colicin V secretion/processing ATP-binding protein cvaB					Unknown	No motifs found	Unknown		Unknown		CytoplasmicMembrane	4 internal helices found	Unknown		9.99	0.00	0.00	0.00	Cytoplasmic Membrane				9.99	3.00
ref|NP_110261.1	cytosol aminopeptidase	c694341..695678	NC_000912.1	Mycoplasma pneumoniae M129 chromosome, complete genome.			Unknown	No matches to profiles found	Unknown	No signal peptide detected	Unknown	No matches against database	Unknown		Cytoplasmic	matched 113724: Cytosol aminopeptidase					Unknown	No motifs found	Unknown		Unknown		Unknown	No internal helices found	Unknown		0.01	0.15	0.17	9.67	Cytoplasmic				9.67	3.00
ref|NP_110262.1	molecular chaperone GroEL	c695692..697323	NC_000912.1	Mycoplasma pneumoniae M129 chromosome, complete genome.			Unknown	No matches to profiles found	Unknown	No signal peptide detected	Unknown	No matches against database	Unknown		Cytoplasmic	matched 116230: 60 kDa chaperonin					Unknown	No motifs found	Cytoplasmic		Unknown		Unknown	No internal helices found	Unknown		0.00	0.01	0.02	9.97	Cytoplasmic				9.97	3.00
ref|NP_110263.1	co-chaperonin GroES	c697326..697676	NC_000912.1	Mycoplasma pneumoniae M129 chromosome, complete genome.			Unknown	No matches to profiles found	Unknown	No signal peptide detected	Unknown	No matches against database	Unknown		Unknown	No matches against database					Unknown	No motifs found	Unknown		Unknown		Unknown	No internal helices found	Unknown		2.50	2.50	2.50	2.50	Unknown				2.50	3.00
ref|NP_110264.1	hypothetical protein	c697864..698250	NC_000912.1	Mycoplasma pneumoniae M129 chromosome, complete genome.			Unknown	No matches to profiles found	Unknown	No signal peptide detected	Unknown	No matches against database	CytoplasmicMembrane		Unknown	No matches against database					Unknown	No motifs found	Unknown		Unknown		Unknown	2 internal helices found	Unknown		9.55	0.12	0.01	0.32	Cytoplasmic Membrane				9.55	3.00
ref|NP_110265.1	serine hydroxymethyltransferase	c698685..699905	NC_000912.1	Mycoplasma pneumoniae M129 chromosome, complete genome.			Unknown	No matches to profiles found	Unknown	No signal peptide detected	Cytoplasmic	matched 100% 2500781: Serine hydroxymethyltransferase	Unknown		Cytoplasmic	matched 2500781: Serine hydroxymethyltransferase					Unknown	No motifs found	Cytoplasmic		Unknown		Unknown	No internal helices found	Unknown		0.00	0.00	0.00	9.99	Cytoplasmic				9.99	3.00
ref|NP_110266.1	hypothetical protein	c700067..701107	NC_000912.1	Mycoplasma pneumoniae M129 chromosome, complete genome.			Unknown	No matches to profiles found	Unknown	No signal peptide detected	Unknown	No matches against database	Unknown		Unknown	No matches against database					Unknown	No motifs found	Unknown		Unknown		Unknown	No internal helices found	Unknown		2.50	2.50	2.50	2.50	Unknown				2.50	3.00
ref|NP_110267.1	hypothetical protein	701545..701847	NC_000912.1	Mycoplasma pneumoniae M129 chromosome, complete genome.			Unknown	No matches to profiles found	Unknown	No signal peptide detected	Unknown	No matches against database	Unknown		Unknown	No matches against database					Unknown	No motifs found	Unknown		Unknown		Unknown	No internal helices found	Unknown		2.50	2.50	2.50	2.50	Unknown				2.50	3.00
ref|NP_110268.1	hypothetical protein	c701863..702192	NC_000912.1	Mycoplasma pneumoniae M129 chromosome, complete genome.			Unknown	No matches to profiles found	Unknown	No signal peptide detected	Unknown	No matches against database	CytoplasmicMembrane		Unknown	No matches against database					Unknown	No motifs found	Unknown		Unknown		Unknown	2 internal helices found	Unknown		9.55	0.12	0.01	0.32	Cytoplasmic Membrane				9.55	3.00
ref|NP_110269.1	hypothetical protein	c702334..702756	NC_000912.1	Mycoplasma pneumoniae M129 chromosome, complete genome.			Unknown	No matches to profiles found	Unknown	No signal peptide detected	Unknown	No matches against database	Unknown		Unknown	No matches against database					Unknown	No motifs found	Unknown		Unknown		Unknown	No internal helices found	Unknown		2.50	2.50	2.50	2.50	Unknown				2.50	3.00
ref|NP_110270.1	hypothetical protein	c702824..703621	NC_000912.1	Mycoplasma pneumoniae M129 chromosome, complete genome.			Unknown	No matches to profiles found	Unknown	No signal peptide detected	Unknown	No matches against database	Unknown		Unknown	No matches against database					Unknown	No motifs found	Unknown		Unknown		Unknown	No internal helices found	Unknown		2.50	2.50	2.50	2.50	Unknown				2.50	3.00
ref|NP_110271.1	lipoprotein	c703797..705116	NC_000912.1	Mycoplasma pneumoniae M129 chromosome, complete genome.			Unknown	No matches to profiles found	Unknown	No signal peptide detected	Unknown	No matches against database	Unknown		Unknown	No matches against database					Unknown	No motifs found	Unknown		Unknown		Unknown	1 internal helix found	Unknown		2.50	2.50	2.50	2.50	Unknown				2.50	3.00
ref|NP_110272.1	hypothetical protein	c705554..706231	NC_000912.1	Mycoplasma pneumoniae M129 chromosome, complete genome.			Unknown	No matches to profiles found	Unknown	No signal peptide detected	Unknown	No matches against database	Unknown		Unknown	No matches against database					Unknown	No motifs found	Unknown		Unknown		Unknown	No internal helices found	Unknown		2.50	2.50	2.50	2.50	Unknown				2.50	3.00
ref|YP_009121739.1	hypothetical protein	c706405..706671	NC_000912.1	Mycoplasma pneumoniae M129 chromosome, complete genome.			Unknown	No matches to profiles found	Unknown	No signal peptide detected	Unknown	No matches against database	CytoplasmicMembrane		Unknown	No matches against database					Unknown	No motifs found	Unknown		Unknown		Unknown	1 internal helix found	Unknown		9.55	0.12	0.01	0.32	Cytoplasmic Membrane				9.55	3.00
ref|NP_110273.1	hypothetical protein	c706735..707142	NC_000912.1	Mycoplasma pneumoniae M129 chromosome, complete genome.			Unknown	No matches to profiles found	Unknown	No signal peptide detected	Unknown	No matches against database	Unknown		Unknown	No matches against database					Unknown	No motifs found	Cytoplasmic		Unknown		Unknown	No internal helices found	Unknown		1.15	0.62	0.73	7.50	Cytoplasmic				7.50	3.00
ref|NP_110274.1	lipoprotein	c707204..708112	NC_000912.1	Mycoplasma pneumoniae M129 chromosome, complete genome.			Unknown	No matches to profiles found	Unknown	No signal peptide detected	Unknown	No matches against database	Unknown		Unknown	No matches against database					Unknown	No motifs found	Unknown		Unknown		Unknown	1 internal helix found	Unknown		2.50	2.50	2.50	2.50	Unknown				2.50	3.00
ref|NP_110275.1	hypothetical protein	c708186..709229	NC_000912.1	Mycoplasma pneumoniae M129 chromosome, complete genome.			Unknown	No matches to profiles found	Unknown	No signal peptide detected	Unknown	No matches against database	Unknown		Unknown	No matches against database					Unknown	No motifs found	Unknown		Unknown		Unknown	No internal helices found	Unknown		2.50	2.50	2.50	2.50	Unknown				2.50	3.00
ref|NP_110276.1	lipoprotein	c709105..709557	NC_000912.1	Mycoplasma pneumoniae M129 chromosome, complete genome.			Unknown	No matches to profiles found	Unknown	No signal peptide detected	Unknown	No matches against database	Unknown		Unknown	No matches against database					Unknown	No motifs found	Unknown		Unknown		Unknown	1 internal helix found	Unknown		2.50	2.50	2.50	2.50	Unknown				2.50	3.00
ref|NP_110277.1	lipoprotein	c709615..711210	NC_000912.1	Mycoplasma pneumoniae M129 chromosome, complete genome.			Unknown	No matches to profiles found	Non-Cytoplasmic	Signal peptide detected	Unknown	No matches against database	Unknown		Unknown	No matches against database					Unknown	No motifs found	Unknown		Unknown		Unknown	1 internal helix found	Unknown		3.33	3.33	3.33	0.00	Unknown				3.33	3.00
ref|NP_110278.1	hypothetical protein	c711423..711896	NC_000912.1	Mycoplasma pneumoniae M129 chromosome, complete genome.			Unknown	No matches to profiles found	Unknown	No signal peptide detected	Unknown	No matches against database	Unknown		Unknown	No matches against database					Unknown	No motifs found	Unknown		Unknown		Unknown	No internal helices found	Unknown		2.50	2.50	2.50	2.50	Unknown				2.50	3.00
ref|NP_110279.1	lipoprotein	c712037..712690	NC_000912.1	Mycoplasma pneumoniae M129 chromosome, complete genome.			Unknown	No matches to profiles found	Non-Cytoplasmic	Signal peptide detected	Unknown	No matches against database	Unknown		Unknown	No matches against database					Unknown	No motifs found	Unknown		Unknown		Unknown	1 internal helix found	Unknown		3.33	3.33	3.33	0.00	Unknown				3.33	3.00
ref|NP_110280.1	hypothetical protein	c712847..713908	NC_000912.1	Mycoplasma pneumoniae M129 chromosome, complete genome.			Unknown	No matches to profiles found	Unknown	No signal peptide detected	Unknown	No matches against database	Unknown		Unknown	No matches against database					Unknown	No motifs found	Unknown		Unknown		Unknown	No internal helices found	Unknown		2.50	2.50	2.50	2.50	Unknown				2.50	3.00
ref|NP_110281.1	lipoprotein	c714431..715996	NC_000912.1	Mycoplasma pneumoniae M129 chromosome, complete genome.			Unknown	No matches to profiles found	Non-Cytoplasmic	Signal peptide detected	Unknown	No matches against database	Unknown		Unknown	No matches against database					Unknown	No motifs found	Unknown		Unknown		Unknown	1 internal helix found	Unknown		3.33	3.33	3.33	0.00	Unknown				3.33	3.00
ref|YP_009121740.1	hypothetical protein	c714928..715059	NC_000912.1	Mycoplasma pneumoniae M129 chromosome, complete genome.			Unknown	No matches to profiles found	Unknown	No signal peptide detected	Unknown	No matches against database	CytoplasmicMembrane		Unknown	No matches against database					Unknown	No motifs found	Unknown		Unknown		Unknown	No internal helices found	Unknown		9.55	0.12	0.01	0.32	Cytoplasmic Membrane				9.55	3.00
ref|NP_110282.1	hypothetical protein	c716097..716465	NC_000912.1	Mycoplasma pneumoniae M129 chromosome, complete genome.			Unknown	No matches to profiles found	Unknown	No signal peptide detected	Unknown	No matches against database	CytoplasmicMembrane		Unknown	No matches against database					Unknown	No motifs found	Unknown		Unknown		Unknown	2 internal helices found	Unknown		9.55	0.12	0.01	0.32	Cytoplasmic Membrane				9.55	3.00
ref|NP_110283.1	hypothetical protein	c716691..717059	NC_000912.1	Mycoplasma pneumoniae M129 chromosome, complete genome.			Unknown	No matches to profiles found	Unknown	No signal peptide detected	Unknown	No matches against database	CytoplasmicMembrane		Unknown	No matches against database					Unknown	No motifs found	Unknown		Unknown		Unknown	2 internal helices found	Unknown		9.55	0.12	0.01	0.32	Cytoplasmic Membrane				9.55	3.00
ref|NP_110284.1	ribose-5-phosphate isomerase B	c716977..717435	NC_000912.1	Mycoplasma pneumoniae M129 chromosome, complete genome.			Unknown	No matches to profiles found	Unknown	No signal peptide detected	Unknown	No matches against database	Unknown		Unknown	No matches against database					Unknown	No motifs found	Cytoplasmic		Unknown		Unknown	No internal helices found	Unknown		1.15	0.62	0.73	7.50	Cytoplasmic				7.50	3.00
ref|NP_110285.1	hypothetical protein	c717435..719144	NC_000912.1	Mycoplasma pneumoniae M129 chromosome, complete genome.			Unknown	No matches to profiles found	Unknown	No signal peptide detected	Unknown	No matches against database	CytoplasmicMembrane		Unknown	No matches against database					Unknown	No motifs found	Unknown		Unknown		Unknown	1 internal helix found	Unknown		9.55	0.12	0.01	0.32	Cytoplasmic Membrane				9.55	3.00
ref|NP_110286.1	ATP synthase subunit epsilon	c719144..719545	NC_000912.1	Mycoplasma pneumoniae M129 chromosome, complete genome.			Unknown	No matches to profiles found	Unknown	No signal peptide detected	Unknown	No matches against database	CytoplasmicMembrane		Unknown	No matches against database					Unknown	No motifs found	Unknown		Unknown		Unknown	No internal helices found	Unknown		9.55	0.12	0.01	0.32	Cytoplasmic Membrane				9.55	3.00
ref|NP_110287.1	ATP synthase subunit beta	c719548..720975	NC_000912.1	Mycoplasma pneumoniae M129 chromosome, complete genome.			Unknown	No matches to profiles found	Unknown	No signal peptide detected	Unknown	No matches against database	CytoplasmicMembrane		CytoplasmicMembrane	matched 1703680: "ATP synthase subunit beta, sodium ion specific"					Unknown	No motifs found	Cytoplasmic		Unknown		Unknown	No internal helices found	Unknown		9.96	0.00	0.00	0.04	Cytoplasmic Membrane				9.96	3.00
ref|NP_110288.1	ATP synthase subunit gamma	c720975..721814	NC_000912.1	Mycoplasma pneumoniae M129 chromosome, complete genome.			Unknown	No matches to profiles found	Unknown	No signal peptide detected	Unknown	No matches against database	Unknown		Unknown	No matches against database					Unknown	No motifs found	Cytoplasmic		Unknown		Unknown	No internal helices found	Unknown		1.15	0.62	0.73	7.50	Cytoplasmic				7.50	3.00
ref|NP_110289.1	ATP synthase subunit alpha	c721814..723370	NC_000912.1	Mycoplasma pneumoniae M129 chromosome, complete genome.			Unknown	No matches to profiles found	Unknown	No signal peptide detected	Unknown	No matches against database	Unknown		Cytoplasmic	matched 81175143: ATP synthase subunit alpha (ATPase subunit alpha) (ATP synthase F1 sector subunit alpha)					Unknown	No motifs found	Cytoplasmic		Unknown		Unknown	No internal helices found	Unknown		0.00	0.01	0.02	9.97	Cytoplasmic				9.97	3.00
ref|NP_110290.1	ATP synthase subunit delta	c723373..723909	NC_000912.1	Mycoplasma pneumoniae M129 chromosome, complete genome.			Unknown	No matches to profiles found	Unknown	No signal peptide detected	Unknown	No matches against database	Unknown		Cytoplasmic	matched 114580: Cytoplasmic protein					Unknown	No motifs found	Cytoplasmic		Unknown		Unknown	No internal helices found	Unknown		0.00	0.01	0.02	9.97	Cytoplasmic				9.97	3.00
ref|NP_110291.1	ATP synthase subunit B	c723902..724525	NC_000912.1	Mycoplasma pneumoniae M129 chromosome, complete genome.			Unknown	No matches to profiles found	Non-Cytoplasmic	Signal peptide detected	Unknown	No matches against database	CytoplasmicMembrane		Unknown	No matches against database					Unknown	No motifs found	Cytoplasmic		Unknown		Unknown	2 internal helices found	Unknown		9.93	0.07	0.01	0.00	Cytoplasmic Membrane				9.93	3.00
ref|NP_110292.1	ATP synthase subunit C	c724528..724845	NC_000912.1	Mycoplasma pneumoniae M129 chromosome, complete genome.			Unknown	No matches to profiles found	Unknown	No signal peptide detected	Unknown	No matches against database	CytoplasmicMembrane		Unknown	No matches against database					Unknown	No motifs found	Unknown		Unknown		Unknown	2 internal helices found	Unknown		9.55	0.12	0.01	0.32	Cytoplasmic Membrane				9.55	3.00
ref|NP_110293.1	ATP synthase subunit A	c724848..725729	NC_000912.1	Mycoplasma pneumoniae M129 chromosome, complete genome.			Unknown	No matches to profiles found	Unknown	No signal peptide detected	CytoplasmicMembrane	matched 100% 2493055: ATP synthase a chain	CytoplasmicMembrane		CytoplasmicMembrane	matched 2493055: ATP synthase a chain					CytoplasmicMembrane	matched PS00449: ATPASE_A Pattern - Cytoplasmic Membrane	Unknown		Unknown		CytoplasmicMembrane	6 internal helices found	Unknown		9.99	0.00	0.00	0.00	Cytoplasmic Membrane				9.99	3.00
ref|NP_110294.1	hypothetical protein	c725695..726168	NC_000912.1	Mycoplasma pneumoniae M129 chromosome, complete genome.			Unknown	No matches to profiles found	Unknown	No signal peptide detected	Unknown	No matches against database	CytoplasmicMembrane		Unknown	No matches against database					Unknown	No motifs found	Unknown		Unknown		CytoplasmicMembrane	4 internal helices found	Unknown		9.99	0.00	0.00	0.00	Cytoplasmic Membrane				9.99	3.00
ref|NP_110295.1	enolase	c726174..727544	NC_000912.1	Mycoplasma pneumoniae M129 chromosome, complete genome.			Unknown	No matches to profiles found	Unknown	No signal peptide detected	Cytoplasmic	matched 100% 2494352: Enolase	Unknown		Cytoplasmic	matched 2494352: Enolase					Unknown	No motifs found	Cytoplasmic		Unknown		Unknown	No internal helices found	Unknown		0.00	0.00	0.00	9.99	Cytoplasmic				9.99	3.00
ref|NP_110296.1	peptide methionine sulfoxide reductase A	727599..728072	NC_000912.1	Mycoplasma pneumoniae M129 chromosome, complete genome.			Unknown	No matches to profiles found	Unknown	No signal peptide detected	Unknown	No matches against database	Unknown		Unknown	No matches against database					Unknown	No motifs found	Unknown		Unknown		Unknown	No internal helices found	Unknown		2.50	2.50	2.50	2.50	Unknown				2.50	3.00
ref|NP_110297.1	phosphate transport system regulatory protein	c728069..728746	NC_000912.1	Mycoplasma pneumoniae M129 chromosome, complete genome.			Unknown	No matches to profiles found	Unknown	No signal peptide detected	Unknown	No matches against database	Unknown		Unknown	No matches against database					Unknown	No motifs found	Cytoplasmic		Unknown		Unknown	No internal helices found	Unknown		1.15	0.62	0.73	7.50	Cytoplasmic				7.50	3.00
ref|NP_110298.1	phosphate ABC transporter ATP-binding protein	c728749..729738	NC_000912.1	Mycoplasma pneumoniae M129 chromosome, complete genome.			Unknown	No matches to profiles found	Unknown	No signal peptide detected	Unknown	No matches against database	CytoplasmicMembrane		CytoplasmicMembrane	matched 34582384: Phosphate import ATP-binding protein pstB					Unknown	No motifs found	Cytoplasmic		Unknown		Unknown	No internal helices found	Unknown		9.96	0.00	0.00	0.04	Cytoplasmic Membrane				9.96	3.00
ref|NP_110299.1	phosphate ABC transporter permease	c729723..731678	NC_000912.1	Mycoplasma pneumoniae M129 chromosome, complete genome.			Unknown	No matches to profiles found	Unknown	No signal peptide detected	Unknown	No matches against database	CytoplasmicMembrane		CytoplasmicMembrane	matched 1177035: Probable ABC transporter permease protein yqgI					Unknown	No motifs found	Unknown		Unknown		CytoplasmicMembrane	11 internal helices found	Unknown		9.99	0.00	0.00	0.00	Cytoplasmic Membrane				9.99	3.00
ref|NP_110300.1	phosphate ABC transporter substrate-binding protein	c731678..732835	NC_000912.1	Mycoplasma pneumoniae M129 chromosome, complete genome.			Unknown	No matches to profiles found	Unknown	No signal peptide detected	Unknown	No matches against database	Unknown		Unknown	No matches against database					Unknown	No motifs found	Unknown		Unknown		Unknown	1 internal helix found	Unknown		2.50	2.50	2.50	2.50	Unknown				2.50	3.00
ref|NP_110301.1	hypothetical protein	c733077..736070	NC_000912.1	Mycoplasma pneumoniae M129 chromosome, complete genome.			Unknown	No matches to profiles found	Unknown	No signal peptide detected	Unknown	No matches against database	Unknown		Unknown	No matches against database					Unknown	No motifs found	Unknown		Unknown		Unknown	No internal helices found	Unknown		2.50	2.50	2.50	2.50	Unknown				2.50	3.00
ref|NP_110302.1	hypothetical protein	c736185..737219	NC_000912.1	Mycoplasma pneumoniae M129 chromosome, complete genome.			Cellwall	matched LPXTG: Built on 40 LPXTG proteins. Profile - Cellwall	Unknown	No signal peptide detected	Unknown	No matches against database	Unknown		Unknown	No matches against database					Unknown	No motifs found	Unknown		Unknown		Unknown	1 internal helix found	Unknown		0.01	9.97	0.01	0.01	Unknown		(Predicted localization does not exist in this organism)		9.99	3.00
ref|NP_110303.1	hypothetical protein	c737155..738159	NC_000912.1	Mycoplasma pneumoniae M129 chromosome, complete genome.			Unknown	No matches to profiles found	Unknown	No signal peptide detected	Unknown	No matches against database	Unknown		Unknown	No matches against database					Unknown	No motifs found	Unknown		Unknown		Unknown	No internal helices found	Unknown		2.50	2.50	2.50	2.50	Unknown				2.50	3.00
ref|NP_110304.2	type I restriction-modification system specificity protein	c738245..739351	NC_000912.1	Mycoplasma pneumoniae M129 chromosome, complete genome.			Unknown	No matches to profiles found	Unknown	No signal peptide detected	Unknown	No matches against database	Unknown		Unknown	No matches against database					Unknown	No motifs found	Cytoplasmic		Unknown		Unknown	No internal helices found	Unknown		1.15	0.62	0.73	7.50	Cytoplasmic				7.50	3.00
ref|NP_110305.1	30S ribosomal protein S9	c739424..739822	NC_000912.1	Mycoplasma pneumoniae M129 chromosome, complete genome.			Unknown	No matches to profiles found	Unknown	No signal peptide detected	Unknown	No matches against database	Unknown		Cytoplasmic	matched 15599628: |30S ribosomal protein S9|4965501 - 4965109					Unknown	No motifs found	Unknown		Unknown		Unknown	No internal helices found	Unknown		0.01	0.15	0.17	9.67	Cytoplasmic				9.67	3.00
ref|NP_110306.1	50S ribosomal protein L13	c739828..740268	NC_000912.1	Mycoplasma pneumoniae M129 chromosome, complete genome.			Unknown	No matches to profiles found	Unknown	No signal peptide detected	Unknown	No matches against database	Unknown		Unknown	No matches against database					Unknown	No motifs found	Unknown		Unknown		Unknown	No internal helices found	Unknown		2.50	2.50	2.50	2.50	Unknown				2.50	3.00
ref|NP_110307.1	DNA polymerase III subunit gamma/tau	c740299..742344	NC_000912.1	Mycoplasma pneumoniae M129 chromosome, complete genome.			Unknown	No matches to profiles found	Unknown	No signal peptide detected	Unknown	No matches against database	Unknown		Cytoplasmic	matched 15610780: DNA polymerase III subunit delta' [Mycobacterium tuberculosis H37Rv]					Unknown	No motifs found	Cytoplasmic		Unknown		Unknown	No internal helices found	Unknown		0.00	0.01	0.02	9.97	Cytoplasmic				9.97	3.00
ref|NP_110308.1	excinuclease ABC subunit A	c742353..745199	NC_000912.1	Mycoplasma pneumoniae M129 chromosome, complete genome.			Unknown	No matches to profiles found	Unknown	No signal peptide detected	Unknown	No matches against database	Unknown		CytoplasmicMembrane	matched 2506103: Histidine transport ATP-binding protein hisP					Unknown	No motifs found	Cytoplasmic		Unknown		Unknown	No internal helices found	Unknown		8.78	0.08	0.09	1.05	Cytoplasmic Membrane				8.78	3.00
ref|NP_110309.1	hypothetical protein	c745177..747696	NC_000912.1	Mycoplasma pneumoniae M129 chromosome, complete genome.			Unknown	No matches to profiles found	Unknown	No signal peptide detected	Unknown	No matches against database	Unknown		Unknown	No matches against database					Unknown	No motifs found	Unknown		Unknown		Unknown	No internal helices found	Unknown		2.50	2.50	2.50	2.50	Unknown				2.50	3.00
ref|NP_110310.1	ribonuclease J	c747742..749427	NC_000912.1	Mycoplasma pneumoniae M129 chromosome, complete genome.			Unknown	No matches to profiles found	Unknown	No signal peptide detected	Unknown	No matches against database	CytoplasmicMembrane		Unknown	No matches against database					Unknown	No motifs found	Unknown		Unknown		Unknown	No internal helices found	Unknown		9.55	0.12	0.01	0.32	Cytoplasmic Membrane				9.55	3.00
ref|NP_110311.1	30S ribosomal protein S15	c749432..749692	NC_000912.1	Mycoplasma pneumoniae M129 chromosome, complete genome.			Unknown	No matches to profiles found	Unknown	No signal peptide detected	Unknown	No matches against database	Unknown		Cytoplasmic	matched 15805370: 30S ribosomal protein S15 [Deinococcus radiodurans R1]					Unknown	No motifs found	Unknown		Unknown		Unknown	No internal helices found	Unknown		0.01	0.15	0.17	9.67	Cytoplasmic				9.67	3.00
ref|NP_110312.1	ATP-dependent RNA helicase	749850..751202	NC_000912.1	Mycoplasma pneumoniae M129 chromosome, complete genome.			Unknown	No matches to profiles found	Unknown	No signal peptide detected	Unknown	No matches against database	Unknown		Cytoplasmic,CytoplasmicMembrane	matched 61223744: Probable ATP-dependent RNA helicase exp9					Unknown	No motifs found	Cytoplasmic		Unknown		Unknown	No internal helices found	Unknown		0.09	0.01	0.02	9.89	Cytoplasmic				9.89	3.00
ref|NP_110313.1	50S ribosomal protein L28	751224..751421	NC_000912.1	Mycoplasma pneumoniae M129 chromosome, complete genome.			Unknown	No matches to profiles found	Unknown	No signal peptide detected	Unknown	No matches against database	Unknown		Unknown	No matches against database					Unknown	No motifs found	Unknown		Unknown		Unknown	No internal helices found	Unknown		2.50	2.50	2.50	2.50	Unknown				2.50	3.00
ref|NP_110314.1	hydroperoxide reductase	751465..751890	NC_000912.1	Mycoplasma pneumoniae M129 chromosome, complete genome.			Unknown	No matches to profiles found	Unknown	No signal peptide detected	Unknown	No matches against database	Unknown		Unknown	No matches against database					Unknown	No motifs found	Unknown		Unknown		Unknown	No internal helices found	Unknown		2.50	2.50	2.50	2.50	Unknown				2.50	3.00
ref|NP_110315.1	hypothetical protein	752025..752543	NC_000912.1	Mycoplasma pneumoniae M129 chromosome, complete genome.			Unknown	No matches to profiles found	Unknown	No signal peptide detected	Unknown	No matches against database	CytoplasmicMembrane		Unknown	No matches against database					Unknown	No motifs found	Cytoplasmic		Unknown		Unknown	No internal helices found	Unknown		8.16	0.06	0.01	1.78	Cytoplasmic Membrane				8.16	3.00
ref|NP_110316.1	phosphoenolpyruvate-protein phosphotransferase	c752540..754258	NC_000912.1	Mycoplasma pneumoniae M129 chromosome, complete genome.			Unknown	No matches to profiles found	Unknown	No signal peptide detected	Cytoplasmic	matched 100% 2499462: Phosphoenolpyruvate-protein phosphotransferase	Unknown		Cytoplasmic	matched 2499462: Phosphoenolpyruvate-protein phosphotransferase					Unknown	No motifs found	Unknown		Unknown		Unknown	No internal helices found	Unknown		0.00	0.00	0.00	9.99	Cytoplasmic				9.99	3.00
ref|NP_110317.1	2,3-bisphosphoglycerate-independent phosphoglycerate mutase	c754263..755789	NC_000912.1	Mycoplasma pneumoniae M129 chromosome, complete genome.			Unknown	No matches to profiles found	Unknown	No signal peptide detected	Unknown	No matches against database	Unknown		Cytoplasmic	matched 586733: Cytoplasmic protein					Unknown	No motifs found	Unknown		Unknown		Unknown	No internal helices found	Unknown		0.01	0.15	0.17	9.67	Cytoplasmic				9.67	3.00
ref|NP_110318.1	triosephosphate isomerase	c755782..756516	NC_000912.1	Mycoplasma pneumoniae M129 chromosome, complete genome.			Unknown	No matches to profiles found	Unknown	No signal peptide detected	Unknown	No matches against database	Unknown		Cytoplasmic	matched 6226667: Bifunctional PGK/TIM					Unknown	No motifs found	Unknown		Unknown		Unknown	No internal helices found	Unknown		0.01	0.15	0.17	9.67	Cytoplasmic				9.67	3.00
ref|NP_110319.1	hypothetical protein	c756569..757783	NC_000912.1	Mycoplasma pneumoniae M129 chromosome, complete genome.			Unknown	No matches to profiles found	Unknown	No signal peptide detected	Unknown	No matches against database	CytoplasmicMembrane		Unknown	No matches against database					Unknown	No motifs found	Unknown		Unknown		CytoplasmicMembrane	6 internal helices found	Unknown		9.99	0.00	0.00	0.00	Cytoplasmic Membrane				9.99	3.00
ref|NP_110320.1	elongation factor Ts	757870..758766	NC_000912.1	Mycoplasma pneumoniae M129 chromosome, complete genome.			Unknown	No matches to profiles found	Unknown	No signal peptide detected	Cytoplasmic	matched 100% 2494279: Elongation factor Ts	Unknown		Cytoplasmic	matched 2494279: Elongation factor Ts					Unknown	No motifs found	Cytoplasmic		Unknown		Unknown	No internal helices found	Unknown		0.00	0.00	0.00	9.99	Cytoplasmic				9.99	3.00
ref|NP_110321.1	uridylate kinase	758768..759475	NC_000912.1	Mycoplasma pneumoniae M129 chromosome, complete genome.			Unknown	No matches to profiles found	Unknown	No signal peptide detected	Unknown	No matches against database	Unknown		Unknown	No matches against database					Unknown	No motifs found	Cytoplasmic		Unknown		Unknown	No internal helices found	Unknown		1.15	0.62	0.73	7.50	Cytoplasmic				7.50	3.00
ref|NP_110324.1	hypothetical protein	761504..762562	NC_000912.1	Mycoplasma pneumoniae M129 chromosome, complete genome.			Unknown	No matches to profiles found	Unknown	No signal peptide detected	Unknown	No matches against database	Unknown		Unknown	No matches against database					Unknown	No motifs found	Cytoplasmic		Unknown		Unknown	No internal helices found	Unknown		1.15	0.62	0.73	7.50	Cytoplasmic				7.50	3.00
ref|NP_110325.1	ribosome-recycling factor	762639..763193	NC_000912.1	Mycoplasma pneumoniae M129 chromosome, complete genome.			Unknown	No matches to profiles found	Unknown	No signal peptide detected	Unknown	No matches against database	Unknown		Cytoplasmic	matched 14195173: Ribosome recycling factor					Unknown	No motifs found	Cytoplasmic		Unknown		Unknown	No internal helices found	Unknown		0.00	0.01	0.02	9.97	Cytoplasmic				9.97	3.00
ref|NP_110326.1	phosphatidate cytidylyltransferase	763193..764380	NC_000912.1	Mycoplasma pneumoniae M129 chromosome, complete genome.			Unknown	No matches to profiles found	Non-Cytoplasmic	Signal peptide detected	Unknown	No matches against database	CytoplasmicMembrane		Unknown	No matches against database					Unknown	No motifs found	Unknown		Unknown		CytoplasmicMembrane	8 internal helices found	Unknown		9.99	0.00	0.00	0.00	Cytoplasmic Membrane				9.99	3.00
ref|NP_110327.1	type I restriction-modification system specificity protein	764400..765527	NC_000912.1	Mycoplasma pneumoniae M129 chromosome, complete genome.			Unknown	No matches to profiles found	Unknown	No signal peptide detected	Unknown	No matches against database	Unknown		Unknown	No matches against database					Unknown	No motifs found	Unknown		Unknown		Unknown	No internal helices found	Unknown		2.50	2.50	2.50	2.50	Unknown				2.50	3.00
ref|NP_110328.1	lipoprotein	c765524..766387	NC_000912.1	Mycoplasma pneumoniae M129 chromosome, complete genome.			Unknown	No matches to profiles found	Non-Cytoplasmic	Signal peptide detected	Unknown	No matches against database	Unknown		Unknown	No matches against database					Unknown	No motifs found	Unknown		Unknown		Unknown	1 internal helix found	Unknown		3.33	3.33	3.33	0.00	Unknown				3.33	3.00
ref|NP_110329.1	lipoprotein	c766395..767297	NC_000912.1	Mycoplasma pneumoniae M129 chromosome, complete genome.			Unknown	No matches to profiles found	Unknown	No signal peptide detected	Unknown	No matches against database	Unknown		Unknown	No matches against database					Unknown	No motifs found	Unknown		Unknown		Unknown	1 internal helix found	Unknown		2.50	2.50	2.50	2.50	Unknown				2.50	3.00
ref|NP_110330.1	lipoprotein	c767297..768127	NC_000912.1	Mycoplasma pneumoniae M129 chromosome, complete genome.			Unknown	No matches to profiles found	Non-Cytoplasmic	Signal peptide detected	Unknown	No matches against database	Unknown		Unknown	No matches against database					Unknown	No motifs found	Unknown		Unknown		Unknown	1 internal helix found	Unknown		3.33	3.33	3.33	0.00	Unknown				3.33	3.00
ref|NP_110331.1	lipoprotein	c768130..768969	NC_000912.1	Mycoplasma pneumoniae M129 chromosome, complete genome.			Unknown	No matches to profiles found	Unknown	No signal peptide detected	Unknown	No matches against database	Unknown		Unknown	No matches against database					Unknown	No motifs found	Unknown		Unknown		Unknown	No internal helices found	Unknown		2.50	2.50	2.50	2.50	Unknown				2.50	3.00
ref|NP_110332.1	lipoprotein	c768969..769877	NC_000912.1	Mycoplasma pneumoniae M129 chromosome, complete genome.			Unknown	No matches to profiles found	Unknown	No signal peptide detected	Unknown	No matches against database	Unknown		Unknown	No matches against database					Unknown	No motifs found	Unknown		Unknown		Unknown	1 internal helix found	Unknown		2.50	2.50	2.50	2.50	Unknown				2.50	3.00
ref|NP_110333.1	lipoprotein	c769798..770649	NC_000912.1	Mycoplasma pneumoniae M129 chromosome, complete genome.			Unknown	No matches to profiles found	Unknown	No signal peptide detected	Unknown	No matches against database	Unknown		Unknown	No matches against database					Unknown	No motifs found	Unknown		Unknown		Unknown	No internal helices found	Unknown		2.50	2.50	2.50	2.50	Unknown				2.50	3.00
ref|NP_110334.1	lipoprotein	c770652..771503	NC_000912.1	Mycoplasma pneumoniae M129 chromosome, complete genome.			Unknown	No matches to profiles found	Non-Cytoplasmic	Signal peptide detected	Unknown	No matches against database	Unknown		Unknown	No matches against database					Unknown	No motifs found	Unknown		Unknown		Unknown	1 internal helix found	Unknown		3.33	3.33	3.33	0.00	Unknown				3.33	3.00
ref|NP_110335.1	lipoprotein	c771503..772336	NC_000912.1	Mycoplasma pneumoniae M129 chromosome, complete genome.			Unknown	No matches to profiles found	Unknown	No signal peptide detected	Unknown	No matches against database	CytoplasmicMembrane		Unknown	No matches against database					Unknown	No motifs found	Unknown		Unknown		Unknown	No internal helices found	Unknown		9.55	0.12	0.01	0.32	Cytoplasmic Membrane				9.55	3.00
ref|NP_110336.1	lipoprotein	c772359..773231	NC_000912.1	Mycoplasma pneumoniae M129 chromosome, complete genome.			Unknown	No matches to profiles found	Non-Cytoplasmic	Signal peptide detected	Unknown	No matches against database	Unknown		Unknown	No matches against database					Unknown	No motifs found	Unknown		Unknown		Unknown	No internal helices found	Unknown		3.33	3.33	3.33	0.00	Unknown				3.33	3.00
ref|NP_110337.1	hypothetical protein	c773342..773752	NC_000912.1	Mycoplasma pneumoniae M129 chromosome, complete genome.			Unknown	No matches to profiles found	Unknown	No signal peptide detected	Unknown	No matches against database	CytoplasmicMembrane		Unknown	No matches against database					Unknown	No motifs found	Unknown		Unknown		Unknown	1 internal helix found	Unknown		9.55	0.12	0.01	0.32	Cytoplasmic Membrane				9.55	3.00
ref|NP_110338.1	hypothetical protein	c774639..775049	NC_000912.1	Mycoplasma pneumoniae M129 chromosome, complete genome.			Unknown	No matches to profiles found	Unknown	No signal peptide detected	Unknown	No matches against database	Unknown		Unknown	No matches against database					Unknown	No motifs found	Unknown		Unknown		Unknown	No internal helices found	Unknown		2.50	2.50	2.50	2.50	Unknown				2.50	3.00
ref|NP_110339.1	lipoprotein	c775034..775339	NC_000912.1	Mycoplasma pneumoniae M129 chromosome, complete genome.			Unknown	No matches to profiles found	Unknown	No signal peptide detected	Unknown	No matches against database	Unknown		Unknown	No matches against database					Unknown	No motifs found	Unknown		Unknown		Unknown	1 internal helix found	Unknown		2.50	2.50	2.50	2.50	Unknown				2.50	3.00
ref|NP_110340.1	PTS system mannitol-specific transporter subunit IIBC	776337..777476	NC_000912.1	Mycoplasma pneumoniae M129 chromosome, complete genome.			Unknown	No matches to profiles found	Unknown	No signal peptide detected	Unknown	No matches against database	CytoplasmicMembrane		CytoplasmicMembrane	matched 131498: Cytoplasmic membrane integral membrane protein					Unknown	No motifs found	Unknown		Unknown		CytoplasmicMembrane	4 internal helices found	Unknown		9.99	0.00	0.00	0.00	Cytoplasmic Membrane				9.99	3.00
ref|NP_110341.1	mannitol-1-phosphate 5-dehydrogenase	777463..778557	NC_000912.1	Mycoplasma pneumoniae M129 chromosome, complete genome.			Unknown	No matches to profiles found	Unknown	No signal peptide detected	Unknown	No matches against database	Unknown		Unknown	No matches against database					Unknown	No motifs found	Cytoplasmic		Unknown		Unknown	No internal helices found	Unknown		1.15	0.62	0.73	7.50	Cytoplasmic				7.50	3.00
ref|NP_110342.1	PTS system mannitol-specific transporter subunit IIA	778538..778969	NC_000912.1	Mycoplasma pneumoniae M129 chromosome, complete genome.			Unknown	No matches to profiles found	Unknown	No signal peptide detected	Unknown	No matches against database	Unknown		Cytoplasmic	matched 400897: PTS system, mannitol-specific IIA component (EIIA-Mtl) (Mannitol- permease IIA component) (Phosphotransferase enzyme II, A component) (EC 2.7.1.69) (EIII-Mtl).					Unknown	No motifs found	Unknown		Unknown		Unknown	No internal helices found	Unknown		0.01	0.15	0.17	9.67	Cytoplasmic				9.67	3.00
ref|NP_110343.1	lipoprotein	c779342..779731	NC_000912.1	Mycoplasma pneumoniae M129 chromosome, complete genome.			Unknown	No matches to profiles found	Unknown	No signal peptide detected	Unknown	No matches against database	Unknown		Unknown	No matches against database					Unknown	No motifs found	Unknown		Unknown		Unknown	1 internal helix found	Unknown		2.50	2.50	2.50	2.50	Unknown				2.50	3.00
ref|NP_110344.1	hypothetical protein	780008..780622	NC_000912.1	Mycoplasma pneumoniae M129 chromosome, complete genome.			Unknown	No matches to profiles found	Unknown	No signal peptide detected	Unknown	No matches against database	Unknown		Unknown	No matches against database					Unknown	No motifs found	Cytoplasmic		Unknown		Unknown	No internal helices found	Unknown		1.15	0.62	0.73	7.50	Cytoplasmic				7.50	3.00
ref|NP_110345.1	ribosomal biogenesis GTPase	c781095..781910	NC_000912.1	Mycoplasma pneumoniae M129 chromosome, complete genome.			Unknown	No matches to profiles found	Unknown	No signal peptide detected	Unknown	No matches against database	Unknown		Unknown	No matches against database					Unknown	No motifs found	Unknown		Unknown		Unknown	No internal helices found	Unknown		2.50	2.50	2.50	2.50	Unknown				2.50	3.00
ref|YP_009121741.1	hypothetical protein	781253..781336	NC_000912.1	Mycoplasma pneumoniae M129 chromosome, complete genome.			Unknown	No matches to profiles found	Unknown	No signal peptide detected	Unknown	No matches against database	Unknown		Unknown	No matches against database					Unknown	No motifs found	Unknown		Unknown		Unknown	No internal helices found	Unknown		2.50	2.50	2.50	2.50	Unknown				2.50	3.00
ref|NP_110346.1	hypothetical protein	c781879..783084	NC_000912.1	Mycoplasma pneumoniae M129 chromosome, complete genome.			Unknown	No matches to profiles found	Unknown	No signal peptide detected	Unknown	No matches against database	CytoplasmicMembrane		Unknown	No matches against database					Unknown	No motifs found	Unknown		Unknown		CytoplasmicMembrane	6 internal helices found	Unknown		9.99	0.00	0.00	0.00	Cytoplasmic Membrane				9.99	3.00
ref|NP_110347.1	50S ribosomal protein L19	c783100..783459	NC_000912.1	Mycoplasma pneumoniae M129 chromosome, complete genome.			Unknown	No matches to profiles found	Unknown	No signal peptide detected	Unknown	No matches against database	Unknown		Cytoplasmic	matched 15598937: |50S ribosomal protein L19|4195358 - 4195008					Unknown	No motifs found	Cytoplasmic		Unknown		Unknown	No internal helices found	Unknown		0.00	0.01	0.02	9.97	Cytoplasmic				9.97	3.00
ref|NP_110348.1	tRNA (guanine-N(1)-)-methyltransferase	c783443..784075	NC_000912.1	Mycoplasma pneumoniae M129 chromosome, complete genome.			Unknown	No matches to profiles found	Unknown	No signal peptide detected	Unknown	No matches against database	Unknown		Unknown	No matches against database					Unknown	No motifs found	Cytoplasmic		Unknown		Unknown	No internal helices found	Unknown		1.15	0.62	0.73	7.50	Cytoplasmic				7.50	3.00
ref|NP_110349.2	30S ribosomal protein S16	c784141..784425	NC_000912.1	Mycoplasma pneumoniae M129 chromosome, complete genome.			Unknown	No matches to profiles found	Unknown	No signal peptide detected	Unknown	No matches against database	Unknown		Cytoplasmic	matched 49483401: 30S ribosomal protein S16 [Staphylococcus aureus subsp. aureus MRSA252]					Unknown	No motifs found	Unknown		Unknown		Unknown	No internal helices found	Unknown		0.01	0.15	0.17	9.67	Cytoplasmic				9.67	3.00
ref|NP_110350.1	hypothetical protein	c784489..786138	NC_000912.1	Mycoplasma pneumoniae M129 chromosome, complete genome.			Unknown	No matches to profiles found	Unknown	No signal peptide detected	Unknown	No matches against database	CytoplasmicMembrane		Unknown	No matches against database					Unknown	No motifs found	Unknown		Unknown		CytoplasmicMembrane	12 internal helices found	Unknown		9.99	0.00	0.00	0.00	Cytoplasmic Membrane				9.99	3.00
ref|NP_110351.1	methionine sulfoxide reductase B	c786139..786594	NC_000912.1	Mycoplasma pneumoniae M129 chromosome, complete genome.			Unknown	No matches to profiles found	Unknown	No signal peptide detected	Unknown	No matches against database	Unknown		Unknown	No matches against database					Unknown	No motifs found	Unknown		Unknown		Unknown	No internal helices found	Unknown		2.50	2.50	2.50	2.50	Unknown				2.50	3.00
ref|NP_110352.1	hypothetical protein	c786558..787262	NC_000912.1	Mycoplasma pneumoniae M129 chromosome, complete genome.			Unknown	No matches to profiles found	Unknown	No signal peptide detected	Unknown	No matches against database	Unknown		Cytoplasmic	matched 91208134: Phenylalanyl-tRNA synthetase beta chain					Unknown	No motifs found	Unknown		Unknown		Unknown	No internal helices found	Unknown		0.01	0.15	0.17	9.67	Cytoplasmic				9.67	3.00
ref|NP_110353.1	hypothetical protein	c787269..787982	NC_000912.1	Mycoplasma pneumoniae M129 chromosome, complete genome.			Unknown	No matches to profiles found	Unknown	No signal peptide detected	Unknown	No matches against database	Unknown		Unknown	No matches against database					Unknown	No motifs found	Cytoplasmic		Unknown		Unknown	No internal helices found	Unknown		1.15	0.62	0.73	7.50	Cytoplasmic				7.50	3.00
ref|NP_110354.1	elongation factor Tu	c788141..789325	NC_000912.1	Mycoplasma pneumoniae M129 chromosome, complete genome.			Unknown	No matches to profiles found	Unknown	No signal peptide detected	Cytoplasmic	matched 100% 2506376: Elongation factor Tu	Unknown		Cytoplasmic	matched 2506376: Elongation factor Tu					Unknown	No motifs found	Cytoplasmic		Unknown		Unknown	No internal helices found	Unknown		0.00	0.00	0.00	9.99	Cytoplasmic				9.99	3.00
ref|NP_110355.1	hypothetical protein	789410..790165	NC_000912.1	Mycoplasma pneumoniae M129 chromosome, complete genome.			Unknown	No matches to profiles found	Unknown	No signal peptide detected	Unknown	No matches against database	CytoplasmicMembrane		Unknown	No matches against database					Unknown	No motifs found	Unknown		Unknown		CytoplasmicMembrane	5 internal helices found	Unknown		9.99	0.00	0.00	0.00	Cytoplasmic Membrane				9.99	3.00
ref|NP_110356.1	UTP--glucose-1-phosphate uridylyltransferase	790153..791028	NC_000912.1	Mycoplasma pneumoniae M129 chromosome, complete genome.			Unknown	No matches to profiles found	Unknown	No signal peptide detected	Unknown	No matches against database	Unknown		Unknown	No matches against database					Unknown	No motifs found	Cytoplasmic		Unknown		Unknown	No internal helices found	Unknown		1.15	0.62	0.73	7.50	Cytoplasmic				7.50	3.00
ref|NP_110357.1	organic hydroperoxide resistance protein	c791025..791447	NC_000912.1	Mycoplasma pneumoniae M129 chromosome, complete genome.			Unknown	No matches to profiles found	Unknown	No signal peptide detected	Unknown	No matches against database	Unknown		Unknown	No matches against database					Unknown	No motifs found	Unknown		Unknown		Unknown	No internal helices found	Unknown		2.50	2.50	2.50	2.50	Unknown				2.50	3.00
ref|NP_110358.1	tyrosine--tRNA ligase	791473..792672	NC_000912.1	Mycoplasma pneumoniae M129 chromosome, complete genome.			Unknown	No matches to profiles found	Unknown	No signal peptide detected	Unknown	No matches against database	Unknown		Cytoplasmic	matched 135196: Tyrosyl-tRNA synthetase (EC 6.1.1.1) (Tyrosine--tRNA ligase) (TYRRS)					Unknown	No motifs found	Unknown		Unknown		Unknown	No internal helices found	Unknown		0.01	0.15	0.17	9.67	Cytoplasmic				9.67	3.00
ref|NP_110359.1	hypothetical protein	c792712..793749	NC_000912.1	Mycoplasma pneumoniae M129 chromosome, complete genome.			Unknown	No matches to profiles found	Unknown	No signal peptide detected	Unknown	No matches against database	Unknown		Unknown	No matches against database					Unknown	No motifs found	Unknown		Unknown		Unknown	2 internal helices found	Unknown		2.50	2.50	2.50	2.50	Unknown				2.50	3.00
ref|NP_110360.1	ATP-dependent zinc metalloprotease FtsH	c794302..796431	NC_000912.1	Mycoplasma pneumoniae M129 chromosome, complete genome.			Unknown	No matches to profiles found	Unknown	No signal peptide detected	CytoplasmicMembrane	matched 100% 2492509: Cell division protease ftsH homolog	CytoplasmicMembrane		CytoplasmicMembrane	matched 2492509: Cell division protease ftsH homolog					Unknown	No motifs found	Unknown		Unknown		Unknown	2 internal helices found	Unknown		9.99	0.00	0.00	0.00	Cytoplasmic Membrane				9.99	3.00
ref|YP_009121742.1	hypothetical protein	c796418..796591	NC_000912.1	Mycoplasma pneumoniae M129 chromosome, complete genome.			Unknown	No matches to profiles found	Unknown	No signal peptide detected	Unknown	No matches against database	CytoplasmicMembrane		Unknown	No matches against database					Unknown	No motifs found	Unknown		Unknown		Unknown	1 internal helix found	Unknown		9.55	0.12	0.01	0.32	Cytoplasmic Membrane				9.55	3.00
ref|NP_110361.1	hypoxanthine-guanine phosphoribosyltransferase	c796612..797139	NC_000912.1	Mycoplasma pneumoniae M129 chromosome, complete genome.			Unknown	No matches to profiles found	Unknown	No signal peptide detected	Cytoplasmic	matched 100% 2499937: Hypoxanthine-guanine phosphoribosyltransferase (EC 2.4.2.8) (HGPRT) (HGPRTASE)	Unknown		Cytoplasmic	matched 2499937: Hypoxanthine-guanine phosphoribosyltransferase (EC 2.4.2.8) (HGPRT) (HGPRTASE)					Unknown	No motifs found	Cytoplasmic		Unknown		Unknown	No internal helices found	Unknown		0.00	0.00	0.00	9.99	Cytoplasmic				9.99	3.00
ref|NP_110362.1	hypothetical protein	c797139..797648	NC_000912.1	Mycoplasma pneumoniae M129 chromosome, complete genome.			Unknown	No matches to profiles found	Unknown	No signal peptide detected	Unknown	No matches against database	Unknown		Unknown	No matches against database					Unknown	No motifs found	Cytoplasmic		Unknown		Unknown	No internal helices found	Unknown		1.15	0.62	0.73	7.50	Cytoplasmic				7.50	3.00
ref|NP_110363.1	L-lactate dehydrogenase	797819..798757	NC_000912.1	Mycoplasma pneumoniae M129 chromosome, complete genome.			Unknown	No matches to profiles found	Unknown	No signal peptide detected	Unknown	No matches against database	Unknown		Cytoplasmic	matched 126059: L-lactate dehydrogenase					Unknown	No motifs found	Cytoplasmic		Unknown		Unknown	1 internal helix found	Unknown		0.00	0.01	0.02	9.97	Cytoplasmic				9.97	3.00
ref|NP_110364.1	hypothetical protein	c799162..799467	NC_000912.1	Mycoplasma pneumoniae M129 chromosome, complete genome.			Unknown	No matches to profiles found	Unknown	No signal peptide detected	Unknown	No matches against database	Unknown		Unknown	No matches against database					Unknown	No motifs found	Cytoplasmic		Unknown		Unknown	No internal helices found	Unknown		1.15	0.62	0.73	7.50	Cytoplasmic				7.50	3.00
ref|NP_110366.1	phosphohydrolase	c800735..802012	NC_000912.1	Mycoplasma pneumoniae M129 chromosome, complete genome.			Unknown	No matches to profiles found	Unknown	No signal peptide detected	Unknown	No matches against database	Unknown		Unknown	No matches against database					Unknown	No motifs found	Cytoplasmic		Unknown		Unknown	No internal helices found	Unknown		1.15	0.62	0.73	7.50	Cytoplasmic				7.50	3.00
ref|NP_110367.1	glutamate--tRNA ligase	c801993..803447	NC_000912.1	Mycoplasma pneumoniae M129 chromosome, complete genome.			Unknown	No matches to profiles found	Unknown	No signal peptide detected	Cytoplasmic	matched 100% 2500975: Glutamyl-tRNA synthetase	Unknown		Cytoplasmic	matched 2500975: Glutamyl-tRNA synthetase					Unknown	No motifs found	Cytoplasmic		Unknown		Unknown	No internal helices found	Unknown		0.00	0.00	0.00	9.99	Cytoplasmic				9.99	3.00
ref|NP_110368.1	rRNA small subunit methyltransferase A	c803434..804225	NC_000912.1	Mycoplasma pneumoniae M129 chromosome, complete genome.			Unknown	No matches to profiles found	Unknown	No signal peptide detected	Unknown	No matches against database	Unknown		Cytoplasmic	matched 16128045: S-adenosylmethionine-6-N',N'-adenosyl (rRNA) dimethyltransferase [Escherichia coli K12]					Unknown	No motifs found	Cytoplasmic		Unknown		Unknown	No internal helices found	Unknown		0.00	0.01	0.02	9.97	Cytoplasmic				9.97	3.00
ref|NP_110369.1	membrane protein insertase YidC	c804218..805375	NC_000912.1	Mycoplasma pneumoniae M129 chromosome, complete genome.			Unknown	No matches to profiles found	Unknown	No signal peptide detected	Unknown	No matches against database	CytoplasmicMembrane		Unknown	No matches against database					Unknown	No motifs found	Unknown		Unknown		CytoplasmicMembrane	6 internal helices found	Unknown		9.99	0.00	0.00	0.00	Cytoplasmic Membrane				9.99	3.00
ref|NP_110370.1	ribonuclease P protein component	c805356..805712	NC_000912.1	Mycoplasma pneumoniae M129 chromosome, complete genome.			Unknown	No matches to profiles found	Unknown	No signal peptide detected	Unknown	No matches against database	Unknown		Unknown	No matches against database					Unknown	No motifs found	Unknown		Unknown		Unknown	No internal helices found	Unknown		2.50	2.50	2.50	2.50	Unknown				2.50	3.00
ref|NP_110371.1	50S ribosomal protein L34	c805702..805848	NC_000912.1	Mycoplasma pneumoniae M129 chromosome, complete genome.			Unknown	No matches to profiles found	Unknown	No signal peptide detected	Unknown	No matches against database	Unknown		Cytoplasmic	matched 15807146: 50S ribosomal protein L34 [Deinococcus radiodurans R1]					Unknown	No motifs found	Unknown		Unknown		Unknown	No internal helices found	Unknown		0.01	0.15	0.17	9.67	Cytoplasmic				9.67	3.00
ref|NP_110372.1	ABC transporter ATP-binding protein	c805871..806890	NC_000912.1	Mycoplasma pneumoniae M129 chromosome, complete genome.			Unknown	No matches to profiles found	Unknown	No signal peptide detected	Unknown	No matches against database	Unknown		CytoplasmicMembrane	matched 2829633: Cytoplasmic membrane integral membrane protein					Unknown	No motifs found	Cytoplasmic		Unknown		Unknown	No internal helices found	Unknown		8.78	0.08	0.09	1.05	Cytoplasmic Membrane				8.78	3.00
ref|NP_110373.1	ABC transporter permease	c806892..812540	NC_000912.1	Mycoplasma pneumoniae M129 chromosome, complete genome.			Unknown	No matches to profiles found	Unknown	No signal peptide detected	Unknown	No matches against database	CytoplasmicMembrane		Unknown	No matches against database					Unknown	No motifs found	Unknown		Unknown		CytoplasmicMembrane	10 internal helices found	Unknown		9.99	0.00	0.00	0.00	Cytoplasmic Membrane				9.99	3.00
ref|NP_110374.1	ABC transporter ATP-binding protein	c812546..813400	NC_000912.1	Mycoplasma pneumoniae M129 chromosome, complete genome.			Unknown	No matches to profiles found	Unknown	No signal peptide detected	Unknown	No matches against database	Unknown		CytoplasmicMembrane	matched 3915974: Lipoprotein-releasing system ATP-binding protein lolD					Unknown	No motifs found	Cytoplasmic		Unknown		Unknown	No internal helices found	Unknown		8.78	0.08	0.09	1.05	Cytoplasmic Membrane				8.78	3.00
ref|NP_110375.1	chromosome replication initiator DnaA	c813468..814787	NC_000912.1	Mycoplasma pneumoniae M129 chromosome, complete genome.			Unknown	No matches to profiles found	Unknown	No signal peptide detected	Unknown	No matches against database	Unknown		Cytoplasmic	matched 118704: Chromosomal replication initiator protein dnaA					Unknown	No motifs found	Cytoplasmic		Unknown		Unknown	No internal helices found	Unknown		0.00	0.01	0.02	9.97	Cytoplasmic				9.97	3.00
ref|NP_110376.1	hypothetical protein	c814787..815539	NC_000912.1	Mycoplasma pneumoniae M129 chromosome, complete genome.			Unknown	No matches to profiles found	Unknown	No signal peptide detected	Unknown	No matches against database	Unknown		Unknown	No matches against database					Unknown	No motifs found	Unknown		Unknown		Unknown	No internal helices found	Unknown		2.50	2.50	2.50	2.50	Unknown				2.50	3.00
ref|NP_110377.1	ParA family ATPase	c815526..816338	NC_000912.1	Mycoplasma pneumoniae M129 chromosome, complete genome.			Unknown	No matches to profiles found	Unknown	No signal peptide detected	Unknown	No matches against database	Unknown		Unknown	No matches against database					Unknown	No motifs found	Unknown		Unknown		Unknown	No internal helices found	Unknown		2.50	2.50	2.50	2.50	Unknown				2.50	3.00
