# Supplementary material for: CNN4Essential: a convolutional neural network model for predicting bacterial gene essentiality based on multi-feature fusion
Source: BMC Genomics. 2026 Apr 6;27:496. doi: 10.1186/s12864-026-12819-3 (PMC13188266; doi:10.1186/s12864-026-12819-3)
Supplement: Supplementary file 1 — Supplementary Material 1. [file 12864_2026_12819_MOESM1_ESM.zip › Mycoplasma pneumoniae/subcell_loc/subcell_gene.txt]

dnaN	3
MPN_RS00010	3
gyrB	3
gyrA	3
serS	3
tmk	3
MPN_RS00035	0
mnmE	3
MPN_RS00045	3
MPN_RS00050	3
MPN_RS00055	0
MPN_RS00060	0
MPN_RS04215	3
MPN_RS00075	0
MPN_RS00080	3
MPN_RS00085	3
MPN_RS00090	3
MPN_RS00105	2
MPN_RS00115	3
MPN_RS00120	3
pip	3
metG	3
fba	3
MPN_RS00150	0
MPN_RS00155	2
efp	3
MPN_RS00165	3
MPN_RS00170	2
MPN_RS00175	0
upp	3
polC	3
MPN_RS00190	0
MPN_RS00195	0
MPN_RS00205	3
MPN_RS00210	0
MPN_RS00215	3
MPN_RS00220	0
MPN_RS00225	2
hisS	3
aspS	3
MPN_RS00245	0
MPN_RS00255	3
glpK	2
glpO	0
ptsH	3
MPN_RS00295	0
MPN_RS00305	2
MPN_RS00310	2
MPN_RS00315	2
tsaD	1
metK	3
ffh	2
deoD	3
deoC	3
MPN_RS00355	3
cdd	0
MPN_RS00365	3
nusG	3
secE	0
rpmG	3
MPN_RS00385	2
rsmI	3
rnmV	0
smpB	0
MPN_RS00405	0
MPN_RS00410	2
MPN_RS00415	2
MPN_RS00425	2
MPN_RS00430	2
MPN_RS00435	2
MPN_RS00440	2
MPN_RS00445	3
MPN_RS00450	0
MPN_RS00455	6
MPN_RS00460	2
MPN_RS00465	2
MPN_RS00485	0
MPN_RS00495	2
MPN_RS00500	0
MPN_RS00505	0
MPN_RS00510	0
MPN_RS03965	2
MPN_RS03970	2
MPN_RS00545	0
MPN_RS00550	0
MPN_RS00565	0
MPN_RS00585	2
pheS	3
pheT	3
MPN_RS00610	3
MPN_RS00615	3
MPN_RS03975	3
MPN_RS00630	3
MPN_RS00640	2
MPN_RS00650	0
rpmI	3
rplT	3
MPN_RS00670	0
topJ	3
MPN_RS00680	3
MPN_RS00685	0
parE	3
parC	3
hrcA	3
MPN_RS00715	3
MPN_RS00735	2
MPN_RS00750	0
MPN_RS00770	0
MPN_RS00775	2
MPN_RS00780	2
MPN_RS00785	2
MPN_RS00790	3
MPN_RS00795	0
MPN_RS00800	3
MPN_RS00805	3
mgpA	0
mgpC	5
MPN_RS00820	0
MPN_RS00830	3
MPN_RS00865	6
MPN_RS00870	3
infB	3
rbfA	3
MPN_RS00895	2
ribF	3
MPN_RS00905	2
MPN_RS00910	2
MPN_RS00915	3
MPN_RS00920	0
rpsJ	3
rplC	3
rplD	3
MPN_RS00945	0
rplB	3
rpsS	3
rpsC	3
rplP	3
rpmC	0
rpsQ	3
rplN	3
rplX	3
rplE	3
MPN_RS01000	3
rpsH	3
rplF	3
rplR	3
rpsE	3
rplO	3
secY	2
MPN_RS01035	3
map	3
infA	3
rpmJ	3
rpsM	3
rpsK	3
rpoA	3
rplQ	3
MPN_RS01075	2
MPN_RS01080	2
MPN_RS01085	2
truA	0
pepF	3
MPN_RS01100	0
MPN_RS01105	0
MPN_RS01115	6
MPN_RS01145	0
MPN_RS03985	0
MPN_RS01165	2
rpsB	3
MPN_RS01180	2
secA	3
uvrB	3
MPN_RS01195	0
MPN_RS01200	0
MPN_RS01205	2
MPN_RS01210	2
MPN_RS01215	2
MPN_RS01220	2
MPN_RS01225	2
rplK	3
rplA	3
pth	3
tilS	3
hprK	3
lgt	2
rpsL	3
rpsG	3
fusA	3
rpsF	0
MPN_RS01280	0
rpsR	3
rplI	3
MPN_RS01295	3
MPN_RS01300	1
ung	3
gatC	2
gatA	3
MPN_RS01330	3
trxB	3
whiA	1
secG	2
rnr	3
cdaM	2
gmk	0
MPN_RS01370	0
MPN_RS01375	2
rsgA	3
MPN_RS01385	3
MPN_RS01390	3
asnS	3
pgsA	2
MPN_RS01405	0
MPN_RS01410	3
MPN_RS01415	0
galE	3
MPN_RS01425	2
MPN_RS01430	2
MPN_RS01435	2
topA	3
MPN_RS01445	0
trxA	3
MPN_RS01455	3
trpS	3
MPN_RS01465	0
MPN_RS01470	0
MPN_RS01475	0
MPN_RS01480	3
MPN_RS01485	2
MPN_RS01490	0
MPN_RS01505	0
MPN_RS01510	3
MPN_RS01515	2
MPN_RS01520	0
MPN_RS01525	2
lysS	3
glf	0
MPN_RS01545	3
MPN_RS01560	0
MPN_RS01575	6
MPN_RS01590	0
MPN_RS01595	6
MPN_RS01600	0
tsaB	3
MPN_RS01615	3
lspA	2
MPN_RS01625	3
MPN_RS01630	3
rpsU	0
MPN_RS01640	3
MPN_RS01645	0
MPN_RS01650	2
scpA	3
scpB	3
MPN_RS01665	3
pyk	3
MPN_RS01730	3
MPN_RS01735	2
MPN_RS01740	2
hmw2	3
MPN_RS01750	3
MPN_RS01755	0
MPN_RS01760	0
mraZ	3
rsmH	3
MPN_RS01780	3
ftsZ	3
MPN_RS01790	2
MPN_RS01795	2
MPN_RS01800	3
MPN_RS01805	0
nrdF	3
nrdI	3
nrdE	3
rplU	3
MPN_RS01830	2
MPN_RS01840	3
MPN_RS01845	0
MPN_RS01850	3
tig	3
lon	3
MPN_RS01865	2
MPN_RS01870	2
MPN_RS01875	2
MPN_RS01880	3
MPN_RS01885	3
MPN_RS01890	3
MPN_RS01895	2
MPN_RS01900	3
MPN_RS01905	3
MPN_RS01910	3
MPN_RS01940	3
MPN_RS01950	3
MPN_RS01955	3
plsY	2
MPN_RS01965	0
MPN_RS01970	3
dnaG	3
glyS	3
rlmB	3
cysS	3
ligA	3
MPN_RS02005	0
MPN_RS02020	2
rpmE	0
prfA	3
MPN_RS02035	3
MPN_RS02065	0
MPN_RS02070	0
MPN_RS02090	2
MPN_RS02105	0
MPN_RS02110	0
MPN_RS02125	3
MPN_RS02130	3
MPN_RS02135	3
mutM	3
MPN_RS02145	3
coaE	3
MPN_RS02155	3
leuS	3
MPN_RS02165	2
MPN_RS02170	3
MPN_RS02180	3
MPN_RS02190	3
lpdA	3
MPN_RS02200	3
pdhB	3
pdhA	3
MPN_RS02215	3
apt	3
MPN_RS02225	2
MPN_RS02230	3
MPN_RS02235	0
MPN_RS02240	0
MPN_RS02245	6
greA	3
proS	3
MPN_RS02285	0
MPN_RS02290	0
MPN_RS02295	0
MPN_RS02300	3
MPN_RS02310	6
MPN_RS02315	0
MPN_RS02330	0
MPN_RS02335	0
MPN_RS02345	0
MPN_RS02355	0
MPN_RS02360	2
MPN_RS02365	2
MPN_RS02370	2
ruvX	0
alaS	3
glpQ	3
MPN_RS02390	2
mnmA	2
MPN_RS02400	0
MPN_RS02405	3
ftsY	0
MPN_RS02415	3
MPN_RS02420	3
pta	3
pgk	3
gap	3
MPN_RS02440	2
MPN_RS02450	2
dnaK	3
MPN_RS02460	2
MPN_RS02465	6
MPN_RS02475	6
MPN_RS02480	0
MPN_RS02485	6
MPN_RS02495	5
MPN_RS02500	3
MPN_RS02505	1
rpsD	3
hmw1	3
MPN_RS02525	2
MPN_RS02530	2
MPN_RS02540	2
hmw3	6
MPN_RS02550	2
MPN_RS02555	2
MPN_RS02560	2
MPN_RS02575	6
MPN_RS02625	2
MPN_RS02630	3
MPN_RS02640	0
MPN_RS04170	0
MPN_RS04175	0
MPN_RS02680	2
MPN_RS02685	3
rpmG	3
MPN_RS02695	3
MPN_RS02700	0
MPN_RS02705	6
der	2
cmk	3
MPN_RS02725	2
MPN_RS02730	3
MPN_RS02735	0
valS	3
yihA	0
yibD	3
MPN_RS02765	0
MPN_RS02775	3
MPN_RS02780	0
MPN_RS02790	0
recA	3
MPN_RS02800	6
MPN_RS02805	3
MPN_RS02810	0
MPN_RS02815	0
MPN_RS02820	0
MPN_RS02825	2
MPN_RS02835	0
MPN_RS02840	3
MPN_RS02855	0
MPN_RS02880	3
MPN_RS02885	0
MPN_RS02895	0
MPN_RS02900	0
MPN_RS02915	0
MPN_RS03930	3
MPN_RS03935	0
MPN_RS02925	0
MPN_RS02940	0
rpoC	3
MPN_RS02950	3
MPN_RS02955	3
MPN_RS02970	0
MPN_RS02975	0
ileS	3
trmL	0
trmB	3
MPN_RS03000	6
MPN_RS03015	3
MPN_RS03025	3
MPN_RS03035	2
MPN_RS03040	3
MPN_RS03050	0
MPN_RS03055	3
clpB	3
MPN_RS03065	3
MPN_RS03070	3
MPN_RS03080	3
ruvA	3
ruvB	3
MPN_RS03095	3
rplJ	3
rplL	0
rpmF	3
rpsT	0
MPN_RS03120	0
fmt	3
MPN_RS03130	3
rnc	3
plsX	3
MPN_RS03145	3
MPN_RS03150	3
MPN_RS03155	0
thiI	3
MPN_RS03165	0
MPN_RS03170	2
thrS	3
MPN_RS03180	0
MPN_RS03185	3
argS	3
mnmG	3
rsmG	3
MPN_RS03205	0
MPN_RS03215	3
udk	3
nadE	3
obgE	3
MPN_RS03235	3
MPN_RS03240	2
MPN_RS03245	3
MPN_RS03250	0
era	2
MPN_RS03265	2
MPN_RS03270	2
MPN_RS03275	3
groL	3
groES	0
MPN_RS03290	2
MPN_RS03295	3
MPN_RS03300	0
MPN_RS03310	2
MPN_RS03315	0
MPN_RS03320	0
MPN_RS03325	0
MPN_RS03345	0
MPN_RS04285	0
MPN_RS03360	6
MPN_RS03365	0
MPN_RS03370	0
MPN_RS03380	6
MPN_RS03385	2
MPN_RS03390	2
rpiB	3
MPN_RS03400	2
MPN_RS03405	0
atpD	2
atpG	3
atpA	3
atpH	3
atpF	0
MPN_RS03435	0
MPN_RS03440	2
MPN_RS03445	2
eno	3
msrA	0
phoU	3
pstB	2
pstA	2
MPN_RS04010	5
MPN_RS03490	0
rpsI	3
rplM	3
dnaX	3
uvrA	3
MPN_RS03525	3
MPN_RS03530	2
rpsO	3
MPN_RS03540	3
rpmB	0
MPN_RS03550	0
MPN_RS03555	0
ptsP	3
gpmI	3
tpiA	3
MPN_RS03575	2
tsf	3
MPN_RS04190	3
MPN_RS04195	3
frr	3
MPN_RS03605	2
MPN_RS03610	3
MPN_RS03620	0
MPN_RS03625	0
MPN_RS03630	0
MPN_RS03640	0
MPN_RS03645	0
MPN_RS03650	0
MPN_RS03655	1
MPN_RS03660	2
MPN_RS03665	0
MPN_RS03670	0
MPN_RS03685	3
MPN_RS03690	3
ylqF	0
MPN_RS03715	2
rplS	3
rpsP	3
MPN_RS03735	2
msrB	3
MPN_RS03745	3
tuf	3
MPN_RS03760	2
galU	3
MPN_RS03770	3
tyrS	3
MPN_RS03780	0
ftsH	2
hpt	3
MPN_RS03800	3
MPN_RS03805	3
MPN_RS03815	3
gltX	3
rsmA	3
yidC	2
rnpA	0
rpmH	3
MPN_RS03845	2
MPN_RS03850	2
MPN_RS03855	2
dnaA	3
MPN_RS03865	3
MPN_RS03870	0
rpoE	3
MPN_RS00290	0
MPN_RS00335	2
MPN_RS03875	2
MPN_RS03880	2
MPN_RS00755	0
MPN_RS03885	2
MPN_RS00925	2
MPN_RS01305	0
gatB	3
def	3
MPN_RS04240	0
MPN_RS03915	2
MPN_RS02650	0
MPN_RS02750	2
MPN_RS04265	0
MPN_RS03075	2
MPN_RS03615	0
prs	3
MPN_RS00490	3
MPN_RS00515	0
MPN_RS00560	0
MPN_RS00595	0
MPN_RS00725	0
MPN_RS03890	0
MPN_RS00860	3
MPN_RS00880	0
rplV	3
MPN_RS01570	0
MPN_RS01580	3
MPN_RS01915	3
MPN_RS02045	3
MPN_RS02185	0
MPN_RS02510	0
MPN_RS02535	0
MPN_RS02660	0
ybeY	0
MPN_RS03500	3
MPN_RS03635	0
MPN_RS03705	0
MPN_RS03750	3
MPN_RS03785	0
MPN_RS02890	0
MPN_RS04290	2
MPN_RS03675	0
MPN_RS00260	0
MPN_RS00625	0
MPN_RS02760	0
MPN_RS02100	0
MPN_RS02325	0
MPN_RS00845	0
MPN_RS00645	2
MPN_RS00480	2
MPN_RS00475	0
MPN_RS00470	2
trmD	3
MPN_RS00840	0
MPN_RS01120	3
MPN_RS02770	1
MPN_RS04205	0
MPN_RS00300	0
MPN_RS00635	0
MPN_RS02490	0
MPN_RS01925	0
MPN_RS02785	0
MPN_RS02850	0
MPN_RS00590	3
MPN_RS03905	0
MPN_RS01565	0
MPN_RS01605	3
MPN_RS01110	0
MPN_RS04255	0
MPN_RS04035	0
MPN_RS02965	0
MPN_RS04280	0
MPN_RS02095	0
MPN_RS02710	0
MPN_RS02445	2
pyrH	3
MPN_RS03340	0
MPN_RS04130	3
infC	3
MPN_RS03475	0
MPN_RS03810	3
MPN_RS03375	6
MPN_RS02115	6
MPN_RS02930	3
MPN_RS03020	3
MPN_RS03495	0
MPN_RS04200	2
MPN_RS03680	2
MPN_RS00275	0
MPN_RS04095	0
rpmA	3
MPN_RS04140	0
MPN_RS02470	0
MPN_RS02645	0
MPN_RS02910	6
MPN_RS02960	3
MPN_RS00620	0
MPN_RS00765	1
MPN_RS04045	3
MPN_RS00320	0
MPN_RS00110	2
MPN_RS00250	0
MPN_RS04075	0
MPN_RS03910	0
MPN_RS02905	0
MPN_RS04080	0
