# Supplementary material for: CNN4Essential: a convolutional neural network model for predicting bacterial gene essentiality based on multi-feature fusion
Source: BMC Genomics. 2026 Apr 6;27:496. doi: 10.1186/s12864-026-12819-3 (PMC13188266; doi:10.1186/s12864-026-12819-3)
Supplement: Supplementary file 1 — Supplementary Material 1. [file 12864_2026_12819_MOESM1_ESM.zip › PPI_feature_calculation.py]

import os

# file path
node_properties_file = r'Mycoplasma pneumoniae\PPI\node_properties.txt'
ess_file = r'Mycoplasma pneumoniae\ess.txt'
essnon_file = r'Mycoplasma pneumoniae\ess_non.txt'
ppi_file = r'Mycoplasma pneumoniae\PPI\722438.protein.links.txt'
save_path = r'Mycoplasma pneumoniae\PPI'


def save_category_nodes(save_path, category_dict):
    """
    Save the sorted nodes to a file.
    """
    for category, nodes in category_dict.items():
        output_filename = f'{category}.txt'
        output_filepath = os.path.join(save_path, output_filename)
        with open(output_filepath, 'w') as output_file:
            output_file.write('Node_name\tNode_degree\tClustering_coefficient\n')
            output_file.writelines(nodes)
        print(f'Saved file: {output_filepath}')


def load_nodes(file_path):
    """
    Load the node name from the gene file into the collection.
    """
    with open(file_path, 'r') as file:
        return set(line.strip().split('\t')[1] for line in file)


def extract_protein_ids(file_path):
    """
    Extract a unique list of protein ids from the PPI file
    """
    protein_ids = set()
    with open(file_path, 'r') as file:
        for line in file:
            parts = line.strip().split()
            if parts[0] != 'protein1':
                protein_ids.add(parts[0])
    return list(protein_ids)


def count_protein_interactions(ppi_file, protein_id, ess_dict, essnon_dict):
    """
    The number of interactions between
    essential and non-essential genes of the protein was counted.
    """
    essential_count = 0
    nonessential_count = 0
    with open(ppi_file, 'r') as file:
        for line in file:
            parts = line.strip().split()
            if parts[0] == 'protein1':
                continue
            if parts[0] == protein_id:
                target_protein = parts[1]
                if target_protein in ess_dict:
                    essential_count += 1
                if target_protein in essnon_dict:
                    nonessential_count += 1
    return essential_count, nonessential_count


def save_ppi_analysis_results(output_file, protein_ids, ppi_file, ess_dict, essnon_dict):

    with open(output_file, 'w') as output:
        output.write('name\ttotal\teness\tess_non\n')
        for protein_id in protein_ids:
            essential_count, nonessential_count = count_protein_interactions(
                ppi_file, protein_id, ess_dict, essnon_dict
            )
            total_interactions = essential_count + nonessential_count
            if protein_id in ess_dict:
                output.write(f"{ess_dict[protein_id]}\t{total_interactions}\t{essential_count}\t{nonessential_count}\n")
            if protein_id in essnon_dict:
                output.write(f"{essnon_dict[protein_id]}\t{total_interactions}\t{essential_count}\t{nonessential_count}\n")

# main
def main():

    ess_nodes = load_nodes(ess_file)
    essnon_nodes = load_nodes(essnon_file)


    category_dict = {'essppi': [], 'essnonppi': []}

    with open(node_properties_file, 'r') as node_file:
        lines = node_file.readlines()
        for line in lines[1:]:
            parts = line.strip().split('\t')
            node_name = parts[0]
            if node_name in ess_nodes:
                category_dict['essppi'].append(line)
            elif node_name in essnon_nodes:
                category_dict['essnonppi'].append(line)

    # Save the classified node
    save_category_nodes(save_path, category_dict)

    # Extract the unique protein ID
    protein_ids = extract_protein_ids(ppi_file)

    ess_dict = {line.split('\t')[1]: line.split('\t')[0] for line in open(ess_file, 'r')}
    essnon_dict = {line.split('\t')[1]: line.split('\t')[0] for line in open(essnon_file, 'r')}

    save_ppi_analysis_results(
        os.path.join(save_path, 'ppiess.txt'),
        protein_ids,
        ppi_file,
        ess_dict,
        essnon_dict
    )
    save_ppi_analysis_results(
        os.path.join(save_path, 'ppinon.txt'),
        protein_ids,
        ppi_file,
        ess_dict,
        essnon_dict
    )

if __name__ == "__main__":
    main()
