# Supplementary material for: CNN4Essential: a convolutional neural network model for predicting bacterial gene essentiality based on multi-feature fusion
Source: BMC Genomics. 2026 Apr 6;27:496. doi: 10.1186/s12864-026-12819-3 (PMC13188266; doi:10.1186/s12864-026-12819-3)
Supplement: Supplementary file 1 — Supplementary Material 1. [file 12864_2026_12819_MOESM1_ESM.zip › PPI_graph_feature.py]

import networkx as nx
import pandas as pd

# file paths
input_file = r'Mycoplasma pneumoniae\PPI\210007.protein.links.v11.5.txt'
output_file = r'Mycoplasma pneumoniae\PPI\node_properties.txt'

data = pd.read_csv(input_file, sep='\t')

# Create an undirected graph and add edges
G = nx.from_pandas_edgelist(data, 'protein1', 'protein2')

# Compute node degree and clustering coefficient
node_degrees = dict(G.degree())
node_clustering_coefficients = nx.clustering(G)

# Write node properties to a file
with open(output_file, 'w') as file:
    file.write('Node_name\tNode_degree\tClustering_coefficient\n')
    for node, degree in node_degrees.items():
        clustering_coefficient = round(node_clustering_coefficients[node], 2)
        file.write(f'{node}\t{degree}\t{clustering_coefficient}\n')
