# Supplementary material for: CNN4Essential: a convolutional neural network model for predicting bacterial gene essentiality based on multi-feature fusion
Source: BMC Genomics. 2026 Apr 6;27:496. doi: 10.1186/s12864-026-12819-3 (PMC13188266; doi:10.1186/s12864-026-12819-3)
Supplement: Supplementary file 1 — Supplementary Material 1. [file 12864_2026_12819_MOESM1_ESM.zip › Prediction.py]

from sklearn.metrics import (
    average_precision_score,
    accuracy_score, confusion_matrix, f1_score,
    matthews_corrcoef, roc_auc_score
)
from keras.models import load_model
import pandas as pd
import joblib
import matplotlib.pyplot as plt
import seaborn as sns
import numpy as np
from sklearn.utils import resample
from imblearn.combine import SMOTEENN
from tensorflow import keras

# **Custom loss function**
def custom_loss(curvature_penalty):
    """
    Custom loss function with curvature penalty.
    Args:
        curvature_penalty (float): Penalty term for curvature.
    Returns:
        Callable: Loss function.
    """
    def loss(y_true, y_pred):
        cross_entropy_loss = keras.losses.categorical_crossentropy(y_true, y_pred)
        return cross_entropy_loss + curvature_penalty
    return loss

# **Load scaler, SVD, and trained model**
scaler = joblib.load('scaler.joblib')
svd = joblib.load('best_svd.joblib')
curvature_penalty = 0.01
model = load_model('cnn_model.h5', custom_objects={'loss': custom_loss(curvature_penalty)})

# **Load and preprocess test data**
test_data = pd.read_csv("fused_test.csv")
test_features = test_data.drop(columns=["label"]).values
test_labels = test_data["label"].values

# Scale and reduce dimensions
test_features_scaled = scaler.transform(test_features)
test_features_svd = svd.transform(test_features_scaled)

# **Dynamic resampling function**
def dynamic_resample(X, y):
    """
    Perform dynamic resampling based on class imbalance.
    Args:
        X (array-like): Feature matrix.
        y (array-like): Labels.
    Returns:
        tuple: Resampled features and labels.
    """
    positive_count = sum(y)
    negative_count = len(y) - positive_count

    if positive_count > 3 * negative_count:
        majority_class = X[y == 1]
        minority_class = X[y == 0]
        majority_sampled = resample(majority_class, replace=False, n_samples=negative_count, random_state=42)
        X_resampled = np.vstack([majority_sampled, minority_class])
        y_resampled = np.hstack([np.ones(negative_count), np.zeros(negative_count)])
    elif negative_count > 3 * positive_count:
        smote_enn = SMOTEENN(random_state=42)
        X_resampled, y_resampled = smote_enn.fit_resample(X, y)
    else:
        X_resampled, y_resampled = X, y
    return X_resampled, y_resampled

# **Threshold optimization**
def find_optimal_threshold(y_true, y_probs, thresholds=np.arange(0.01, 1.0, 0.01)):
    """
    Find the optimal threshold based on multiple evaluation metrics.
    Args:
        y_true (array-like): True labels.
        y_probs (array-like): Predicted probabilities.
        thresholds (array-like): Array of threshold values to evaluate.
    Returns:
        tuple: Best threshold and corresponding score.
    """
    best_threshold = 0.5
    best_score = -np.inf

    for threshold in thresholds:
        y_pred = (y_probs >= threshold).astype(int)
        f1 = f1_score(y_true, y_pred)
        roc_auc = roc_auc_score(y_true, y_probs)
        pr_auc = average_precision_score(y_true, y_probs)
        mcc = matthews_corrcoef(y_true, y_pred)

        score = (f1 * 0.3) + (roc_auc * 0.5) + (pr_auc * 0.1) + (mcc * 0.1)
        if score > best_score:
            best_score = score
            best_threshold = threshold

    return best_threshold, best_score

# **Repeated resampling and evaluation**
n_splits = 10
n_repeats = 5
metrics_list = []
final_predictions = []

for repeat in range(n_repeats):
    for _ in range(n_splits):
        X_resampled, y_resampled = dynamic_resample(test_features_svd, test_labels)
        X_resampled = X_resampled.reshape((X_resampled.shape[0], X_resampled.shape[1], 1))
        y_pred_probs = model.predict(X_resampled, batch_size=32)[:, 1]
        best_threshold, _ = find_optimal_threshold(y_resampled, y_pred_probs)
        y_pred_labels = (y_pred_probs >= best_threshold).astype(int)

        # Evaluate metrics
        cm = confusion_matrix(y_resampled, y_pred_labels)
        metrics_list.append({
            "accuracy": accuracy_score(y_resampled, y_pred_labels),
            "f1": f1_score(y_resampled, y_pred_labels),
            "roc_auc": roc_auc_score(y_resampled, y_pred_probs),
            "average_precision": average_precision_score(y_resampled, y_pred_probs),
            "specificity": cm[0, 0] / (cm[0, 0] + cm[0, 1]) if (cm[0, 0] + cm[0, 1]) > 0 else 0,
            "sensitivity": cm[1, 1] / (cm[1, 1] + cm[1, 0]) if (cm[1, 1] + cm[1, 0]) > 0 else 0
        })

        # Collect predictions
        final_predictions.extend(zip(y_resampled, y_pred_probs, y_pred_labels))

# **Aggregate metrics**
metrics_df = pd.DataFrame(metrics_list)
metrics_mean = metrics_df.mean()

# **Print average metrics**
print(f"Average evaluation metrics:\n{metrics_mean}")

# **Confusion matrix visualization**
plt.figure(figsize=(8, 6))
sns.heatmap(cm, annot=True, fmt='d', cmap='Blues', xticklabels=[0, 1], yticklabels=[0, 1])
plt.title('Confusion Matrix')
plt.xlabel('Predicted Labels')
plt.ylabel('True Labels')
plt.show()

# **Save final predictions**
predictions_df = pd.DataFrame(final_predictions, columns=['True Label', 'Predicted Probability', 'Predicted Label'])
predictions_df.to_csv('test_predictions.csv', index=False)
