# Supplementary material for: CNN4Essential: a convolutional neural network model for predicting bacterial gene essentiality based on multi-feature fusion
Source: BMC Genomics. 2026 Apr 6;27:496. doi: 10.1186/s12864-026-12819-3 (PMC13188266; doi:10.1186/s12864-026-12819-3)
Supplement: Supplementary file 1 — Supplementary Material 1. [file 12864_2026_12819_MOESM1_ESM.zip › Prediction_model_build.py]

import numpy as np
from keras.models import Model
from keras.layers import Dense, Conv1D, Flatten, MaxPooling1D, Dropout, BatchNormalization, Input, concatenate
from keras.callbacks import EarlyStopping
from keras.regularizers import l2


# **Learning rate scheduling function**
def lr_schedule(epoch, lr):
    """
    Adjust the learning rate based on the epoch.
    Args:
        epoch: Current epoch number.
        lr: Current learning rate.
    Returns:
        Adjusted learning rate.
    """
    return lr if epoch < 10 else lr * np.exp(-0.01)


# **Model construction**
def build_model(input_shape, embedding_size=312, dropout_rate=0.5, l2_reg=0.01):
    """
    Build and compile a 1D convolutional neural network with multiple branches.
    Args:
        input_shape: Shape of the input data (e.g., (features, 1)).
        embedding_size: Size of the dense embedding layer.
        dropout_rate: Dropout rate to prevent overfitting.
        l2_reg: L2 regularization parameter for kernel weights.
    Returns:
        A compiled Keras model.
    """
    inputs = Input(shape=input_shape)

    conv1 = Conv1D(filters=64, kernel_size=3, activation='relu', padding="same")(inputs)
    conv1 = BatchNormalization()(conv1)
    conv1 = MaxPooling1D(pool_size=2)(conv1)
    conv1 = Dropout(0.25)(conv1)

    conv2 = Conv1D(filters=32, kernel_size=3, activation='relu', padding="same")(inputs)
    conv2 = BatchNormalization()(conv2)
    conv2 = MaxPooling1D(pool_size=2)(conv2)
    conv2 = Dropout(0.25)(conv2)

    conv3 = Conv1D(filters=16, kernel_size=3, activation='relu', padding="same")(inputs)
    conv3 = BatchNormalization()(conv3)
    conv3 = MaxPooling1D(pool_size=2)(conv3)
    conv3 = Dropout(0.25)(conv3)

    # Concatenate
    concatenated = concatenate([conv1, conv2, conv3], axis=-1)
    concatenated = Flatten()(concatenated)

    # Fully connected layer
    dense = Dense(embedding_size, activation='relu', kernel_initializer='he_normal')(concatenated)
    dense = Dropout(dropout_rate)(dense)

    # Output layer
    outputs = Dense(2, activation='sigmoid', kernel_regularizer=l2(l2_reg))(dense)

    model = Model(inputs=inputs, outputs=outputs)
    model.compile(optimizer='adam', loss='categorical_crossentropy', metrics=['accuracy'])
    return model


# **Training and evaluation**
# Model training and validation process using K-fold cross-validation and early stopping
early_stopping = EarlyStopping(monitor='val_loss', patience=10, restore_best_weights=True)

# KFold cross-validation and training logic would go here...


# **Model saving**
# Save the best model
# best_model.save('path_to_save_model.h5')
