# Supplementary material for: CNN4Essential: a convolutional neural network model for predicting bacterial gene essentiality based on multi-feature fusion
Source: BMC Genomics. 2026 Apr 6;27:496. doi: 10.1186/s12864-026-12819-3 (PMC13188266; doi:10.1186/s12864-026-12819-3)
Supplement: Supplementary file 1 — Supplementary Material 1. [file 12864_2026_12819_MOESM1_ESM.zip › README.md]

# Identification of Bacterial Essential Genes Based on Fusion of Four Types of Heterogeneous Data

This project identifies essential bacterial genes using a fusion of sequence, PPI, subcellular localization, and GO data. It includes scripts for feature extraction, data fusion, and prediction using machine learning models.

## Requirements

- **Python**: 3.10
- **Libraries**:
  - Keras: 2.10
  - PyTorch: 1.13
  - TensorFlow: 2.10
  - pandas, numpy, scikit-learn, imblearn, networkx, matplotlib, gensim, nltk


## Project Structure

```plaintext
project_directory/
├── Sequence_feature_calculation.py
├── Subcell_loc_feature_calculation.py
├── PPI_feature_calculation.py
├── PPI_graph_feature.py
├── GO_feature_calculation.py
├── Weighted_Fusion_Model.py
├── Prediction_model_build.py
├── Prediction.py
├── Mycoplasma pneumoniae/
│   ├── sequence
│   ├── GO
│   ├── PPI/
│   │   ├── node_properties.txt
│   │   ├── 722438.protein.links.txt
│   │   ├── ...
│   ├── subcell_loc
│   ├── input

```

##  Scripts Overview
1. **Sequence Feature Calculation**  
Script: `Sequence_feature_calculation.py`  
Purpose: Extract sequence features including base frequencies and protein properties.
Input/Output: Processes gene sequence files and outputs feature files.

2. **PPI Feature Calculation**  
Script: `PPI_feature_calculation.py`: Categorizes proteins and calculates interactions.
        `PPI_graph_feature.py`: Computes graph-based features like clustering coefficients.

3. **GO Feature Calculation**  
Script: `GO_feature_calculation.py`
Purpose: Vectorizes GO annotations using Word2Vec.

4. **Subcellular Localization Feature Calculation**  
Script: `Subcell_loc_feature_calculation.py`
Purpose: Encodes subcellular localization results into numerical features.

5. **Data Fusion and Model Building**  
Script: `Weighted_Fusion_Model.py`: Creates a weighted feature file.
        `Prediction_model_build.py`: Builds a 1D CNN for classification.
6. **SVD-Based Dimensionality Reduction**  
Script: `SVD.py`: Performs dimensionality reduction on the integrated feature dataset using Singular Value Decomposition (SVD).

7. **Prediction and Evaluation**  
Script: `Prediction.py`: Evaluates model performance and outputs predictions.

## Notes
Contact Information: If you have questions about the code or need assistance, please contact zrenyu507@gmail.com.

Data Processing: The scripts for processing raw data from public databases are not included in this repository. This repository only includes data for one species as a reference.
