# Supplementary material for: CNN4Essential: a convolutional neural network model for predicting bacterial gene essentiality based on multi-feature fusion
Source: BMC Genomics. 2026 Apr 6;27:496. doi: 10.1186/s12864-026-12819-3 (PMC13188266; doi:10.1186/s12864-026-12819-3)
Supplement: Supplementary file 1 — Supplementary Material 1. [file 12864_2026_12819_MOESM1_ESM.zip › Sequence_feature_calculation.py]

from Bio.SeqUtils.ProtParam import ProteinAnalysis

# file path
input_ess_file = r'Mycoplasma pneumoniae\ess.txt'
input_essnon_file = r'Mycoplasma pneumoniae\essnon.txt'
output_ess_feature_file = r'Mycoplasma pneumoniae\ess_feature.txt'
output_essnon_feature_file = r'Mycoplasma pneumoniae\essnon_feature.txt'

# Base frequency
def calculate_base_frequency(sequence, bases):
    """
    Calculate the single base frequency in a given sequence.
    """
    freq = [round(sequence.count(base) / len(sequence), 4) for base in bases]
    return freq

# Multi-base frequency
def calculate_nucleotide_frequency(sequence, n_bases):
    """
    Calculate the multibase frequency with phase in the sequence.
    """
    counts = [0] * len(n_bases)
    total_count = len(sequence) - len(n_bases[0]) + 1
    for i in range(total_count):
        sub_seq = sequence[i:i+len(n_bases[0])]
        if sub_seq in n_bases:
            counts[n_bases.index(sub_seq)] += 1
    freqs = [round(count / total_count, 4) for count in counts]
    return freqs

# Protein property
def calculate_protein_properties(protein_seq):
    """
    Calculate the physical and chemical properties of the protein,
    including molecular weight and instability index.
    """
    protein_seq_cleaned = protein_seq.replace('X', 'C').replace('B', 'A').replace('U', 'C')
    analysis = ProteinAnalysis(protein_seq_cleaned)
    return {
        "molecular_weight": round(analysis.molecular_weight(), 4),
        "instability_index": round(analysis.instability_index(), 4)
    }

def write_header(output_file, header):

    with open(output_file, 'w') as fw:
        fw.write('\t'.join(header) + '\n')


def process_file(input_file, output_file, header):

    with open(input_file, 'r') as f, open(output_file, 'a') as fw:
        for line in f:
            spl = line.strip().split()
            gene_sequence = spl[3]
            protein_sequence = spl[6]

            # Gene attribute
            gc_content = [round(float(spl[2]), 4)]
            length = [len(gene_sequence)]

            # Protein property
            protein_properties = calculate_protein_properties(protein_sequence)
            molecular_weight = [protein_properties["molecular_weight"]]
            instability_index = [protein_properties["instability_index"]]

            # Base frequency
            one_base_freq = calculate_base_frequency(gene_sequence, ['A', 'T', 'C', 'G'])
            two_base_freq = calculate_nucleotide_frequency(gene_sequence, header[6:22])
            three_base_freq = calculate_nucleotide_frequency(gene_sequence, header[22:84])
            four_base_freq = calculate_nucleotide_frequency(gene_sequence, header[84:])

            result = (
                gc_content + length + molecular_weight + instability_index + one_base_freq +
                two_base_freq + three_base_freq + four_base_freq
            )

            fw.write('\t'.join(map(str, result)) + '\n')
            print(result)

# main
if __name__ == "__main__":

    header = (
        ['GC_content', 'length', 'molecular_weight', 'instability_index'] +
        ['A', 'T', 'C', 'G'] +
        ['AA', 'AT', 'AC', 'AG', 'TA', 'TT', 'TC', 'TG', 'CA', 'CT', 'CC', 'CG', 'GA', 'GT', 'GC', 'GG'] +
        ['ATG', 'TGG', 'GGA', 'GAA', 'AAA', 'AAT', 'ATA', 'TAT', 'ATT', 'TTA', 'TAG', 'AGA', 'GAC', 'ACC', 'CCT', 'CTG',
         'TGT', 'GTG', 'AAC', 'CCA', 'CAA', 'AAG', 'AGC', 'GCC', 'CCC', 'CTT', 'TTG', 'TGC', 'GCT', 'CTC', 'TCA', 'ATC',
         'TCG', 'CGA', 'AGT', 'GTT', 'TGA', 'GAG', 'GCA', 'CCG', 'TTT', 'ACT', 'GAT', 'GTC', 'CAC', 'AGG', 'GGC', 'GCG',
         'TAC', 'ACA', 'CAT', 'TAA', 'ACG', 'CGG', 'TCC', 'CAG', 'TCT', 'CTA', 'GGG', 'TTC', 'CGC', 'GGT', 'GTA', 'CGT'] +
        ['ATGG', 'TGGA', 'GGAA', 'GAAC', 'AACA', 'ACAG', 'CAGT', 'AGTT', 'GTTA', 'TTAT', 'TATC', 'ATCA', 'TCAG', 'AGTA',
         'GTAA', 'TAAA', 'AAAC', 'CAGA', 'AGAA', 'GAAG', 'AAGG', 'AGGC', 'GGCA', 'GCAG', 'GTTT', 'TTTC', 'TTCA', 'TCAA',
         'CAAA', 'AAAT', 'AATT', 'ATTC', 'TTCT', 'TCTT', 'CTTC', 'TCTG', 'CTGC', 'TGCA', 'CAGC', 'AGCA', 'AGAT', 'GATT',
         'ATTA', 'TTAA', 'TAAT', 'AATA', 'ATAT', 'TATG', 'ATGA', 'TGAC', 'GACA', 'GATG', 'TGAT', 'GATA', 'ATAC', 'TACC',
         'ACCT', 'CCTT', 'TCAT', 'CATG', 'ACAT', 'CATA', 'TACT', 'ACTT', 'CTTT', 'TTTG', 'TTGA', 'TGAA', 'TGGC', 'GGCG',
         'GCGA', 'CGAG', 'GAGA', 'AAAA', 'AAAG', 'AAGC', 'AGCT', 'GCTG', 'CTGA', 'ACAA', 'CAAT', 'TCAC', 'CACA', 'GCTT',
         'TCTA', 'CTAA', 'TAAG', 'AAGT', 'AGTC', 'GTCT', 'CTTG', 'TTGG', 'GCAT', 'CATT', 'ATTT', 'TTTT', 'TTTA', 'AATC',
         'ATCT', 'TTGC', 'TGCT', 'TGCC', 'GCCT', 'TATA', 'ACAC', 'TAAC', 'CAAC', 'AACG', 'ACGA', 'GAGG', 'GGCT', 'GACG',
         'ACGC', 'CGCA', 'GCAA', 'ATCG', 'TCGT', 'CGTT', 'GCCC', 'CCCA', 'CCAC', 'ATAG', 'TAGC', 'AGTG', 'GTGA', 'CATC',
         'ATTG', 'GTTC', 'CAGG', 'AGGA', 'GGAT', 'ATGC', 'GCCG', 'CCGA', 'AGGT', 'GGTC', 'GTCA', 'GAAA', 'GTAT', 'CAAG',
         'AAGA', 'AGAC', 'GACT', 'ACTA', 'CTAC', 'ACTG', 'CTGG', 'TGGT', 'CACG', 'CGCT', 'AACT', 'AGGG', 'GGGC', 'TTCG',
         'TCGC', 'CGCC', 'CCGC', 'CGAT', 'AACC', 'ACCA', 'CCAG', 'ACCG', 'CGAA', 'ATAA', 'TTGT', 'TGTC', 'CCAA', 'TACA',
         'AGCG', 'GCGG', 'CGGC', 'TGCG', 'GCGC', 'GCTA', 'TTCC', 'TCCA', 'CCAT', 'GAAT', 'CCGT', 'CGTC', 'TCCG', 'CCGG',
         'CGGA', 'GATC', 'TATT', 'TGTA', 'ATCC', 'GAGC', 'TCGG', 'CGGG', 'GGGA', 'GGAG', 'GACC', 'AGAG', 'CTAT', 'GGCC',
         'AATG', 'GCAC', 'CACC', 'GTCC', 'TCCT', 'CCTC', 'CTCT', 'TGTT', 'CGGT', 'GGTT', 'CACT', 'GGAC', 'ACGG', 'TTAC',
         'TACG', 'ATGT', 'TGTG', 'GTGT', 'GTGG', 'CGCG', 'CTGT', 'TAGT', 'ACGT', 'CGTG', 'TCTC', 'TGGG', 'GGGT', 'GGTA',
         'CGTA', 'ACCC', 'CCCG', 'CCTG', 'GAGT', 'TCCC', 'CCCC', 'TGAG', 'AGCC', 'GCCA', 'GTCG', 'TCGA', 'GGGG', 'CGAC',
         'CCCT', 'GCGT', 'CTCG', 'GTGC', 'CTTA', 'GCTC', 'GTTG', 'TAGA', 'CTCC', 'GTAG', 'CTCA', 'CCTA', 'GTAC', 'GGTG',
         'TAGG', 'TTAG', 'CTAG', 'ACTC']
    )

    write_header(output_ess_feature_file, header)
    write_header(output_essnon_feature_file, header)

    process_file(input_ess_file, output_ess_feature_file, header)
    process_file(input_essnon_file, output_essnon_feature_file, header)

"""
The minimum free energy of coding protein secondary structure is calculated in Linux system environment.
Please contact the author if you need this part of the code
"""
