# Supplementary material for: CNN4Essential: a convolutional neural network model for predicting bacterial gene essentiality based on multi-feature fusion
Source: BMC Genomics. 2026 Apr 6;27:496. doi: 10.1186/s12864-026-12819-3 (PMC13188266; doi:10.1186/s12864-026-12819-3)
Supplement: Supplementary file 1 — Supplementary Material 1. [file 12864_2026_12819_MOESM1_ESM.zip › Subcell_loc_feature_calculation.py]

import re

# Step 1: extract SeqID and Final Prediction
input_file = r'Mycoplasma pneumoniae\subcell_loc_results.txt'
output_file = r'Mycoplasma pneumoniae\subcell_loc.txt'

with open(input_file, 'r') as file:
    lines = file.readlines()

data = []

seq_id = None
for i, line in enumerate(lines):
    if "SeqID:" in line:
        seq_id = line.split(": ")[1].split()[0].strip()
    elif "Final Prediction:" in line and seq_id:
        final_prediction = re.split(r'\s+', lines[i + 1].strip())
        data.append([seq_id] + final_prediction)

with open(output_file, 'w') as file:
    for row in data:
        file.write('\t'.join(row) + '\n')

# Step 2: The replacement subcell is positioned as integer coding
embedding_mapping = {
    'OuterMembrane': 6,
    'Periplasmic': 5,
    'Cellwall': 4,
    'Cytoplasmic': 3,
    'CytoplasmicMembrane': 2,
    'Extracellular': 1,
    'Unknown': 0
}

embedded_output_file = r'Mycoplasma pneumoniae\embedded_subcell.txt'

with open(output_file, 'r') as file:
    lines = file.readlines()

embedded_data = []

for line in lines:
    parts = line.strip().split('\t')
    if parts[1] in embedding_mapping:
        parts[1] = str(embedding_mapping[parts[1]])
    else:
        parts[1] = '-1'
    embedded_data.append(parts)

with open(embedded_output_file, 'w') as file:
    for row in embedded_data:
        file.write('\t'.join(row) + '\n')
