# Supplementary material for: CNN4Essential: a convolutional neural network model for predicting bacterial gene essentiality based on multi-feature fusion
Source: BMC Genomics. 2026 Apr 6;27:496. doi: 10.1186/s12864-026-12819-3 (PMC13188266; doi:10.1186/s12864-026-12819-3)
Supplement: Supplementary file 1 — Supplementary Material 1. [file 12864_2026_12819_MOESM1_ESM.zip › SVD.py]

import pandas as pd
from sklearn.model_selection import train_test_split
from sklearn.preprocessing import StandardScaler
from sklearn.decomposition import TruncatedSVD
from imblearn.over_sampling import SMOTE
import joblib
import numpy as np
import os

def load_and_preprocess_data(data_path, label_column='label'):
    """
    Load and preprocess data by separating features and labels, and standardizing the features.
    Args:
        data_path (str): Path to the dataset.
        label_column (str): Name of the label column in the dataset.
    Returns:
        tuple: Scaled features, labels, and the fitted scaler.
    """
    data = pd.read_csv(data_path)
    features = data.drop(columns=[label_column])
    labels = data[label_column]
    scaler = StandardScaler()
    features_scaled = scaler.fit_transform(features)
    return features_scaled, labels, scaler

def balance_data(X, y, random_state=42):
    """
    Balance the dataset using SMOTE.
    Args:
        X (array-like): Feature matrix.
        y (array-like): Labels.
        random_state (int): Random state for reproducibility.
    Returns:
        tuple: Resampled features and labels.
    """
    smote = SMOTE(random_state=random_state)
    X_resampled, y_resampled = smote.fit_resample(X, y)
    return X_resampled, y_resampled

def find_best_svd_components(X, component_range, random_state=42):
    """
    Find the best number of SVD components based on explained variance ratio.
    Args:
        X (array-like): Feature matrix.
        component_range (list): List of candidate numbers of components.
        random_state (int): Random state for reproducibility.
    Returns:
        tuple: Best number of components and the fitted SVD model.
    """
    best_n_components = None
    best_explained_variance_ratio = 0
    best_svd = None

    for n_components in component_range:
        svd = TruncatedSVD(n_components=n_components, random_state=random_state)
        svd.fit(X)
        explained_variance_ratio = np.sum(svd.explained_variance_ratio_)
        print(f"n_components={n_components}, explained_variance_ratio={explained_variance_ratio:.4f}")

        if explained_variance_ratio > best_explained_variance_ratio:
            best_n_components = n_components
            best_explained_variance_ratio = explained_variance_ratio
            best_svd = svd

    print(f"Best n_components: {best_n_components} with explained variance ratio: {best_explained_variance_ratio:.4f}")
    return best_n_components, best_svd

def save_processed_data(X, y, file_path):
    """
    Save processed data to the specified file path.
    Args:
        X (array-like): Feature matrix.
        y (array-like): Labels.
        file_path (str): Path to save the data.
    """
    processed_data = pd.DataFrame(X)
    processed_data['label'] = y.values
    processed_data.to_csv(file_path, index=False)

# **Data Loading and Preprocessing**
data_path = 'path_to_data/fused_train_weighted.csv'
X, y, scaler = load_and_preprocess_data(data_path)

# **Train-Test Split**
X_train, X_test, y_train, y_test = train_test_split(X, y, test_size=0.2, random_state=42, stratify=y)

# **Find Best SVD Parameters**
component_range = [50, 100, 150, 200, 220]
_, best_svd = find_best_svd_components(X_train, component_range)

# **Apply SVD for Dimensionality Reduction**
X_train_reduced = best_svd.fit_transform(X_train)
X_test_reduced = best_svd.transform(X_test)

# **Balance Training Data**
X_balanced, y_balanced = balance_data(X_train_reduced, y_train)

# **Save Processed Data**
save_dir = 'path_to_save/fusion_svd_data/'
os.makedirs(save_dir, exist_ok=True)

save_processed_data(X_balanced, y_balanced, os.path.join(save_dir, 'train/train_data.csv'))
save_processed_data(X_test_reduced, y_test, os.path.join(save_dir, 'test/test_data.csv'))

# **Save Scaler and SVD Model**
joblib.dump(scaler, 'scaler.joblib')
joblib.dump(best_svd, 'best_svd.joblib')
