# Supplementary material for: CNN4Essential: a convolutional neural network model for predicting bacterial gene essentiality based on multi-feature fusion
Source: BMC Genomics. 2026 Apr 6;27:496. doi: 10.1186/s12864-026-12819-3 (PMC13188266; doi:10.1186/s12864-026-12819-3)
Supplement: Supplementary file 1 — Supplementary Material 1. [file 12864_2026_12819_MOESM1_ESM.zip › Weighted_Fusion_Model.py]

import pandas as pd
import numpy as np
from sklearn.ensemble import RandomForestClassifier
from sklearn.model_selection import train_test_split
from sklearn.preprocessing import StandardScaler
import os


"""
This code is designed to weight multiple feature classes 
and save them as reproducible feature files.
"""

def standardize_features(features):
    """
    Normalized feature matrix
    :param features: Original feature matrix
    :return: The normalized eigenmatrix
    """
    scaler = StandardScaler()
    return scaler.fit_transform(features)

def calculate_feature_importance(features, labels):
    """
    Calculate the importance of feature categories
    :param features: features matrix
    :param labels: labels array
    :return: The mean importance of the feature class
    """

    X_train, _, y_train, _ = train_test_split(features, labels, test_size=0.2, random_state=42)

    # The RF model is used to calculate the importance of features
    rf = RandomForestClassifier(n_estimators=100, random_state=42)
    rf.fit(X_train, y_train)

    # Returns the mean of feature importance
    return np.mean(rf.feature_importances_)

# **Data loading and processing**
# Data is loaded and separated from features and labels
# data = pd.read_csv("data file path", sep='\t')
# sequence_features, ppi_features, subcell_loc_features, go_features, labels = Separate features and labels

# **Feature standardization**

sequence_features = standardize_features(sequence_features)
ppi_features = standardize_features(ppi_features)
subcell_loc_features = standardize_features(subcell_loc_features)
go_features = standardize_features(go_features)

# **Feature importance calculation**

sequence_importance = calculate_feature_importance(sequence_features, labels)
ppi_importance = calculate_feature_importance(ppi_features, labels)
subcell_importance = calculate_feature_importance(subcell_loc_features, labels)
go_importance = calculate_feature_importance(go_features, labels)

# **Feature weight calculation**

total_importance = sequence_importance + ppi_importance + subcell_importance + go_importance
sequence_weight = sequence_importance / total_importance
ppi_weight = ppi_importance / total_importance
subcell_weight = subcell_importance / total_importance
go_weight = go_importance / total_importance

# **Weighted fusion feature**

fused_features = np.concatenate((
    sequence_weight * sequence_features,
    ppi_weight * ppi_features,
    subcell_weight * subcell_loc_features,
    go_weight * go_features
), axis=1)

# **Save weighted fusion features**

fused_features_df = pd.DataFrame(fused_features)
fused_features_df['label'] = labels.values

save_dir = "output file path"
os.makedirs(save_dir, exist_ok=True)
save_path = os.path.join(save_dir, "fused_features_weighted.csv")
fused_features_df.to_csv(save_path, index=False)
